# Supplementary material for: De novo transcriptome sequencing and gene expression analysis reveal potential mechanisms of seed abortion in dove tree (Davidia involucrata Baill.)
Source: BMC Plant Biol. 2016 Apr 12;16:82. doi: 10.1186/s12870-016-0772-x (PMC4828838; doi:10.1186/s12870-016-0772-x)
Supplement: Additional file 1: — Sequences of all assembled unigenes. (FA 48010 kb) [file 12870_2016_772_MOESM1_ESM.fa]

>c10.graph_c0
ACTTAAATGTCACATCTACTAGATGCAGTAAAGTTTTTGAATGGCATTGGGAAACTGTTGGGAAGGGTGTCTCACTAAGTAAGTTGTGTTCCGAACGCCACTGGTGATTGTATTCCATATGCTTATGCTTATGCTGGTGCTTTGGTGGTGGTGGTGGTGCTGTTGCACATGTGTGGTTCTATTACCTGCGGACTGTCCATGATTAATGAACTACCTTTTTGGATGGGCCATATTTTATGGTTTGTCTACTTGGCTAAATAGTTTTGCGTCCTGTGACGCCTGTCTTACTTTTACCCATAAATTATATATCATATTTGAAATTGGCGTGGTGTTTAATTTGGGTACATTGTGATTTCAGATCTGCTCCACTGTTTTTATAGTCTTGTTCAATGAGAATGCACTTTTAGTCAATTTTGATTACTTCTACAATATTAGTTAGCTTCTGAATTGAGCTGAAAATCGTCGTCTTTTTTGTCCTGTTCTAGGCTTTCAAAGCAAGAAGGATCA
>c10000.graph_c0
ATAAGGTCCCAATTGTGCTCAATTTAAAATTCTTGATTTGCCTTTTTTCTTGTTAGTATGCTATGCAACACGATTAATAATCATGTTGTGTTCAGGTTGACCCATGTCTTAACACAACATGGCATGACACAATTGCCACCCATATTTAGAATGGGGTCTTAAACAACATTGAGTAATTGAATTGCTGCAATTGATTTGCTTCATCAATTTAGATGATGCCAAAAAAGT
>c10002.graph_c0
GGGATCTAAGAGGTAAAAAAAAACATAGCCCACAATCACAAATGAATGATGTTTAATCCACAGAACTAGAACAAATTAGAGACTTGATGCGACAATCCATTCAGCAGAGCCCATTAAAGGCAAAAATCTTTAAATAGACTCATCAGGAACCCGGCAAGTGGAAGACATGACACTCCAAGTTTTCCCCAACTGACATGCGTTCAGCTGCTTCTAAGTAAAATATCG
>c10003.graph_c0
GTTTTCTGATGATGTTTAAGTCAACAACTACGTTTTCCCTCAATTATGTGCCACACTCGCATGTCAATTTCAATACTTGAATGAATCGTACTTTGTCTTACTTATTATTACTTGATTACCACAAACCGCACGTGTTTTGAAGCATGGTTTGCTTTCAAATCAGAATGATAAATTTAGGAATGGATACACTTGTACAAAGGAATGAAGTCCCAACAAAAG
>c10007.graph_c0
ATTTGAATGGAAAAAGCCATGGCAGATCTGAAGCTCAATGGTCTCAGTGAGTTTTTTCCTTTTTTCCAAAAATTACACAAGATCTTCCAAGATGGTGGGGGAAAAAAAGTTAAAGATTATATTCTGGTACGAAAAATAGGCCTGTGTGCTCAACTTTCCTCCAGAACAATATGTTTCAGTCCATTCTGGTACCAGATTTTATAACTATGCTTATAAATGGAAACACACACACAAAGCTATAAACAGCATGGTTGTTAAAATCA
>c10009.graph_c0
ATAGAGACAAGAGAGCCGATAAGAAGAAGAACAAGAAAAAGAGGAGAAGGGGCAGGAGGAGAAACACATAGAAGGAGAAGAAATTAACAAGTAGGTGTTGAATGTTTAGGATTCTTTGCAGAGGAGGTACTTTACACAGCAATGGGTGCCAAAAGTAACCCAACCCGAATGAGAGAGATGCAACTCGGAAACAAAGAATTGCGA
>c1001.graph_c0
AAAAAAAGAAGGAAAAGGGAGATGTATGGGTGAGGACCGTGAGGTAGAGAGAGAGCGCACTGTGGAGCCTATGATTTTGACCGTTATAGGTTTTAAAATATAGGTCTCTAGACCAACCTTCTTCCAATGTTATATAGGCGATGGGATGATGCAGATAGGGGACAATGAAGAACCAGAGGAGAACCATAACAAAAAGAAAAGAAAAAGCTTCCACCGACCCCTCTTTCCCTCACCATCCCTCTCTGAATATACACACTGACACCAAAAAAAAGAAGGAAAAGGGAGA
>c10011.graph_c0
ATAAGCATTAAATATCTGCATGCTACCAGAAATAAAGTAAGTGGGACTTGACAATAAATAGGTTTAAGTTAGAATAACTTAGATGCTTCGGAGTTATATGTTATGATCATATTGTTCTCTAAATTTAATTTAAGCCTGACTTCTAAATAAGCTTTCAACTAGATGGATCTGCCAAAGGGGATTGGGATTAGAGGCTGCTCATTTGTCATGTATGTATGATATTTTTGTTACCGCTAATCAAGTGAATAGAGAGGTGAACTCATGGGTTAACAATGCAACTAAAGGACTCATCAAAAGAGATTATCCCAGACAGATTAAATTTTGAATTCGTAACTCATCAAGTGCCTCTTCCCCAAGATCAAATTGTTGATCAAAGAATCCATATATGGGACCTTGAGAAATTTGCAGCCTTTGAAAGATCCATAAAGATATTCATTTCTGCTGGTCAGGAAGGGAACTGAAATGGTCTCTCCATTTAGAAGGTGGAAGCTTCTTTCTCTAATTATCCTTGCTTTAAATTTAGAAGCCCAAGTTCCTTTCAAGTATAG
>c10013.graph_c0
GGATTAGCTTGTTTAATAAAAATATCATAATAAATTCGACAAATTTTGAAAAATTGGGAGAATTTTGTTACTATGATATGAATAAACTACAAGTAGCTCCACTAGCCAATAAATCAAAAGCCAAAAATAAGAGCTAAATTACTTTCCATTGAAAAACAACCAAGACATTGAACTTTTCTGGCACCTACAAGGCAAACACAGAGAGAGAGAGAGAG
>c10015.graph_c0
CCTGCTCCTTTCTCTTTGAACTCCATGCCTTGGCCACATGCATTGTTGCAAATTTAGATATTTACGTTGTTAGTAGCATGTGCTGGCACTTTATAGTTTATAGTGATTTGCTGCCTGAACAAGATTGCTCAAACAGCATCAACAACTCTCTGGTATCGTCCCAAAGAAATGTCCATGCACCGAAATGCCCACTTGTGTCTGTACTCTGTGTTTATGATTTTTTGTTTTCCAGTTTCTCCTCTTCTTTTTCTCCGTGTTTAATTTTCCATGGTGTTTCACTTGTAGGGGCATCAGGTGATGCTCTGTT
>c10018.graph_c0
AGCTCCTCTAAGTGTTCCGGTCGGTGGAGCGATTCTCGGATGGAGATGATGATGTCTTGGAAGTATGCACACTTGCATTTGTTCGCTCATTCTGTTTGTTTGTTTGCACTCCATTTTGTTTGTCTATTTGCGCTCCACGTCCAATAGTTGTTCCTTTGGCCTGTCTTTATCTCCACATGCAAGAGGGGTTTTCACATGAGGGAACTCGGAAGGTGTGAGAGCTTGATATACATTTTTTGACCATTCCTCAACACCTTTAGCTTTTGAAGTGATTATCTAACAAAAGAAATAATGCAGGATTCCAAGAAGTGGAAAAAGGGAATCTATCTTTTAAATTTTTAAACAGTAGACAAGATTGCCCTAAGAGGAACTGAAATACTTTATCATGGCTTCAAAATAAATATTTTATGTTTTCCTTACATTAGCTGCTCTGCCATAAGCCAATGGATTAGACCATATGCGTTAAAGAGAGGCAAAAGGAGTCTTAATTTTTTCTTTTCAATTAAATACTGAGAATACCTTTATG
>c10020.graph_c0
GATTGAGTTAATTCCTCTTGAGCAGTGGCTGAGTTCTGCTGCTGGCTATTGTGAATGATGAAAGCGATTTACACTAAGGACTTGCAAAAGAAGAATAATAAGAAAAAAAAAGAAAAATAATTGCACACTGAATGTTTGATAAAATGTCACAAAGGGATAATAACCAAAATACTGACATAAATATATCACATTCATATGCTGTCAAAAAAAAAATACTCAAACTCGAAAAAGAAGAGCACGATGAGATCCCAAATTCCAC
>c10021.graph_c0
ACTTTAACTACCATGTCACAAGACCCTAAGTATCCCGTGAGAGAAATTATGGCTCGACGGTCACACTATAGCCGTGCACTAGGATACAGGAACCTCCTAAGATTTGGCCCCCAAGCCTTAGACAATCATGAGATGGAAGGGTGATATTGTGGTTTGTGGTGAACCTGTATATAGGAGAGTGTGTTGCGCTATGTCTAGGACCTCTAGGTGCCAAATATTGGCTCGACCAAGTTTAACACAGAGGAGTGGGTGGACCTAATGAAGGGACCTCACTCAATATAAGCTGTCGGGCAAATGTGTAAGGGTCTGATTGATAGTGCATAACACTTTGACTTAAGAGCGGAGAAGCAAAGTGCAATGAAGAGTCTAAG
>c10022.graph_c0
GGAAGCGTTTCTTTTATGCTTGGGAAGTTTATACATGTGTTCTAAGCGGGTGGAAATGAGCTTTTCATTTGTTAGGACCAGAACACATGAAAATACTAGTCCTATCTAACTACTATATGGGAATCGAAAACTAGGGTTTCTCTTTTGTTTGTTCACTGTAAAATATGGTGTGGTAGCACCAAAACCAAAACAGGTTCGACAATTATGTTTCACTCCCACTTATGGTTTATAATTGGTTTTATTAAAACTGGGAAGAACAATTTAATTTCTTGAATTTGTATATA
>c10025.graph_c0
GAATCAAATCACTCTTTGAAAGGTTAATTCTAAGGCCCGAGACAGCTTCGAAACAAACCAAAATGCATCGCAAATATTTGAGTTGAGATTCCTCTGCTCCACAGAAAACGAGAGTGTCGTCAGCGAAGAGCATATGGGAAACAGTCAAGCTATCACCATTTCTGCCTTCAACCTTGAACCCCTCCAACAGTCCACCCCCCGCTCTGGCTTGTGTATGAATTGAAAGGGATTTTGTTAAATACTCTATCCTTTTGGGTTGTACAAAAGTTTTATAGGAC
>c10026.graph_c0
TTCAAAGACTCCAGATCATGCAAAACCCCAGACCCTTGAAGCATTTCATATGCAATTCTAAAACCCCAAACCCTGCTCCAATCATTTCAAAAGAGTTGCTGCTAGTTCAACAAGTCATTTGTATTCATCAAAAACATCCACCATGAGGTCCATCACCTTCACCCTTTGCCGGAGACACATACTTCATGCAATAAGTGTTGTTAGATCTGCAACAAGACACAAATTCAATCAAGAAG
>c10027.graph_c0
AGTATATGCATTTGTGTAACTTTATGTTTTCAAGTAAGTTTGCCAAAAGGGCTGTAGTCCTATTGGCATCTCTTGCCTCTCCCCAATGGGGGAGGTCAAAGTTTCAAATTCCCCTAATGGGGTATGTGGTGGTTTGTTGATTTCCGAGTCATGGGCTAGTCAGGGGTGGCGATTGGGTTACCAGGAAGTCACTTTGTTGTTTGTAAATAATGGCCCAAAAAAAATAGAAAGTTAAACTTCACGCTCATTTTGTGCTGGGAGAATGGATGGAAG
>c1003.graph_c0
AGAAGACCATATCAAAATTGGGAAAAGGATATGTTCCTATCCTGAAAGATATTGATGACGTTCTTATTCCCCCTGGAAAGTACTCAGAACAAATTGTTGCGCTTAATCAGGAACTTGGTGGTTTATATTACCCAAACTATTCTAAACAGCAACAGTTTCCCGAACTAGCAAAATTCAGAAACTACTTCTCCGGTGGAGAATTAGCCGTTGCAGATGCCCTTTGGCATAATGCCACAACTGGGTATATGATTTCCTTCAAGCAGG
>c10030.graph_c0
AGGTGATCACTTCAGCTGGTCGGGGGTTAAGCATTTGTTAAGTTGAAAACAAAAATGGACAATTCTAACAATCTATTGAAAGCTTTTTAATTCAAAGGTCCTACCTGTTTTGTTCAGATATATCATCTACTCTAACGTTGTGTTTGACATTATAAAATTAGAGCCTTATGATCGGATTTGGTTAGTATTGAAGGCAAATTAG
>c10031.graph_c0
ATACAAATCCCAGTGGGTTAGAAAGAAAGTCGGAGATAATGTATCTTTCGGATCCCCTCCGGAGGACAATCTTCAAAGAAAGGCAGTTTTAAGAGTTGGATTAGTTACTTCTATATGGATGTATATCCATTTGGTCAGGATGAAGCATGGAGGCTAGATTGTTATCCGAGGATATATAAAGGAGGTCCTTTGGAGTTGGCGGCGTTCTTGGCCAGCTGGCTTAGCCGTTTTGTTTTAGAAGGCCCTCTGCATGATGGGATCTCCCCTCGAGTTTTTAAAATGGCGGTGCGAATAGCATAGGGTCACCTGATGTTGGCCCCGTTGTTCTTAGGGAACCTCTACTTCTGTCTAGATCAAATTCGTCACGACCTAGCACGGTCTGTTGGGCAATATGAGTTGTTCAAATTTATTCTCTCCACTTTTCTTCAAATGTTTTTGTTTGAACGCTTTCCTTGGTACGCACTAGACCGGCAGACCCTGCTTCTTTTCCGAAGTTTCAAGGAGAGGAGCGTGATGAACACGGGCCTAGAAT
>c10032.graph_c0
AAAAAAAATTTACGTCAAATAAATCATTATTCCATTCGAACAAGTCACTCATTGAATGAGTGCATTCGAACAAGCTCAATGCACATTCGAACGAGCAGTCCATTGGTCTGGTACTCATTTTGCACACAACTATAAAAAAACAAACTAAGTCTCAGGGGTACTAAGTCATTTCCTTTAGCCAATTTAGCCTATAATCAAAACTAAAATATCTAAGGTCATTATTTCATTAAAAACAAACCCCAACTTAGAATTAAAAGATAAAAACACTCACTACATGCAAACAATGTAATGCATGAGCAAATTTTACCTTGTTGCACAATCCTGAAACACTTTAGGTCTGAAACTCAACGAACAAATCATTTAGAATTGCAAGCATAGGCTTCAGCACTGAGTTTTCATATCATCTTCTCGTATTAG
>c10032.graph_c1
GCAAAATCGCTTCATTGAAAATATTACACAAAGTTCAAATATGTACTAAAATCTCAATTGCTTTAAATTACACAAAGTATGAGTTTACGAAAAAGAAATACTAAATAGTGTGAGGAAAAATATTTTGTCATTTTTCTATTTGCAATTTTCTTTTCAAAATATTTGGAATTAGAGTTTGGCTTAGGGGTTTGGGGTCTAATACGAGAAGATGATATGA
>c10033.graph_c0
GAAATATTTATATTTTGATGATCTATTAAGATACATCCTTGTCAAAAATTGTCATTAGGTCTGGTAAAGGTATGCTTTTGGTAATGAAGTAGGTAGAGATAATCAACCATCTCCTGCATTGATGGTACCATCCCGTGCTTCAGAGGCAAGCTTTTGGTGGTAACTATCACTCTTTTACTGGAACCGGGTAATGAGTAGGTGGCAGTGCAGCTGCACTTCTTCTCTCAACCCAATCAACTCAAGAGTCAAGACTAGTCCCATTTTTGTTCACAAATAGATTAGATTC
>c10034.graph_c0
AAATATCTCATGTTTGCATTCTTGCAGATAAAGCTATAAACTAATTTATGGGAGGCTATTCACCATAGCTTCATTGGTGGGAGACTATGTCAAGGACTAGAATATTATCATTCTAGAGGATAAAAACCTTGACCCTTATTGGGGGAGAGGTCTTCTTCTCTATGAATGCAGTTAAAGTCTTAATGGGTTTGTGTGAGTTGTGTATATGAGAGAGGGAGAGAGAGAGTCAAGGCAGTGGTGGGCCATAGGAAAAGCATGTTACAGTGCTTTGTCAGGTTTCTGAATGGCTGGCTTGATTTTTTTATCTTAGGAAAAAGAAATCTTTTCAGGTTTCTGATGTCATTCTGTTTCATTAAAGCAATAAAAATAAAACCAGAAAGGAAAAAAATGAAGAAAAAAACCATAGATGAATTAGCTGTAGGTGTAGGGTAATCTATCTCTCTCTGGTATACTATCCAATACGATACCAAGGGTGAATATATGGCACCAAGGTGGACTCCTGTTGGAATACATTATCCTAGTTTACTGCTCATAAATGAGTGCCTGCTACAGTACCTGTTAGGCTGAGGGAAAATTACATTTAACTTAATGTTTGGAGGCTTTTTTACATAAGCACTTATAAGT
>c10035.graph_c0
TTACTGGGAAAACCCATGTACCTTGTGGTGGTGTGATGTTGTTAGGTAAGTTTTAGGCCACACATGTCTTTTATTTGAGGAATTTTGTTGATTTGAATCCCTTTAATCGAGTTCTATGTATAAATGGAGTTTGGTTTTTGGAGGAGTGCATTAAGTTATGTGGAGCTACATAGGTTTTATGTGTCATGTTGCTATGGTGGTGGTAAAGGTGGAGGCAGAAATGGTGGTGGAGTGTTAGTGTAGTG
>c10036.graph_c0
TGTTACTGGATGTATCTCTCCTTAAGTTGCAAGTTCATCTAATGCTACTGAATAATTTCCCGTTTCAAATTTATCACAAGTGGGTTGCAGAACTGTGGGTTTGTACAGGCAAACGATGGTGATAAACTCTTGGTGTAGTGTGGTGTTTAGCACGACAGAGGATGATACCCCAATACTGTCTTCATCTGCAGCTCGATGCATGCAAATGG
>c10037.graph_c0
GCCATGTATGCTTCTTGTGTATAAGAGTGCTCAGATGGAAGAAATTGTGGCATCAAAATTTCAAGAGAAACATCAAAGGAAAAATGAACAGAATAAGGAGCAACTTGCACAAGGTCCCTGCACAAAGGCATGGTTTTGGATTCAAAATTGGCATATGTGGTTTGAGTCTTCAACATAATTAAGATGCCGGCTAGGATCTTGCATGTTTATGCTGCAATTCTTGTTTACCGGTAGCTGACTTTCTGGAGTTTTTTACACGACACGTGTACTTTATAATCAAATTTACCT
>c10038.graph_c0
TAGGGCCTCAATGATGAAGCATCTTTGGAACTTGTGCATTGAAAAAGAGAGTTTGTGGATAAAATGGTGTCACACATTTCTGTTAAAAGTATAGAAGTCTCTGGTCCCTCCAAATTTCTAATGATTGCTCTTGGAGTTGGAGGAAGTTACTCAGCCTAAGGATTGATTTCAAGGGCTGGATCAAAAGCATAGTGGGTGATGGCCAGAAGTCATGTATATGGTTTGATAATTGGCACCTACTAGGTCCTCTGATTGAAAATTTTGGAAGAAGAATCATTCATGATTTCGGCAGCTCCCATATAGACTAGGTTTCTTCCTTCATTGCTGAGAATGATTGGAAATGATCTGCTGATATCATCCTTGAGCTGATGGCTCAAAGGCAGACTCAATTGTTTGGATTGGCAATGCTAATGGTAAGTTTTCTACCAACTCAGCATGGCACAGTTGGTGGAACATTCCTACCCCATCTACATGCCTCCTCTGCTCTAATGCTGATATATGTGTAGATCACTTGTTCTTTTCTTGCTCCTACTCAGCTAATATTTGGAATCAGATTTTACAAAAGGCTTGGCATTCTGAGCTTCCTTGGGCCTGTCAAGATTTGAAAGGGATTGATTTTTTGAGTAAACTCAGAAGGTTGGCCCCTTGCTGCCCCTTCTGTTTACTGCATTTGGAGAGAGGAATTGCAGACTTTGGCATTCCAGTTCTTCTGAGCCATAGCAAGTCATTAATCAGATTGCTAATGCTCTTCAGCAAAAGGTCTCATCTTGGAGGAAAATTCCCAATACCTATTCCTACTGGGAAGCAAGCATGCATTGGAACTTCCTTAAGAGTGATCTTCAAATCTTAAATGTTTCCCTCGATTGGTGGTGGTG
>c10039.graph_c0
AAAGGAACAGAAGCATCATATTGACTAATCTGAATCAACCATTTTCTTTAGGGTTTACATCATCTCACCTTGATCTTCACTTGTTGGGATTGTCAACCATTCATCTAAACAAGAGGTCTGATTATTTGAATCCATTGAAAGTAGGTCACTAAGTTTTGAACCATCTGACCATTGCCCAGAATTCCCCTCCGCAATGTTTTCTTCAAATGGGTATTTTGATA
>c1004.graph_c0
TGCAGCAACACAAAACAAGAAGATATATTTAAAGATGGGTCTGGACAATTATCAAAGTTAGAAAAACAAAGATAAGTTTTAAAGAGTTGTCCCACATCAGTACTATAGTAAAAGTTGGATACATTTATAATTCTCACTCTATCTTTACTTGATACATGAAGTTAACATGTCGGGCTTGGGTTGCTTCGGGATTTTTATGTCTTAGCCCAAACCCAATTAAACCCGGGCTGAAATTTTGCTGCCCAGGCCTGTCCAGACAATAAAAAATGCAGCCCAAGCCTGAAAATTTTCGGGTTGGGCTTGGGTTAGCCTGCCCGTCTTGCACCCCTAGTCCTCCCCTACCCAAAAAAAAAAAAAAAAAAA
>c10047.graph_c0
TCAAAAGTGGAGAACAAGTAGGTTTCTTCTAACTTTTCTTGTTCCTCCGAGCAATTTTTACAATCGGCATATTCACAAATTGCACTGGAACCAAAAGGAACCTTCATCAGCTAAAGCAGCTTACTCATTGTTGAGAGATTTCTTCACTTATTAATTAATGTTCAATAACCCTGCAGACATCCACTTTTTCAGTTCCTTGCATTATTAAATTTTCTTATTTTCATTTATTATCTACAACTAATTTGCTAGACTTGAATGATTGCTGATATTTTCTTTCACCATGATCTCTTACTACATTGATGTTGCAAGAATAAATTTTAGAGATGATAACTTGTGACAAAGCTCCAACCCAAACTAGTAAAAGTTATAAGAGAGAACTTTCTTAGCTGGCATAATAATCTATCTACGAACATTTTAGGATCTGGTTTGTGTGCCCGGTATCTTGAAGTGATATTGCACTTACTAGCTCATAAACATCAACTCTAGTGTGCATGAGACAGACGATACAAAATTATGGAACCAATGTAATAAATTTAAGGAGTCATATATAGGGAATTTACAAACACGTGACCAAGAAAGATAATTTTTAGAAGCTGAATTAAATGGGCTCTCTTTTGGTCTGCCACACAGTTCCACAACATTGCTTTACACACATCTTGCCCAT
>c1005.graph_c0
TTGATAGGTTGCAGGGTCTTCAGAGAAAAGAGTGCTAGAAAATTCTGAGCAACAAGTATTTTGTTATTTTTAATGTTAAACTAAAGGCCATATATTTGGGGGCTCTCACAGAACTAAGATTCTTATACATGGCAAAAGATGGCCATATATTGAATTGGAAACATGGTTGAAAAAGGTACCGAGAGAAGAATCTGCCTTCACCCTAGGGCG
>c1005.graph_c1
GGAGAGCCTATATATTTATAGTTCTAAAGAATAGAATAAAGGTACTAAGGTTTGGAAATGGGTTGAGGTTGGAATTGGCTTGATTTCAAAATTGATAAGTTGCAGGATTTTTTGAGTATAGGTTGCTGGAAATTCTGTTGTAAAGTGAAAAATCATATAAGAGGCTTAGATTTGGATAACCATAGAGAGATTTGAGAATACAAATTTTTTCGTAGGATTAAAGTGTCTTAGGTAT
>c10050.graph_c0
CCTAACTTCCATATCATCTGCCAACTTTTATGAACCGCCTGCATACTCGAACTCTCACCCTCATTACCATCCTTTCCTAGCACATGAATAGCCAAGGGATAGGCACTTTTTACCGAGAATCGACCATTTTTGGAAAAGTGCCATACTAACTGATCTGGACATGCTCGAGCACTTAAAGGAATAGAACAAATATCTTCTGCCTCATGCTGAAGAAAGAGCGATGAGAGTAAAGCCTCTTTCCATTTCATACATTTTTATCAATCAGGTCACTCACTCTTGAATCTTCACAACCAACAACGCAAGGAGAGACCACTTTGTCATTTAAAAACTGAAAGACGTGAAGATGGGTTTTATCCCAGTTATT
>c10051.graph_c0
ATTAAATTAAAGCCGGAATCCTAAATCACAAATTTCAGACAGTATCAGAAACCTTACCCCCAAAATAGGAACATATTTGGGTTCTTTATGAAACTTTAATTTTCTGCTCAACTTCAATTAGCAGGAGATAAAAATCCAATTTAGAAAGCTTCAGATTTAAATTATCTATGAATCACTGTTTAAAAAGAGCAACCACTAAAGCCATTACCCCTGTTGGTTGCCAATGGGAATGCTGG
>c10055.graph_c0
AAGCACAGGCACTTCTACAAAGGTGTTACATGAGTGTCGAACACGTGTCAGACACCGACACTTTGTGGACACTCCTAAATACGTGTCCGACACTTTGTGGATGTCTTCGTAATTCAAAAATAAATTTTATTATTTTGGACACTTGGCCGACACTCGACAGACATATCAGACACTCCCAAAAACATATAACTTATATAGGACAAACTAGAAACACA
>c10057.graph_c0
GGAAGGTATTTGTAATTGTCAAAAATCTCAGAGAATGTCAGTGTAATTTACCCCCCTTAAGTTATTGTAAAAACGCAATAAACATAACAGACGTGCCAGCTCCACTTTTGAAAGAGCACGCAGGCAGTCCTTCGCCAACTGCAGCAGCAGCCAACATGCATGGTGTCCGTTCAACCAACGAAATCGGCCAAATATGCCAAATTTCAATCAAACTTCTCAACAATTCATCCCAAACTTGTACAAATTGATTATTAAGAAGAAAAAAAAAAAA
>c10058.graph_c0
GGTCGATCCTTGCACTCCTACTTTACCACTTAATTTTTTGAGTGACAAATATACCCTCACCTTGTTGGCATCATCGTTGTTGGGAAACTCTTCGCTTTTCTCTATCATAGCCGCATGGAGTCCACTTTGATTGACAAAGAAACAACCATTCACCATTAGAACACTTTCAATTCTTCAAGAGGAGTTCCGTTGAAGGTAATTTAACAGATTCTTAGACTCCATCATCAAAATTTAAT
>c10059.graph_c0
ATGATCTATGTGATATGATACTAATACAATAACCCAAAAACATGTTAAAAAGATAAGGATTCATGTCTCAAACACTTGGCTCCGCTTATAAAAGAAATTTAAGTAAAGAAAATAATTAAAAACAAATAACATTAGTTATTGTATATGAGGTAAGGACCAAAGTACAACTTAGCAACACCAGGCATACTAATAACATCTTTTAAACAAATAACAATAATTCTTGTATATGAGGCAAGGACCAAAGCACAACTTAGCAGCACCAGAAATACTAATAACTGCCTAGAGTGAGGGAACACGACACATCAATCTCTCAAGAAGTCGAAGCATGCCAACCCAAAATAAAATGACAATGTAATTCATAATCAAACATCTCCTTGCTTCTTCATAAGGCCTTTGCCCAATTTAGATCCCATCAATTCGCAGTGCTGGGAGGGTTAGACTAGGTACAGACCTAACTTCTGGTTTTATTTCGACAAAGTTGCCACCCTCGACTCCGGCCATCTTTCTACACTTGGCAGCCTGAGATTTTAACGTG
>c10059.graph_c1
TTAATATATTTAATTATGGAGTTAATCCCTGTAAGTTTAAATGTGTGCAATGAGAAAGAAAAATTCAACTTCATGGTTGAGCACAAATGTTGAAAAAATAGCCAAAGAATGACATATTGGGATTTGAGAGTGACGACCTGAGGGAAATTTGAGAACTAAACCACCAAATCATGATTATTGGGTTTGTGCGTGTTATAATAGCTTATAATGAAATTTGGGGTTAGATGAAGAAGCTTTGTAGA
>c1006.graph_c0
CAATTGACAACGAATATTTTGGGGACTCAACTAACGATGAATATTTTGGGGATGAATATTTTGGGGACTCAACTGACGATGAATACTCCGCAAGTCCTACTTCACAGAGTGTTTCTTCTCCGAGTTGAAGAAAGATGAGCCAAATAATAAACACCATTGACAATGGTGTGTGCACCAACAACAGCATTTTGGCAATCCCACAATTGAATAGGATGGATTAAAATGAGG
>c1006.graph_c1
TTAAGCAATTGGAAGATCGGGAATTGGTTGGAAGCCGGCGATGAATTGATTGTTTCACTGCATTTGGGGCCTAGTTTTCAGGTAAAGGAGATTGGTATTGACGTTGTGTATGAGGATGACAACACATATGCTTATTGTCAGAATGCCGTTGACGGTGGAGATATGTCAGCATTTCTGTATCGAACAAGGTACTACCTCCTCAATTATGATCTTGGGATCAATCAATCATATCTTGGGGACTCAATTGACAACGA
>c10060.graph_c0
GAAGTGGATGCCATGATGCAAGATATCAATATGCCCCTCTGTGGCAGTTCTTTGGAGCTACCTTTCTTCTCAAAGGGCATAATGGATTCGGTTAGCAAGCCACAGCAAAAGTCATCCACTGTGAAAGACTGCTTGCAACTGGACAGCAATGCTTGCAAAGTGAAGAATTCTTTTGGTGATGAAGAAATCTTCTACAGCACTGAAGACAAAAGTGAAAATATTTGGAATGCTAGGTCTAGCTTCCTAGATGACAACTTTCTTGATGAGAGGGACTATGATAT
>c10060.graph_c1
GACCAAATGGCATTTTGGAGGAAAGTCCAGTACATGAATCTCATGTTGCATTTTCAGTTGAAGGTTTAGGTAAAGTGGAGATACAAACACCAGTTCATTCGCCACAACAGCCTGGCAGAATCTCCTCCTATGGTTGCTCGCTGTTGAAGGCTGCAAGGCTACCTCACTCATCAAAGAACCTTAAAAATGTGCTGGACGATCTTGAACTTGAAGTGGATGCCATGA
>c10067.graph_c0
TTTTTTTTTTCATTTTTTTAAAAAGTTAATAAAGGTCGGTTGTGGTGCTGAGGCATCGTTCATATTTGAGTAATCATTTTGTTTCTAGAAATCAGAGGGTCGGACCTTTTCTTGACGTGGGCCCACCATGTGGACCCAATGGTCAGTTCACTGTCCACATGTACATCTACAGTACTTGTTGTTTAGGGCAGTCTTATTGTTG
>c10068.graph_c0
GTAAAAATAACTATGCTTACACCTCGTAGTATGAAGTCAGCTTATAGAGAGCTCAGAGTTCTGTTTAGTTTTCTAGAACTCTCAAACTTTTACAATGTAACAGTTAATAATACTCATAATGGGGAGCTGCAGGGTTCGGATTCCAGTTGGGATATGGTGTGTGTGTTGAACTTATCAGGTGAGAGAAAAAAGAAGAAAAGGAACAGTTAGTTATACTCGTAAACGATCAAGGATGCGAGGAGTTGTCTAAAAGCCTTAGTGTCTGGTCTGTGTGTACACCTGGATATATATATCAATGTAGTTAAAAGACGAAAGGCGCCCTTAAGGCACTAAGGTCTTACATTGCCCGAAAAGCGAAGCG
>c1007.graph_c0
GGGGCATCTGCATACCTTCTAATTAACAAGGTTTTATATGCTGATTTTATAGTTGGGAGGCATCAATCATCAAAAAATTATAAAGACTGCATGACAAATACTAATTACAAAAGACTGTTTGGGAATTCTTCAAAATGGGTCAGGTTGAGCCCATTCCCATTAAGTTATCTGGTTTTTGGAAAAACCAATCCATCTTTGGTCTAACTTTGTTCTGGTTTTAAGTATCTTTTAGGGACAAATGCAAACCTCCATCCTACTAAAAAGTACTTACCAAACAGTAAAAATTTTAA
>c10070.graph_c0
TAGCCCTAAGCATGTACCCCTTTGCAGTGGTTTCCCTGTTTTAAGCCTTAACACACATAATTCCCATCTGTAAGCCCCACTGGACCCAGTGTAAAGTGATCTAAACTCCTCCTGAATCACCCTACACTCTCTTGAGTTGCTCCACTTCACCCTCAAGACAAAGAACCCTATTCAACCTACCATTCTCTCATATACACTTTTGCCACAAACATTTCCTACTCCATGGAAAGAACCATCCAA
>c10071.graph_c0
TTATCCATGGTCTATGTTCCATGGACAAAACCTTTATTGCTTTCTGCTGAGAGACTAGCCATCCTGTGTGATAGCATCAAATTTTATTTTTTACATTGTCCAGTTTAACAAGTTGTGGGTTATGGTGCAAGTAAACCTATTTTATATCTGCATTCATGCATCAAGTTTCTTGCTTTTTCTAACAACATATCTTCAGCTACACTTTGGAGTTAATAGTG
>c10072.graph_c0
AAAAAACTGAATTCCTGGCTCTGTCCCTACTTTTGATCAACAGTAATGACATTAAAAGAATGTGAATCTACTGTACTAATTAGCGGCTTATATATTCTTGAACACTGGTGTCATATGCTATTTCTTGCAGAAGTATATGCACAAATAATTGTTACTGAACCAGACCTTTTATTTATGTTACGAGGCTCCCTCTGAACTTCATTTTTTTCTTATAAGTAAATGTATCTAGATTGAAGGCACCCGAGGGGGGTGGACCCATATACAAAAAGGGGCAAGCTACATATTCACAGCTCTAAATCCCTCCAAAAAACAACAAAAGACGAAACATATAAGGGGTGATTCTTTACTACCCAAGAGTAAAGTAATCTCAAAAAGCTATCTTTAATCCTATGCAAGGGCATCTCATCCCCTTCAAAAATCTTTCTATTT
>c10073.graph_c0
GGGGAATTGTTAAGTCTCTCCATGTTTTCTTCTCTCCCTTCACTTTTTATTTTTCCTTTTCTTTTCAATGCACTCTAAGTAGTGGCACACAAGACAAGCGTGCACAGTTTTCCATTGTTCTTATTTTATTTTTGATTGTAATAAGCTTTAAACATCTCAGTAATTATGGCCGCTTATCTTCAGTTGGGAAAAGGTTACCTACAGGGGATAGATTGTGAGTCAGAGTAAGAGGAGAATTAGGAGCAAGTATAATAGTGGAAAAAGTTTGATATAGGGTAAACTGTGTAGCTGATCAAAGATAAAGTGTTTTACTATTTTATCCCTTCATGTTCTC
>c1008.graph_c0
GCGGCGAGCGTCGGAGCAGTAGAAGCACTGAAAGATCAGGGATTTTGCCGGTGGAATTATGGTTTCCGAATTGTCCAGCAGCACGCCAAAGCAAATCTCAGATCTTACATTCAGGCCAAAAATCTCTCCTCTGCGGCGGTGACGCCGACAAAGCCGTTGAAGCAGTCGGAGGAGTCTCTTAGAAAAGTCATGTACTTAAGCTGTTGGGGCCCCAATTAATA
>c10081.graph_c0
GTCCCTTCTCTTCTCCCTCTCGCTAAGGTAATCATGCCATGATAATCCATACTCAATCATATGTAGCAAGACAATCAACACGTTAGCTTCACATATCTTTCCTTATTTCCTCTATTGTTAAAATCTGGCTAATCTCCAGTGTCTTTTGGTGTTGAAATGATCCAGGAAAGAATGTGAACTCAGAGCAATGGTGCACGACCTGGTGGTATCAGTTCAAGGTGCTTCTTCTGAGGGGACTCAAGGAGCGGAGGTATGAAGCCTTCAACAGGCTAAGAATCTTCCAA
>c10082.graph_c0
GAAAACTTTTTAACACCTTTTGGCTTCTGTTCAGAAACTAATCAATCGGAGGCTAAAACATGCATGAGAAAAGAAAGCTAGCATCATCATCATCATCATCGATGATGATGAAGTTGAAGTTGTTGTTCCTAATGGTCTTGTCCTCAACATTTCGAGGCTGTTTCTCAGCTACCAATCAACCACAGAACAAGGAGCAGCAGTCAAAATCAACGGCCACCAATCGATTTGGGTCCTCTG
>c10086.graph_c0
ATAATATTGCAGCAAAAGCATTAGTGCAAAATTGTAAAGAGAAAAGCAGTTGTAAATGGAAGTCATATATCTGAAATTCAAAACTATATCATACATTCCAGTAGGTGTAACTTGAATCAGATTGCGTCAGGAAACTGTAACTTTTTTTGTGGCAACCCAGAATTTTAAGAAAATTATAAGAAATTTTTTTTTTTGGGGGTGGGGGG
>c10087.graph_c0
GGCATGTCATGCAACAATACATAATAATTACTAATCCTTGGCCTAGGATATAGTGTGAAACTTATGAGTGGGACTTTAGCTCCTCCCTCAATTGGAGAAAGAAGTGATATATTTAAATCTGAACCACATAGGAACTCCATATTGTATTGCCTATAGGGTGGTTATAATTCATTGTTAGTAGCTTTAGGTGAGGCCATGCTATAATGCATTGACTTATTATGATTCTTTGATTAGGGGACATGCTTCTGGTTACCCTTGGAAGAGTATATGACAGTA
>c10088.graph_c0
AAAAAATGAAGGATTGGGAATAAGTTCAACGGTTAGAGTAATGTATATAATGTGATTGTGATACAAAGAATTGAAAATAGAGCATTTTTGCCACGTATACTGCTAAGTTACTCGTTCCTTTTAACAAAGATACAAGCATCTGACAAGTTTAAAGTGTGATGTAACACTTCCATTGGCAAGGACCTAGTGGCTGACACCACTGACGCTACAAGCCCGACTATCGGCTACAATGGGGATGCTCTAAATA
>c1009.graph_c0
AGCAGGTGGAGGTGGGGGGTGAGGATATATTGGTATGGAAGGAATCGACGGGTGGGCAGTTCACGGTTTAAAATGAAATGAGCACATCGAGTTCCTTTGAGTCTACTTGAAATTGGCAGCAATTGACAATCTTTACTGAATTTCAAGGTTTTTTTATTTATTTTTTTATTATTTCTTTTGTTTGGTGTGTTTTTGTCTCGAGTTTCAATTTGACTTGTCAATTTGGGAAGTGTAATAATTATTTTGATTGGAG
>c10090.graph_c0
GTGTGGAAAAGTAAAAAAGAAAAATAAAGATGCCATCAGTTAAGTAAACTATTCTCTTAAAGAATTACTAGGGAGGTGGGATATGTGAATGTGCGATTTGGGGATGGGGGAATTTTTTCTTTCTTTCTTTTATCCTTCTTCCCCCGTTTTATCTTTTGGTGGTAGGTGAGGGAGATCGGCATTTAATCAAACTTCTCTCTTTGTAACTGTTTACACTTATGTTTGAGAGATGTGGGCCTTTAAAATTAAACTAAATTATCTCATCCTTGAGTTCTTATCACCATTTCACCATTATTTTATAATAATATTGATCAATGTCTTGTAATGGAAAAAAGAGGGC
>c10094.graph_c0
GAGAGAGAGAGAGAGAGGACTTGATTGAAAGCAACCAGCTTTTTGGAGGAAGAAAAATATACCCATGTATTATGAAATGGTTTCATATATATTTGAAGCTTTTTTGCTTCCTCTTTCTTTTGTATACGGGTTCGCCCCCCTCGGGCACCTTCTATATACATCTTACTTACAAAAAATAAAATATTAATGACCCCTCTGCTGAATTCTTGGGCAATTATGAGTAGAT
>c10097.graph_c0
ATTTCAATTATATTAATAGAGGTCCAATTGTGTTAATATTTATGTTGTTGCCTTAGATATTTGTTTTTATTTTTCACTTAATAATATATTAATATTGCACGATTGCAACAAAAGGACGTGTGTTAACTCTCTCTCCTGTTTTTTGTCCACAGTTAGATGCCACAGTTGTACACGTGGCAACCATGTATGTAGAAGTACTTAATTCTAGTACTTGACTCAGTCAACACTGGACCCAATGGAATCTTCACATCAGCCCTATAAACTCGCATGTAACTCACAGTGAATCTGATGTGCAAGGGTGAATTGTCTGTATAGTCAGCTTACATATGCTTTCTGTAAAAATTGAGATGAGCCAGCCAAGTTGTGCGCAACTGGTCAAAGTTGTGTACCATTAGGCTTATAACAATCATTGGGACCAATCTGGCAGTTTCTAGTGGCATGTGCTCTCAGCCTTTAATATTGTTTCCTAGCTCGTTGTCTGAGAATCCGTTATCTCCTAAGTAATGAGATATATCCATGGCATTATGTGTACCAAGG
>c101.graph_c0
AGATGTGAATATTAGGTCATTGACCCAACTTCTTTTTCTTCAAGCAGCCACATTTTGAAGATGTCTCGTGATTTTCTTGAGTTGTTTTCACCAACCACCGCAACCTTATACGATTATGTTCTCCTTGATAGCCCGCCCATTTCTAGAAGCTCTTCAAACAACTTCACTTGAATTTACCAATGAAATTGCCGGGGCATCAGCACGAAATATCAGCACTTCTAACCATTGGAACA
>c101.graph_c1
TGCTCTCTTTGCTCATCGGCTTGCTCCCAGAAGTCCAAATGAACCTCAGTAAAACATTTCATATCCAACAGTTTCCACATTGTTCTTATCAAGGTTGGCACTTGGTCTGAGTGAGAGTGATAGCAACTTGTTATGACTTCTCTTAAGAAACCTCCGTGCTGTAACTTTCTTTGCTCTTTTTGGTCGGTCCATTAAAACTCTTCCTCATACTCAAAGATGTGAATATTAGGTCATTG
>c10100.graph_c0
GTTTAACCAGACTAAAAAAACCGATTCACAAATCATTCCTATGCTCGGGAAAACAGATTAAAAAGGAGGGCTCTAAAGAGGAGAGTGCAAAAACTTAAAACAGATCACATAAATTTGGTCAGTTGCACCAATCTTGGATGTTGGAGCGCTGTTTGTCTCACATGAATCACACAGAGCTGTTGTATCATAATAGTAACATTGCAGTCAAGCCAAGTCAAAAGAATTATGAGATAAAGTCTTGCCAAGAGCCACCAATACATATGCTATAGGAATGATGAGAAATTATTAGCAGCTATAGGTAAGAAGATGGCAAACCATCAT
>c10103.graph_c0
TTCTTCTATATCAAGCAAAACTTGTTCTTTATCTGGCGAATACCCAATTGTTGTCTTCAGCCGTGTTGATATCTCACACAATTTCTCATAAATATGGTTTGACTCAGGGTGGGACCTATCACCAGCCACAAACCGGTGCACAATCCCCCTCAACTCAATGACGCTTACCCCTGGCACCTTAGCAACTCCTTTGGCTTTCATAAGATTCCTCACCTTTCTTGCAGCATCCCATTGTTTTGCAGCAGCATATATGTTTGAGAGAAGGATATAGCGGCCACTATGTTGCGGTTGAAGATCGACAAGGTGTTTCCCCACTGTCTCACCCACCTCAGCATTCCCATGAATCCTG
>c10104.graph_c0
GTAGATGGTGGTGGACAGTGGTGTTGAAGCTTTTGTTGTGGTTGCTGGGTTTCATTGAGTAGTATTAGTGAGGGAGATGGTAGTAGTGGTGTTTCATTGACGGACAGGTTCAGAGATCAGTTGGTGGTGCTGACAACAGTTGTGGCTTATGGGTAATTTGGTTTGGTGGTGGTTTAACCAGTGATGGCGGAGGTGGTTTTCATGGCATGTT
>c1011.graph_c0
AACTTATTATTCGTTTTATGACCATAGGGTGGAGAGTAACTCAGCAAAGACTATAAAACATGAGTATTTTCTACTTCCATTTCACACCAAGGAGATGGCGTTTAATGTAAAGGTTTAAAGTGAAGACAAAAGACTTCTATACATTATCTATTGACTTAGAAAAATGGAATGATTAGGGCCTCTAAGGATATAATAAGGTGGATTTTAGATAACAAAGGTATAAGCATTAGAGGTCTTGCGTTGCATATCATTCATTGATGATATAGTTTTAGTTGATCAGACTAGAGGAGAAGCAATTTCTAAGTTAATGCTATGAAGAAACATTCAAAATAATGTAACTTCTTTATTTATTTATTTTGATAGGTGCAGCCACGTCCCAATTGGACTAGAACCCTACACTTCTCCCTATAGGAGTGGCAGGAGATACCAGTTAAGCTAATAGCTAATAAACTAGGAGTAAAATTGAGG
>c10114.graph_c0
ATCTTTCCTCCCAATTCCTTTCAACATTGGGACCACAAGGTTCCTGCTGATGCATAGCTTTGCTCCTCCAGCCACTTTGCATCCTCAACTTGAAGTACTCTCCAATGTGTCCCCTTCCGTCTCTCGGCATCGCCTAACCCTAACTTTCGTCTGTCCTAGGACTTCTGGGAATTGGGATTAAAAGCCCCTCCATTCGAATTGTTCCCCTTGGACGAGACTTGATCACGATCTCCCACCCCA
>c10116.graph_c0
ATCGGGGCATATTCTCTGTCCGTGAGATGGAGATGCCTTTGAGAACTTTTACCAGCTGGTACAGAAATGTGGATCCCACTGCCTACACCTTCAACACTCGCCCTGTTAGTAGAAATCCATGCCAGAGGGCTTCTGTATATGTATTGTCAAATGCTGTATACAATCATTCTACTAATCAGACGGCTAGCGAATATGTCCAGTATCAGGCCCCACCACATCAACGATGCAAGATGGCTGATATTTCTCAAATTCAAAGAGTCG
>c10117.graph_c0
AAAAAAGTTTCAAGTTGGAAGAAAAGTTTTGCGCATTATCAAAAACAATCTTTTAATGTTTGCAACAATCATATTATAGCCACTTACAAGATATAGCACAAATTTTGCAATTTTGATATCCATTAACTTTTACCATAACAGCAAGAAAACATAAATGGGTCTGCAGTCTCCACATGCTGTATACAATTAGAAAAAAGGAACATTCTTCCCAGAAAAGTCTCACATA
>c10119.graph_c0
GAAAAAGATCTACATATAAAATTTTGGCCTATTTTAACTTAAGTCATTTCAAAATTTTGGCTTAACCCCAATTCCAATCCAATCCTAATTTCTTCTCTTTCTTCTCAAAATTAGGGTTGAATGAATTCTTGGCTCCGCCTGATTCATATCCTCACTTTATCACTATACTCTAACAATCAACTTTGACAATATTAACTATAATTTTTATATTAGACTTACACAAGTAATATTTACTGGAGAAGATCCCGGTC
>c1012.graph_c0
GCCATGCTCAAAGTTCTTGACCATCTACAAAGGGAAACAGGTCAACTGACAGTCACAGAAACATAAGTTCTAGTGATTTTTTTTCTCCTTTTTTGGTTTTTGTTTTTATTTTGTTCATTGCACATAAAGTTTGAAAAGAAACCCCAGCTAGGTTGATTAAAGTTTACCAGAAAAGACTAAATGTTAGTTACACTTGCATCTGCTCAAGACAATACCAGCAACATTCAATCACACAATTTATGAATCTGAATTTCCTGAATACATCATCAACCAACAAAATAGCAATATGATCACAATGACCACAAGCCAGAAATAACAGAACAAGATTCAGAAGAAACAAAATGAGAAATATTTTTCCATCCTCTAGCT
>c1012.graph_c1
ACAACCATGATGGTGTGGGCCTCATCCAACATCCCTAATAAATAAGTTCTCCTGAATTTGTTTTCATTAAAGCAGACAAAGCCTTTGCTTTTATATATGCGTTTGACGAACAAAAATCTTTTTTTTTGTTTCTATTTTGGGTAAGCTTATGTTTACATATACACAAAGGAAACAGTCCTATGATCCATATCCATGATATCCGCATTGATCATGGGAGTTTCCAAGAAGATATGAGGGAAAATCACCAAAAGGGAATAATTTGATAAATTTCTAGCCAATTATAGACTGCATAGGAAGCATGTTGTAGGCTGATGATTGTACTAGAGGATAAAAGAACATGTGGCACAAAATACAATTCAAAAAAGGGCATTGTTTAGTTTCTGCTCTCAACTTCCAATTATTTCAGAAATGAGTTGTGGGTTCTAAGCTAATATGGTTTTGTCTTTGAATATTATCCTCTGGCAATAGATATCCCTCCTCATCTCCCATTATCTGCCAAATATGTTCATCAAAAGAGAAAAGGAAGCTAGAGGATGG
>c10122.graph_c0
GTAGTGCTAAACATGACACAGGCAGAGATTGGTGGCGGAGAAGAAAGGTGGTCTCTCAAAGGAATGACCGCCCTCGTGACCGGAGGCACTCGAGGCATAGGGCATGCCATTGTAGAAGAACTAGCAGGATTCGGGGCGGTGGTCCATACTTGTGCACGTAACCAAATAGAGCTTGATGAATGCTTACAGAAATGGAAAACCAAGGGTTTTAGAGTGACAGGATCTGTATGTGACTTGTTATCGCGTAATCAACGTGACAAATTGATTGGGACTACTGTCTCTTCTCTCTTTAATGGGAAGCTCAACATCCTT
>c10124.graph_c0
TAAAAAGAAAAAGAAAAAAAATTATGTCAGTGATGTTATTTGCCATGTTCTTAAAACTAAGTTTGGTCCAATATGGAGGAACTTAAAGCAGTACAGCACTATAATGTGCTTTGGAGCATGTTCACAATACCCACACCGCCCCTCTTTAGTCTCTTCCTTTCTCTTTAGCCATTGATTATAACACCACCTCAATCTCAATATTGTCCACACAAGACGCTTCATTTCCTTTTCTTTTTATTTTCTCTCTTAACATGTTTTCAG
>c10125.graph_c0
GAGAAAATGTGGAGGGCTGAATGTTGATGAGTGTTGCCTTGATGGTAATGTGTTGGGGTTTGATGGTGGTTGAAATGAAGAAATGAATGGTGGTGGAGCAACTGGGGTGGTCACGGCTGAGAGGGGGAGGTGCGGCCTGAGGGTGGCAGTGGGGTGTAGAGGTGGTGGTGAAGAGGATGGGTATGGTGGCGTTTCTGCCGTGGGCTAGTGAGGGTGGTTATTATGGTGGTAGCGGTGGTGGGCTGGTGGTCTAGTTCTTCAAGCGGGCTGATGGTTGAACGGTGGGGGTGGTTGAGGCTTACAGTGAAGGCAACGGAGGGTGATGGGCTGTGGTGGTGATCGGGGGAGCCGGCTGCCGTGAGAGAAGGTGGAGGAGATCAGATGGCTTGCCGGTGGAGCTCGTGGTGTTGCCGATGGAGCAACAGTGTGATGGTGGCTTCGGTAATGGGGTGACGTGATGGAAGATGATGGAAGTTGGTG
>c10127.graph_c0
ACTTATCTACTGCATTAATTTAATTGTAGGCCCAATCACGATTATGTGTATTATCATACAGATGGATATTGAGATCTACTGATGAATCTTGAGTTTTACTGATGAGTCATTGTTTGATGATCAATCAACATTAGAAGGGGGGACACTGGACACCTACCAAAGAAAAAATTGACAAAGGGGTCCCTCACAATTTGGGAGATGTGAAGAG
>c1013.graph_c0
GCGGCCAACAGCAAGACAGCTATGGAAGCAACCAGTTGGAATAGTGGAAGTGGGCATATTAGGCGCACAAGGGCTTCTCCCAATGAAGATGAATAATGGTCGAGGAAGTACAGATGCTTACTGTGTAGCTAAATATGGCCAAAAATGGGTTCGGACCAGAACAATTCTAGACACTTTCAGTCCCAAATGGAATGAGCAATACACATGGGAAGTCTATGATCCGTGCACGGTGATAACATTGGGAGTTTTCGACAACTGCCACTTGGGAAGTGCTGCTGCAGCAAGAGACTCACAG
>c1013.graph_c1
AACCGCCACTCAGAAAAGAGGTGGTGGAGTACATGTTAGATGTGGATTCCCACATGTGGAGTTTGAGAAGAAGCAAAGCAAACTTCTTCCGGATCATATCACTGCTTTCAGGCATGATTTCTGTAGGCCGATGGTTTGGTGATGTTTGCCACTGGAAGAACCCCATCACATCAGTTCTTGTTCATGTTCTGTTTCTGATATTGATCTGGTATCCAGAGCTGATACTTCCAACTCTGTGTCTCTACATGTTCCTCATTGGACTATGGAACTATAGGTTCCGGCCAAGGCACCCACCTCATATGGATACTAAACTTTCATGGGCAGAGGCAGCGCACCCGGATGAGCTTGATGAAGAATTCGACACATTTCCAACTTCCAGATCACATGATGTAGTTCGACTAAGGTATGATAGGATTAGAGGCGTGGCGGGGAGAATTCAAACGGTGGTGGGAGACATAGCAACACAGGGGGAGAGGTTTCAGTCGCTGCTCAGTTGGAGAGATCCGAGGGCAACCAGCCTTTTCATAGTGTTCTGTCTCTGTGCAGCGATGGTGCTTTATGTGACCCCATTTAGAGTGGTGGCTTTAGTCGGAGGACTATATAT
>c10132.graph_c0
AATTCGACCCCTCTTAAAGAGTGGATTAAGCCACTGGAATGTAAGTTGGCTCCAAATTCCGGCATTGGAAAAGGAATCAGAATGTTTAGAGAGATTTTCTGTGTCCTTTTGAAGTAATGGTTGTTCAATACTATTATGTTTCTTTCTACAAGTAACAGTCAGAGCACTGAAACAGAGAAGAATCGACAATGGCAATGAAGTGAAATTAACAATGTTAGCTTCTGGCAGAAAACTTGGCACTTTAATGGCTTTAAAATGGGTGATGAGGTAAAGAGAGACAAAAAGTAAATCACAAATGGTGGAAAAGACCCACCAGATATTAAGGACTAAAGGCCAAATCACATTTCTGTTCTTTGAGTAGAGTACAACTACAGTAGCTAAAACCCAGGTCATAGCTGAGAAGAGAG
>c10133.graph_c0
TAAGAACTTGGGTTTGCACCGTGCATTCCCACTTGCATCACCCTCCATTGTGTGACAAGACCAATGCTGGGTTAGGTCTGCCAAGTATAAGAATGCAAATTTGAGTTGTAGGGGCAGCCTCTTTGTGCAAATAATGGCATAGCACCCCACATTGGCAGGCAAACATTGGGCAATGGCCTTTTCCTATTTCCTGCTTACATCACTATTTTGGTTTTCAGAACAG
>c10134.graph_c0
TTTGGGGGATTTTGACTAGTAGTTAGAGATTTTAAATTTCTTTTGTACTTTGACTGGTTGTTGGTGGGGGTGTGATGTAAACAATGCAAAAGGGTTGAAAAAAGATTGAGTTTACCTGGACAGTGCCACCATTGCCGAGAGACACATTCAACCTTCAAATTCTATGCATCACACCTCATTTTCTCATCTACAAATATCTCATCCAAAACAATCATTTTCTCTTGCATTAGTCCCACAAACAAAATACCCATAGAAGTTGCTCACACCCACTTTCTTCCCACTTCTCCTTGACACCTCAAAGCCTTCCAATCTAACATCCTCTAAGAAGAACTTCGGCAAAAGAGCACTTCCTGCTCTAAAGCTCTCTTTCTTAATTTCTACACTTGAGAAAATAACTTCCTTCTTGTAATTGTAGCAGATTTGGAGAGAGCACACTAAACTACTTAAGGTCTTCTTTCTTCCTTCACCGCTACTCAAACTCTTGATTTCCCACCGACCACAGTCTCCTTTTTCTATTCAAG
>c10135.graph_c0
AGCTGACTTTAACTCCATCTCTGAAGGTCTGGTTACGTCTATAAATATGGTATCATCATTATATCAATATGAATCGAGGATAATCTATTCTGTCCTATTAAGCCAACACCTTGATCTGTTTCGTTGGCAATTTTGGGTGTGCAAGCAGTTTTGGTCTGACAAAATAGTATATTGCGATCAGCACAAGCAACGGCGAATTCAGACCATAGGCTTAAGAGGGCAAGACTGTAAAAAATTAAAATCTATGGGGGCTCTTGTAG
>c10136.graph_c0
ACACACACACACACACAGAGAAATCAAACCCAGAAAAGTTACACAGGTTGACAAAACCTGGGTGAGTCAAAAAGCAGGTTTTAAACTTGAATACCCAATTGGAAACCCCAAATTATTAACCAAGACCACAAAAGGGGACATGTCATTTAGTTACCGATCCAATGATTGGGCCCATCTGAAGATTATGAACAGATTAACATCCCTTAGAATAAAACCCTTGGGGTTGGATGAGTTG
>c10137.graph_c0
TGGAGCAAGTCTAGTCCCTGCTTCCTTAATCGAGAAATAATAACTTTGTTATCTACATTGGGGGTGAAAGATGAGATATTTATGATGAAGCAAAAGGAAGGTTTACAATTGTTATCCTTGCTTGGAAAAGGTGCCTCGAAGGCATTGGAAACATTGGAAATCAGTTGCGGAAAAGAAAATGCTAGAATTATTGAGGAAATGATACAAGCAGGTTTTGATCCAACTAAAGAAAAATATCTCTCAATGCCAGTGTGTAAAATGTGGAACAAAA
>c10138.graph_c0
GGAGAAATGTAGCAAGTATTTTAACTGCAATGATTGTAAAGAGAAAGTATCAAATGTGGCAAGTACTTCATGGATCCTACCCACACAGTACATTGCTAAAGTCTCACCATTTTTCAACTCTTCATTGAAATCCTTCTATTGGTGAACAATATGTGGAATCTGGTTGGCTGCAAATGTGCTGTGTGGGGGTTATAGTTTATTGAGAGTAATATCTCATATCCATTGTGTACTTTGTTTATGTGTGAATTTTCTATGTAACTTAAATGATCAGAATATCTTAGTAGTCTTTGGCAAGAGACATTCATAATTGATGCCATTGTAATATGTGCTCCTTTTTTTTAGTTAACAAAACAGAC
>c10139.graph_c0
GGTGATGAAGACAGTGTGAAAATATTTATGCCAAACAGGACAGGGAGGTAGGAGTCAATTCTTTGATGGAATGTTTGTTTAATGTCAAGGGAAATGAGAAGGTTATGATATTGTGTTGGCTGTGAAGAATAGCACAAGATGGATGTGGAATTCATGAGACACAGAACACCTTTAATTTTGGGGGTCAAGTTCTTTATGATGTGAAGGATTTGACCAAATTACATTACAAAAATTGGTTAGAAG
>c1014.graph_c0
AGAAGTAGAACAAGATGGATGAAGGGGAAAAATGCCTCATGCTTGTTGTGTGTGATCGTGAAATACCTATAAACTTGAAGGAATCTACAGGACAAATTTGAGGTCAACCGTGTTTTATGATAGAATGTGTTAGGTATTTAAGAACCTTAGAAAGTGAGTATAATCAAAAGGAGGATTGAAGAGTGGCAGTTCAAGAAAAAATAAAATAAGAGGTAAATTTTCAAATTTTGAATTTCTTGAGACTTTTGGTCCTTTTTTTTGGATCCCTCAGCCCA
>c1014.graph_c1
GGAATTCATAATTCATTGGTTAATACTGACAATGTCATTTACATAATGAATTTTATGTAAAATACAACTCCCTAAAAGAAGCTTCCGCTACACAGTACACATAGACCTCTGGAAACATGTTCATGATTGTTATCTTCTCCACATAAAAGAACCAAAATGGTGATCGAAAAAACCATTTCGATGATGAAGAATATACTTTCTCAATTTATGAACAATTCTTGAATCCTGCCAGAACTTGGGGAAAATCTAGACAATCATTGAAAGAGGTGAACAAGCAAAAGCTATTGGCATGCAATCCCTACGATTCCTTCAATAAAGTAACACACACATGATGAAGGCAGGCATGGAAGATCCTATAGGGAGGCAAAAATTTTGCCAATAAAGGATCAGATTGAGCGTGGGCTGAG
>c10141.graph_c0
AGTGCTTCGATGTTGATGGAGGTCGATTTGCAAAGAGAGACAAAGCTAAGCGATGACGGTGACGAGATTTCGAACTCCGGCAACACTGCGAATGATGTTGATGATGGGTCTGTGTTGTGATGATGAATTGTTATGAGCAATGAAGACTATAAATCAGCGATGGAGCTGGGACGATGTCAACGACTGTTTGCAAATCCTGGTAATGGAAGGTCG
>c10142.graph_c0
GCAATAATGACAAATTATTCCAACTAAAAAATTGCTAACATACACTCTAAGGGGTTTCCAAATGATCAACTTACATGTTTAATTTGGTAATAGTAGAAGTTTCATACAATCATGCAAAAACCAGAACTCAAGCCACAAAACTACAGAAACAAGAAATAAATGAACTGTTGTTGCATCATGCTTACATATGTATGACAATGTGTAATG
>c10145.graph_c0
GCAAGCGAAGCGCCAAATTGAATTAGCTGAGCAGGAATTCGCCAATGCCAAGAGAATAAGGCAACAGGCACAAGCTGAATTTGAAAAGGCCCAGGCCTTGAAAGAGAATGCGATGAGGCAAATAAATTCTACCATCCTGCAAATTACTTGTCATGCTTGCAAGCATGAATTCCAAGCAAGGACACCAACAACACCCCCAGATGAGAACTCCCTCGTG
>c10146.graph_c0
GGAGAGGAATAATTGTATCTTCTCTGGTAAATGTAATCCTAAAGAGAAAATCATCCAACTCATCTTGGCTGATCTTGGGGATGCTACCATATCATAGAGAAATGTCACAAGGTCCTTCGAGAATTGGGAGTTATGCTTTAGTCTTGGTGTTACAAAAAGAGTTTTTTTCAGAGTTGTTTAGTATTGCTTTGTTTTCTGATGGCCTTGTTGCCAGTTCTGTCATAGTGTGTTTTGAG
>c10147.graph_c0
GCACCCCTTTATATATTGCTCACATATGATCTTTACAGTATCGTAATCCCTTAATCCTTTTAATTAGGGAATTTCAGGGCAATCATATCCCCTTAATTTGGGGGCTATCAAGGACGTAGATTTGGTTGTCGTTGTCCAACTAGATATTAGGTGTCTAATAAACGACTGAAATGTGATATGGCTACGGACACAAACTTGAGTGTTGGTATCTTCCATGGATTCGAGGTATATAGAAAGGCAGAAAAGGAAAAAGTACCTGTGTTCTTGTTAGATTAGTTATGAATTAAACTTTTAGGTTGTTTATATTATCAAATCCTCAAGCGATTAATGTAATTGAG
>c1015.graph_c0
GTCAGATGCTGTGGATCAGGTTTGACATTCTTAAATTTCCTCTTTGGTATTTGCATGATGGTAATCATTTTTTGCTGTGGTCTGTGGACTGGGTGCTAATTAACCCATTTGCTTTCTGTATGATGTATGTAGTAGTGCTGAACATAAAATAATTCGTGAACTCAGTTGTGTTCAGCAATATTTAGTAGATGTACTACTTTGTCCCTGAATCTTAGTCTCTCATTTCTGCTAATTCCA
>c1015.graph_c1
TAACACTGGACTCTTAATTAAGTTCCTTAAGGGACCCAGTAATACGTTTCCTGTAAATGCATTCAGCATGGCATGCACAGACGTCATACTTAGAAAGGCATGGAGGCTTCCTCCTTGAGGATCACCTTGCAGTACCCTCACAAGAGTCAAACATCACACCTCAACTTGATATGTGCATCATTCACTGCTAAATAATTGGATATTCATCATAAAATGAGGTTAATCTAACATAAAATATATCCTTGATAGAGCAGAACGGGAAATTTTGATTTCTGTTGCTAACCCCAAACAGTTGGGGCATGGCTTTGTTGACTTGAGTTTGAACTAAATGGTCAATTGTTCTTGAAAGGTGCTTTATTTTTTTAATGTTTGTCTCATTTCCTTAAAGTATTGTTTTGCATTGAGGATTTTATAGACAATTTTAAGCAAAGTGCCCATGTTGGTCAGATGCTGTGG
>c10151.graph_c0
TGCTCAAATTTAAATTTCTGACGAATCACTGTACAATTCAAAGAACTTCATTAGAATCTGATAACAGAAGTTGGTGATTTTGACAACTTGATGTAGGACAGAAGTGTAAGGGCATTTTCAGGCTGATTAAAGTCAATTTATTGGGGGCTAAAGGGTAGTAAGATTATAAAGTTCTAGGGTTTGTAGAAGTGCAGCAAACGGTTAGAGTTCTG
>c10152.graph_c0
GCTTCAATACCTCCAACTCCCCATCCAGCAACTCCAAGCCCATCAATCATGGTGGTATGTGAGTCGGTCCCAACAACACTATCTGGGTAAAGTAATCCATCATTATTGAAGACGACGCGTCCGAGATACTCAAGATTGACCTGGTGCACAATACCCGACCCCGGTGGAACAACAAGCATGTTTTGGAAAGCATTAGAACCCCACTTCAGAAAAGCAAATCTCTCCCTGTTTCTTTGGAACTCAAGCTCCATATTGGCTTGAACGGCATTTTCAGATCT
>c10155.graph_c0
AAGTCAAGAAAGCATCTATAATTCAATAAACAATTGAACAACAACAAGATGTCATACAACCAACTGGGAAATTATGATGAAAATCTCCTAAGCCACTTTCCTTGTGCAACTCTTTGGTGTATGTACACTATGAAAGTTTGGCTCCTTTGGAATGGTGACCAGCCTTCTTCCCCGTGATGAGGACCTGGACCGAGAAGCAGCACTAGCACTAGCTTTGGTTGCTGATGGAGCACCACTCTCACTCAGCTTTCCTGCTTCCTTGGGTCTTGAAATTGCTGATGAATTTTCCTTTATTACACTGAGTTGTTGAGCAGGCGTCATGTAAGAAGCCATTACCTTCTTAGTTGAAGCAAACCCTTGAGGCCTAACACGTCGCTGCAGTGAAGCTGATTTTGCCGTTCTTAAGCTGTTCTCTGATTTTTTATTCACATTAACCTTGCCATATTCAAGCTTGGAAATCATAGGTTTCTGGCATGTCAAAGCAGAATGTCTTTTTGGAGTTATTGCAGCTATTTTAGGTTCCACTTTCTCTTTCAAAGTCTTCAGGCCTGCTGTTCTAATCCGTCGAGTTTCATCATTTTGAAGATCTTTCTCTAATTCCTTTTCACTGCCTTCATGTGTATCATTATTGTATTTACTTTGTTCAAGGCACTTTTCAATTCTTTGCATATCATTTCCATGCCTTCTCTGTGAGTTTCCACCAGGAAACCTCGAATCTGTTGCAATTTCTTTCAGAGGAGCTAGAAGATGAATTTTTCTCTCCAAGTTTGCTTCCTTAAGAATTCCTCTTTCATTGGTTCTTAGCCTGAAAGGCTTAGGGTTTGTAGGCTTTGGTTTTTT
>c10156.graph_c0
ATAAAATTTCACTGGTACAATTTCAAGGAGTTTTTAGAAGATAATAAAGTTGAGGATTGGCCGATAATTCAGTGGGAGTGATTTCGAGGGCTGGGATCACTTTCTGATAAAGCACTTAGTTTCCTTTCCTTTTTCCTTTATTGATGAAAAAACATCGAGGGGCAGCTATAAAGACAGATCCCAAAAACAAATACATAAATAGAAATGATATGAAGGCAATTCTTTATCTTTTCTTTTAATGATGAAAAAATGTCGAGGGGCAGCTATAAAGACAGATCCCAAAAACAAA
>c10157.graph_c0
ATTACTCATGTATGGTGGATATATTAGGGAGGTCGGGCCAAGTTAGCGACGCTTTGAAGCTTATTCATGAGATGCCTTTTGAGGCCGATGATGTTATTTGGAGAACTCTTCTTAGTATTTGCAAGATGCATGGGAATGTAGAGGTGGCAGAAAAAGCAGCAAGTTATCTTCTGCAATTGGATCCTCAGGACTCTGCTGCTTATGTTCTTCTATCGAATATTTATGCTGATGCAGGAATGTGGGATGGGGTCTCAAAGATGAGGAAGATGATGAGGTATGGTGGGCTAAAAAAAGAGCCAGGTTGCAGCTGGATTGAGGTAAAGAGTGAGGTACACATGTTCCTTGTTGGCGACAAAGCTCA
>c10159.graph_c0
TCCCACATCTTTCAAATTCCCAAATAGCTATGTATTTTTACCACCTCCATCTTTCAACTTGCTCACGGTTTATTACTTTTTTGTAAGAAAATGTTACGAACGATTCGTCTTTCGAGATCAAAGTTTTTCAATCATGTGGGTTGTAGAATTTCAGAGTTGAATTGTTTGAATTTAATTGAGATTGATTTGTCGAATGCAACGAAGTTGAAGGACTCAGCGG
>c1016.graph_c0
ACAAAACTTGGCCGTGAGAAGGACCGTCGCCGTGAGATCGATCGGATCTGGAGGAGTCGTCGTCGAGACGGAGCGTCGATGTCGAGCTTCGTCAGTTCGTCTACCGTCTATGCCGTCGAGATCTTGAGAGTTGAGGAGACTGAGTTTGATTTCGATGAATCGATGAGATCGAGAGCGTAGTGAAGAGTGAGGCAGTGACGACGGACGATTGACCTAGGCTAAGAGCTCCTTTTATATTATAGCCACCAACCGTTAGATCATTTCATTTGTATGGTCTAG
>c10160.graph_c0
TTTAATTGTAATTTCCAGAATGTTTAGGAGTAAAACTGAAATTTAAGAAATATTAGTTGAGCGTGACTGTTGACCCATTGACTAACCCTTAACCAGTTACTGAGCCACCACTATGACCGAACCTGACCTGTTCCTCCCCCACCTATTTTGACCCAACAGTCCAATTATTAAACTCGGCCCAATATCCTTTTTAAAGAATGGGCCATCAGCCCTTTATATCAGACTCTGGCCCAAGA
>c10161.graph_c0
ACAAAGCACGGTACTCTATCTGGTACTCTATCCAAGATGACATAGCAAAGAACTTAGTATAAGCATTATACCATCCAAACACATGATGAGTAAATAAAATGAATAAGCAAATGTAATTAGGACATAACAACGTTTGGTATTTTCCAAAACTGTTGTAGCACAATGGTTAAGTGCTGGGATCACATCTAAAAGGGAGGGACAGGATTACAGCCACAAATATGCATATAAAATGTACAGAAAATAATTCCTCGCAAACAACAAAGCACGG
>c10162.graph_c0
GAAAAAAAGATGAGCACAGTCCAAAAAGGGAATATATATATTAAGAATTTGATTAGGGTTTAAATAAAGACTTCTGTCCTCAGCAGTTGAAAGGAGTTTACCTGTATGGTTGTAAGCATGTACATGCATGGGAACACCCTTCAGAATTTATATAGCTAACTTATTTCAATATCATGCAATCATTTAATGATGATGAGTATGTTTATTAATAACTTCATTCCAAAGGATAGCTTTATGTCTTCAAATGCCGAATAAAACACAATAAAACGATTTCATTTACACTTGGACCTTCAAACGTGCTTAAAGAAAACCCATTCCCAGACTGAATAAACATGAAATATCTCAAACTTAATAGTTGCATGCATCCAGATTATTAACGATTGGTAAAAGAGTTGGACGCTTCTCTCTTCATCTTTCATTCATGTCCTCAAAATTTGCTTTTACTTTCTTACAATGTTTTGAAACCCAGACTGTTCGGGAAACCGGAAAAAAGACCAGGTCACAAGTCACCGTTCAACCGTCGGGTCAACCGAAATAAAA
>c10165.graph_c0
TAACAATTCATCCCAAAAGTGTAAAGGAATGCCCACCAACCGAAGCCGAGCATGGTCTTCTGCAACACTACCCTTTCGAGATCCAGGAGAAGGCACCCACCAAACTAGATGTGTTGGGATTCCATTAACCTTCCACACCCCTACATGAAGACCTCCAATTAAGAAGGAAGTGAGAAGGAAAGTCCACCATACAACTCCACTACCTTAACCCCCAGTAGTCTACCTTCCACCTCTTATTAG
>c10165.graph_c1
AGGAGGTAAGAGGGACTTCTCTCAAAGTTTCTAGACTGTGGACTACATCTAATGTAGCTCTCTTAGGGGTTCTTCCATCGATATATGGTGGTTGAAGAGAGTTCAAAAGAGAAAGCGGCATTTGTATCTTTCCTGGAGAATATCCCTAATGGGAGTTGCTTGCGATGCCTGGGGTTTTGCAAAGGTGAAGAAAGGATTGTCAAGTCTTGAGGTGGAGATTGATCATCAATCATGTGCGAGGAGGGTTGAATTTTTTATCAGAGCTTTATGTTTCGGATCAGAGCTTTGGATGAGATGTTCTATTGATGTCGAAGCTTGAGAGATGAGCTAATAAGAGG
>c10166.graph_c0
GGCAATTTATAGCTAACACAAAAGGCAATGTAAAAATGAAAAACATTTGCAAGGTAAACAAAAAGGCAATGATATGGACAACCTCCAGCTAATTTCAATTTTACATGTCAAACAGGATCTGAATTTGGTCAATATTGAAGGTAACTGTCTCACAATCAGACAAGCACACTGCAAGCTGCAAATGAGGACCATCTACATTACTGACTTTAGATTATAATGTGATACATATCTGGCATCACCCACATCCAACCAGAACATAATATGATGTAACCCGAATCCACCTCAATATCCCACTTTAAGATCCATCTCTGTACAAATCTATTCTATCTTAATAAGGCAACACTAGGTTTTGTCTCACCTGGAGTTCGGTATGTGAATATTTTGGTCTGTCAAAAACTTTATTCTAATTATAAATGCTTGCCACTTGGCAATGTAAAAGAGAAAGTGGATGTAACTGTCTTTCTCTCTACCAATTTCCTATTTTCTCTCCCTCCTCTCTCTTTCTCTCATCCACCTGCACTCACATAGTGAGTGCCATCCTTCTAGTTGACATTATTCGAGCCAAATGATATCAGGTC
>c10167.graph_c0
ACATGAAATTGACATAGATTCTAATTCAAAGAAAATGAAGTGCAAGTATTATGGGATTATTTGTTCAGGGAGCATTTTTAGACTAAAACACCACTTGGCTTGTACGCATCAAAACGTTGAGCCATGTCCAAAAGTGCCCGAAGATGTCAAAAAAATGTTCTTAAGTCTTCTTTCAACTCAATCACAAGAATCTCACAAAAGGAGGAG
>c10168.graph_c0
GATAATATTTTTCTTTTCTCGATACATTTTTTTTGAATGCTTTGTTTGTGTTTCCTAGAGGGATTGTAGAAAGCAAGTGTATTTGGGTAAGAAAATATAATTCATGTGTTTGATCAGATTTTGTTCATTTCTTCTGCTAGACACTTAGTCATGAATTTGTTCATTCTTAGCTGCTGATATGACCTCTTTTGTGAATTTTTATGTTTGATTTATGCAAGGGAATTTAACACTACACATGCTGCAATTAGGTAAAATTTTAATGGGCTGAATTTTTGAAAAATTGCATCATTATTATATCTTTGGCACGATGTGATGAG
>c1017.graph_c0
GGGCATGGCTTGGCCTGCGTGTGGTCTTGATTTGTACTCAGCAAAACAATGATAGTTTTTAACACAACCATGTTCCACGGGTAGATCCTGGGTACTCAGACTGCAAATAAATGAGTGTAGATGGATCTGTGATATTTTTTTCTTCAGTTTATTTGGAAATATGTTACTTATTGAACATTTCTTTGATTGATTGTGCTACTTATTGCCCATTACAATATGCATTGGCCGATACATGTAAGACTTGACATGACAAAAGAATATGTAATGGTGCTCTAAATCATTTGTATCCAATATTAGTACGATTTCTGTATTTTTAAGTAGAAGAAAGAATAAAAA
>c10170.graph_c0
GAATAGTCCATGACATCTACAGACTAAACAAACACAAGAAAAATTAGAAGTGATGATCAAGAAACTACGTGATTAAACCCCCAATTCCAACCACCTTGTTTTCGCAACACATAATGCAACCAGACTGTCAACAAGCCTACAGAAATTTTTACATTCAGTCTATTTCATGCAATTTCATAACTTAAAATACAATCAATTTCAATCGTCAACTATAAAAATTGGGTAAATTTCAGAGACCTCCCAAGTGGATCTTTAAATTACTCCAGCCTCCCTCAAGTTTGACCACCATTACCTCTCCTATAATTTTCAAGTGAAAGAAATATTTCCCGAAAAGTTACCCTAATTACCAGCATTCGATTACCGACAGCAAAGAGGAACAAAAAGTACTGAAGTTAATTGATGATATGATTAACAATTCTCAATTTAAAATAAACG
>c10173.graph_c0
CTAACTGAGTTGCCCTTCCACGTGGACAACACCTCCAAGGTTGAGCGAGGCATGACCCAATGGACTCTGAAGTCCGAACAAGCTAATCAGCAGAAGCCAAAAAGCCCTAGTGACTGGGCAATAGTAAATATGGGTTGTGTTAAGAAATGCAATTACACTTTTCTGATGCATGAAAAGTCAAAGTATTTTTTTTGATAATTAAAAGTCAGTTGCAATAAAAAAAGCACCACAAGGGGGGAGCAACCCATGTACACAAGACTATAAGAGATATACAAAAGCCTTAATCCTCTATACACATGTCACTCAAAAAATGCTCAAAGGATCCCAAATCTATCCTATATGATCCTTTGCAACGAAAAAATAAAACCCAGTGCAACAAAAGTTTCAAAAAGGCAACAGAGTGCTCCATCCCCTAAAGAGTTCTCTGATTTCTTTCCCTCCAAACACACCACATA
>c10174.graph_c0
CTCTCCCTTCAGGCCCCTTGCAAGGCTGATCTCTTCCGAAGCCGATGAAACCACCTTCTTCAATATTAACTCAGCAGCAAAAAATTAACCATGGTACAGGCTTTTTTACGCGACTACTCTGCAGAGACAACACGAGTTAGAGGAGATGCAATGACGATTTGGCTAAGGAAGCTTGAAGACGTGGCCTACCATGCTGATAATGTGTTAGATGAATTTGCTTATGAAATTCTTCGGCGTAAGGTTGAGATCCGGAACCAATTCAAGAAA
>c10176.graph_c0
GCATGACAAACTCTAATTGTGGCAACGCATATTGTGTGGAAAAAAAAAAGTCCGGTATTTTTTGATGCTACTGCTGTTAATATCTCTTAGTGTAGTGATTTTTGTGGGCTCCTATTTGCAGTCCACAATTTCACCCGCAATAGTTTGATACTACCACCGTATTAAAAATTTGTTTGTGTTTGACCAAGATTATGCAAAACACTATAGATGCGAGGCCCATGGCCACAATGCCCACAAGGGGTTGCGGCAAAAGCA
>c10177.graph_c0
ATAAGCATTGTTGTCGTCCATCTGAGTACAATCCCAAGTTGTCCAGCTTCATTTTCTGTGTGTTCATCTTGGAAGCTACTGAGATCTGTGGTAAAAATAATATCCAAGTGTTAGATTCACAAGACTATTGCTTTTGTTAAAAAAAGTTATTAAAAAAAACCCATTGCTTTCTTATCAGTATACTTGAGCTTGAGTAAGTGGCCGTTTGGGTGAGCTGTTGAAAA
>c10179.graph_c0
ACACCACCACCATCACGATCTGATCAAAGAGGTTGGATTTCTCAGCTTGCTTCAGAACTTCTTTCACAAGGGTGGTCTTTCCAACACCTCCCAACCCGGACACCCCGATTATATTAATGTTATCGTTTTTCAGCGCTTCCATCATCGCATTAAAAATTGATTTTCTGGATGTGAAAACCTCTATGTCTTCCATAGCAATTATGGACCCAATTGGTGGTGGAGGTGCAGGGCGAGAAACTCCGTGGAACTTGGCATCACGTAGGAGCTCATCAACAAGGGACTTCAACTCAGGAAACGACCGA
>c1018.graph_c0
GTCTAACTACTTTATGAAATATATCTTACATGACAAATGATGATATGCATACCCATGGAGTTTGTTTGTACTACCTACCTATTAGACTTTTTCCCCTAAACTTGGGTGCGAGCATTCTTGATATTAGACTCTTCACATGCTATAATTAATTAATGAGGGGCATACTTCAAGCCTTTGGTTTAATTGTTAACCCCACTCATGAAGTATGAAAACTTTTGTATGTAGTAGGACCTCTATGCTTGTCTGGTCATGCATGTGCGCATGTCCATTAGAGGGTCATATATAGAACTTTGTTATTCAGCTGAGAAGAATGATTTTATTTCTCTCTATAAGGTTAAGGAATTTGTCAATGGC
>c10180.graph_c0
GCATATCACATGACTTGCAATATAGGATTATTCAGGCACATTTAGTTAGCTTGGGAAGTAGGGAAAGAAATATATGAATGGTATATACTTTTCTAGTTTATTAAGGTCCTACTTTTTTGGTGTAATCGGAAACAAGTGTTTTTTCTTGCATCATGGAACTGGCATATGTATTCCTCTCTCACCCACAGGGAACAAGAATTTTTGCAGAAAGCCAAAGGGCAGTCTTGATTACTAATTTGTTATGGGACTAAACTGTTGACTTGAGATG
>c10181.graph_c0
AATATAAACAATATTAAATAATGGTCTTGGATGGATGGGTCTACCATACTCACCCCCAGAGAGTAGGTATTGGGTCTCACAAATAAAGGGATCACAATTCACAATTAATAGTGCAACACACAAAAAATTGCATAATTAAAAATGGAAAAACTCGCAATTAATAATGCAATAACAAATATTTGCATAATTAAATATGATCCACAAATAACTCAATATAAGATCCATGCATGCATACTGATTACTCATGTCCAAGATCTCTCACAAG
>c10182.graph_c0
GTATATGTAAGCCCCACCATTCCTATTCTCTTCCTTTTTATCCACTTCTTCTCTTTAATCAAACCATTAAAACTTTTTTTAAAAAAAATTCTATTCTTTTCTTCCTTCAAATAACAAATCAAATGGTGCGTAAAATCATTCATCTAATTTAGCATTTGATCGGTGGATGGAAGTTAAACAATTCTTCATCCTATTTGTTATTTCTACATCCATGAAGTTTGTACTCACAACCTTTATTCTTAATCTCTCTGTCATGAT
>c10183.graph_c0
GTTCTGTTTAGATTAGATCTATGTGATTAATATATTGGCTAAGTGGTCACAAATAACCATAAACATCCAAAAATTGATAACTCATTGCGACATAAGATTGCAGTTGGGCTTTTCCTACTCTTACTAGGACTACTAACTCTAAAAATACGAAATTAGAAATTTTTAACTAATAAAAATAAGGTGAATAACATTTTTGGGGGTTTGGGGAGTGGGGACAGCCCCACCCTAAAAATATTCTAAACTAACT
>c10184.graph_c0
GTGGCTGGATCCAATCCAGAGAATGATCCCTCCTCAAGAGGCAGTGGCAATGCCATAGTCAAGTCCTTGGGATTTCTATCTATAAGAACACTCATCAAAACCCACCCCTCAACTAAGTAGCTGATGTCGAGGAACTGCTTTCCCGAGGGATTCTGGGAAGTTGTAGGCCTGTGGCCTCTCTGTATTCTCTCCTACAAACCACCAAAGAGAAAAAAGTTTGGAAGACATTGAC
>c10184.graph_c1
GAAAAATTTATTTTAGGGAGTTTTTAGTATTTTTCCCTAAATAATTAGTTAAGATGCATTTTTTTCATTGAACACATTTTAGGTTGCTCCATTTCCCAAAATGATTGTAATGTGCTTATGACCGGTTGAAAGTTCTACCCTTTATTTAATGAGGATGATTTTTTTTTCCTGCAACCTGGTTTTCTGATATGTGGAAGCTAAACGAGTTTTAGTGTATAATGTTCATGAGTCAGAACGACATTAGAATGGTGCTATGAGAAGTAGATGCTGAATCTGTCATCTCTTTTGTGGCT
>c10186.graph_c0
GTTCTGCATTAAAAGGGTTTCCAAACAATAACAGTTCTTCAAGACATCTGCTCTAGAACACCCGTTCACACTGGCATCCATATGGCTACCAGAGTACTGGTGAAACATCAAAATACTTGATCCTCTAAATTGTTTTGTCGCTTGAAACTTAATATGCACACCATGTCAGATGCTATCCACTAAGAAATAAAGGTTTATCCCTTCACGAAAAACTTTATGGTAAGGGAAGTTCATTAGAAAGCACCTAAAGGGGGTGCACCCATGTACACACTATAG
>c10187.graph_c0
AAAAAATTATCATGCCCACACATTTACCTTTGTAAAACTTAACAAAGAAGTGAATTGAGTCAATATCCTCACATTAAATCTAGTCCAAATCAGATAAGATGGTCCTTCAAAGATAACTCAACAAGGTACTTGTCCCAACTATTTGAAGTTGGCTATATATATAAATGCAACTTCGCCATTCTACTTTATCCTAGGCCATAACTTCAGTTAAACCAATATAATTGCATACTAATGCATGATATATCAACCACAACATCATTATGCCTTCAG
>c10189.graph_c0
AGACACAGATGGAAAAATCAGCGAGCAGGTGATTTATGAAGTTTGGTATAATGTTGATGAAATGGAAGTACGTTGTATTTGTCGTTCTTATGAGTTTAGAGGAATCTTGTGCAGACATGCTATATCAGTGCTATTGAAATTGAATATGCTAGAAATTCCCTATCAATATATTCTTGCACGTTGGAGAAAGGACATCAAACGGCCTCATACTTTATTGACTTGTTCTTCAGATGATTCGAGCAATGATG
>c1019.graph_c0
AGTAGTAATTTGGAGAATTTCGACGGTGCGACAATGGTGGTGGGGGAGGCAGAGGAAGGAGGAGGCGGTGGGCAGTGGTGGTGCAACGAGATATGGGTGAATATGTGGCTCATGACGGCGAGAAGGACAACGGCGGCGGAATTGTTGGCAGCAGTGGTGCGCCACAGGAGGCAGTGGGTCATGAGGATGAGAGGCTTTCATTTCTCTTTGACCTTTGCAGCCATGGATGTGAGCTTCTACACTTTTAGGGCCTTGCACGATGACAAGTGGTGGGTGGAGCACAGGACTTTATTTTAAGGA
>c1019.graph_c1
ATTCTCCAAATTACTACTATCAACAGATGCATATGGATCGAAGATTGGACTCTTCGATGTACAATGATAACAGCCTTCGCCGAGGAAGAACTGATGGTTGTCTTTCTGTGCATTGATCGGCGACGGCGGCGACAACACCACCCCCACACAATTCACAGCCATGTAAGGGGCAAATCATAAAATCATCGCCTGATCGGAGCTTCGCCAAGATTGATGCCGCGAATCCATCAACCTCTGCTCTACACTCTCTACTATCCAGCGAGAAGTTCCCGTTGTTTCCTGGTGACGACAATGGGGGCAATGGAAATTTCCTAGCGATGATGGGCAAATCCCATGGTAGCGAGACAGGAGGCTTATTCTTTGATTCCTTTTTTTAGCAGCACTTAGCGGTGCAATTCCTTGAACAGTTAAGGGTG
>c10192.graph_c0
TACTGAAAGGATGAGATGGTTCGACATACTCAACTACGATAGGACTTGTGGAATAAGTGCGATAATGAACAAGCAACTGGGCACTCCTAGTTCATTTGAGGGCATAGAGCCAGCGGATTTCTCAATCCCATATATCTCATGGAGCAAAATGGATAGAAAAAGGCTCTTAAGAAGCTTGGAGAGTGACTTTGAATTGGTTTATGTGGCTCAGTCATGTTTGTCCTGGGAGGCCCTCCATCATCAATACCAGAAGGTCGAGGCTCTTGCATGCTCTAGTTCTCAAAATGCTGTATTTTATAATAATGTTGCAGGAAATTTTCAGAGATTTCAAGTTCTATTAGAGAGATTTATGGAAG
>c10195.graph_c0
AGAATGAAAAATCTAAAAAACAATCCAAAACCATTCATGTCATTGGGTCAACTTTATCTCAACAAGTCCAGCCCAAAGCTACTCTTAAAGAACAAATTGAAGAAGAACCATCTCAAAAAATTTATTTTTGCACTTATTGTGAGAGAGTGGGTCATCTTAGGAAGTTTTGTTACCAACTTAGGAGAGATTCCAATATGCCTAAGAAAAATAAAAATCACATGGGTGATCTTAAGCACAAATTCAATTCCCTATTCCAAAAGT
>c10196.graph_c0
GTAAACAACACTGCTTATTGCCCACAACCACAACCAAAAACCTCCAAGGTTCCAACAAAAGCATAGCATGAGTGCAAGCATTTCTTGTTGACACTTGACAGTTATACTAGACAACAATTAACAGAATAACATCAAGTCAGGAGCTTGTAGCCAAAGCCAACTCAAACTCTCCCTCTTTGTAAGGTCTTTCTGCACAACCATTGACCTTTTAGATATTTTACTGACAAACCATCCAAGAAGAGCCGATAGTAAGTGATTTACAAGGCAAGA
>c10196.graph_c1
GCAATAAGCAGTGTTGTTTACACCTATCAACAACCAAAAAAAAAACGGCAGTGTTGTTGCACACCCTAGACTTGGCTTTAATGTTGATAAGCATGTAAGAACAGAAGGCCTGAATAATTCCTTGTATAGGTAGAAGAAAGAGCAGTATAGCTGCTGAGAAAAAATTCCTCATTTCTAAAGCCAAAAGATTTATGTTGGAGGGAATTGATAAAGGTGAGTATGGTTATCTATGGTTGCTGCTATTATTGGGTGTTCATAATCCTCTAAATTATTGTAGTGTAGCTAAAAAATCAA
>c10197.graph_c0
TAACAAAAATGGTGGGATCGAACCCGGATATAATCATGCGAGCGTGGGCTTGTTTGCCTGGATCTAGTGCTCTTCGATCTGAGCATTCTTGGAATATATGGGAAAATGTTTTTCTCTTGTTGTTGTTGGTTGTTTGGTCTGGTGTCACTGTAGAAATTGCACAGATGGGTAATGTACGTGCGGGCAGTATTGTAGTGTAGGGAGGCTTTAGTGGGAAAAAGAAGAGTCTTGTAAAGCAGAGGGAAGATATGAGAGGTGCCATGAACGTTTGGTGTCATGCTTTGGCGGGTTTTTCGACCGTTG
>c102.graph_c0
GTTGCATCAAAATTTCAGAAGATCCAGACACTGTATTTGAGTGCGGCTCCTCTTGCGAGCAACTGTACAGGAAGTGAAGATGGGCAATCAGAAACTTCAGCAAATTCTTCAATTGCAAATAACATGGAGCGTGTTGTTGGCATAGAGGAGGAAACAGTTGAGACCTGCAATGGGGAGATTTTTCTCAATTGCATACTGGAACATGCTAATCGATCATCTGATGATGATTTAGCTGATTTCATTGAATGCAAGCAGGGGAAGGATTATTCTGGCTGGTTAAAGGATCGACAAAGATATCGAAAGTGGAAGTGTGAGAAAATGGCAGTATTAAGGTGGGAGAAAAAGAGAAAAACTTGGAAATATATGAAAGGAAAGAAAACTTAAAATTTGTTTGTAGGTTGAGATAGTAGTCTGTCTGATGAGTGACTTAAAATTTATAGAAGATCTTGAAAAGTGACTTAACATTTATAGAAGATCTTGAAATCAGCAGAGAATCTCATCTTCATAGTTTCTATCATTCTATGGGGGTGGTGGTGATCTGCTACTTTTGTCAATGGGGAGAAGAGCTGA
>c1020.graph_c0
GCAGTTCTTTTTTTTTTCAACGAGTGTTCAATACATATTTGTTATAGGGGATCAAAATTAAAAATCCCTAATATTAGAAAATTGTGCTTCTCAGTTTGTCCATATGCAGAACAAAAGACTCACATCCTTAAAATAAATTACAGAATGTCACCCCATGCACAGCTAACATCATTGGTCCTTGTTACCAAAATTTGGATTCAAGAATCAGGGTATGAGAAGGGAAAGGGATGGAAACAGAGTGGTTTTCGGGGGGAGTCTGCCCTAACATCGACTTCATATATATTGACCACCCCTGCCCCATCTAGGGTTAGACCCCAACCCTGACCGGTTTATATTCCTCAACCCTACCT
>c10202.graph_c0
ATGATAAACTCGTATGCTCAAAATGGTTGCCCAGTAGAGGCTTTGAGTCTTTTTCACCTGATGATGGAGGATCATAGCTATAGACCAAACCATGTCACGATGGTTAGTGTGCTTTCAGCTTGTGCTCAAATTGGTGATTTAGACTGTGGAATGTGGGTTCATGAATACATAAAATCTAAAGGGTGCAAAGGTATTCTAGCTTTAAACAAAAATCTAGCCACTGCATTGATAGACATGTATTCCAAATGTGG
>c10203.graph_c0
AACTATCTTAGCATTGCTCTAGTAATTTTACAAAGATTAGCTTGAAGTAGACGATCCAAGAACGAGAAGACTAGCTGCTTGAAGTATGTAGTTGTTGAGAGAATGAGACACCAGGACAACATTGAGCTTACGCATGATCCTTCTTCACAATTTCTTCACCCTTTGATGGAAAGGACCAAAGAAAGAAGAAATTGGAGACTAGAACTGGCCAACTGGACCCTG
>c10206.graph_c0
GTTATGATCTAGTTATGGTGAATTTTTGGCAAGAGAGCTTTTATTAAAGTTGTTTAGGTGGCCATACTCCATTTTTTGACCGAAGGTTCTAGCGATTGAGCGACGTTTGAAAGTTAGAGAATTGAGATTTTTCTTTCAGGGTAAGAATTTTAATAATTTTGTTAAGGTTTTGTGTGCATTATGTGCCAAGTGTTAGGAAAAGATGGAA
>c10208.graph_c0
GACCTCCATATGACAGGTCAGTATCACTTGAATGTGTTATTTTCTTGTTCTCAAGACAAGTGTATGGTGATGGGAAATTAGTGTTCTTTGGGATGGAGTAGCTCTCGCCAGTCAATCATCTGCTCAAATGGTTGGCTTTAAAAAATGTTTGGTCGATGTCATAGCGTTGGCATGTTATTGAACTAGTGAGAATAGTCCAGGAAGGACTGTTGGTGGCACTTCTGTTTCATTTTTAAGAGTGGGTCTCCGGGGCAGAAATTATCTTCATTGAATGTGCCCCAACAAAATTAATGATGCATTTAGAGCCACATGGTCTCAGAGAAAGAGACATTAGAAGCTATAGGATAAGA
>c10209.graph_c0
AGAAAATACCACTCGACCGCTAAGAGATTTTTTCACCATAGACACAAGGTAGTGGGACGGATCTACTTTAATAAATGCATCTGGTTCCGCTATCTTGTGTCTAGAGGTGAGAAAAGGACGAGTTTGGCTACAAACTAGGCAGCAACAAACTGGCCTACTGCGTGTGACCTGTCATAATTTTGTTGGGCATTATTTTCTTACTTTGAGATCTTCACGTGATAATAAGATAAGTAAAGATTAGTACTAGGTGGTTATCGCGTAAGGATTTCAAAGTGG
>c10210.graph_c0
TACTACCAAAGTTAATGTAGGGCAGTGGGAAAACAAGTCTTTGGGGCCTGTTTACTATTAATTTTTGTGTCCAAATATTGGTTGGGTAACTGAGCTTTATGGTTTGTAAAGTATATGAGAATAGGCAAACAATTTGAGGGTTGAACAAGGTAAGATGGGTGTTGTGAACAATACCCGTAAACAATAACTTAGCTGTTTTTTGGGGTATTATTTTGGGTGTTGTGATTGAGTGGTTGAAGGGTTGAGTGATTGGGCTTGTAAAATAGAATTTTGTGAGTGTAGGAAGGGGCTAATTCAGGTTTGATTGTATAGGTTGTTAATGCTTGAAAAACGTAGAAAAATAGAATAGAAG
>c10211.graph_c0
TGCCATGTGCTTTTTAACCAAGTTAAGTTGGAGACCTTCAGCATGATGTCTGTTGAATAAATGGATTTTATCTTAACGTTAGCGACTCTAGCTATCCTCCTGCTCAGGATGCTATACAGCACCTCTGTAAGCACCCTATCACGATGTACAAGCACTTAAACTGGTTGGACCCATCATTTTCCTTAGAAGTAACTGGAGAGAAAGGGACAAAACTACGTCCTAAGAAGCCTTTCCTTGGAACTCATTTGATAACTTTCAGTTACAGTTCTGGAATCCTGTCTGTCAGTGGCCACTAGATTAAAAAAGATCCCATATTACAATTATGACAAATTTTACATGAGATGTTACAATTACTAAATGTACTTTTCCTCGTCCTTCTAAAAAAAAATTTATTACTGCAATACATTCAAATTTTCATTTTCTTTTGATAACATCCTGTATACAGGAAGAGTTGGAGCAGCTTGAA
>c10212.graph_c0
GCAGGATTTTTTTTAGCATTTTGCAGAAATTTGAAGCAATAACAGGTCTTCAAGTCAACAAGGACAAGAGTTTTGTATTCTTTTCAGCTGTTAAAGAAGAACAAAAGAGCCAAATGCTTGATATCCTGGGATTGAAGGCAAATTGCCTATAAGCCTATAACTCTCTAAAGTACTTAGGTGTGCTTCTGATTACAACAAAATCGTCACGAGCTGACTGTAAAATGCTTATTAATTGGATTATTGCAAGAATTTGGGAATGGACCAGCAGCTTTCTTTCTTTTTCTGGGAGACTTTAACCAATTAAGGTTGTGCAT
>c10214.graph_c0
TAAAAAAAATCTTTGTATTATTTATTTTTAAATTAGGATAATGAGTTTAGCACAATCGGGGCAGGTACAAATTTACATAACTCAATCGGGTCGAGGATGGGATGTCATTTGATGTGAGGCGGGGCGGAATCAGGGAGGGTACTTTTCAAGTGGGGCAGGTTCAAGACAGGGGCGCCCCGTCCCATACCCACCTTGGTGACATTCCTAGCTGGGAGGTATAGACTGGAGACAAACCTAAACTTTGGTATTATTTGTACAAAGTGGCTACCTTCAAAACTTTGAACTTTGCCATTGACCAAGCAATGGTCCCTAGAAAGATG
>c10215.graph_c0
AGAAGATATAATGCCCTTTTGTGTGAAGGAGAAGGAAACAGGTCCTCACCAGTTCTTCCTTTGAAACATAGCCCAAATGATATGGTTTGCCAAATGGGGAATCCACAGACCTCTTCTCTCAGCTCTCTTATGTGGAACGGGTGAGACATCTCTTATAAATTTTGTTCCCCTTTACCCAAGATTCTAACTTCCTTCTCTTTGCTGCAACTTTCTGGAGAAAATGTGGATTTGGAGAAATAGAGTG
>c10217.graph_c0
GAATAAAAGTGGATTTGAAGATGAAAAGAAACGGCGTACCTTTCCAAAAATGCTCCCACAATTCACCACTTGCTGCCGCAAAGCTTCACACTCGAATTCATCAAGCACATCTTCTGCATCGAGAAAGACATCTTTGAGATCTCCCAACCACACTTTAAGCTGATCGTTCTTTTCCTGCTTCTTCTCGGCATCCGAGAGCACAGCTTTGATGGTGCGTAGGGTGCGCTCAATCTTGTCTAGCTCTTCTTTGACACCCCATGCCAAGGAAATTTCTTGAAGAGCAACAGACCCCA
>c1022.graph_c0
GGAAAGGAATGCAGTAATAGTAAATTTTGGAGATTTGTTATTAACTGGTAGCCTCACGTCCCCTGGTGAACCAGCACGGATAGGCTCCATATCCAATATAGTTTCCCCTTTATGTAAAAGGCAGTGTCCATTGTGAAGAATGTCGTACCAAATCGATGGATTTAGGTTGAAAAAACTGGCTTTAACTTTTCTCCATCGAAAGGTCTCTGAAGAAAATACCAAACAATAGTGCTGTTCGTCATCAGGCGTTGCCAAGTAGTGTATCTGATTATTCGACCCGTCAAACGCCATCTTTGCAGAAAAAATCGAATAAGCTTCGTTCAATTCCTTGATCTTTGACGGCGATGAAAGTGGATTTACTGACTTTTTCACCTCTGCCTCCGATTTCGTACCTAAGGGGGTTGAACTAAAACAAAGCCTACTGGTGGAGGTGGTGCTGGGTGGGCTAAAGCGGAGGCGGAGACCACTTCTTTGAAACGCACTTTAGCCTGGTACGAGGCTTCAATGGGACGCGATAAAGTATGTTCTCTTTCAGATCTTTACCCAAATCTTCTATGTCCGTCCCTCTCTCCATCTTCTTCAATCTTTGATTCTTTTTGGCTTTCTGTTCTATAAATTGAGTTCTTTTGGGTATTTATATATAGCAAATCTTGATTACCGAGTTACTTCCCCCCCCAAAAAAAGGTTTGATTAAC
>c10221.graph_c0
AATTTTTTTTTTTTAATTTTTTAAAAGTGGTTCTGTTGAATTATGCATCGGTGCTCACAGTAGTAAATGGCAGTGGTAATGGGTGGTGATGGTGGGGTTAGAGAGGTAGTGGTGTTTGTGGCAACTCTTATTTCTGTTGAGTTTGTACCACTGCTGTTTTTGCCTCGAAGCATATATTCTATTTGCAATGGCAGTCCTTTTCCAATATATTTTTGAAGCTATTTAGGGCGCAATATTCAAGTTTTTGGAATTTGGGGGTAGTCCAGCCTTTTTATCTCAAAATTGCACTCTGAACTTTTCATTTGAGATGTCCAAACAAATAAAATAAAATAAAATAAAA
>c10221.graph_c1
TTTTATTTTATTTTATTTTATTTGTTTGGACATCTCAAATGAAAAGTTCAGAGTGCAATTTTGAGATAAAAAGGCTGGACTACCCCCAAATTCCAAAAACTTGAATATTGCGCCCTAAATAGCTTCAAAAATACATTGGAAAAGGACTGCCATTGCAAATAGAATATATGCTTCGAGGCAAAAACAGCAGTGGTACAAACTCAACAGAAATAAGAGTTGCCACAAACACCACTACCTCTCTAACCCCACCATCACCACCCATTACCACTGCCATTTACTACTGTGAGCACCGATGCATAATTCAACAGAACCACTTT
>c10222.graph_c0
GTTCAAAGCTGGTTTCTTAGTGGCGAGCTCTGGGCCTGACATGAATTGTCACCATTAAAACATTTTCATGATAGAATCTTTTTAATATTGAACTTATGTCATTCTTTCTATCATAAGTTATGACATGGTCCAGTAAAGTGTCAAGTTAGTGCTATATTAGCACACCTTAATTTAGAGCTCCCTTGTTATTCAAGCAAGGCTCGAGTAGCCCATTACTCTACTTGACTTGCTCTAACAATGTGTTTATATAGTTAAGAGAGAGAGAGAGAGA
>c10224.graph_c0
AAAAAAAAAAGAAAGAAAGAAAGATATTGGACATAAAGAAGTACAAGAGGCAAAAGGTGAGCAAAGTGACTGTAAATACAACCACCACCAAAAGAATACCATTTATGAAATTCTAATATTCAAATACAAAACCATGATTAGTTACTACATGCATACACAAGAATGGTACTTTTGGTAGGAGGCAAGGAACATTAAAAGAAAGGCAAGGTAGACTAGTAGAAATAGACATATAAAAAATATAACTCAACAATATGGTTCCTTCCCCTCCTTTTTCTGTACACTCTTGTGCAGAAAGGCTTTGATGGG
>c10227.graph_c0
GCCATAATTTCTTAAATGTTGTGACAGAGACAGCTAATTATTTCCAATTTCCAAATGATGAAATCAAAATGCTGCTACACAATTTTAACCAAGAATCATTATTACAAGCAAGCATGTTACCAGGTTGAGAAACTCTGCTCGGTGTCCACAGCATTAAAATTAACAAACATTCCCAATTAAACAAATTCAGCATATATGCAAGCAAGGTGTCACGAAGATGATAGATTCATAATATA
>c10229.graph_c0
AGCCAACTCTATTTTTCCAGTCTGTCTCAAACAAATACATGAGAGACCATAAATTATAATTTTTTTTAAAAAAAGTAATTTTGGCCTACAAAATTTAAAATGTTGGCAAGTGCCACTGGTATTGTGACCCATTGATGTGGAGCTGCCACCTCCTTAAGGGAGTCCCAAGCTTAGTTGCAAACAGCATAGCATCATTAAGAAGCAGGGTGGAATCCCAGCCAATATAGCCCAAGGCTTACGTTAGAATAACTAAAACTAACAATACAACATGTTAACTGATCTCATGTAAGTCGAGAAAGTTTATAAAGATACAAGTCAAGAT
>c1023.graph_c0
TCAGATGCCCCCTCAATCATCAGGTAACTAATGATGAAGGGAGGGTTACAGTGGCTGTGATTACCAATGGTGGCAAATATAAGGATTCAATACAAGATTGGTTGGTGAAGGTTGAGGAGGAAGATAAAGATTTAAAGCTCCAATTGGCCCATGTTAAGTCAGAGTTGTCAAATCTCTCTGTCATGGTGGTCAGGTTATCGGCAGTTGTTGATGG
>c10234.graph_c0
GCTATTGGGAATGGACCACTGTGGCTAGGCCTGGTGGTGCCACTTGGACCACCGCTTGGGGCAACTCTTGTGGAGAGGAGTGAGACCATTATAATGGAGATTCTCATGCCCTTCTCGTTCACGTTTGTGGGAATGTCCACGGACGTGTTCTCCATGAGCGGACACTGGGCCAGCTTGCTGCCACTCTTCCTCATGACTTTGGCCGGCTACGTAACCAAGATTATTGCAACTCTATTGATTTCTCGTTTTTTTGATATGCCACTCAGAGATGGTCTCACTCTTAGCCTCATATTGAGCTTGAGAGGTCAAGTCGAGATTTTGTTGTTTATGCATTGGGTGGACTTAAAGATGTTAAAGCAGCCATCTTTTACAATGATGGTGCTAATGACAACAATGGTGACTGCAATAGTGACACCCTTTATCAGCATACTCTATGATCCAACAAGGCCATACAGGGTTAACAAGAAGAGGACCATCCAGCATACCCCTCCCAACACCGAACTCCACATAGTAGCTGGCATCTACGATCAAGAAAGCGTGACCAGCCTTATCAATCTTCTAGAGCTCTCAAATCCAACACTGAGCAGCCCTTTCTCCGTCCACGCTCTCCGCCTGGTCGAGCTCGTCGGCCGTGCCTCCTCCGTGTTCATAGACCACGGCAACCAGGACCAGGCATTCGATCAGTACAACAGCTACAACCCAATTCACAACGCCCTGAGGCTTTTCGAGGAACAGATAGGCGAGTTCG
>c10235.graph_c0
GTCGATATGAAGGCTTATCTTAATTCCAGCCATTTCTTGGTTTGTCTGTTGCCTTCTTTTCCCTTGTTCAGTAATGGCGAATGGTTAGCCTCTCTCATAGTCATGCAATTGTAATGATGATATTTGATTGCTCTATAGTTGCTCCAGGTTATTCAAAATGAGGAAAACAAGGGTTTGCTTTTTTTTTTTGAAAGGCGTATGTGGGTTTCATGAACTTTCTTTCAAGAAAAAAAGGGATAATATATTTGTTATCTTATCAGACTTGGAATTCAGAAGGAAGATT
>c10236.graph_c0
CATAAATAATCACAAAAGGTTATGATAATGAAGGTAAAATGAAAAGCTTCGTGAATGATGATTCAACGGACATAATAAGTCAAAATTGGAAAAACACGGGGAACTTTATCCATTGCAAACATTTAAACTTCTAAACTAACTTAACTGTCTGATCTGCACAACTTGGTGACTAACCTTTGTCCAAGGAAAAGTGTCTGATCCCCAGATGGATCGC
>c10237.graph_c0
CCCAAACTGGGGAAGTTGCTCATCGGAGACTCCTAGGAGAGGCAACGTCATCGTCATCTGAGTCTACATCATCTCGCCCCTCCCGATCTTCTGCACCGTCATCTAAGCCTCCATTATCTCCCCCCTCCCCATCTCCTGCACCATCATCTGAGCCTCCATCATCTCCCCCCCCATCGCCTGGACCCCCACCTTCCAAACATCTAGTTCTA
>c10238.graph_c0
ATCAAAATTACATAAAAAAAAAAGTGGGACCTACACAAGGGCTCCACCTTTGACAAACTCAGTGAAAGCCAATGCAACCAAACCCAACATAGCAAACCTCCCATTCCAGAGCTCAGCATCAGAGCTCATAATCCCCTCTGAACGAGACTCCACACTCACCCCTTTGAATAGAGGTATCAAAGATGCTAGGGTTAGCACAATGCTTGTCCCCACAAACCATGAAACTCCACCATTGGATATCTGGGCCAACACATCCTCACCCTTCGATAGTTCCACCGCCATCGCGGCCACGAACCCGATCATCGCCAGCCTGCCGTTGATTCTCTCCGGTGCGGGTCCACTGAATGCTAACACGTCAGAAAATTTGGTACTTACCTTTGGCTTCGGTGGAGGAAAAGGGGTTGGCTGTGATGCCGGCGGAGGAGTTGTAATGGGTGTCACATCCTTATTTTGATCATCCTCTGCCATGCACCGCACTTGCATGCCAGCATTCCTCTGAAGACGTGGCACGTAGTTGCAAGGAGTGAACTGACTGAACCTTGCTCTCGCCGTGACACCTGACACTGGTCTTGCTAGGATGGACTGCATTGCTGACGTGGCCATTCGAAAAATAGAAAGTCTAATAGGAAATAACAAGTTTGATATATGTAGAGAGAGGCTATTG
>c10239.graph_c0
CCTAGTTAGTCTAGAATAGTCTTTATTAGTCAAAGTTTCCTAGTTTCATATTTTTTAGTCAAAGTCCTAGTTGAATTAGGAATGATGCAGTAGCCTATAAATATTGATGTAATCTCCTTATCTTAGTAGAGCTGAGTTAGGAGAGATTCCTAAATTCTTCTTACTTTACAATTCTCAGGTTACTGCTCATAGCCCATAAGCAGCCTCTCTTTTTAA
>c10240.graph_c0
ATCACACCAGTAAAAAGGATCAATTCAGCGGTAGTAGAAGGTTCTAAAAGGACATGGTGAAGCCGTGAAGGCAGAAGAGAGATAAATAGCACTAAAAAATAAAAAGTTTCACAAGCGAATGGAAAATATGCATTAAACTGAGCAAAATGATAAATATTAAGGTTTACACAACAACAGTGTATATGATCTTGAAGATCCAAACACCTTATGATGACTTTAAAATTATCACATATTTGCTTAATCTATAGACCATGATTCTGCACATGTTCGCTTTTCTATTTATAGCTGTTGTTATTTACAATAATAGACTAAATATGGCTGAAAAACACAAAATATTATTCCTTATGTGAGAATTCATATCCATATACAATATATTTTTTTCTCCCTCTTTTTACTTCATTCTTTGCCAAGAAAGTGCACATTGCACATGGTAGCATCACAAACTCCCCTTTTTTTCTTGGCTAAATTATTGAAATAATTATTGAAATGCTTTTTCTTCTTTCAAATTAGGGGTGCAAACGAACCAAGCCA
>c10241.graph_c0
CTTGTGGAAACAAAAAGTGGAGAAACAAGGTGCCCTTTATGTCTTTTATAAGTATAGTAGATTTATGAACTTTTCTTCATCATGTGCTGTTGAAACACTATATTTTGCTGAAGAAATCAATAGCCATGAGTCCAATTACATCGAGTTACAGCATAGAATGCAGAATTATGCTGCCTCTGGTTGCATTATAAAGGCTCTTGAGACA
>c10243.graph_c0
TTGATAAGTAAATGGGACAGCTGATAATTGTAGGACAGTTACCTGCAATCATCATATTTGGAGCAGTGCTTTGGGAAGTTAGTTGTGATTTTCACATTTCTTAATGTGAAAGTGGATTCATTCTCGCACCTTAACTCATAATTTGCTTAATTATGCTGATAGAAATTAAACAAGCACTAAAGCCAAAAATTATTGTTGGTTTAGGAAGTTACAAAGTTAAAGTGGAGCTAGGACTAGGACAGATATGACAACCACCACCAGCCAAAAAAAAAATAGAAAAAAAAACCTTTGCCCTAGGAATCCGAATATGATGCCTCTTCAGCAACACATTTGCCTCAGGGATATCTAT
>c10244.graph_c0
AAGTTTGATTCTGTTTGAACAAGGTTGATGACTACTGGACTAAACAAACTTTGAACACTTTCGAGGAGGCTACTGGACTAAAAGAATTGAACAATGTTAAGTTAAAAGCAATAAATTTCACAATCAAACTGGCCCAGCCCGAATGAACCTGAGCCTAGCCCAGCCTGACTAGATAGGCAACCCGAGCATGAAGTTGAGGTTGGGTTAAGCTTGGGCTGGGGTCATCGGGTCCGGGCTTGGGCAAACACTTAAAAATACGAACCGAGCTTGGGTAGTGTCCAAGTCTGACCCAACCTGACCGAGTTGCAACCCTAGTTCAAACACAATACAATGGTTACTTCAGCAGTAAGGCATGCCTTAATTGGTTAGAACTTGAAACTACACTACGAGCAACACATGAGTGACACTTCAGCACGTGTCACCG
>c10245.graph_c0
GTCTGGGTATAAAAAAAAGAGGATGTTTAACCAAGCTTTAATTGGGAAATGGCTTTGGTGGTCTACCATTGAAAGGAACTTTGTGGCGAAAAGTAGTGGATTACAAGTATGGGAGTGCTTGGGGAGGATGGGTCTCTAGGGAGGTGAATATAACTCATAGGGTGGGCTTATGGAAGAGTATTAAGAAGATTATTTTAAAATGCAG
>c10248.graph_c0
CACGAGCCTTTACCATTATTATCAAAGTTGCAACCTTGCCTGCCCCATATCCTCCCTGACCACTTTTCAGCCACGTCCATGACTACTTCCTCGCCGCTACTCAGATGGAAGCCGCCGTCTTTAGGGGTAGGATGGCCTGCACCGCCAAGCATTGCGGGCCATATGCTTTCGTTGCAGTTGTTTACTAGTATGAGTTGAGCCCCATTTGTGATGGAG
>c1025.graph_c0
TTTTTTTTTTTTAGTCTTCATCACACGGCATTATGGATCCTACATCTAATACACCAACAAAACGCCTCAATTTCTTTTATCTTCCTCATGAACTATATGCCGCTTATGTCGCCAAAACTGCCGCTGATAAAACCGCCACCACCAAAGTTGCTACTGAGAATACCGCCGTCATAGTTTCTCGCCCATCTCCGGTCAAGCCACGATCTAAACTTTAGAGTCCTCTCAAATACGGTGATAAGCCTTGCAAAGTTATCATTGATAGTG
>c10253.graph_c0
GTCTTTCTTCCAAGGGGTAAGTAAATCTGATGACAGCAGTATGACGGAGTTCAAAATGCATGATATCATTCATGATCTTGCACAATCTGTGGCTGGAAATGAATTCTTGAAATTAGAGCATCACAGTTCACAAAGCAGTGTTCATCAAAGTCATCACTCACTAGAAGCTTGTGGTAATCTTGGACAAACTCGTCATGCATTGGTTGTTTCCAATTTCAACTCTTCTTTACTTCCAGAAGCCCTGTATGAAGCAAAGAAATTGCGTACCCTCATTTTGTTGTCTCCTATAAATGCCACTGGGGAAGAATTTCCTATGGGAATTTCAAGCTTCAAACGTCTGAGAGTGCTGAATTTGAGTGGATGTGGAATTGAAAGGCTGCACAAATCAATTGGTGACTTCATTCATTTGAGGTACCTTGACCTCTCCAACAATGTTTTTGAAAATTTACCTGCAACAATCTGCCATCTCTATAATCTGCAGACCCTAAATCTCTCTAGTTGCAATGATCTCATGGAGTTACCCAGTGGAATAACAAATTTGATAAACCTGAGACATCTAATTATAAAAGATTGTGCAAGACTTTCTCGCTTGCCAGCCTCCATTGGAAAATTAAGGAAGCTTCGGACATTGCCAATCTTTGTAGTTGGCCTCACATATGGAGAAAGCCTTATTCAACTCATGCACCTTGACCT
>c10254.graph_c0
TTGCCAAAAGGTACAATGTTGAGTCTCATTCCAGCAAATTCCCTACTTTTTTTTTTTTTAATTCTCTTGAGACATTGAAAGCTTGTAAATGAAGAATATGGAGAACGAGAAAGGATACAGTGAGGAGGACAACATCCCCTGGACTTGTTTTTTTTTTTGAAGTAATCTGGATGTTATGGTGGTGGTGGGAATAAAAAGTCTTTTTGTTACCAGCCTCTCCATGCCTGATGATCTAGCTAAACTTATCTCGCTTAAAAGGCATGGGAGGTTCACATGGCAGTAGATAAGTCTCTAGGCCAAAAGCTTTAGCAGGA
>c10260.graph_c0
GTTGAATTTTATTTGGATGAGGAGTCTTAGATCCTATATCTTAAAATTGGATTTTCCTTTCTTTTTGCTATCTAGTTTGAGGTTTTCTTTACTGAATTAGATCATGAGATTTAGGCGTCTAGATCTTATAGTACTTCAAGCTTGAATTTTCCTTTCAGTTTGATTTGCCTAAAAGCACTGTATATTTGTGGTGGTATTGTTGGTTGTTGAATGTTAGATGTGCAGAAGAGAAAGGAGGTTGTGGTACCGAACCACATTACTTGATGTCCTTTCTGGTTACTTCTATCTGCAAAGTTGGAAATTAGGAGTATAGAGAAGAACTTGAGCTATCAATTTTTCTTTCCATCCAATTGATATTATGCACACTAGAGAGAGGGCTAAAATCTTGTTTGTAGCTGAGATAGGTTCTTGGGTTTTTGACTCAAATCTTTATAATCATCTGATTTTGTCTTTTGGATCCTTTTCAGTGGCCACTCCTAAGCAGATTA
>c10262.graph_c0
ATGGGGATCTGAGTTCTGTTTAAGCTAAGGTCATCAGTCGTTGGCTCTCAGCCTTCGCTCATTATCTATTTGCTTTCAGTTTCACAGTGCGTCTCCAACACCCTCCTATTGCTCTTCGAATCATCTCTGTCGCCTCCTCCATCTCCACACATTGGCCAATTTTTTGGCACAAACCCTCCTCGCCCTTACATCCAGTCCATTAGATTTAAGTGAATTTATGTCAAAAACTGAAACCCCATTGCAGAT
>c10263.graph_c0
ATTCCAAATAATCTATAAACTAAACCTCTGGTCCATTAATCTACCCGGAGCTATTATGCCACCATATAATATACTTAAAACAGAAAAGTAGCAAAATATTGAAAATAAGGTAAATCCTCTCTTTTTCTTTTTTAACTACGACAGGGCATTTAGGCGCCACATGGGAAAGAAATAATTTAAAACATGGTTGTTAAAATCCAGATTTGGATCCTACGATCCTAGGATCCAAAAATACTAAATCGATCTAGATCACAGTAAAAATCCCTAGAAGGTAAAATCCTTGTGAAATCCCTA
>c10265.graph_c0
GTTGAGACGGTTTCAAATTCTAGAGCAACTTAAACTTTTCGTCCAAATATACTATAATGTTGTACAGTCTGATCAATGCAGCACTTGTGGCTTGTGGTTATTGTGTTTGCTTCCGCACATGTTTTTTTCCACTTTGCACCAATTTCCATTATCATTCACTGTTGTTCACTTGTTCTATTATTGTCCTTGTCTCGTCTTATCATGACAAGAAAGGAGATTGCAATCTTCTTATTGTGAGATGGAGGAAGGAGGTACCCACATGGAAAATCATGACCTAGCCAATCTATTGAGTTCCACATTAAAGGAAGTACTTAAACATACGAGTGTGTTCTCTAATGTGATTTTCTTTCTCTGTTTTATTGTTTTTTATTTTATTTGTAAATTT
>c10266.graph_c0
GGGGGTAAAAATAATTGTGTAAGTATAATATAGTTGTACGTACAGTTAAGATTATCAAGTTGGAATATACAGCAACAACTTGAGTGAGTGTGTGAGGTGGGGTTGAGAGAGAGGTAAAAAAAAAAAAATGATTTTCACAAAGTGACAAAGTTTAACCTTTTTCACAGAAATGTAGGAGATCACAGAGCAGCAAAAACAAAAAAGGCAAACAAAATGAACTATCAATTATTGTTGATAAAGATGAAAGCTAGGGAATCTTCTCTGCAACATAACTCAGTTTTCACCACTTTGATTGAATGCTCAGAATACA
>c10267.graph_c0
TCTTATTGATAAAAACAATAATATAATTTTTTTTGGAATATCTGGTGAAAATAGTCCAAAAAGTTCCTACACCTGTATTCATAGAGGCGCATCACTAAAATAATACTCAAAAGGATAATTTGGAAACTTCATAACATTTTGTATATTGACTTTTCAGAATGGACATCTATTATGAAACATCCAAAAAGGGAAAGATTGGACTTTTTTTTAGGGAAGGGAGATAGCATAGGTACTATTCAAATTCTGTAAAGCAGATTCTTTCCCAGACCATACATCTATGTTTTCTGATCAAACAATACAGCCTTG
>c1027.graph_c0
ACCGCCTCTCCCCCCGCGCCGACATCAACGAAGTCCTCCGCGAGCTCGCCAAGGAAGCCGGCTGGGTCGTCCAGCCCGACGGTACCACCTACCGCGCCACCACCTCCAACGCATCTAACGTCTGCCCCCTTTGTGCCGCCGGAAAAGGAAGCGGCACGCCGACACCGACCAGCAGCATTGTCGGCGGCGGAGACTGCTCGACCACGGCTTCTCCTCGCCGCATCACTGCGGGAGATTCTGTGTTGGGTTTCGGAGGACCCACCTCTCTCTACTATTATGGCGGAGTCTCTTCTGGTG
>c1027.graph_c1
GGGGGCGGTAACCGCCGTGCTTTCGGAGGCCGTGGAAGATCTTGGTGGTGATGGACCTCCTCTGTCTCTCTCTCATCTTCGTCTTCTCTTTGTCAATGGCATTTCTCGTGTTGCCACTCCTACCCATCACAACCGTCCCCTGATCCCTCTCTCCTTGCATCTGTCCCCCTCTCTCCTTCATCTCTCTCTCTCTGTTGGGATGTATACAAAGGTAGGATTGGGGAGGGTTTTGGGGGATTCTAAATTATGGGTAATGTGATCGGACGGATGTGATTTATTTTATGGCATATATATTAA
>c10270.graph_c0
TCTGGTATCCTCCCATGGAGTTGTCGCCGTTGAACTCATACGCATTGTTTCCGTAGAAGTTTCTGTTGTTGAATTCATTTTGGGGGCGAGCGCCTCGCAAGGTCTCGTAGGGGTGATTGCTGCTGTATTTCTCGGAGTTAAGGTCGTAGTAATACTTGCCGTTTTCCAAGTAGCGCGTGTCGCTCATTCCTTGAGGCTGGAAGGAGTTGCGGCGGCTGCTGAAGGTGGCGGCGCCCTCGCTCTGCCCCTGCGGCTGGCTGTTGAAGCTGCTCCCGCCATTGTAGTAGAAGTTGCCGGCGGCGTTGTCTCCGTTGTTGGCGGCGGCGGGGTAGCTTCTGAACTCGGTATCCTCCTCTTGCTGCTGCTGGTTGTTGTTGTAGTAATTCTGCGCGCCGCTGTAATAATTGTTTCTGTTGTTGTCGTTGTCGGGATGAGTGGCGCTGAAGCTGCTTTCCTCGGGGAAGGCTGCGGTGCCTTGGTTTACGTCAGATTCGGGCTGGGTGACGTAGGCCACCGGGTTGTAGTTCTTGGGGAGGTATTTGTTGACGGGTTGTTTGAATTCGGCGGCGGGGGTGGTGGTGGT
>c10273.graph_c0
AAGGAAATGACCATTTTGCAAATTAAGAGGACATTGCATACATGTGTACCCAAACTTATTCCTTTAACTCCATTGTTTAGCACTTGAGTCAATACAACTTAAGAGTAAATCCCTCAGAGTGAGAAGAAGATCATTCCCAATTGAAAGCAAGGACTGATAGTTGTCAAGTGCATACTATCTATCCATTGAATCGATACAAGCTGGAGTAGGAGTTGCCGTCTCAGTTGAGTGAGAAGCTCTATCCTAATTGAAAATTTGAAGGGGAAACCATAGCTTGATAGACTGAGTTATATACTAAGAAGCATG
>c10278.graph_c0
AAGAAAAGGAGAAGATTACAAGAAGGAAAATTTTTTTTTGGGGGGGGAGCAAATGAAAAAAATAAAAAAAATAAAATGGAGAGGGTTTCAGAAGGAAAATTGAAGAAGGAAGGAAAATATGATAATATGATATTTTAACCCGCTTCCTGCAATATTGGTTTTTGTTTTCCGAATTTGATTTTCCTCAGCATGAGAGGATTTAGTTTTCCGAATTTTTTCCTTTTCCTTTCTCGACTTCAACTGTCTACGACTCTGCAAATCCAACGGCCATGTCCATACCACAACCCCTCCAGCTTGAAGCTATGGTGGCGTTA
>c10279.graph_c0
GTTAGTTATGGTTCCACTCTAACCCGATCCATGTGCACCCCTAATTCATCACTGTCATCATCATATGTGTCTTCATGATCATCGCTGTCATCGTCATATGTGCCTCCATCATCATCATGTGTGTCTTCATCATCATCGTTGTCATCATCATATAATATCTCTGTCCAATCATCATCTGATTCATCCCGGTGCCTTGGAATGCTATTGACAATTGTGCTTTCGGTATCTTCGGCCAACTCCACGGCCCCTTGGGTATGTTGTACCCACAAATTCACTTCTCT
>c1028.graph_c0
TTGTGGTGGTGGTGGTGGTGATGGTAATCCGTGCCGTTGCCCTTCTCTGACCCTTTAGCCATCTCAGGCCACCCTCCTCCAGATGGGTTTCGTGTTATCTCAAGCAAGGCGTCCCTAACATGATCGGCATCTGCTTGAACCAATTGATCACTATCCTTCTTCTCTACTTCGAAAACATTTGAAACCAGCCCTTTGAAGCTAGTTACGTTAACGTTCGTTACTTCCAAGCCCAGAGAATTCATAGCCTCCATCAATCTCACAAACCCG
>c10280.graph_c0
GATGATGAAGATTTTCTTCTTGACGCCATTAACAGTTATAGATCATTAGTGCCAAACCTGAAGAACCTCACAAAGAATCAAAAAGCCGCATGCCTTGCCAATGTACTTGCCGATGAACTAGAGGACAGACTTTACAGCAGCACCAAAGGCCCCAAATTATGGCCAGGCATCGAAGCTCAAGCTTCCAACTATAGCCAACTGTTAAAGAAGTGCGAGATAAAAATAGAAAATACAACAGAAGGTGTCATATTGCCCATTCCCAATAGTATTGCAACTATGGAGCTCACGAACTACAAGCACTCCCAGTACTTGAGGTATGTCAATAATTCTAACTATACTTCAGCTGGCATTGCTACAGAAGATGACTGGACCGTCGTCATTTTGTGCACCAACACATCCGGAGGAAACTTTTCAAGTGCAGTAAGAGTAGTAGGTTTG
>c10281.graph_c0
ACAGGATTTGACTTTGCAGGCAGTTTTTGACTGTCACTCAATATAAAACAGCCCACCTCATGGTTCATACTTCCAAGGAACTAGCAATATTGCCCGGTTTTCCCTAACAATCTCGAGTTTATAGTATTATGATGAGAAGCAGCACCAAAAGTGTTTATAACTGTGTGTGCTTTAAGAAGAATCATATCCACATACAGTGCTAAATCTATAGGGG
>c10282.graph_c0
GCCAGTATGAAACAACTAATGTTTAGTCATGTTTGATTATTGTTATCAATATATATATTTGCTTTGGAGTAAGGTTTGATAATTTATGGGTATTATGTCCTATAAACTTTTTGCATCTTCTTGCTTAAGCCTTTTTGAGGCTAGCTTCTAGGCTCACATCAATGTGAGGCAATGATCATAGAACACCTTGAGGCTTACAAAATTTGGCAAGGGCTTAGGCATACTTTTCATAGCCCAAGGC
>c10284.graph_c0
GGAGAAAGGAGTAATTCTGGGCTGCATCTGAAAAAAAAAAGGCCCAGTTAGAATGGTTTGACCATGTGTAGACCCACAATATGTCTAAACATTCACCAAATTCTGTTCTAACATTTGTTTCTTGGGGGAATTAAATGTCCAGTTAAATGATATTTCATGCAAAAATATTTAGGGAAAATATTTGTAAAAAATAATAATAATAAATCGTAAGATCTTGTACCCAAATTGACTTCTACTATCAAAGCAGGAAATGGTTGAATTCTACCTGAATTGTTG
>c10285.graph_c0
GGGGAGCTTTAAGCTTTAATTTTTATTGCTAGCCCCCTTCTTTTATATATGGGTTCGCCCCCCTCAGGCACCTTATATACATACTCTTACTTATTAAAAAAAATAAAAAATATCCCATGTTGGATTCCAATATGAATAATCATAAAGACACTACAATATATTTTGACTTAATATGATAAAGCCAATCAATTGACATTTGACAACCCCCCACCTGAGTGAAATACAAGACTTTTACAT
>c1029.graph_c0
AAACAATTCACTCATTTTAGAAACTGTTGTCTAAATAAAAGTGAAGATAAAGGTATACGATCTTACTATCTGAATTGATTCTGTCCTTTTAAAGTATTCATATTAAATTTTGTTAGACAGGGATGAGGTTTGCTGAGTTAAATCTTTCTCGTTGTAATGGCCAATTGCTTTCTCATTTGTCTGGAATATGACTGCATTCCCAGATAGTGGAGCTG
>c10290.graph_c0
TATTCATGTTGACCAATAACCCAATAATTATACAGAGTTGGTAACCCCCCAAATCTCCAATTGATAAGGATGCCCTTGGTATGCAGCATATGAATTTTCAAGCATCCTCAAATAGCCAAACACACCCCTTTTCTGGAGGATTTGAATTTTGAACAAGAATATAATCAAAACCCATACACATAGCAAGGGGTTGTTTAAGTATTTCCACTGCCTTTTTTTTTTG
>c10291.graph_c0
TTTTTTTGTTTGGACAGCAGTATGGGGAGTTATTTTGACCCTGGACAACCTTCAAAGGAGGGGTTTTTTGGTGGTTTACAGGTGTATTATGTGCAAAGTGGAGCTGGAAACTATGGATCACTTATTCCTCCACTGCATGGTTGCTAGGGAAGTTTGGAGCTTGCTGTTTACTACTTTTGGTATTAGATGGGTGATGCCCTGTTCTT
>c10293.graph_c0
TTTTTTTTTTTTTTTGAAACAAAAAAAAAAAAAATAACTTTTTAGGATTTTGTTATGACAGTTCTATGATCTTCTTGGACAATTGTGTATAGAGGGGATCTAAATGTCTGGAACTGGATTTCCAGATAAAAGGACTTCTCTATTGGCAGGATTAATTTCTAACGATTTTGCAGTTTTGGAAAAAAAAAGTCTGTTGCGACAGCAGCTCAGATTTGAATAAACATATGGTGTTCATTATTTAGGACCCACATATCCTTCAAGTCTGAGCGGGGTGCAATGGTCGCACCAAAGTTTGTTCTGCAGTTGTGGAATGATTTTCTTAGTTACTGTTCAAA
>c10295.graph_c0
GGCTAGTTTTGATTTTTGAATAAACGTTTTCAAATGCAAAGGAATCTACCTTTATTGTAGACGATTTTTTTTCAACTAAAACAATGCCAGCTATTTACCGACTAGAGCATCCCCAACAATCTTCCTATTTTAGTTATCTATTTTAATTAAAATAATTAAAAAGTTATTTTAGCCCTCGGCACCAAGCTTTCTATATTTCCTATTTTAG
>c10297.graph_c0
AATTACGTTGCAATCACCTTTTTTGCAATATTTACAATGGTCAACAGAAGTTGCGATATTAACTTCATATCTATGTTTGTAACAAATTTTAAAAGTGGTCAACAAAATTAAAAAACAGTCAATTATTTTTAAAAATTATCCAGATTACCCTCATCTCATTATCTTCTTCATCTCTTCAAATCCAAATCCTAACCTCCCATTGTGCATAACAG
>c10299.graph_c0
GAGGTAAGGATATATGCCAACCTTATCTCTATCTCTAGGGTTTAGTTTTAACACACCAAACTTTGGAGATAGATGTAAACTTTATTTCCAACATTTCTTTTAACACTCCCCTTCAAGATGAGCGTGGAACACGGAACAAATAAATGCTTATCTTGCTTGTAAGACTGATTTTCTTTTTTGTTTTTTTCTCTAATTCAAATAAATGAATAACTAAATGCTTATCTTGCTTGAGCTTACAATTGAATCTTCAAAGTGGGATGTAAATCATATTCAAACGGAGCCTTAAATCTAAAGTTGTCGAGGAAATAACTGCTGCCAAATGCACTGCTCTCTTTGGTGTGCGACGAAAAAAACTGAAAGGGTAAAAAATGTGACCTAGCACGTGTGCTCACAAATTGTGGTATAATACCCACAAACGTGCTTTGCG
>c103.graph_c0
CACTCCTGCAGCTGACTTTCCCTCAACCAGGTAATGTACGTCTTGTATCACGTTATTCAGTTGATTTCTGGCGCAATGCCTTCTAATAAGAACTGTTTTACAGACTAGTCTTGACCAAATGTACAAACTCAGGTTCTTGCCTCAGTCCCTGTGGTTCACAGTGGCAGTTTTGATTCATTACTTGGTGTCAGTATCAGATTTACAATTAGCAATTATCTAATTTGATGTTGAAATTTTACTGTTGGGGATACATTGGGTTCATAAGAACTTTTGGGGAATTAATAGACCCAAAAAGAGACAAGTTTTTGTTTTTTCTGTGACAGATTGTGTTGTGACAATCATTCTCCTATTTTGGATTCCTGATATTATGCTGCTCGGTTTTCCTTGAGGCTAGAGCTATGGGTTTTTGATCCTGTTTCAGTTTATATGGACTCTCCAAAAATGGCCAG
>c103.graph_c1
GGACTCTCCAAAAATGGCCAGATGTACCTGTGTCCGGCAAGGCACGACGCAGGTATTGGTATTGGAATGTCTTAACACACCGTCAGACATTTGACTGAAAGGAAAGTTTGTCAAATGAAGAAAAGATACTGTTAGTTTCCTCAAAAGTTTTCTGGGGTATTTCTCAATTAGTTTTCTGCTTTATGAATATCTTTAGAAGAATACTGATGTTGGGCTTGCTATGTCATGTAGAAACTTCATTTGCCTTGGGATATGAAAGAAGAAAAATTGGACACTCTAGCAACTTGGCCATGAGTCTGTGTCCTAAATTTGAGATTAAATGGTTCACACCTCAACATTCCTGCAGCTGACACTTAACGTGGACCAGTCATGGTCTACTGTCCTAAAATCACCCACATTGTTG
>c1030.graph_c0
ACCAAAAAGAGCCAGCAGCAACAACCCAAACCCCTCGCCACATCGCAATGCAAGAGCAAATGGTCGACCGTTTCCTCCTCCTTCCTACATAAGCAACATCTATTTACCATTGTGAAACCTCATTTTTGGAGGTTCTCAATGATTAAGATAGCACTCCTCATGGCTGACCAAGCAAAAAAAGACGCCTTTCAAGGGACCTTAGAACACCAAACCACCCCCCAAGGGAACTCCTCCCGCCAAAGCCCCATA
>c10300.graph_c0
AGGCTATATATACACACCCCCCTGGCTCGTTAGGCCCTGAGCAAGCCATATCATTTACAGCACTCTCTGAAGCGGGTTGAGAGCTTCTTGGGGGCATCAATGGAGGTTTTGATGGTGGTTGGTATCTTGGGCTTGGGGGTCTGCATCTGCTTTGCTCTGTTGAAATGGAATGAGATAAGATACAGTAGGAAAGGCTTACCTCCTGGGACAATGGGGTGGCCGGTTTTTGGTGAGACCACAGAATTCCTAAAGCAAGGTCCAGATTTCATGAAAAAACAAAGAGCAAGGTATGGAAATGTTTTTAAATCCCACATATTGGGCTGTCCTACCATTGTTTCTATGGATCCAGAGGTCAACAGATATATCCTTCTGAGTGAAGCAAAAGGACTTGTTCCTGGCTACCCACAATCCATGCTTGATATATTAGGGAAATGCAACATTGCA
>c10301.graph_c0
CGGCGGTTTTATGAAAGCTTTAGGGTTACAAAAGAACCATGGTTGGCCTAAGGAAACCAAACAATTACCTGATCATAAGCAATCAGAACTGGCTTACTATGCCATCAGGAAAATGCTGAGAGAACTCATGCAAACAAATGATAAAGCAAAATTTATAGTGACTGGTCACAGCTTGGGTGGGGCACTAGCAATTCTATTCCCAGCAGTTTTGGTATTCCATGAGGAGGCATGGTTGTTGGAG
>c10303.graph_c0
ATATTTATTTATTGGGTAAAAATCTACATGCTCTTGTTGGGATTAATGGTGGTGGCGGTTGTCGTTGTTTTATCATCATTCCTGGTATCAACTAATCTGGTTCATTTATGACCAATGTCGGACTATCAACAAAGGGGGTCCTAAAGCTGCTTCAAGAGCACCAAGCTGCCTCTATAGTGCCCAATCAATTGATAAGTGATCGTGATTTACATGAATTTCCAGTACATGAAGTGAAGTAAAT
>c10304.graph_c0
GGGGCTGATTCTCTTGACACGGTATCCAATTTCCACCCATGAACTATCAATGTGCTCAACTTGCAGCATATCTAATTTTGTTCTGATAATAATACTAATTATTGTGCTCACAGTTAATTTTATCTACTTATGCGACATATTTCAATCTTTATCCTTTGTTAAGATTCTGTTTTTTTCTTTTTGTTTGGAATGACAAACATTTGATTGGCTTATAATCAATCTAAAATTGATCAAGAGGCTGGGTTCACTTTTTTGCCCCTTGTCCTGTTTGCATCATTGCTGGGCAATCAGCTAACTTTGACTTGAGCAAAAATAAGCAGAACTTATGACAATTCATCATGATAAGAATTCTGAACTATAATACTTAATTTTTTTTTTCCTTAAAATTTTATTTTATTAATAAAATGCATTAAAAGTTTAAAACACTAG
>c10305.graph_c0
ATTTATAGTCGATACTATAATCAAATTGAATTTTAGTTCAAGTAGATTCAATCTGATTAATATTTGAATCTGATTAAACTTACTATATAGGGTCTCGGATTTCCCTTGGAAGGCAATCTGAAAATTTAGAGCCCCTCTAAAGGCAGCATTCTTCGTATGGATGGTGGCATGGAATGGGGTGACCACAATGGACAACCTCCAAAGAAGAGGTTTTACCTTGGTTAATCATTGTGCCATGTTTAATAGAGGAGCTGAAACGGTTAGTCACATTTTTCTCCATTGTAAGGTGGCTAATGAGCTTTGGAACCTCACATTCTCTTTGGTGGGCTGTTCTTGGGTGATGCCGCAGTCAGTTAAGACACTTTTGGCCAATTAGGGTGTGAGGAAAATGTGAAGTGAAGCCAAGTTGTGGAGCATGATCCTTCTATGTTTCATGTGATGTATTTGGAAGGAACCTAACAATATAATTTTTTAGGACAAGGAAGAG
>c10307.graph_c0
GATTGAAGAAATCGGCGAGTCTACACTGCTACAAGTTACTGAAAGGGGCCAGAGCGTAGTACGAAGAATTAGGGCAGACAGAGCTGGCTGGCTATGGGTATATCAGAAACTTGAGGAGGCGTCTTCGCATCGAAAGTTCTCTTGGTGGCAGAAATTGAAGTCTAAAAGTGATCTGTCGATCGAATGAAGGAAAAACATTTGTTAGAATCGATGAAATTTGT
>c10308.graph_c0
GATGAAACTGAACATTTCATCTCAAATAGGGTGCAAAGATTATGTAAAGTTGTCTCTCATGTTGGGGTCTAGCCTCATTCGGACTGGATGACAAGAAGGCAGTGAGGCACTGAAAAAGTTGAGCTGGGGCATTGTTAAATAGGCTTATATGATATATGAATTGATGAGATTTTGTAGAGAACTCCAGAGAATGAGGAAGTTTTCCCTCAACCCAAGT
>c1031.graph_c0
AGCAGCCAACATATCTGGGTGGGAGTTACGAAGCACAGATAATGGGCATGAAGCTAACCTTATCAAAGAAATTGTTGGATATATCCTACGTAAATTGGCTCATCCAGACTCCCATGTTCTTGAAGATCTAGTTGGAATGGATTCTCGTGTGGCAGAAGTGAGTTCACTGCTAAGTATGGGGACAGATGATATACGCATTATAGGAATATGTGGAATGGGTGGAATGGGTAAGACAACTATTGCCAAGGCTATTTATGAGCTACTCTCTTGTGAATTTGAGAGTAGCAGCTATCTTGCAAATGTTCGAGAAGTGTCCAGGAAACAAGGTTTGGAACTCTTACAAGAACAACTTCTTAATGAAATCCTGATGGAAAGTGATATCAAGATAAGAAGTGTTGGTAAAGGAACCAATATGA
>c1031.graph_c1
GTTTGGACTTTCTTTTAGTCTATTTAGTGCACTTTCCCATTCGGTTATATTTCTGCCAGATAGAAAAGACCCCAAAACTTTAAGAGCTAAAGGAACCCCTTTAGCGTAATCTACTACCCGGTCTATAAGCTCCTCATAACCTTCAGTTGGTTGGTTGTTTCTAAAGGCTTTACAACTAAAGAGCTTAATGGATTCCTCATAATTTAATTCCTTAGCTCTATATACATAATTCACTTCACATGTACTAGTAAGCAAATGTTCATCTCTAGTAGTTATGATAATTCTGCTTCCTAATCCAAACCAATCATGCTTTTTAGCTAGTGCTTCTAATTGATCTAACCCATTCACATCATCGAGAACTACAAGAATCCTCATACATGGCAACCGATTCTTTATCA
>c10311.graph_c0
TATTTTGTTAGTTCTGAACCTGCAAACGGTGAATTTGGTATGTAACAAAAAATTGATTATCAAGAGTAAACCAAAATAAGTAATTTGCTTTTTTTGTACTGTAACAATCTTTGTAGAATTACATGCAAGTAGATCCTATGTAAATTTGTATTGTTTTACTTGTCTAAGCATATGTGCTGTAGACTTTGAATGCTCCTATAATGCAACATATGATTTAACAGAAATGGTTCACTAAATTTAAACACCTTTCCAGGCCTGCTGTGGTTTTCACAATTTGAGTATTGATGAATTTACAGGTGATGTAGACTTTGAATGCTCCTATAATGCAACATATGATTTAACAGAAATGGTTCACTAAATTTAAACACCTTTCCAGGCCTGCTGTGGTTTTCACAATTTGAGTATTGATGAATTTACA
>c10312.graph_c0
TGGCATTCTTCTTCAAAACACCTGCAATGTCACATAATTAGACTTCTAAATGAAACCCATCAATAGAAAAGGAAAAGAATGTGACATTGATTTTCATTTTGGGAATTTTAGTTGATCTCATTTATTGGGATGGGGTATGACCAAAATGAAAATCATTGTCACATTCTTTTCCTTTTCTATTGATGGGTTTCATTTAGAAGTCTAATTATGTGACATTGCAGGTGTTTTGAAGAAGAATGCCA
>c10315.graph_c0
CCTCTTCGCTGCGATGTGATACAAGCCATCATCAGGTGGTTTGATATTCGACGGCGGAAGCGACGGTGCTGAATTAAGCTCGAGCTCTCAGTCGAAGGCTTCAAATTGATCGATTCACAATGGAACAGTTCGATTCCCTGAAGCCATGAAAGAGTTCGATTTGCAGGATCGATTGAGACAGAGGGATGTTTTGAGTTAGTTTGGGAGG
>c10317.graph_c0
CATGAGCTTTGCCATAAAAGCCGCTGAAGAATTAGCCATTCCAGAAGTTCAATTCTGGACTGCCTCAGCGTGTTCCTTCATGGGCTTCTTGCATTACCGTGAACTCATCAAAAGAGGCATATTTCCATTCAAAGATGAAAACTTCATTAGCGATGGTACTCTTGATACACCTGTTGATTGGATACCGGGCATGAGAAACATAAGGCTCAAGGACCTTCCAAGCTTTTTCAGAAGCACTAACCCCAACGACATCATGTTTGACTTCTTGGGAGAGGAAGCTCAGAATTGCTTAAAAGCACCAGCAATTATCTTCAACACTTTTGATGCATTCGAAGATGAAGTGTTGAAAGCAATCGCGTCCAAGTTCTCTCGCATTTACACAATAGGACCACTTCTATTGCTGGACAGACATGTTCCTGATGGCCATGTCAAGTCACTTAATTCAAGTTTATGGAAGGAGGACCCAAAATGTTTTGAATGGTTAGACCAGAGAGGACCAAACTCTGTTGTGTATGTCAATTATGGAAGTATAACTGTAATGAGTGACCAACATTTGAAAGAATTTGCATGGGGGCTTGCAAATAGCAAGCACCCATTTTTATGGATTGTTAGACCTGATGTTGTGATGGGTGATTCTGCAACTTTGCCTGAAG
>c10319.graph_c0
GGAAAACTAAGATCAATCTCAGATTGAATTGGAGAAATTTCTGCAATTGGCGCGCCAAAAATTATGATATTTGTTCAGTTATTCATTCACTTGAAACTGGAAATATAAAACTTGTTAGAGAAGGCACATGATGGATTAGGAATATGTAGAATCTTAAATCAATAGAAGGCGATTCAAATGTTCTGTGTCCCCATATCTTTTGTCTTTGTTGAGATTGATCAGAAGATTGGCTGAAAAAGACTAGATTTTATGGTCATGACTAAGTTCTGGTTGCAAATTCTGAATTCTTGGTAATAAGAAACCTGGTTGGATGAAGCAAATTGCCAAATAAATTTAAGAGGCATTTATGCCCAAT
>c10325.graph_c0
GAGAGAGAGAGAGAGAGAGACAACAATAAGTTAATCTAGAAAGGGCAGTAAGCTTTTTTTTTGTTTGATTGAATGTTGGAACAAAACTTTTTGATTTTCTAGAAGGCCATGGAAGGTTTTGGTAAACTTCATAGTAATCTTGGTGGGACTCTTTAGATTATATTAGAGGACATTTGCTTGTGTTCTAGTTTTTGGAAAAGGTTTACAAAAGTTAAACATCAATCATGAGCAGAGGAATGACTCGTGAAGGTTCGACCTTCACGATGTGATTGGTGTGTGCATGTCACGCACTTGCATGATGCACACACACCAATCACATCGCAAAGGTACCTTCGCGAGTGATGTTAGTGGTGCAGGGTGCTCATCATGAGCATTAATAGAATTAACACAGGAG
>c10327.graph_c0
GTGGGAATAGGCTCCCCTTTTTTAAAAAAAAGAACTTATTCCTTCTGCTACGACGCCGCTTGAATGAAGTAGGCAGACTAATACAACACCGTTTTCACAATACATTGAAATCAATGTAACTATTTTCGGCATCACAACTGGATCAAGGCAAAAAGAATAAAAACAAAGGACAAGAAAACGGATTACATTTGACAGTCAACACTAAAGTTCATGCAAG
>c10328.graph_c0
AAAAGGAACCATAATAAAATAGCAATTATACTTTATTAAAAACTATATTCATCACCCACTTGCACTTTTATCTCCTATTCTTACCATTCTCTATTTCTAACTATCTTCCTATACAGTTCATAAGAGATCCTGTATTTTAATTTGGTGAGCTGGTGAGGTACACAGGCATCACGTGTGTTCTACTTCTTGTAACAAATATTTAAACATAAAAGAATGACTACAATGTGAAATTATTGCTATGATTGTATTTAACACAATCTGCTACGCTTCTATTTAACATAAGCTTGTGTTATGATTAGGGATGTCAATGGGCAACCCGTTCCTAATAAGACATGTTTGGGAAGTATGTAAATGGATTAGGTGTGAGTTTAGAAAAAAGAGGTTGAAACTCGATAGAATTAGGGACAAGTTTGAAAAAGGAGGTT
>c1033.graph_c0
GTGAGACTCAGTGGTGGAAAGCTTTGAGAAGAGGCTTGTAGGGTGGAAGAAGCAGTACCTCTCGAAGGGGGGCCGGGTTACGCTAATCAAGAGCATGTTGAGGAGCTTGCCCACTTATTTCATGTCCCTATTTCCGATGCCGGTGTCGATTGAAAAGAAGTTGGAGAAGCTCCAGAGAGATTTCCTTTGGGAAGGAAAGGAG
>c10331.graph_c0
GCAGATCGAATCACATCTCCAGTTTTAATCTGTGGAAGAATTTCTCTCCCAACAGTTGTGTATCCAAAAACAGAAAATTGGCCTTCATCAAAAGATAACCCTCCCAGGCCAGCATTTCTCTTGTCATAAAGATATAAGAAAAACTGATTTGGCGACGAGTACTCCTCAGAGACATCACTATGTGCCATAGCAACAGCTCCATAAACAGATAGTGGAAGAACAGGCAACTCCCCATCCTGCACACTTAGAGTAGTTTTGTACAGTGGCTCGAATTGTCCGGATGGCATTATTTCTAATGGAACACTATAACCACTGTTCTTCTCAAGCCCACTGTCTGATAGAATTGCCTGGTCGGTGCAGCTGAGCTTCATCCCGTTGTATGCCCCATCAACTACCAGTTTTG
>c10334.graph_c0
AGTTTTGAGATGGTTAATCACTTTTTAATTGTGAGAGGGATATCATCCAAATGGACTTACATTTGGATTGATCTTCTGGAAGTCTGTAAGATGAAAGGAATGAATCAGGCTGGGAATATTTGTCATCTTACCTCAATCTAGTGAAGTCTTTTCTTCCTATCACTTCACTCCATTCGAGAAATCTGATCTCATCGGACCAAACCGGGTCAGGCAAAGGGGAAGTCCAAGTGCCCAATTATTGATTAGGTGAAGAAGTCTGCAATCAAAGTAAATACTCTGATTCACTTACAGGCATCTTATGCCAACTTGATATTATTGTTTTAGTGGGAAGACCACTAAACATTGCCAGTATTCTTTCCCAAACAGCTTAACACACCATGAACATCTCCTGTACGGTGTAAACCTTCTTTGCCAGTAGATTTTCATACTCA
>c10336.graph_c0
CTTGCATTTATTCTCTCTTTTCTGTTATGTTCAATTGTTAACAAAATTGAACTTTATGTAGAGGAGGAGAAAATGAGAAACAAGTAATGTTTTGTTTTTAGCTCCACACCAAAACTTCGGTAATGCCTGTTGGCTAACTTATTATCTGTTTGTTATTGCTGGTTAAGTCACTGAGTAACTCTATTGCTATGGATGCTTAGTCTGCAGTAAATTTGCATCAATATAAA
>c10337.graph_c0
GACAGTGCAGTATGCACCGAGGTAAACGGCATCATCGATTTGGAACTAAGCACTGCGATAGAAGCTAGGTAGGGCACTCGCGGGTTAAATTACCTAAAATCGCATGAATAGTTAATTTGAGGGGCAAAAATATCTTTAACAAAGAATATTAGCTGACATGTGGATTGTTTCTATCAAAATTCAAAAAGCCAAGGACTTTTCGGTTACAAAAATTTAGTTTGGACCTAATGTTGACACGTTCATTCTCAAGGACTTT
>c10338.graph_c0
GGATGTTGCCTATAGGATTAGATGAGGATGGATGAAATAGAGATGTGCTTTTAGAGTGTTGTGCCAAGTTGAATGAAAAGTTCTATTAGAGAGCTCCAAGGATGGCTATGTTTTATGGTATAAATTGTTATGCAGTTAAGAAACATGATCAAAAAATGATGTTTCTGAAATGAGGGTGTTTAGGTGGATGAATGGCGTTACAACAAGAAAAAATGGAATAAGAAAGGAAGGCATCTGGGGGAAGTTAAAAGTGGCATCTGTTGAAGATAAGATGAGGGAAAATCATTTGAGATGGTTTGGCGATGTGCAACACAGTGCAACTAGTGCATCAGTATGGGGTGATCTGATGGAAGCCAATGTAGCCAAAAAAATAATAGGAAACCTCCCAAAGAGGATGCTCCAGAAGTGACCCTTCCT
>c1034.graph_c0
CAGAGAAAAGGAGAGAAGAGAGGGAGGCACACAAGCAGACTTCCATGTCTCTCAAATATAAGAGAGAAGATATCAAATATAGAGAAACATAAGGTCTCCCTCACCCCGTCTCTGACCACCTTCCTATACAATTAGATTGTGGAGGGCTGAGCAGAAGGAAAACCCCTTTTAGATCCGAGAATATGTGGCTTCATGAACCTGGCTTCAAATCTATGATAAGGAATTGGTGGAATGGCTTCCAGATTGAGGGGGACCGCTAGTTTTGTTCTTGCAGCCAAGCCCAAAAAGCTCAAGGAGAAGCTGAAACAGTGG
>c1034.graph_c1
AGCAACACGGTGGAAGAATTTAGTGTTGTGATCTCCCTCTTTCAACCAAAGAACCCTAGACTTTTGCCACCAGCACACTTCCTCAGCTTTCAATATCCTACCAAGCTCCCCTTTAAGGCCATCTCTAGCCACCTTCTGCTCCTCTGTTAAGCCGACAGATTGCTCAATATCCTCCAGGTTTTTCAAGCTTTGAAGGATCCTGTCTTTGTTCTGGTGGATGTTCCCGAAAACTTCTTTGTTCCACTGTTTCAGCTTCTCCTTG
>c10342.graph_c0
GGGGGAGATAAGATATAGAAGAGACTGACGCACGAGAGGAGGAGGGAGGATAACACACACAATATATACACACATAGGAGACACCAGAAGAGGGGCAGAACCGAAAGGGAGAGAAAAGAATAAAAAATAAAATAAAAGAAAGAAAAGAGAGGGAGAGATAGGGTGGGCGAGAGAGTGAAACATGGAGGAAGAGAGAAACTGGGCGTGAGAAAGAAGAAGAAGAAGAAGA
>c10343.graph_c0
GGTTTGACACAACGTGACTTCAAAATGTTAGACGCCACTGGTGATCCTAGGCAACATGTAGCTCATATCCTTTCATGGTGTGTACACAAAATAAGGCCCTTTGTTTAGAACTCTTTGTACAGTCCCTTGAAGGGTCCGCATTTACGTGGTACGTAAATCTGCCGGAAGGATCAATCCTAAACTGGGATTCCATGGTGAAAGAATTTCTCAAACAATTCCGCAACACACAAAGACGTTGTAGTACTAGAACTTATTGAAACCATGCAATGTGAGTATGTGACAACAAATTGGTCACAAATTTCATAGCAAGGTGGCACGCC
>c10345.graph_c0
AGCGCCGAGCTCATTGCCGACCCTTGTGGACACTCCAAGGCTCAGAGCTGATGGGAAGACATAGACTAGAGAGGTGGTTTGGATAAGAATACCCATTGAAGCAATGGTGGCTTTTGGATTGACAAGAAGTCCACAGAGGATTATCATGAACTCATACCACCACCATTCAAGACAAACCGAGACACAAGTTGGCACAGCAAGGGAGAGCAATGAGGACCATCCCCGGAGGCAGTCCATGCTCGGAGCAACCCACGAATCCTTGTACACGCCGGAGAAGTAGACGAATGAGCAGAGCAAAAGGAAGAGATTGAGGTTAGTCCAGACCATGGCTATGGCCACCCCTGCAATACCAAGCCTGAAATAGACCACTAGGAGGAAATTGAGCGGTACGTGGAGGAGAACCGAGATTGCCGAACAGT
>c10349.graph_c0
GGAGGTTATTTCAGGTGGCCGATATCACGTTCGAGGTTGAAGAAGTTGCCGAGGGAATCGTAAGCTTCACTGAGCGAAGACAGGAAGAACGAAGGCGGTTTGGTTACGAAGTGAGGCTCTTTGATGGTTGATCGACTCCTTGCTGGAAGCATCGAACACAGAAAAAGGAGGGTTTGTGAGAAGTTGTTGCTTTGCTGAGTCAACCCTATGTTGCTCAGTGAGGGTTCATCAGGGAGAACGAAGGTTTTTGTTAGAGGAAGCTTCCCACGGCAAGCATGCTTTTGTGGTTTTTCCGACGAGCAGTGGTAGAGGATGGTTAGAGGTGGTGGAAGTCCTGCAGAGGTTCGCAGATGCGAGGAACATACCTCCAGCTATGGATCGGAGAAGCTACCATGAGGTGGCTGAAGTTGCAGAATGGCTAAACAAGGGCGCGTATGTAAGCATCAGGGGTGGAGTGGATCATTGCATTGTGGACTTGGACAACAATTCTTGCAAAAAGAGGGCCGATTTCTTGTCCAGAGCACTAGTGGGTAGATTGGTAGATTCTCTATCTCCGATCCCTTCAGATCAAGAGGTGCAGTCTTGGGCTAACAATAAGTGGAGGGTTCCAGCGGGGGTGAGGGTTTGTGGGATG
>c10350.graph_c0
GCTCTATTGTTACGGTAGTCCCTTTACTTTGAAAGTGGTTCCGGATACCACAAGGCTACATTGGATCATGGTGAATTGCCTTCAATGACGTCAAATCATGATTCATAATAATTGAGGGCTTTCAGTTCATGGGTTTCAGGCGTTATCTGCTTTCACCCACCAGCATAGTTATCAGAACCGTACCAAACAGGTTGAACTGCGAGCCGACCACTAGACCGGTTGATTCATTAATTGCATCAGCTATGCAAAAAAACCCCATAAT
>c10353.graph_c0
AATGGTTATAGTTGTAAAAGATGCGCCTGGCTCCAAAAAAATCCCATGGCTCGTCAAACAAAAAGCGAAACCGCTTCAGTCAGGCACACACAAAGCATTCAGGCACACATGCGCCTTTTAGTTGGCTTCAGGCTTAAAAATGGCACACTTTTATTTTTCAGTTATTCAATCATATCTTTTTTTAAAATTTTTTTTAATGGCCA
>c10356.graph_c0
AATGGAGGAATGAGCAGTTTAAACATCTTGAAGAAGCTCATGAAAAGCTTCAAGACCAGTTCCGGTTGAACAAGGCAGAGTGGGAGAGGGAGAAATCGACACTGGTTGAACAGATTGGTTCATTGCAGGCAAGCTTGGATTCTCAAACTAGAATCTCAGAAAGCCTTCATACCCAGTTAAAGATGTGCAACCAAGCCCTAGCTCATGAAGAAAGCAAAGGAAAAATTCTAGAAGTTGAGGTGTCTCAATTCAAATTACGCTTTGAGGATGTTTTCCTTGAGTGTCAAGAAGCAAAATCAAAGATTGAAG
>c1036.graph_c0
ACTTATATAGCCTATACAGTTCCTTAGTTTACCACTAAAATCATGCTGGCAATCATACCATGCCAGTGTGAAGGAAGGAATTGTGACTCACCAGCTGATATGACCCTTTGAGTAAGTTTAAGTATGCTAAAAAACAGCATAATTTGATAATTTCATCATTTAAACTGAAATTATCAAACACAATGGACAGTGAAAAACTTTTTAGAATGTTTCATAAGAGAATTTGATCTCCGGCCATCCTGGTCCTCA
>c10361.graph_c0
GGTATTTTGTCAGTGGTGTTGGTGATAACTACCTGTTAGAAGCTGACATTTTTGTAAGGATAAATTATACTTACCTCCCTTGAGGTTTTTGACAATTGCAGATGGTACCCCTTTTGTTTCTAAAATTACACTACCTCCCTTTCAGACTTGTTGGCTTGACGTTGTTAACAGAGCATGCAAAATTACTAATTTACCCCCTATTTAAATAATAGTTCTTTTAGTTGAAACTTGAAAGTTAACTTTTTGTCCTTCCAACTATTGTAAAGGGCAAAATTGATTTTTAAAAAATTTAAAATGCGGATGTCAACGGAAAACGTCAATATTAGTGAAGAAGGTTAATGACAAGGGAGGTTAGTGTAACCGACAACCAAACCAGAAGGGTGCAGTGTAATTTCATAAACAAGAGGAGTAGTATCTGTAATTGTCAGAAATCTC
>c10362.graph_c0
ATGGGGTGCCAAGATCCTGCTGCAAGAAAGTGTCCTTGCCATTTCTAATGATATATCTAATGAAAGTCTTTCCTATATGTCTCAACTTCAAAAGTTTTCTCGGGATGGGAAGAACCAAAAACTGAAGCCCCTTAACTTGTAGGTATGAATCCATTTAATCCACAGGGAATCCCTCTTGCTGCAAATAAACCAGATATGCCTTAGCATAG
>c10367.graph_c0
AGGGTTGTGATTTAGTATGAGCTTCCCTAGCTCCACCATGGAAACCAAGTGGCCTATTCCAGGAGAGGGATATAAAACAATCACGTCCTCCATTTTAGAGAGTGTGGGGGGTGAGGAAGCCGAGAAGGGTTACCCGCGGGTCTTTATATCTGGATCAGAATCTCTAGGTACAGTTCCTCTATAATGTCTACATTCACGTCTCAAAATTTTTGCTCTACAGTATATAGCTGTACAA
>c1037.graph_c0
ACTAAGGCCATGGCCTAGGGCCTCGTAAAAAAAAAGGGGCCTCAATATATAGTTCATACACACACTTTATATAATATATATATATGCTGGCCTTTGCTCCCTTAGCTTTTCGGACTGTGAAAAGTTTTTTTTAATGAAAATATATGATTATTGTTACACTTTGTCAATTTTATTTTTGTGTTTATCATTATATATATATGTACAAGGGCCTCCAAAATCTCAGGGCCGCCTGCATGTATTATAAACTTACGACATTCAATAGTACAAATCCCAACACTGTCGCTTCATGTCTTTTATGTTTCAACTACAGGCAGAAGGACAAGATCTTAGAG
>c10370.graph_c0
TTGAAAAAATGGGGAAACTAAATCATACCATATAGCTAGAAGATCATGTTTCGATTTGAACTCAAAAACATGGAACTCCAAATACCTTTGCTCCATCTGGTTGCCAGGAAACAAAAGGAAAAGCGAATAATATCTCAGAGCAGTGTGAATGGTTCAAAAGTCTCAAGCAGCTGCACATGGAAACGTGTACCAACCAAATAAGGCCTGATGATGAGATTGCCCAAAGTAAATGTAAGGAACCCTTTTTCCAGTACGACAACTCCATCT
>c10374.graph_c0
AGTAGCAGTAGCAAAAGAGACTCCCCTGTCTTCGAAGACAATCCCGGTGATCTCCCCGGTGATGCCATCAAATCCGATGATAAAAAATACGCGTCGTCAGAGAATTCAAAGGACTCCATTGATGTGGAAAGTGCAAATGAAGCGAAAAGTAACAATAATGATAAACAAGAAATGGAACAAGAAAATTGCGACTGGTGATAGAGGTAGAAGATTGCGACTGGCGACGGTGGTTGTGTG
>c10375.graph_c0
GAGTTCAAACCAGAGAGGTTTTCTAAAGGAGGTTCAAACACAACAAAGGGGAAAGCAAGCAGCATTCTTTCATTTTGGTTAAGGTCCCTGGATTTGCATTTTGCAATGATGGAAGCAAAAATGGTCAGAGCAATGCTTCTCATTCCCATGCACACATGCTCCTTTTACTCATATTTACTTCTCGTTTTTCCCTTCAACCCCAATCCGGTGTGCTCAGATGGTATAGTACCAAAGTTTTAGCTGTGCTACCAAAATAACTCCTTTAATTCATTTTCAAATAAGATTCAATATTGCTCAACACTCTAAAGCCCAAGACCATAGGATATTTCCATTTAGG
>c1038.graph_c0
AGTTCATTTTTTTTATTCCTTGCTTTTTTGGGAAGCGAGTTGGCTGAGGTGATGGCTCAAAAACCAAATGTCTCAAGTTCAACTCTCCTTGGACTTATCCAGTGTACATGGTTTGCAAATGATTGCGTACATTTGTAGGGATTAATCTCAACTCAAAATGGGATGAGAAACCTTGGGAATATACTATACATTTATATGTAACAAAGTGTTCATGTCCTAATCTAGTTCAATAACCAAAATATCATACTTTCCTAGTTTGCCAAAAATACGACAATGTGCAAGACAATACATAACACTTCCATGTTTTCATGGAGTGTTTCAACACTATTGTTTTCATGATTTGCATCCTCGCAAAACACGATATATACAATTTTTCAA
>c10380.graph_c0
GTTTGGTACCACGGTAATTGGTGTGACATCAATATCTCTTAGATTCTTGTCTTCTTATATATAGATAATGAGATAGTCCATACTTATGACAATTTTGGTTTCTATCATCTTGTTGAACAACTTAGTTGACTTCTTTGTGACTTATATGCTTCTGAGTGAGTGAGAGTCAAATTACATCTTGTAGGATCTTAAAGCCTAGACCCAAATT
>c10382.graph_c0
AATGTCAAAGAAGGATCAAAATGGTATTATTTACATCATGGTCAAGTGCTAGTTCAATTACTCTGAATTTCAAGAAGTTTCCAGATGCTCAAATGGTCTTGAAGCCACCCTGTATTTATAATAGACAATTAAATGGGTTCATGTGGCCTCCCATAACATGTTGGAATTGAAAAGGAAACCAAGACCTTCATAACTTCCAAATGGATGCCTATAAGTCTTGATCATTTCCACAGTGTGTGCTTTTCCTATCAGGGGGCTTCTCCAAAG
>c10383.graph_c0
AGGAAACGAAGATGGAGATGGTGGATAGAGACACGGTTAGAAGTTTATGGGGAGGGCGTAGGGTTGGCTGGAGATTCCTGGCAGCTAGGGGTACAACGGGGGGAATTCTGATTCTGTGGGATTCCAGGGCAGTCTCTTGCTCAGAATATTGGGGGGGATGTCACTCGCTGTCTTGCAAATTTGTGTCGACAGAGGGGAGTCAGGAGTGGATTTTTTCAGGAGTTTATGGTCTAGTCCAAGATGCCGAAAGGCAGGGCTTGTGGGAAGAGCTAAATGCTATTCAGAGAAGGTGGCAAGGGCCTTGGTGTATCAGGGGCGATTTCAATATGATTCGGTTTCCAAGGGACAGGCAGGGTGGGGGTCAACTGACAGGAGCTATGAGGGATTTCTCCCAATTCATTGACACAAACCAATTGATAAACATGCCAGCTACAGGGGGGTAGATTCACTTGGTCGAGTGGGAGGGATCAGCTAGCCTTATCCAGGTTAGATAGATTTCTAGTCTCTTTGTCCTGGGATGAGCAGTGGTCCAATTCTACTTAGGCGTGCCTTCTTAAACCTGTTTCTGATCACTGCCCCATTCTGCTAGACTGTTTGGGG
>c10384.graph_c0
CCCCCATCAGCCCCAACCGCCCATTGCCAACCAGACACTTAATTTTGCCAACCACCCCCTATCACTCCCATCACCCGAACCAAACGTATCCTTGGTGCTTGTTTGGATGAACTGTTGAAAAGTGATGTTGGATTTAAGCTAGCTAATGAGAATAAATAGCTGATGGAGATAAACAACTGAGGGGGATAAACAACTGATGAGAATAAGTAGTTAGATGTTTGGTAAAAATTGTTCAAAAG
>c10385.graph_c0
GATTAGACAAATCACGTATTTATTACACAATCGGAAATAAAATGCAAATCTTAAATTAGGGCTTTCTCTCTAGGAATAACTCAATGTTGTTTTCTCCTAAACGAACATCCTTCCGTTAATCTAGCACGACCACCGGTAGGCTGGCAGAGGATCGTCGAACATCCTGCGCAGACGACCACTCTTTGTGCATGACTGAATACGGTAGTGATTTTATAGCAACCGGGGCACTTCACATCCATGAAATATGAG
>c10386.graph_c0
GTTTTCTATAATTTCGTTTTTGTTCATCCTTTTTATAAGACTGATATCATACCCCTACATTGTGGAACAAACAATATCAGTTTCCTAAGAATGGTGACTATTTGCGTATTAAATACTCAGTTCGTTCTCTGGTATGTGGAACTATATGCCGTCAATTTGCTAAATTTTGATGAAAGAAGATGCATCACTATTTCTGGTAACTTCCTTGGGAAAAAAATGCTTTCAAGTGATGAACGCAAAATGTAACATGGTCCTGTATCTCTATGTAGTTCATCATCATGGGCCTGCAATCTGTTTTATTATCTTTATTTGTTGATTCATATTTTAAAGCAGGAATCTTGAAC
>c10387.graph_c0
TCATGGTAATTAAGGAGTAGCAATTTTGACGTACAAGATTGCCTGTGAAATGAAATTGTCTGGCCAACATGGATGTCACATACTAAAAAGAAGAAAAATACAGCTGAGTGTTTGGAAGACATGGCTCTTCTCCATTTCGGTTCATGCCACCAATCACATCAGACGGAGGGATGCAGCTGTACTTCAACAAAAAGAAGGGTAATTCAGTAATCGAACTATGTCACCAATGGCTAAAAATGTCAGCCACCCCTCCACACTGATGTGTCGCAAGAAACGATTGATAAAATGACGAACTAATGAGTTTTGGAGAGGAAAACCCTCTTGCGTAAG
>c10388.graph_c0
AGAGAAGTTGTAGAAGAAGAAGAATAACAAGTAGGAGAAGAGAAAGATTGAGAGATGGAGAAAGAGGAGAAGGAGAACTAGAGAAGAAGAGAATAAAAGAGAGGGTAGCCGGCCACCTTTGGGATTCCTTCAATTCCAAATCACTATCTGAAAAGAAGAAGAAAAGCTGAGGAGGTTATTCGAGAATGAAGTAGGGTACTA
>c10389.graph_c0
AGGCCCCTATACCTCGTGGATAACTGGATGGTAATGAGCAAACTTTGCTCTCACCCTACAACATTTCATAATGGTAGGCAATAAGTCATATCAGAATTGCTACCATCAGTCAGCACATAACAAGTGACAATTACCAAAAGGTCAAGGGAAACTTGAATACAATCAAATTTTCAACTTAGTATATATGCATAATGATATAAACATCTAAA
>c10389.graph_c1
GTTTTGTTTCGTTATTACATTTTATGGAAGAAAGATCCAATTTTATTTCTCATAAAACTTTTCTTTTTTCAAGTATTTTTCCTAGTTCTTGCAATTTCATCTCTTAAAAACTTGTGAATATGTTGGGACTTTGTAAGACAAAGCTCCCATTTAGAAATATCTATCATGCTGAGTGCTCAATATCTTATAGACAAAGCTCCCGTTTACGTTTAGATGTTTATATCATTATGC
>c1039.graph_c0
TGTGTGTGGCGTGTGTATTGTATATAGTGTAATGTGTGTGTAATATATATATATAATATGTATGTGTGTGTGAGTCCTGAGCATTGTTGTTGTACCTTGTGTACTGTGTGTGTTGTCAAAGTGTTGTGTGTGAGTGGGTGATGGCAGAATGGTGGGAGAGGGGAATGTGGGTGTCAGCCGAAGACATGGGGGAGAGAAAGAAGGAGGGAAATGGGGGAAG
>c10396.graph_c0
CTGGTATCCTTTCTGAATTCTTGTAATTGGTATGTTGCAAGCCATCACAATCAAAGTAGCAGCTAATCCCATCAGTGACCCTTGTCCTAGATTATTATGTAAAATATAGATCGCTAAGGAAATTTGTATGGGCAACATCCAAATTATGTTCAAGTACCACATGAAGTCTGTGATTCTTTGGATGTCCACACTCATATAGTTGATGATCTCTCCACTGGTGTGGTTTTGGCGGGATTGACTTGATAACAGGAGGCCCTTTTTGTATATGTGAGATATCAAAGCAGCCCTCAGCCTAAGGCCTAGCTGGCGAG
>c10398.graph_c0
GCTAGAGTTCCCAAATGTTTATCCTAAAAGTGAGTCCCAAATGCTAGTCCAAAATGCTGAAACATACAAAATGTTAGTGCATGCAGGAGGAGCAGATGCTAGTGCCAGGTGGGGATTTGGGACTCACTTTGGGATTTATTTGGGATCCCTAGCATTACTCGATTACAATACCATCCTAACATATATTAGATAAAAAAACATAAAAAGAGATCAGTCTACAAAACTGATATATAGTCTAGTGAATTCTTCTTGAAAGAATTTGTACCAGATTCCAGGTAGGGAAAAAATAAATAAAGAATGCAGACCAACAAGAACGTAGGTCACAG
>c104.graph_c0
GAAGGGTAAGGCCCCTTTTGGATTTCAGAAATGATTTTCACAATTTACTCATGATTTAAGAGCTAAAATCTGAAAAATGAACTTTGAATTTTGATATATTTTTTTTTGAAGAATTTATGTGACAGTTAAAATGCGTTTTCAGCCTTTTTTGAATATTTAAAAACAGAAAAACAGTTTTAAAAAAACATAACCAAACATACCCTTAAAAAAATTCAAGTTCAACCAAGACATCAAAATTCTTGTTTCATACCCTTCTATGGTACCTCACAAAAGTACAAAAGCAAATGAAGTTCATGAAAATTTTTTTCCCCAAGTTATACCCTTAATTTTCCTGCTGATTTTATGCATGTGTTTTGGTGGGTTTATGCAAACCAACTTGGTTTTATCTTTTCGTAGTA
>c10405.graph_c0
CTTATCCAATGCCTTTGCGTTCCACATCACTAAGCCTCCCCTCTCTTTCTTTTCCATTGTACCAAAAAAAAAAAAGTATCACTATATCATGTATAATTTTTCGTTCCCAAATAACTCCATTGATCAACCTCTTAAGTTGAACTCAGATTGATCTTGTCCATTTAAATTGTTAAATTGCAAAAAAAAAATTGCTATTTGTTACTAAGCAATGATATTGAAGGTTGAAGCCCAAATTCATGAATCTTG
>c10406.graph_c0
CGTTTGGCTGTCGAATTTGCAGTACTGGTTGGTGGAGTCGTCCGCCTTCTGCTTCCTGTACACCGACGGGAAGAATTTCTTCAAAAACGAGTCCATCGACGTCACCCCACCTGAGATTCCGATGTCGTAGCCGAATATGAGGCCGCCCATGGCGGCGATGATGCAGGTCACCACCACGTACGGCGTTAGGTTGCCGGGGTATTGCTTGCCGTCGCCGGGGCCGGGGCCGGG
>c10407.graph_c0
TCATCACCTTTCACAATAAAAAATGAAAACCTCATAGATCAAGACAACTATGCACCAGATTCCAGCATTGAAAAATTCTCAGTAGAAGCACGTCATTTCCACACCACTTGCTAAATCTCATCAGCACTCAATGAGCAACCCAATAACTCAGCAAGGACCTGCAGGTACAAACCCTCAACCACATTGTGACGCCATTAAAAGCTCTCACCCAACCTACATTTGTACTCATGTTTCTCTGAGCTCTAAAATTATATGATGCTGCATTATGTCTCCATGAACTGGTTCTTGAACTCGTTCTTGGGACGTTGAAATCTCAGTAATTTTTCTTATAAATGGAAGGCAATTAGGATTGGCAGAAGAAGGATAAAG
>c10409.graph_c0
GTGAAAGAGAGATGCCCAGGTGCAGAAGAAGCTCTTGTGGCATTGCTTAACTCGTTTGTTCAACATCGTAGGCTCAATGAAGCTTTACGAGTTCTTGTGATTATGAATTCTGGTGGTTATAAGCTTTCAATTGCTGTATTTAATGTTTTATTGGGTGCCCTAGTGGAGGAGAAGAGTGAATTTCAATCTGTCTTATTTGTTTATAAGGAGATGGTGAAAGCAGGTATTGTTCCCACTATCGAGACATTGAATTATCTCGTAGAGGCTTTGTTTGAAGCTGGTCGAGTTGACACTGCTTTGGATCAATATAGAAGAATGAACAAGAAAGTGTGTACTCCTAATGGCAGGACCTTTGAGATACTCATAAGTGGTCTTATTGCAAGGAACCGAGTGGATGAATCAATTGTTGTTTTGGGTGAGATGCTTGAACTTGGGGGCGAGCTAGATTCGAGTTTTTATACCAGTACGATACCTTTGTTTTGTAGGGCAAACAAGCTAGAAGAGGGGATTAAGTTGTTTAGAATGATGAGAGCTTCTAAGATCGTGCCTGATTCATTAATTTATGAAGTTTTAATACAGTGTTTGTGTGAGAACCTTCATGTGGTTGATGCAATAAACCTCCTTGAAGAGATGATAGATAACAATGCAATACCAGCTGATGATGTGCTAGTGACTATAATAAATG
>c1041.graph_c0
GATGCGGAGTTGCACTCTGGAAAGGGAAAAGTCTGTGGCATAGAGTAATGAAGCAGAAATATAGGAGTGCTTGGGGTGGGTGAGCATTGAGGGAGGTAGAGATCTCTCATGGGGCAGGCTTATGGAAAAAGCATTATGAAGGTTTGGGCTGACTTCTCTAATTATATTTGGATGAGGAATGGTGATAACATCAGATTTGGGATGAGTGTGCGGGGAATGCGCCTTTAAAGGAGAGATTTCCTAAGTCATTTTGGAATATGGTGGATAAATGAACTTCGGTAGCAAATTTGCTTCCTTCTCAGCTAATGAAGTGACGTGGAGCCTTAGATTTAGAAGAGCTAAGGACTAAGAGTTTGACTTTA
>c1041.graph_c1
GAATATTTATTGATTGAGATCATCCCATCAAATAAACAATATGTGTATGTCTATTGAGATTAGCACACTATGTCCTCCATACATTGCTCTAATTAATGCAAAGGTTCATGTGCCAGACCAGTAACCAAAATTAGGAAATCCACATCATATAAACAATTATAGGGATAATAAAAAAAATAAAAGCAAGGTTGAAAGGAAGGTGTTTAATCAAGTTTTATTAGGTAAATGGATGCGGAGTTGCACTCTGGAAA
>c10411.graph_c0
AAAATAAGAAAAAAAAAATTTTGAACAAAGGTCACTACTGTTGGGGGGTAGCTGTGTTATGCTGTAAATTTTTTAGAAAGATACTTAAAAAAAATACCAATAAGAAGAAAGGCCACTCAGCTAGTAAAAGAGTCTCCAATTAACCCGGTAAGCTATAACTATTCCATGATGTTTCCATTATGTTATATAGAGCCTTTATTGATGAGAAGTGACTTCAAATTTCACATTATGGTTACGTGCCTGACTTTTTCTTATCAATTGCTTATTTTCCAG
>c10413.graph_c0
GCCAAAAGTTCAACTGAAATACCAGCACAAAATTTATTTTGTACTCCTATGCATCACACAAACATGTACACAAAAAAAAGAGTTCAACAATTTAATAAGTGTAAGGGAACAATTAGATTTGAAGATGCCAACTAGCTTAGCCGGTAAAGTCTCTAGGTGGTCATACTAGAGAGTTGAGGGAGGTCTATTGTAGCCCACCCCATTGTGTAGCCCCGTCATTGGACAAAAAAGAAAAGAAAAAAAAAGGGAAAGAAATATTTAGATTTGACATAGTTACTACAGTATCCACCCCCAGTAATTAGAAGGTATTATTGAAAATGGGAGACATAGGAGAGAGGCATCCTACTAAGTTATCACCCAGGAGACCACGACTGCTATATCTTGGTCAAAAAGAAAAACAGTATATGTATACACAATAAAGAGTGTATCCTCGAATTAAAAACCTCA
>c10415.graph_c0
GGGAATTCAGGCCCTGACCCCTCAACTGTAAGAAATGTGGCACCATGGGTAATCACTGTTGGTGCAAGCAGCATAGACCGAATCTTTAGTTCGCCTGTTGTGTTAGGAAATGGCATGATAATTGAGGGACAAACAATAACCCCATACAAGTTGAAGAAAATGTACCCACTAGTTTATGCTGGAGATGCAGAAGACCCTGGCACAACCAAGAATGACACGACCGGACTATGC
>c10416.graph_c0
GGTTGATTTGTGGTATTTAGTCATGAAGTTTCCTTTTTCTTCTTTACTTTTCTTTCATATATCTATTTATTTGTTTATTTGATTGGAGTTGGATAGGGTCACTGATTGTGTACTATGAAGGATTCTAGTTTTTGTAGCAAGCGTAAAGTTCCTACAGTGTCGAAGCATAGGCCAGATAAGCAGGGGTATAGGGTAGAAATACCAGGAGCTTGATGACAGTGACATGGAACTCACAATTGCCAACTGCTAAGATGAATTTTGAGTTTGTCAAATGTTGCCACACATCTACACTATTGATCCTTGGTACTGAATGACATGCACATTTTGTTAGGTTTTATGGGACGAACATAGAGAAGGATTTTTGAGAATTCTGACTAACTCTATATATTCACAATATTAGTAGATTCAATTTTTAGTAATTTTAAACAGGACTGGGA
>c10417.graph_c0
GTAAAACTGAAACTCCAACGCTGCCGATACCCTCCATGCTCATGAAGCTCAAGCCTCTATCCCTTCAATCGATCCCACCTCCCTATCAATTCTTCTCACAAGGCAAGAGCGAAGAAAATCTCTCCTTGTACTGATAACTATCTGACGGAACACTGAAACAAAGCCCCTCCTAGTGCTTCTGTACCTTGCATTCACCAAAGAATGGAAGCTCCAACAATGCAGGGACCTCCCGGAACGATCTATACTGACCAACCCCTTTCATATTTGCAAATCATTAACCCTAGTAAGGTTTTGAC
>c1042.graph_c0
ATCCATCTGAAAACTTGGGTAAACTACCCCACCAAACAAGTCAGCATGAATTGGCGAAAACAAAAGGTTGGAGATGAAAGAAAGGAAAGCAAAACCACCTGTATTTGTCGGGTACTGCAAAAGGTGGGTGACATCAATTTGTATTTGTTTTTTTGCGTTTGCGACAGCCAAATTCGACCCAAATGCCTGCAAATTCACGCGTTGTTGATGAAAGAACAAATGGGCGTTTCAAAGAAGGGAAAGCAAAGAGAAATCACACATGGGAACTGGTTTTGGCAAGCTGGGTTTTGCGTGGAAGGCAGGGAATCAAAGAATTGTGAGTAGCATGTGT
>c10421.graph_c0
GTGGAGAATCTCAAATTGGGGCATAATTTTATTGAGGTTGATGGTTTTCTTCATATGGGGTTTTGTGAGTTGAAGGTTTGTGGTGGGTTTTGTGCTGTGGGATGATGATGATGGCTTTGGCAAACCACTTAATTTGTGAAGACTCTGGCCTTACTATCAGTATCACCACCCATCAAATGCTTGTAGTGGAAATACAGGTACAAGCTTTGTCTTTTGGGTCTTGGAATTTTTTG
>c10422.graph_c0
GGACTTCCAGGTATCATTTGGTAGACTGGGAGCCTGAGAGACAATATGCATTTCATCTCAAGCTTCTGGTTTGGGAATTGGAAGACTCAAGATGTTTAATCATGCCTTGTTGGGGAGTAGTTGTGAAGATTTGCGTTTGAGTGGGTGCTGAAGCTCCTGTGGGGTTCATTTTGGTTTAAATTCCACCAGAAGGAGCACTCTGATATGTTCTTTTGGGTGTGCCTGCAAACTTGCCATGTTCTAAGTAATGGTATAAGCACTGTGTCTACTTGTGATGCCTATATTATCTTGCACACACTCACCCACCAATGCACTGGC
>c10427.graph_c0
CTCCCAATGATCACATTTGCAGCTTCACCTGGATGAAATGCATCCCAAAATAGATATTCATTCCTATTTTGGCATGGAGTTTGAAGAGGAAGACATGTAATTTGGCCATTGTTCCTCCCCACACCACAGCATCCAGCATTTGTAACCGTAAAACCGAAAGATGAAGGATTGTTGATCAAGTCCTGGAAAATCCCATAAGCGTTGATGTAGATAAATTTTGCATCGGCTAGATTGTTGTTGAAGTCTTCAACAAGAGATTTAAGCCTGTCATTGAATATTTGGTTTGCATTGTTGATATTTTGTACACATGATGAACCATCTGGGCTATTTTGGGCCAACGCATTTGGGCTGCAGCCGATCTGACCCACACCGATCAGGG
>c1043.graph_c0
TTTGTTTATAGTGGGAAATATGGTTGGATGGATTAGTTATTATATTGAAGTAATTGATATGACCAAGAAAGCTTCATCTAAGTGCTTTTACATAATTTTACTGAAATATCAGAGAGAGTTGGTTGGAAACCTGCAGAAAAGTTGGGGACAGAGTCCTATTAGACTGAATATTTGTATATTTTGTGAAGCAGTCTATGATTATATATATGTATGTATGTATCATCCACAATTTTTGAAGAATTCAGTTATTTAACATTAAAAACTGAGAAAAAAAAAGTCAAGAGGTTTGGAAGCCTTTTATTCGTCATAAGGGTTAGTTTGACAACACTCTATTGTTTCTTGAGATATGGGTTTGAGAATTCAGGTCTGGCTGCTAGTTATTTTCACTCAAATTTTGGTTATAGCAGCGGAA
>c10430.graph_c0
ATAAAAAAACAAAGACATTGGTTAGGCTAATTAGGACTCCAAATAAAAACCCAAATAACATAACTTGACCCAAAATACGACCCATGAACTATTACTTCAGCCCATACCTTGCAAACTAGAAATTAACAAAATACCCTTGACACATAAAACTTAATAAGTATTACACAAGTAAAGATTCAAAATCAATCCAAAACTTAATAAGGATTTTATTTTTGGAGTTGTTTTGGGGGTAAGAGGAGGTTTATAGGTTTAGAGGAAGGCTATCACCCCTTTGTGTAGTCCATCGTCAACTTCTAATTGAAAAATAAAAAGAAAAGAATAATCTTCTACTTGCTGGATACAAATCAAGGGTATCTCAAAGTATTGTTTTCTCTTGTTACTTATGGTGCCGAAACCTCGTTCTAGACTTCTAGTGGTGGTATGTTTGAGGTACATCAAGGTATTGCCTGGTACTTATTACAATTTGCTTGAGAAGGTACCTTTTTAAGTTTAGATACTGTAGCATGATTGAGAAGAAGAAAAACAATGGAGAAGAAGTTGAAAAATTTGGGAAAGACTATGTTTCTCTCCTTGTTCATTAATATTTACACTAAATATGAGACATTGTATGAGAACCCTTAAAGCATCTCATAATGGCTAAAATTCCCCAAACTATAGGCCGTTCTTTCCATGAAATGTTGCCTTTTGATTAAATTGTGATTGGACTGTAAATTCAGATTAGAGCCTGTTGATACTTGATACAAAACATGTCAGGTGATGTTTCTCGTTATCTGCCAGTGCCAAT
>c10431.graph_c0
GGTACATGACCCTCCCTCCAAAGACAATGGCCAATTACAAGATGCAAGTAGCAGCAAACCTCAAGAGCTCAATTCTTTTCCTAATATGATCCTCCTAGTATATCTAAACATGTGCTGCGGCTCAGTTCCCAACACAACCAGAACAGAAACCACAAGTCTTTTCCCTCTATATGTTCTTCCCACAGGAATATCTACCCAGCAAAATCAGAAGTTAGGTTCATTCAACAACAGAGTCTAATGCTTTGATTGTCCTACGTCGCCACATTGCTGTGTTGTGGTCAAATCTCAGCTCCCATGTGGGCCAGTAATGTAAATCCTGCTTCAATGTCAGAACTCGAGGCTTCCCATTCAAGTGG
>c10432.graph_c0
TTCCTTCTTAATGTTGGTTGATACTCGCTATGATTTCTCATGGACCTACCACAATTAATAGAACTGTATTGCCATGGATCACCCTATAATACTATTACCTTGCAATTCCATGGATTATACTAATGCTTGATGGTTAACAAATAACCAGCCGAAACAACTTTACTGCAAAAGAACAAAAGCAGTCTCTCTTTAATTCTTAAAACATATAGAATTCTGAGGAGGT
>c10437.graph_c0
TTGTATCATTGGACCTGTAGGTCTGGATATAGGGTGTCCTCAGATCGGGAGGTTGCATGGCAAGCATCACGGGTCATGGTGATGATGTCAGCTCTTTCTTTATGTTTGAAAGGGCAATAGCCAATGCCATGTCCTTGGCTAGCCCTTTCCATGTGTCACAGTGATGATGTGAGCTCCTTTCTTTATGTTCAAAAGGGCCAAAGCCGATGTTGTGTCCTTGGCTAGCCCTTTTCACATGTGACGGTGATGATGTCAGCTCTTCTTTATGTTGAAAAGGGCCAAAGCTGATGCTGTGTCCTTGGCTAGCTGTTTACTTTAGTCGCCCACCAATACTTCTGAGCATCCTATAACTAGCATAATGGCTAAAGCCATGATTTTGATAAAGCACCAAAACTTGTAGGATTGCCCAAGCCCTGCACCCGACTTGGGCAAGCAGTCGAGCTTCAAGGCGCGTCGAAGCTAGTCTTCAAGAAGGTCCTCTACTGGGCATGTGCCATCTTCTCTGGATAACTGTTGGAAGGGGGATAAGGAGATGGGTTCTTGGCACTTTACGGGAGTTTTGTCTGGTAGACTCTGTCTCTCTGGTGCCATAAGTCATTGCTGATTTGTGTTGCTTTGTGTCCATTAATAAGGGGTGGTTTTTGATTGTTG
>c10439.graph_c0
AGTAGACAGGTGGATGCAAGAAGGCTGAGGAAGTCAGCATAATCTTGGACTTTAAGGTGGTCGTGATTTGTAATTACAAAGTGCGTATCAAGAGCTGTGCGAATTAGAGACAGAAAGAAGCTGCAAAACCACCAGGTCCTTAGAATCCAAGGGAATTTGATGTACTTTCTATTCGGAATCTTGTATACTGCAATTAACGTAATTGCCCACGATATCAGCTGCATGATCTCTGATGAAAGAATTGGGACTGGAGATTTGCAGTGGGCTCCAGTTTTATTTTGCAGCATCAGTAGCATGAATAAATGAGTTCCCAGAAGTAAAATGGAGCAAACTATGCTGACTTTGTAAGAGAGGCTGTATTTCACGCCAGCTGGGTACTTCTCTACACCTTTATCTGTTACATTTTTTCTGTGTTTGCATAGATTTTCCCGTACAAAGTAGATAAATAAGATTCCAAGGAACCCAAGTTGCAGAATTATGCTGGCACCCTCCCACAGACAGGGTGAGCTTGGCTGCAGCCATGCTATCTGAAACTGAAGAAGCTTGAACTTTGTTGCACTGCTGGAATTGAACATTGCTTCCAGAAGCATGCTTCCCTCTCCAGCTTAAACGTCCGATGTTCCTTCTACTTGTGCTGACAGATGTATACTATATCAACTTGGGAGCTCTTGGCCTAGTAATATATAGTGAGTCTGTGACTAAT
>c10440.graph_c0
ACACCACTCAAATGGACCCAAAAAAATCTGGAAAAATCACCATTGCAATCTCCTTGAAGAGGCGATCCTCCCAGTAGGTTCCATGTCTCTGGGCGCTAATGTCAGCATGACGTCAGCATCCGTACAGTGACATTAGCAGCCCAGTTGGTCATTGTTTGCCCTTCTGACATCTTCTGATGTGTTTCTGATAATTATTGGGCTTCAATCGTCGCTCTGATACCAAGTTGAAATATATGTATTATTGATTGCTTT
>c10441.graph_c0
GGCAAAGGTCATACACCAGGACGAGCTTCTGGATATGTTGAGAGAGCAGAAACATGAAGTTAAGTATGCTTACTGCTGCCCAGTACATTTTGGAAAGTTTGAAAGGACAGAAAACACGGACCTTTTGTCAACAAAAGATGTGCTTCCCATTTCTGACAAATGCTCTTGGCTTCACCTTTTATTTGTAAAAGTTTCAAATGAACTCACTGAAGGAAACATCCAAGATTTTGGGGAACATCTTCAAGTAGAGTCATTCCGTGCCTCTGTTTGTTTGAAGGACAATTGCCCATACAGATCTACTGACAGTTCTCACAATAAATCTGAAGCAGTGTATTTTT
>c10444.graph_c0
TTCGAGTATGGGATGCAGCTAACGTAATTTTCTTCCCCCTTCTATATGATAATTTCTGATGTCTAAAATGTTTAAAGGTTAGAGCTTGACATAGTAACAATCTTCATCACTCTTGCATTTACAGGCCTTGTTTCTGCTCTTTACATTCTGAAATTCTGAAAGATGAACTTTATAAAATGTGCGTTTTTATTATACCACTACTACAATTTAATTATTTGACTTATTGCTGCAGCCAAGCTATTGTTTGCATG
>c10449.graph_c0
ACAACATGTTCTTAAGCTTCACCTGCAAGAGATAACTTGTCAAAATAATGCATCAGGTGTGATATATTAGCTAGGTAAAGAAAATCAAGATGATCTCCTCTACTTTGTCAAATATAAGGTACATTATCAGGTGTGATATATTGACTACATGAAGAAAATCAAGATAAAGATGTCCTCTGTTCTTAAAAGAAAAGAAAATGATGGGGCACTGTCCTGCAAAATGACATTAATTGAAACTGAATCATTGAGTGTGGGTAGACTAAGTGGGTGAGACTTCTTGGCAGGACTTGGGAGGTCCCCAAGTTGAACCCCAAGTCCACCCACCCGTAGCAAA
>c1045.graph_c0
ATGTTAAGAACAATTTCCCAGGAACACCGATCTCAAAGCCTCTCAACATACCTCCCTCCACTGTCCTTGTTATTGTTTAACATCTTACTGAAAGCCTTCATCACCAAGAGGAGTAAGAAGGGAGATAAAGGATCCTCTTGTCTGAGACCTCCCAAACCACTAAGCAGGCTATGGTGTGGGGAAGGTCCATTGCGTATGACATTCCCAAGTTTGTTCAGGG
>c1045.graph_c1
GTTCAGGGTAGCAGTGGATAAATAGGCTATGGTAGATGACTGTTGTCGTACTTCATTAAGTGGGATAGTATGAAATATTTGCTTCCATCCGCTGTTGCAGGACTGGGAAATCGAAGATATTATGGAGTTCTTTGGCATTCTGTATCGGCAGCAAGTGGTGGAGGGAGAGGGTGATTGTAGCTACGAGGTGATTGGCTCCGGGAGTGGCTCCTTTGCAGTCCAGTCTTTCTACCAAGTGTTGAAGGGTGGGGGTTGGCAGGGTTTTTCATGGAGAGCAATTTGGCGTACCAAAGCCCCTACAAAAGTTGTTTTTTTCAGGTGGAAAGTGACACTTGGAAGGATCTTAACTATCTTATCAAGAGGAGAAGGATAGTTGTTATTTGGTGTTTTATGTATAAGAACAAGAGAGATGCTGAATCAGTTATCATCCATTGTTCCATTGTGTGGTGGCTAGAGATATGTGGAGTTTACCGCTGACTCTTCTTGGGATGCAGTGGGTGATGCCTAAATCAACTGATGAGCTCCTTCCTTCTTGGGGTGGTAAGAGAGTGGGAAG
>c10454.graph_c0
GTTCTGTTTACTCTCTTCCTCATTCTCTCTCTAAAATTTTTGTCCTCGCTGATCGCTCTTCGGACCTATTTATAGCATCCGAAAGAAGTGGATCTCTCGCGGTCCCAAAAGCTCTCCTTGAAAGTAGTGACTCCGGTAAGGTTTATATTTCCACCGATGGATGGTTGACAGCGGCGGAAGAGAGATGGCGTGGCTGTGATGGTGATGGTGAT
>c10455.graph_c0
GAATTGGAGTTCAGGCAGATTTCTAAGTAGAATAGGGAATGGTTAGAGAGGTCTTTTTCTGAGGAGGTGGTGGTGACGACGCTAGGCCACTGCATCGGAGATAAAGCGTCGGGGCAGGATCGGATGACCATGGCTTTCTTCCAAAGCTGCTGGGAGGTAGTGAAGACCGAGGTAATGGAGATGTTTTCGGCCTTCCACACCATAGGGGAGTTTGAGAAAAGCATGAACGCATCATTCATGGTGCTGATTCCGAAGAAAGGGGG
>c10459.graph_c0
GCTGGTTGGGAGAAAGCTCTTCCGGTGAGTAGTGCTATAATGTTGTTTGCTCTTTATCTTGTCTTTGAGACTGTTAAAAAAATTTAAAATGTTGGCCTGCTGAATATGAATGCGAATGCATTCTTAGCCAGTATTTTGTATTAGATTGGAGTGCTTCCAAAAACTTTACTAAAAACTCAAAACATTTTTTGAGCTAGTTATTTTCATCCGTGCATTTAGCATATTGTTTTCTGAACATTAGGTAGACTTCTTTAGATGAATTCAAGTTTGCTGGCATGACTTTGCAGTTCCTTAAATAAGTTCTTTTGGCTTTGTAG
>c1046.graph_c0
GGCTGTTATGTTAGAGAGAGAAAGAATGGAGAAGTGGGTTTCGGGTTGGGGAGAAGATTGATGTGGTGGTCAGATGATGGGCTGGTGAAATGGTGTTTGAGGTGGTGGAAGTGGCTGATGAAGGCTGGTGGTGTTGTGAGTAAGGTGTTTCGGTGTTGGATTGGTGGTCTTGGTGGAGAGGGTTGGTGTGGGTGGTTGGGTGGTGGTTCGGTGTTCAGTTTTAGGTGGAGGTGGTTTGAGCATGGGTGAGATGGTAGGGTGGCGAGGTGTGGTGGTGTTAGGGTGTAATGGCTGAGAGGATTTCGAGTGGCAGCGGTGTGAGGGTGGGGCGAAGGTAGTTCAGTGGTGCCTAGTGGCCTTGGTGTTGAGGGGTGTTTTGATTCGTTGGTGTTGCCGATGATGGTTTGGGATGGGTGGAGAAGGTGGCGATGTGGAAGATGGTTTTGGGTGTGATGGTTGAGGATGGCAGAATGGGATTGTGATAGAGGAACTGTGGAGTGGAAGAGGAAATGGCAGTGAAGCCATGGCGGTGGAACTGGTGTAGCTGCGGACGCGCGGTGGCGCTGACGGTGGTCTCTGCTGTAGGTGGCGCTACTGGCTTTTGCTGGTCGAAAACTGTGGTTCGGGCGGTGAAGTTGGGAGGTGTTGGTAGCGGCAGTGGCTCTCGGAGCTGTGGGGGTCGCCGGAAGGGTAGTGACGGTGGAGGGCTGTGGAGTTCGACGGTGGTGGGGGAGTGGTTGGCAGTGGGTTGTGGTGGCTGTGGGATGGGTGGTTACGCAGGTGGTGTTGCGGTGGATTCTTCAGGTGGAGGA
>c10460.graph_c0
AAACAAGACATTATCTAACTTAGGAAATTCAGAGATTTGATTGTACCTTTTCCTAAGACACTAGATCTACTACCATCATCAAATGTGACAGTACCATCTTTGTGATCCTCAAACTTGATAAATAAAGATCTATCACCAGTCATGTGTCTAGAACAACCACTATCGAAGTACCACTGACTGGTATTGTGAGCCTTAAAAGCAGTGTGAATGACAAAACACTTCAAATTATCTTTCCTAATCCAAACGCTCCTAGT
>c10461.graph_c0
TTTTTTTTTTTTTTTTGATGCACGTGTTACAGAATAATATAATTTTCTACATGGCATCAAAATATTTATGTTTTCTTCAAGTGAGGCTTTTTGTGAATCTGGCAGCAAAATCAAGCTCATATAGCGCCCAAATCAATGCCACGGAGGACACGGCAACAGGTACTGGACCAAACATCCACAACAGCAAAGGGAAGGTGATGCAAAGCACCCGGTTGCCAACAACAGCCAACATGAATCCTCGCTCCAATATAGTTTGTGTGTATCCAGGACCAGGAGATGATGATGATGATGATGATG
>c10463.graph_c0
GAATAGGCATACAGAGTAAGAGAGGAATGAGCCGAGAAGTGAAGACCATGAAACATAGTGCCCTTGATGTACCGAAGAATGCGAAGAACCGCAGCATAATGAGTGGAGCGAGGAGCAGAGAGAAACTGGCTGACTAAGTGAACAGCATATGCAATGTCAGGTCGAGTGACAGTGAGATAGACAAGGCTCCCAACTAGCTGGCGGTACAAGGTGACATCACGAAGAGGAGTGCCATCAAGAGGTGTAAGTTTAGTGTTGAGCTCAAGAGGTGTGGAAACGGTCTTGCTGTCGCTCAACCCAGCTCGAGCAAGAAGGTCAGAAGCATACTTGGCCTGAGAAAGATAGTAGCCAGCAGAATCAGAGGAGATCTCCAGACCCAAAAAATAGCTGAGAGTCCCAAGGTCCTTCATCTCAAAGTGTTGACTCAGAAAACCCTTGAGAGAAGAGATGCCGGTGAGATCATCACCGGTGATGATCATGTCATCAACATAGAGAAGAAGAAGAACAGAGCCGTGCTTGGAGCGACGAACAAACAG
>c10465.graph_c0
GCAGTGATCGCAGATATTGCAGTGTCCTATTACCATCAATTTCTGGAGGACCAAACTTCAAAGGTCACTTTAGTACCGAATCTTCTAACAAATTGGGTTCCTCCACCTGGTAAGTCCTACAAAGTTAATTTTGACAGCGCTGGATTTGCTGATCTCAAAGTATTGGTGGTGTGTGTGGTTGTCGGACGCCAAGAATCAAATTTCCTTTTCTTTCCATCAAAACGGCCGAAATGTTTCCGTTTTCTCTTTGTAAAGAACTT
>c10466.graph_c0
GTTTCGTTGTCACATTAGGGTTGTTCGTTCTTCCTAAAGTGAGGAAGATGATCCCGTAACCCATCTACAAGTAGCCTGTCAGGATCTTTTGTGTTGTGTTGGTTCAAAGACTTGTGCTTGCTAGCTCTTGCATATGGAGGGTTATGTGAAAGGTCACTTGATCACCCTTATTGACTGGTCTAAGTTTCCGCAGTCCCACCAAACTTTCCATGCCTTTATGGTAAATATCCATACAAGAATGGGCGGAGCCAATGAAGGCCTGGG
>c10469.graph_c0
AGTAGATGAAAATGGGGAAAGTTGTCACAGAGAAGGTAAGCATTCCAAGGCTACTATTGGAATCCCCTCCCTTTCTGAGTCAGGCAAAGCTTGTTTTGGCTGGACGCTTTTGGCCATGTGCAAATTGATGAAAATTTCCTTTCTTCTTTTTCCTCTTCTTCAAAAACAAAAAACAACATAGTTCTTCTTTTGGCTATGTCATGATTCTGGTGTATTTCTACCCAATGTGCATCTCTAGCTTTCTTT
>c1047.graph_c0
GAGAACGTGAACTTGTGTAGTTCACCAACTCTTCCTCTATATATTTGTGCCCCCATCTACCTTCAAATTCTCTCACATATTCATTATTCTATATCTATATATATATATCATATAGAAGGAGAAGGAGAACAGCAAAAAGAAGAAGAAGAAGAAGAAGGAAACCAAACCAGAAGATAAATTGATTATGAGAGGGTGGGGGGAGGAGGATGCAGAAAGTCTGTAAGAGATTACATCATAATAATTACATCATAGTTGTTACGGGCGCCCAGGCACTAGAAAAAACGCCTAGGCGGACTCGCCTCATTCGAAAATACCAGTCGAGCACCTGGCGGGCTGGGCGACCACTTGGGCTGGGCGAGCCATATTCACTTATTCAGTTACTAAGCCCACTAAAAACACTAAAACAGTCATAAACTCATAATCCACTCAATCCCTCACTGAGAAA
>c10470.graph_c0
GGAGGACAAGTGTCACCATATTATTGGTGGATGTGTCAGTTGGTGATTACACAAGTAAAGTTCACGTGGTGCATGTTCCAGCTCATCACTGAAGGGAGTTGGACACAAGGCTTTAATGTACACAGTGGAATCTAGTACCCACACAAATCATCTCAATTGTTTGTGCACTGCTAGTTTGAACACTTTCTGATTTAAAGCTGATAATTTTAGTATTATTATGTTGAC
>c10471.graph_c0
GCATTTACTGTTTTGATTGTTCATGTTTCTGAAATATTGGTGAAGGTGAACTCATTAGTCATTCCAATAGTTAGTGTAGTTGATTTAAGCTGTCTAATCCTGTAAGTACAAACTAAAAATTGCCAAAGCAGACATCCCTATTTTTAAGGTGATTGGCTGCTCCAGCATTTGTTTCGGTCTTAGGTGGGTTTGGTGCAGATTTTGGGTGGTTCTATTTGCAATCACAAAAGTGCTCATTTAATGACACTTTTAAAGACCATTTTAGCCCTTTGCAAAATTACCCTCTCACCCACTCTCAATCATCT
>c10473.graph_c0
GCTAACAGGAGCGAACAGGGACTGCTGACGTCACCTATCATATGCTGACGTCAGCAGCCACTAGCGGTAAAACCTAGGGTTTGGTTCGCAGCTCCATGGGCAATGTATTGGTGTTTTTTTCAGATTTTTTTGATGTCATTTGAGTGGTATTTTGATTTTTCGAATGTTTTTCTGAAAAATAGGTGCGATTTTTCGATCTGTGCATTGGGGCTGTTTTGATCAGGTTTTATGCTTCGAATCCATCCTAAGGTGTGCAACTAGAGTTCTAGAATAGTGTTTTGG
>c10475.graph_c0
AAAAGAGACTGGAGACAGTGTTTGGGATTATCTCTGTGTCACTACATCAATAAGCTAAATGCTTAATTACCAAGATCAGAATATGCTTAGTGGTTCTTGACAGTAGAGCCTTGGTGCGTGTATTGGTGTCTCATTTGGTCACTCGAGCATCCTTAACATATTATGGGCACTGCCTGCCATTTGAACCTAATGAAGTTATTTGAGAGTTCTCTGCCATCCTAAAACAAACA
>c10478.graph_c0
AGCAGTTATTGGTATTCAGAACAAGTAAAAACTGTCCATACTGGGTGATATTAAAATTGTAATGCAAAAAAGCTAGCATTAAGCTGGAGTAGTCAGATTTGTATTTACCAGGCCTATGACATCTTTGTCCTCCAAGAGAACTCACAGTAATTTGATGAAAGAATGAACTGAGACTCGAAGTGGGTGCAGTAGCCAGACCAAAACATTTCTTTATATATAATGATGCATT
>c10480.graph_c0
GGCACGACCGCCTTGTCACCCTCAAAATCTGTGGAACATTTTGGGTTTTTCTTCTAGTTTTTAATCTGATCTATATTGTGCTCGAAAATTTCCAATGGACCTTTTTTAGGGAAGAATGGAGAAGATCAATATGCGAAGGTATGCCATGTGAACTCACGGAAGTCTTCCTTAAGGGGTAGAAGTTTTACTACATCTGTTTTCCAATTCAGGTTTGGACACTAATGAATTATCCCCCGTC
>c10481.graph_c0
AGGGCATTCAACCTGTATTAGAGTACTATTCATGAGCATTTTACTCTGGTATTTTTTTTTTTTTATAGGTTTTACTCTAGTAAATTTTCAAAACTGTGTGCTGGCCAAATCATCAAAGATTTAGTCAACATGTTGGTCATTAAGTTAGATTCTTTAATCACTATAGAATTGGGGACAATTTGATTAGCTTTGAAAATTTGACACCAAGTTTTGGTTGGATATTCAACTCTGTAAAATTCATCAGTGTGTAAGACTTCAGTCAATTGAAGAAGTTATAAATTTTCAGAACTATGGTTACATGGGATTTGACCAAAAATTCACTCAACTAACTCCGCATGGCCTTATCTAATTGGGGTTGGAAGCTCTA
>c10482.graph_c0
GCATAACCCAATTGACTCCAAAGAATCCAATCAATAAGGTCCACACTACCCGTGTGATTGGCACATTGTTTTAAGAAACCTTAATAATGCATTCACACTGTTCATTTTATTTTAGAATACCATAGTGTTCTTATTTGTGAGTGATGTTTAAGAGGTGAAAAACTTTTCAAATTTGAAAACAGATGGCATTTTGAGAAACATAGTAATAATTACTTCTTGACTTTCGAAGTGGTCATTATTTT
>c10483.graph_c0
GAAAGCGGTTTGCATAGTGGGTCCTTTCGGGTAGTTTTCGAACCGGGTTCGGAGGATGTGTTCCATGTTTTTCGGATGGCATGTGACTGTATAGAATCCTAGTTTGCGAGCAAAGAAAGGGAGGGCAATGGTGCAAGTTTGGTACGTGGCGGCGCCGCCTGTTGCGAGGAGGTTTCCGGCAATCCAGTCGTGGATTCCTCTCCGGTTCATGAAGAGAACCGGGAGGCTACCCACGACCGGCCAGACCTTTGGGCCGGTGAGCTTTCG
>c10485.graph_c0
ACTCGTGTACGCATGCACTCAGGTGTGTGCACATGCACACATTTAATGATGTTCCCGTTTAGCACCTGATGCACCTGTTAAGCTCGATTGAACTGGATTTAGTAGTTTTTGTTTCTTTTAGAAAATCCTGCAATGGACTTGAATTGGTCACTTTCCCCAAAATTTAGTTAAAAAATAAAAACATGAAGAGAAGAGGCTAGAGTTGGTCTCTCAGTCTGAACTCAGTCTTGATGAAATGCTTATAG
>c10487.graph_c0
GGCTGTAATATTCTTCTGGTAATTTTGCTTCTTCAATTGGAAAATTTATTTTGAACTTTTAGCCCTTATGTCGTGAATATTATGTATAATCTTATTTTGGAGCTAGTTGGTTTCATTACAACAAAGTGGTCCCATTGTTTTTGGTCCTTTCCTAGCTACTGACTTATTGATTGGTTGAAGGCATAGATGGGGAATCTGGGTTTTGTACTTGATGAGGCAGGATATAAACTTAAAACATTTGGTACTTTTATTTTTTGACAAGTAAAAAAACTTTTGGTACTTCATTCATCAAATAAGTAGGAAAA
>c1049.graph_c0
GTTGTTACCAGTATATTAGTATCTTTAATTTCAAGCCTTGACCTGAGTTAGAAAGTATATAAACCTAGAAGATAATATCTTTTTACTTCATAGAAGAAGGCAATATGTATTTGAAAAAAACTTCATATGTATATTTGCACCAGATTATACACAGGAGAACACATAAAATTTTGGGTTAAATACACTTTAGTACCATGTACTTTCATGCTGGTTTCAAATCAAGCCCTATACTTCTACTTTAAACAATTAAGACCCTTGATTTACA
>c10492.graph_c0
AGATTGAGATCATAACGTTCCCAGGAACCATTTTGCCACCAGCTAAAATAGACTTCTGGGATGTGTTTGATCATCCAATGATCTCCACCTACACATCGAAGAAGTGTTACAGCTAATTCTTCATCCATTTCATAAAATTGGAGCAGTATGAGGTTGGAGAGGTAGTAAATGCCTGATGGAACCAACTCTAGCCTTTTACATCGATCAATGTACAGATTCTGAAGATAAGGCATTGCTCCACTATCCAATGATACTGACGTCAAGTTTTCCAATTTTATAAGCCACAAAATTTTGAGTTTTTGGAAG
>c10493.graph_c0
GAGAAGGCCTTTCTAAGCTATGAAAGTAAGAAAAAAAAATGGAACAAGGTGGCAGTTGATCTTACACCTAAAACCCTGGGAGTGGGAAAGCTGAAGCTTTTATTGCAATACTCATAAAATGGAAAACATATTACCTGGTGGGAACCTTGGGAGCTTTGGCACTGATCACCACCCATTTATGAATAGCATAATGGAAGTACGGAAAAAGAAGGGACATAAGAGCCTTATTTCTTAAAAACCTAGAAGGCCCAACTGAGCTACCCGTAAGAAAAATAAATCTGACTCCACTAAATATATAGATAAGCATCATAATTAATAATAATAATAAAAAAGTGGGTGGCATCATTTACAACAAATGTATGGCAAACCCACTATATCTAATTTAAGAGAACCTCAAATAAATGGGGAAAGCGGCACTCAACTTCAAAAATTAGCAAATAAGAAAGCCCATAGAAGACATCATACACTTCAGCTTTTACGTTAAAACAAAATTGAACACCAAGTAAGCAAAAAGCAAATGACCTGCTGTATTTCAAAGAAGTTAACCAGCACTGCCCAGACCTATGTTACTTAGAGCTGCACCATCTGTATTCAGTTGAAGCCAATCTCGAATTGAATTTGACCAGAAACATTCTGACACTGTCCTAAACTAAGA
>c10496.graph_c0
GGGTTGACCTCTTCACAGTTTTATATGGATGTGTTTTTTTATTGTTCCTAAATGTGTTGGGAGTTGTAGCAATTATTATTGAGGAAAGGATGAGTGCAGGGCCAGTGTAAGCCTTAATTTTATTGTTATTCACCATCTTTGTAATTGGGAACACTTTTTTTTTAGGGGGTATGATTGAAATATGGTTGAATTATTGTTTCA
>c10499.graph_c0
TCAACTGTCTCCACATTAAATCCTGCCAAAGACAATATATGAGTTCCTTATGAGAATGAAAATCACATAATCAACGGTAAAAACTCTGGTTTCGATGGTAGAGATGATGTGACTTTTGTTACATCACAAACTTCACATGCTAATGATGTATCTAGAGTGTTGCCTCGGTTACTTCAGAACCCTGAGTTAACCGTGTTAATGGAGTTGTGCATTCTACAAGTGACTACTCTAAATTATATCTGAAAACAAATCGAAAGAAATATTTCTGTTCTTCAATGTATTGAAAAATGAATAGAAGAG
>c105.graph_c0
CACTTTTCTTCTTCTCCTCCTTTTATTTTTGCTTCGGGGTATTTTGTTGTTTAATGTCTTTTGGGGGTTTTGTTGTGTGGTTTCTGTATATTTAAGCTTAACTTTTAATGGGTTCTGTATTTTTTTTTACTATTTAGTTTTTAATGGCTTAATTCCTAGAAGATATAAGTGGTTTGATTTGTGTGGATTTGAAGATTACTGAAGCAACTACTTTAAATTCACCTGAGAATATAGTTTGATTTGGATGAATCTTTTAATTATTTGAATCCTCATCATCTCTGAAGGTACCCCTGCTCTAGTTAAATAGAAAGCAATCAGATTACTTCCACATGGTAAAATTTGGATTTTCTTGATAGGAAAGTTTAAACATTGGGATCATAGACTAACCCTTGGTATTGGGTATGATACTATAAAGACAATAAGAACTACTTTTTATTCAGTTTGGTTGAATTTTCCCGGATGAAATTCAAACATTGATGCTATTTAATTGAGTCTAGAGATTAAGTTGCTATTTACATGAAAATTTTGGGAAGTGGGTTTGATGGGGATGACCTGATTCCAAAACTATAGGTTGG
>c1050.graph_c0
GTACAAGATTACTATGGCTAGGTACTCGGGAAACCTGCTATACTCATGGACCTTGAACATGAGGTTGGAACCTGGGTACTGGCAAGGGATTCTGCGGTATTCTATGTCAACCACACCGTATGCCAACAGCTCTACAGCCATATTTGGACGAGCCAGTTTTGTGTATGCGCGTAGGCTAAGGATGAAGTCAGTCTTGTCTCCTTCGCCGTAGTCTGTCACCACTATCTTCGCTCCATCTTCAGTGCAATGTTTTGGATTCTTGCACCTTACCTGATAGCATGCACCACAGCCAGTTCCATTCTTGTACAGCCTAGAGACTCCACTCACCTCACCG
>c10502.graph_c0
GTTCCGACTGTAGGCCAATTGATTTGCTTAAACCCTTGGTTGAATTAGTAAGAGGGAAAAGTGGAGTTTCTGGTCTGCATGATGATGACGTTGATGAAATCATTTTTGTTGATCTCCTATCGCGTGCGTGCTATTGCGGCGTGTTCCAGTGTTCTCTGTAAAAATTCAGCTCGTGCTGTATTAGTTTGGTTATGGTGAAATTGTGGTGCATCTACTTATTCAAGTGCATTTCCATCAAAATATAGTTTGTAGTCTAAACTTCTACAGGCTCTTTTTCTTTTGTTCACTGTGGACGTAGGGATTGCATTTCTTCCCCTCTAGGTACAGTTCCTAATCATATAGAGTACTTGTTACAATCTTGTTGACT
>c10504.graph_c0
GCTGCAATATCTGAATTTCATGAGTGGGTAATGCTTATAAGATGATGCATAGACTGGAACTTGTAACACTTCATTCACTATGCCTGTGCCTTTGCCTGTGCTTGTGCCGGTCCATCAGGAAAAACCCGCCCGCTGCACCTGTTGGTTGGGCAAAACGGTGGAATCACTTGAAGTTCTCCAGTTCTTTTGAGGAAAGTTTATAGGCAGTCTTATGCATATGTTGGCTTATTATTGGCAGGTTTTTCTATGTGCTAGATGAGGAATTGGGAATGGATTGCACGATGTCCCATAAATCTGATTTCAAGTTTTTTTGTTGTGGAGCCCTCGATGTTTTATATGATTTTGATGGTGAAATTTGCTTGGTATTTTGAACT
>c10505.graph_c0
GTAAGAATTCCTACAATTGCAAGATCGTATACAATCATGGCAACAAACATTGAGGACAATTCCCCACTACAAGGAATCTCCATAACTGACTCTGAATTACATCTATATATGAGGCAACATCGCCATCCATCAAGTTACGTGATCGTTCACAATCAAATCATAGAATTCAAATACTTTATTGTTCAAGTTTTTGACTTGACCGTCAAAGAGTCCTTGGCTGGCACCACACCAGTGCTTAGGAATAATCCACTTGTTTTGCAGGAGGATGATATTAGATTCAATCTACGCCGTCCGTACAAATTTTGGCTACATCAAATAACATAAAATCACGAACAAGTCGCATCAGACGAGGTGGTAAAGCAGCCCCCCACATCCGCAGCCCAAGTTCGAGACACAACGGGCACACACTCACGTAGCTAGTTCCCCCCTCCCCCACTTT
>c10509.graph_c0
AACCATAGGGATGCAAAAACCTTAGTCTCCCCTAGTTGCTTTTTCCATGGCCTTTGGTTAGAGGTCTCTGCACCATATCAACCCTCGAGTTGGCATCAAATGAAGCCACATGATACATCTAGACTCTAATCTATAATTCCCGTCTAAAAGGAGGAGTTTGACAGTGGATATCACATATCAACCTACAAAAGTGTTGTAAATCGCACACAATATGCAAGTTGGACCAACTGTAGAAAATATTTCGTTAACTTCTTCTTTAGCTATTATTTTATTCCAACAATAGAAAACTAATACTCGATCACACACGTGCAAGATATAAATAACTGACTAACCATAACGTGGATCTTCTATTCACCACATAAAAATGCAAAAGCAAATAGACCAGCTACACACACGCGCGCGCATATATATATATATACACACA
>c1051.graph_c0
ATTTCCCATCATCGTCTCAGTCACCGTTACCTCGCCGGCGATGAATTTGATCCACCTACAATGAAGAGACCAGTTGATGCCGCCGATGATCCGACACCTGCGATGATAAGAAGATGAAAAAGATCAAGATAGAAGAAGAAGATAACGAGAGATGAGGGGTCCATTGTCGATTTGTATTGTTACCATCTTCGACTGCAATTAACTCGATCTTCACAGGACCTTCCTCTCCG
>c10510.graph_c0
AAAATTAGTAAATAAATAATTTTAGCATCTCAACCTACCAACTTCTCCCTTCTAAACTTACTAGTGATTCATTCGACATGCTACACGTGCTAAAATGGTGAAGAAGCAACAAGACAAATATAATGAGGTAGAGAAATATCTTCTGAATGAGCATGAAGAACTCAACCTGAATAATATCTGAAGTCCCAATAATGAGTGACAGATTAAGACAAGTAGTACAACAGCAAGCTATGCATGTGGGTAGCTTGTTCAGCTAACCACACTGAATGCCTTTCCTCAAGATAA
>c10513.graph_c0
TGCATAGATCTGTACTTTTCCCAGCTCAGATAATGAATCTGTTCCACTCACTTTCTCATCGAGAGTTTAAAACCCTATTATATAGTAGAGTGGGATGAAGTTTGTAGTCCAATTATGGGAGGGGGTTGATCATTAGGAAGTTTGGGTTGGCAATGGGTGATGTGTTTTTTTATTGATTTTTTGTTTTCCTCGATCTGAATATAAACCACGTGTACATGAGCTGTGCCCCCTTGGAAATTTATAGTTGTTTTATTTTATCTATTGAAAAAGATACCTGTTTTGTACAATTATACCATTCTTCACAAACTATTTGTTAATATTTTCATTAATCATTATCAGAACTAATTTCTGGTTTATATGTAATATGGAAAATTATTTCATATGATTTCTGATTACAATGTGTGCGTCTTGTTTCCCAGCATGCATTCCACACACCCCTCCCCAACCCAAAATTTTTTTTTTTTTTA
>c10515.graph_c0
AACCTCTCCAGTCTCCACAAAAAAAAAAAAAAAACCATTGCATTATAAATATTAAGAAAGCCTACACACATGTGAAAATGGCTATTAGACATAGCTACGACATATCCAACTGCTTCGTATTGTTATATCCTATTGGTGCCATACTTAACTTATTTATGCTACTCACTTAATTGTAATCAGTTAAAAGACAAACTGTCTTAACATTTGAAAACATTAAAAAAAATAAAAATAAAAAACTTTCTTACCCAGAAGTGGCAGCATAGAATTAGATAATGAAGTTATGAAAACATGTAGAAAAATCCACTTAAGGTAATCACTTACTTCTTACTTTAGCCATTCATACAATTG
>c10517.graph_c0
TATAAAAAAAAAAAAAAAAGGAAAAATGGTGTGGTCTGTAAAAGAGGCATTTGTAGTGCTTTGAAGGTTGTTTTGAGAGTGATTAATAGGTTTGTTCAGGGAGATCAGTGGGCTGGTAGGTAAGAGGTCAAGGTCGGTATTTGTGGTTGAAGAGTTTCTCTGAAAATGTTTGTTACTGTCAATTTATCCAATAAGTGGTTGGTTGTTGTCGGATGAGTTCCACTGAAAATGTTAGTGTCATTTTCTCTGATATGTTTCTTGGTTTATTTGTTTGGAGAATTAGTGGATTTTCTAACGGCATTATAATTTTTCTCGCATATTGTGAATTTCATTTTGACACATCTAGTTTGTCTGGTTCTTTGATCCATAATGTTTACTTGCTCTGATGTTTTCTCTACCAAGTACGGAG
>c10519.graph_c0
GTTCAGATCCCCATAGGTCCAAATACAAACCCTATACAATATAGCAATGGGCATGCAACAGGCACTCCCATAAAATTTCTAGTCATATCATGGAACCCAGCAAGAGTATCATGTAATTTCACCTAAGCATCTGGACTCAATACATATTGCATGCCCACTGGAAAATTCTCCGGGTCCTGGAGTTGGATCAAAGAAATTGAAGTTTTGGACTCACTTGTGCAGTATTGCTTG
>c1052.graph_c0
GCCGCCTCATACTTCCCTCCTTGCTCTATTGAAACAACTCCCATCACAATCTGGAACGCTATACTTCGACATTACTCACTCAGTTCTTTCCCCGAAGAAGCTCTCCTTCTCTACAAACACCTCCAATTCCAATACCATCCCATCATATCCTTCGATAGCTTCACCTACTCTTTCCTCATCAAAGCCTCCGCAAACTTGCAGCGAACCACCATCGGTACACAACTCCACGCTTTCACTCTCAAATCTGGGTTCGAATTTCACTTGTACGTGCAAACAGCTCTGGTCAATATGTATGCCATTTGTGGATCTTTAGTCGAAGCAAAGCGAGTGTTCGACGAAATGCCCGAGAGAAATACGGTCACCTGGAATGCCTTGATCACTGGCTTGACCAAAT
>c10520.graph_c0
TTGATTTCATCAACAAATCCTGCAAAATAATGGGGGCATCCTCTTTCAATTCAGGAACCGGATGCTAAGGGTGAGCTGCAAATTAACTACAAAAGGAGTCAATTCTAAAGGTCATTGGAACTGCTTTTGAAGGCCTACTTCAGTTCTTTTTTTCTTTCTTTAAAGAAAATGAGTGAAACTTGAAAGCAAAAAAAAAAAATAGTGCTTAG
>c10522.graph_c0
GATCTTCAAAGCTCTCGATTTCGTCTTCATGAACCGTCCTTCACGCTTCGGCATTGTTGGCTCAAACTGCGAAACCTTCTCGCACCTATCTGATGGAGTTGAAACATAGGTTTGAACAGATAACTTTGATCCGTCTCTATAGCTGGACTCTGTTTCAGAAGACGAAAACACGCCTCCACAGCTAGATTCTGATGAGCTCGAAGTCGAATTGTGCAGTCTACAACTTCGACTACTATGACTCTGATGCTCCATCCATTTCTTGATCACGATTTCTCTTCGTAGACTTGCAATATCTTCTTCATCTTCGAGAGCATTGTTTCATTTGGAGCCAGTGTTGCTCTGTTTCTTCATTGTCGTCGTCGTTTCTCTACAGAGAACCAATTCGATTGCTTCTTTTTCTCCACCATTGGATTCGTCGATCGAACGGTAGATGGCATCGAGCAGAGAAGAAGAGAACGATGGCGTCTTCCGTCGTTGCTGATATTTCTCTTCTCGCAGATATCTCTCCCCTGTATTCATGTCTTCTATCCAAAATTAGAGAGAGAGAGAGAGA
>c10523.graph_c0
AGACGGTACCTGTTCATTCCCCTCTAATAAAGAGTTGACTTCAGTGGATGATGCCTGTTCAGTTGTTGATGCTTCTGAGACATCATTGGAACCTGAAAGTTCACTGTGGTGCAGCCCAGTTTCTGATAGCAAAATAAGTAGAGAAAAACAGTGCCATGATGAAACAAATGGTCAATTTCAGAATCCTTGTATGTATTCATCTCATTCCTCAAGGGCAGACAAAGAAGTGGGTGAAATTACAAAGCCAAGAGATCCCAAAGAAACATGTCAGTTGCAGGAGAAATCTGACAGAAGCTCGCCGTGCTCTTCTAGTAATGCTCCAGAAGTTCTCAAATCAGCATTGAAACCTAAGATCCTTCTTGTAGAAGATAACAAGATTAATGTGATGGTGACACAGTCGATGATGAAGCAGTTAGGCCATAACATGGATATTGTGAATAATGGAGTTGAAGCTGTCCGTGCAGTTCAGTGCCGTAATTATGATCTCATTCTGATGGATGTATGCATGCCTGTAATGAATGGTCTTCAAGCTACAAGATTGATTCGTTCTTTTGAGGAAACTGGCAATTGGAATGCTGCAGTGAATGCTGGAATTGAGCAGCATGTGCCTCCTTCAGATTCATCATCAAATGGTCAAGAATTTCAACTATCTACAAAGAGG
>c10526.graph_c0
TTGTACTACAACCAGTTTCCAAGCTTCAGATGATCCCTCCAAAATTTTCAAAAATAGTGAGGAAGGAAAAAAATGCAGTTCACCGTATATGCATATAATGAAGGCCTCTATAAATATGAAGACTTTAAATGTCATCAGCAACAAGGCATGAAATTATTATCAATATTCATAATGCATATAAAATATTTGCATTACTAATGACCAGTCACTTTCTGGCAAGGCTGCAAGCAGTGATAACAATGATTAGTTGAATCCCACAAGGTGTTATACATTCTGGAAGGGAAAGATTCAAGAGAAAATGCACATCACAGTTGCAAAATCAGCAACAGAGAGCATCATTGAAAAATGGATCATATATAACCATCCAGTTGTACATTAGAATTAACAACATGCTTGACAG
>c10528.graph_c0
GTTAATTGTCAGAGTTTTAGTATAGTGTTAGCAAAATAAATTATTGTTAAGAAATTCGTCATGAATGTGCTCACTTTGTTCTTCAATATGTCATATGGTGGGAAGACACTCAGGAGTATGTTTCTCATATAGTGAGGAGTTGGGCGGCTAAATTGGAGATTTGTGTCCAAGGTATTATTTGTCCATTACATTCACTATAAAGATGAATAATAATTAATAACCATAAACCTGCTCTACTTCAAGACATAGAATGTTGCACAATCAAGGAAGCTCAAGTTGATGACATAATTTAACTGAGATGAAGATGTTGATATGGATG
>c10529.graph_c0
ATTCGCTTTACTTGAACGTCCGGTAATTGGGCTGGAAAGAAGTCGAATTTGAGTTTTCTTCTCCGTCGTAATGCCATCTCTTGAATGATTCCGTCGATATCTACAGCATAAATCTTCCCATTACAAGTAATGATGTCTCGATAGATGAGGTCAAGGTCATCAGTATACTTTTGGCTGGTCCACTCTCTGTCACCCAATTGGCAATACTGTATATGTGGAATTTCATCGCAGTAGAAAAAAATCGTGCATTGTGGTTGAGTAGGAGGGGATGAAAGGATGCATTTTGAGAAAGAAGGGAAATTATGTCTCAATGGTGGAAACTGAATCCTTTCCCCGGAAACAGAATTCCATAGAGAACAATCACGTTGTGAAGCACGGTCTAGAATCACCGACCAACCCTCGCA
>c10530.graph_c0
AAAAATTCACAACTTTTTTCTCACACTTACAAATTATGGACACCCTGAAAATCCACACCAATTCAATGCTAAATAAACTTTTTTTACTGGCCAACAAATATACAATGAATTAAAGGGGCAATTCGTAATCACCTACCCAAAACGATGTCTTTTGTAATTACACGAAACCCTAAACCCTAGAAAAACCAAATCAAACACCAACCCACCAACAATTACCAACAAACCAATTCAAATAACCCAAATCAAGAAACAGAATCAATCAAAAACCCAAAACCCATAGCAATGGCATAAAGTAACCACGCTTTCGTCCAATCAAAACGATATGCAAGAAGCCAGTCAACATCAAAAAAAATAAATTGGTCAAGTACCCAACAAACATCAAACTAAGGAAAAAAAAA
>c10534.graph_c0
ATAAAACTGTAGTAATAATTAATCCTAGCCTTTGAATCAAATAAATCCCAATTGTCAACAACAAAAAAAACTAGAGTTGGAGAAACCAAAAAGATGCAAACACAATTTATAGTTCACAGCTATAATAGGATGACCAGTCCATGGCTACAGTAATGTGAACTGTTTAAGAGTGCAATTTTTATAAATTTAGCTTCAGCTTTGGA
>c10537.graph_c0
TGTATATATATATGTTTGTGTGTATATGTATTAGCATAGATGATGGATTGGGATTTGGGCATATTCAATTGCAGTGATGAATTTAATTGTATAGATTAATATATGTATGTATGTAGGTATGTATATATGAACTCAATTGGGGAGATAATGCACAGGTTGAATTCAAGATATGATGTGCAGGTTGTATATTTTCTTCATCTTTTGCTTCAAATGCTTCAGATCTGAAAGAGGGAGATCGAGAGGGATAGATGAGCTGGATTGAGAGAGATCGAATGGTGGGTTTATTCATCTTCCATGTTAGTGGTGGG
>c10538.graph_c0
GGAAAAAAGCAACTGTGCTGATGAACCAAGAGGACAACATGAATTGATGTAATCCAATATTGAATGGCTATTGTGATGTGCTTACTTCAAATGAAGATTGAATAATTGAGGTACTAGAGCAGCACAGTCATTTCTTGTTCCGAGACATTACAAGCTTGAGTGGTAGAGCAGTGAGGTACATTTTTAGAATCAAGGGGTCTTTCGCTAGCTCGAGTTGGAGCGCACCGGGGAATCAATGATGTAAAGTGGCGATGTAGTTTCTGCAAGTACGACTAATGTTTCCACCATTGTGTGGACCATTTCATTGAGGTAATAGCTTGACTACTGTGGGTGTCTAGGCATTGGTGGCTACCTGTGGGTGGATGTATGTGCATAAATTGAAAACTGATGCCAAGCAAAGTCCAAAAATAAAAGTCAAGTATTGAGAAGACCTCAGAGGAGCCACAACTATGAAACCAAAACTAAAAGAGAAGAGAAGCAAAAAAAACACGGGAGACCTAAGTCCGGCCAAACAAGAAAAGTCCTATAAAAGACAAGGCAAGAGATAATGTGACCCAAGTCTTTGCTAGTGGTCTACATCAATTTAAGTTATTAGAGTTCATTGGGTTTCCTTTTATAACTGTCCTAGATAATGACGAGAAGTATGATTTTTCTCTTTCTAATGAAGTGTGATGCCAACATATCTCTCTCTCTCTCTCTCT
>c10539.graph_c0
GGTCTTTCTGATTTGTCCATGCGTATGCTTGTGGGGTTGAAAGGTTTAGTCCCATGCACCAAACAAACATGACTCTTAGCTACAAAATCAAGACTGGGAGAAAATGCACACTAGAAACTCCTCAACCAGAAAAATGCCAGGGAATCGAGGCCTTAACTTGTAGCATAAGGTGGAGGCACGCAACCATCCAAGCTCAAGACTGGTCATTAACTGCATCGCTAAAAACATACTCTTAGTTTTTCTTGAATATAGAAGAGATCTCAAAAGGCAGAAGTCACTGGAATCATTGGCCATCATTCCCATGCAGGGCATGGCTAATCCAATTAGCTGGAATATTTGATGTAAATTGTTATTTTCACTTGCCAACTCTTCTTCCTTTTTATTTTTTATAGAAAAAATGTC
>c1054.graph_c0
GATCTGGTTTATTTATTAGTTCAGCATTCTTAGATGGTTGTGTACTGTGGTTCATAATTTTATTAGGTTTGATTCAATTACTGTTTTTGTTAAATATATCTTTCTAAAATGAATGAGAACTTCTATTTTTAGTGTGTGCTTGCAAAGCCACTTTCTGGAGTTCACGCTAGCCATATGCCCCTACTTCAGTCATATTATTCATTCATTGCTTCTACAG
>c10540.graph_c0
GGAGAACCCTTAGATGGGGCGGATTGGGAAAGGAGGGGCCCGTACCAAACCCGCCCTGTTGCCATCATTAGTGGCAGGTGATCAAATTCAATTGCCAACACAATCATCACCCTTCTCTTTAATATTCCATCTTTTGGTTGAACCAAACTGCAGGGAACCTACTTTTTCTTGAAACTGGGTTAACCGGCTAGTTCAGTCTGGTTCTCACAGTGCTAAATCTCATAACCCAAGATAACTGGGCTGTATGTCAATCATAGAGGCTTAGAAGGATATGCACCAAATGGAACTCTGCTGCGTTAAATTGCTAGCTGTTTTATTACCTAACTAATGCATCAGATTGATAGCTCTGCATATCTGCTTTTCAGCCATGACTTTTTGTCATTTTTTC
>c10541.graph_c0
CTGAGGGATTAGCTGTTTGAATGGTATAATTTGAAATCATCGCCTGATCAGTGACCACACAGATTGAAACCGCACGCAGTGTCATCTATAGCCGATATTCAGTAACAAATGAAGTATAACCTTTTGGAGGGTTCGAGGAAAAGGAAGTGTTGAAGCTGTAGAAACTGGAAAAAACACAGATACACCGGACAAACCCTCTGGGGAAAGAGAGGGGGAG
>c10545.graph_c0
TCAAACCCAACATAGAGGAGACCCAGATCTGGGAGAAAAAGTGAAGAAAGAGATGGAAGAAGAGAAAAAGGAGTGGCTGTGACATACCTGGAATGCTGCTGCAATCACCGACCAGTACAGGTATATCGTTCTACTTCTTCTTCAGCTCTTCTTTCGTCGATTGAAAGAAAAATCTTTTTTCAATTTTGTGCAGAAAAGAACTGATCTTAACTTAAGAGAGAGGAGACCCCGATCTGGAACAGAAGTGAAGAAAGAGAGAAGAAGAGAATGATAGTGGTCGGCCTTACCTACACCAGGCTCATTGCCGGAAAAAGGCTCACTGTTCACCATATGAACCATCGGTCTCAATCTAGAGAAAGAGAGAGAGAAATGGC
>c10547.graph_c0
AACAAATCAAATTATAAGCAAGCATTGGTCAACAAACTGTGAATCAAGGAAGATAACTCCGCAGTTCACTATTTTCACTGAAAATCCAACAGAAATGATGGAGAGACCTCAGACTGAATTCCGAATTCATGATGCTCCAAGAGAAACAAACATTATTTTGTTCATACATGCTAATATATCCGAATAATAATAATAATAATAATA
>c10548.graph_c0
AGGCTTTTTTTCCCCTCTCATTGTTAACACCCTACCCCTAAACCCGTCACCCAAAAAAAAAAAGAAGAGGGTGCATCAGTGATGTTTCATGGTAATGGAAGTTTAATTGGCATCCAAATGTGTGATCTATGCAATTTGTAGCTTTGTTTGATGCCATCTGTAGTTGTATTCATTCTTACTGATAGGTGCCTGTTTTCTTCATATGCAGGGCTGTAGATAATCAGTTGTA
>c10549.graph_c0
TGCTCAGTCTGCAAGAATAAAAGGCCTAAGATCGGTTGGAGGAAAGACTTCACATATGCAGAGCTCCATGAAGCTACAGAGGGGTTTTCCCCAAAGAACTTCCTATCAGAAGGTGGGTTCGGTTGTGTCTACAGAGGAGAGCTGAAAAATGGGCTGAAGATTGCCGTTAAGCAACATAAAGATGCAAGCTCTCAAGGAGAGAAAGAATTCAAGACCGAAGTTAATGTACTACGTAAGGCCAGACATGAGAATTTAGTAATGCTGTTGGGCTCATGTTCAGAAGGAAGTCACAGGCTGCTTGTTTATGAGTATGTCTGCTTCGGTTCATTGGATCAACATTTGTCAAGTAAGTAGTAAACAACAAACTCACAAAGCCATTAAACTTGCATTTCCTTCATAACACTTCGAGAATAATGTAGCAGGTTTCCTTTGTTACCAAATGTTATAGAAAGCTGAAGCCTCTAACCCAAGAAGAATTCGCTAAAATGTGCAGAACACACCCGAAGACCTCTCAGTTGGGATAGGAGGATAAAAATAGCATTGGGAGCTGCCAAAGCTTTAGATTATCTGCACAGAAACAACATCATCCACAGAGATATGAGACCAAACAACATTCTTGTAACCCATGATCATGAATCACTGGTAATACTCCAAATATATTATGTATGGTAGAG
>c1055.graph_c0
TTGAAGCGGCTAGGATTCGGGATAGGAGGGATTGGATCATTGATGGAGACCCTGTGGTGCTGGATTGGTGGGGAGTGGCTAGTGGATGTAACAGATCGGACCTTCGCCCCAGGGAAATATGGATTCGCTTGATCGGCGTTCCTATCTTTCTGTGGTGCGAACAGATTTTCAGAGCAGTGGACGATCGTTGTGGTGGTTTCGTTGCTGTTGATGATGAGACGAAGGGTAGAAGCCACTTCCGGTGGGCTCGAATCTTGGTCAGAGCATCAGATATCCAACTTCCGTCGATGATTAAGA
>c10551.graph_c0
ATGATATCTACACAATCCTCGACTCCGATTGTACATGGATGTGAGAATATTATTGAATAGTATACAAAACCTGATTCAAAGTCCACAGTCGAAGGAAATCTCAGGACAAGAAGCCTCGTAAGGTGTCAACAATACAGATGATGCAAATAACCTACGGCCGCAAGTCACCTAATATAGCATCCATGAAGGGTTTGTGACAGCTCTCGATTTGAGCCACCTTATCGAAAAACGAAGTGGAAATTCCCCTCCACAAGTCATTAGAATAAATGGTTCTACTCAACACTGTTTGATAGAGCTGGGATTATGTGTAAATTTGACCTGAGCGCAGAGGGGATAAGTCGGAAGTTCCATGATGAGATCGTTGGCCAGTCCCACTGGTAAAAAAGAATCATGGATGAAGTTGT
>c10553.graph_c0
GGATATGGGTGCTCCTCCACATGGTATGGAATCCCCACCCTCTACAATATTATATCATCCATATAAGCATAAATTACTTTGCAATTTATGTGATATGTACTTCGAGCTCATCTGTTGGTGTATGTTTCCAATTCTGTCAAACAACCACATTCCTAAATTTACTTAGAGATGGTTATCCATGAACCATGATAAAGCCATCAGAATAAGAGAATAT
>c10554.graph_c0
GACTGACCTGAAATTGGGAACCTGGTTGTAGGTTGTCTGGTGTGAGGCTGTGGACCTTGGTGCATGCCTAGGTCTGGGTTGCTCAGCTTGGTTGTTCTGCTAGGATGCCATAGGCCATGCTTTAATTTAACTTTTGATGTTAAACCCGCCAAACCCGAACTGAGTTCCACCCTTTCCTGCGACTCTCTTGTCATGTTTAAATGGATAATATAGGCATGTATTTAGTTTCATTGTTTACTTCACTGGGCATATGTAGATTGTTGACTCTTGATCTTCTTGCACCTTGCAGATGAGAGTGTAATTGCTTTGG
>c10555.graph_c0
GAGATTTCAGAGATGGTTGGGTGATGTGAAATAGGTCAACAAACTAGATAGAGTACTCTTAGAAAGAGTGAGCCTGCCACATTTTTGAAAAATATTGCCTCTTCCACCTTGCCAACCATCTCTGAAATCTCTCCACCACACCATGCATTCCAACCTGCTGGCATTCCTTTTTATTGATGAAGAGGTGACATTGTGCTCTTCAAGAAATGAAGGCAA
>c10556.graph_c0
ATAGGTCATTACCTAGTGTTGGTTATGCTAATGTGAGGGTGGTGGGAGGAGAAGTTATTCAGTTGTCATGGACCATTAGTATAGGCCAATCATGAGATGCCATGTATACAACATGTAGCTTTTGGGGGATACAAAAGCAACTTTTAGGGGATACAAAAGCAACTTTTGTATACATGGCACCTCTTGATTGGTCGGGTTCATTGATTTGGTCAATGTTCCAGGACCACTCAATAATTTCTCATGCTGGGAGGGATAGATTGGAGACAGATAATTAAATGCGTGACTCCTCTTGTTTCTTTTTAACCCAAGGGAACCTGTCTTATTATGACTAATCGGTGCAATCCAATTGATAGGCTAGTTCTCTGACACAAAGTACAAGTATATACATCGCCCACTTTACTGCATATAATCACTGACATAATGTATGTTTTCAAGTCTCTTCTTTTATGCATATGGCATGCAAAAATGCATAGGTGTGCTATCCTTGGTAACCAAAAGAGATACTGAAGGAAAGGGATGTTGGAGAAGTAAGGGCAGAGAAGAAAACATCATTGGTAGTACAGATTTGAATGATTCAAACATTGCATTCACTACTTGCCACTTCAATTATAATTGGTTGTTGAGATAGAATTGTAATTCTTAATGCCTATTTCTGCTGTGAGACCATCGGTCTGATCCATGTTAAAGATTTGCTTTTAACCAATCCACATTGTCTTGAAAATACACTCCTATAGCTGATATGTTGGACCCCAATTGAGTCATATGGTTTGTGATAGAGG
>c10557.graph_c0
GAATCATTTGTGATGTTATCTCCATTTATTGCAATGATTGCATTTTGGACGGAGGATTTAGTGTTTTCACTTTTCACGTGCTATAGAAAGTGACATTGACTGATAAGTTATAATGAGATGTTCAAAGACTAGAAGTTAGGGTAGATGTTTCTTTCATATCTTGGGATAAATTGGAAATTTCACCTTAACAAGCTTCTAAAATTTTTTCTCCACAAAATTGTGTTTGT
>c1056.graph_c0
GGGGCAGAATAGGAATTAAGAGAAGAAAAAAGAAAAAGGAAAAAGAAAAAGAAAAGATAAGAAGAGGAAGAATGGCCGATTGGGTAGAGAGTGATGGAGAGAGATAAGAAAAAAATTAGAACATACCAGAAGAGAGAGAAGTTGGCCATCTGTTCTTTCATCTCCTTTTTGATGGGGACTGTTGATTGTTACTTACAGATTAATACTTATCTTCTCAATCTTTTATAAGTATTTGACAAATACA
>c10561.graph_c0
GCATATGCCTTTTCTCATCAGTGGCGAGCCAACTCTAGTCAGTACTTTGGCCAGGCTTATTATGATCTTGGCAAGGAAAACTGGGGTTGGAGCTGGATGGAGCGCTGGATAGCCGTTCGTCCTTGGGAGACTCGTGTACATGCTCCGTCTGCCAAGCTCACACCTGCAGCCAGGGGAGCAAACCTGCCGGCAATGAGAAACTTGGTTTCCGGTAGGCCTGTTTCGTCAAATGGGAAGGGAACAACAGACGCAAGAAAATTATCCTACTCATCTGCTGATAAACAAGCTCTCCAAGAAGCAAACACTTAAGGTTTAAGCTCTGTCTCAGACTGAAACTAATGAAGCAAAGACCAAGTTATAGTTTAGCAATTCACTGTTCTGAATTGAAAATGTTTTTTTTCTTTTAACTTTTTTCCTTACTGTATTTATTTCTCATTTATCTATTTGGGTTTGGTGTGAAGAGATATGGTTTCCCATTCTGGCATAGAAGAATAAAAAACAGGCCTCATTTCTGGGACTCGTCTGATCTTCATCATTCATAATGTTATTATACATACTGAGTGCTTATGTAATGTCTTACAATCATCTGGACTAAGGAACTGTAATATATATAAATTTTTTGCCAATCATGATGCTGAT
>c10564.graph_c0
GAAAACCCTCCTTGCCTCTTCCCAAGAAGGGAAATTGAACAAGAATAGGGTTCCATTGAGCTCTTTTACATTAACTCCAGCCGGCACTCTCCACTTCAAATTCACCCATTCCTGGACTTTCCGGCACTCCGGTGTGACATTTTCCTAAAATCTCATTTTCTCAGTACTGGGCTCAAAATCAACCTCTACATCTCCGTTCTCAGCCTACATCGATAAAATTTAAGAGGTTTCGTCAAC
>c10569.graph_c0
TGGAAGGCGATTTGGCAAACAAAAGCTCTATAAATGTGGCTTTTTTTTGTATAGAAGGCGGTACTTGGCAGAATTATGATGGTCAACAATCTTAGAAGGAGAGGTCTAAGCATCACAAATCGGTGTTGTTTGTGTAAGAGAGATGAAGAGTCAGTAGGGCACCTTCTTCTCCATTGCCAGATCATTAGCGATTTATGGGCTCCTCTTCTCATTCTGTTTAGGATCAACTGGG
>c1057.graph_c0
ATTAATTAGGAGAACTGGACTTAGTTTCTTCTCTCCTTCGAGTCTCCATGGATTCTGATTGCACTTCCATTGTCTGCAACTGATGATAAACCCATCTTCTGTTTCTATCTCATGGAAAGTACTGCTTGGATAAGGTCTTTGGAGGTTTTCTGATGGGCTGAAGTCCTTTGGATTCCCTCGTGGTATTTGTAGGAAGTAGGTCCTGAGGAAACTCTGTAATAGAAGACATATGAATCTTCCTATCAAGTTCCCTTCTAGGCTTATCAAGCACTTTAGGAGCTTTGTCATGGAGATTCTAAGCTCCCCCTTTAAGTTCATCATTTCTTCCCCTGAACTGTCCCTATTGACTTTCTTGAATGTCACATGCAATGTTGTGGTCTCCTTCCATGCATATAATGCAAAGAGATAAGGATTCATCACCTTCTTCCCTTCAAGAAT
>c10570.graph_c0
TATACTCCCATATCCTATGTTCACCAAAACACCTGCACATGCATTCCCCTCACAATTTTATCTTGAATTCTGCATCACATTTTTTAGTCATAACATCTTAATTAGGGCACCACTAAGTTCAAAATGATCAACTTACCCTGTAAAAATCTGAGGACTGTTTGTCAACAGTGTACTACTATTCAAAAACTCTGCAAATGAAACCAA
>c10573.graph_c0
CCGTAGGGTTGGGTGGAGATTTTTCGTAGCAAGGGGAGCTTCTGGGGGCATTCTTACTATCTGGGACTCTAGGGTTGTATATTGTATGGACAGCTGGGAGGGGAGGTTCTCTCTGTCTTGCCATTTTATGTTGATAGAGGGTAATCTACCCTGGTCTTTTTCGTGGGTGTATGGCCCAACTGTGGATGCAGAGAGACGAGCTATGGGAGGAGCTACAGGGAGTAAAGGAAAAAATGGTCTCATCCCTAGTGCACTGGGGGAGACTTTAATGTGGTTCGTTTCCCGGTAGAGAGGTTGGCAGGGGGAAGGACGATGGGTG
>c1058.graph_c0
TAGACCACAGACGATGAACCTGAGCGTGAAGAGCTTGATAGGCGATGGTCGAACGGAGAACCTCTGCTTCACTTGAATGGTCGGACCTTGAACGATGAAGAGCCTTGATAGGCGATAATTGATTGGTTTTCCCAAAGGTCCAAAATTGAGCAACTGATGTGAACTTGTAAATTAATTCTTATAATTACTCATTCCGTTGGTAAATAAAAAAAAA
>c10581.graph_c0
GGAGAGGTTATAGAATGTTTCATGTGTGGTGGAGAGGAAGAGACAATCACCTTTTTCTTCATTGCTCTTTCACAAGAAAGATGTGGTGTCTTACTTATCAAAAAAATGAAGATGTGGTGTCTTCTATTTTCTCTTTTTGGATGCTTGTGTATTATGCCTCGTTCGGTTCGGGAGTTTTTGGAGGGGTGACAAGGAGGTCGTATAGGAAGACATACGAGGAAGGTGTGGAAATTAGCTCCATATGCCTTCTATGGTGCTTATGGAAGGAAAGGAATAG
>c10583.graph_c0
TCGATAAACAACTGCAAAGGAAAAAATTAACAACATTAACAACATTACTTATGGGGGAAAAAATTAAATAAACAACATGAAATCACTAGGACTAAAGGATCAACTTGATATAAACTATTTCTATGCCATGCTGGTTTTCAAATCTTATTTCCATCCACCAATTACCCACAAGTAAAGATCAGCGAGGAACTTCCCGGCGGCAGAGAACAACACTAACGGTGCTTTGGGTGACGAGCTTTATCTTGTGAATCAAACAAGAAAATATCTGACGCTTGATTTGCCCTCGAACCGGAGGGAGGAAGTGGCCATTGATCTCTTTCTTTGCAGCCTTTGGTTGGTGTGATCTGAAATTTGAGTTCTCATACATTTTCCTCTCCATCCCCAGCTACGGAAATACCGGCAGTGCAATAAA
>c10584.graph_c0
GAGAGAGAGAGAGAGAGAGGTTACTCATAGAATTAAGGCAGGATGGGTGAAATGAAGTAGTGCTTCAGACATAGTGTGATCAACATATATTTCTAAAATTAAAAGGTAAATTCTAAAGAACAATTATTAGACCAACCATGTTTTATGGGACAAAATGTTCGGAAATTAAGAAACAACACGACCATAAAATGAGTGTGGTCGAAATGAAAATGTTG
>c10586.graph_c0
GGCCTAAACAATGGGACAATATCTGCATCCACTTCCGTACAAATGAGATAATTCATAGCCTGCTACTGGTATTATTTTATTGATGCATCTCATTTCAGGCCAGCTTTGAACTGCAAACATTTCTTCTGCTGAAGGAAGTAAAACCGGAACTTCAAATAAGATGCCATAAAAATCGTGATATGGAAGGATTTAATGTTCTTAGGGTCTGAAGGAAGGTCTTACACTGGCCATTCACGTTATAGATCCTTATTTCTTATTAAGGCTTGGGATTGGAGTCTGGCGATGCAAGATCATTGGTGAGAAATCAGGTACAAATGGTGATGGTTGT
>c10588.graph_c0
TGCTATCCCTCCTTGCCATAACGCACTATCCACAATCGCAATCCTCATGGAAACTCCAAATGCCAGCCAGCCCTCATGTCTAGGTTGCAATTAGAAAACATCACCCCTGTTTAACCAGTTATATTGACTTCAGAATATCTAATACATCTCCAGACGATTTTGTAGACTCCTAACACCAAATTATTTTGAATAATTATCTGAAAAAGATACCAGGACCCTACAACGGAGCCAAACTCTACGATACTTGA
>c1059.graph_c0
GGTTGCATTACTCTGCACTGACACCACACCGGCCAAACGCCCCAAGATGAAAAAGGTGGCGGAAATGCTTCAAGAAATTACACAAAATTAGTAGAGATCACTTCGTTTGAGTTTTTCACGTTTCTCAACCCATGGGATTGTGAATCCGGGAGACTATTTTGTACCATATTCAACTAGTCTCAGTTAAAATGTCCATCAACAAAGAAGGTGGTGACAGAGTCATGTATGTTGATTGGGGTGGCTATGGTTCTCAGATTTGTATCAAAGGGTTCACCAGAAACTGCGCCTTGTAATCATCATCAGGTTCAAATCAGATTTAGGTGGAGGTTAATTATGGAAGGAGGGTCCTCAATAAGGATTACTGAGTTTTTGTTATATAACAATTGTATGATTGAGTTGTCTGGTTTCTAGATATATATGTAGC
>c10590.graph_c0
CTCATGTAAAAACTAGAGTATTATGTCTCCCAAAAACTCTACATAATAAAAAATGAAGACACGTATGTCCCACTAATCCATACATACAAAACTCTCAAAAAATAGCTTTAGCTCTATAAGGGGACTATTCTTCTCTTTCAAAAATTCTTCTATTCCGCTCCTTCCAAATACACCAAACGGAGCCGCCTCCCAAGATTTCTGCACCCTTCTCCTCTTATATCCCCTGCTCCAAACCTTGAGAAATATTTCATATTGAGAACAGACATCTTACGAACATCTATTTGCAGCTCCTAGAATGAAAGACCATACTGGAAAATATTATTCTTCTTCTTCTTTGCTTGATGTTAGATGAACATACTTGCACCATTTTACATAATGTCTTCTATGGTTCTATGTTTCATTCAGACTTTGCTTGTGAGTGGGAAAATTAAGTTGGATGGTTGAATCTGCACTCTCATATACAGCATTTTACGCTCTCTTTTTGGTGCATGTGGTGTTCGGTTGTATCACTGGTTGTCCCCAGTGAGTTTCTTTTTAGCCCTTTCACCTGTACTAAAAAAGTGAACAATTATTTGCAGGCTTCTCCTTATTCCTTGGACTA
>c10592.graph_c0
CCTCAAGGTAATACTATAACAATTACTATTAGGTAGTGTTTGACACTATGAAATTTGAACCAGCTTCTCTCAAATTTCAAGTCAATTCAAATTCCAAACTTCAATTCTGCGGTGCCAAACATAGCGTTATTTTTTTTAATGTGCAGTTAACAACAACGAACCGTTAAACCCATCAACTATGTGGGGTCGGCTGAACTGAACTTTTGTTGGCATTCAACTCTGTTTACTATTTAGAGAGCCTTATCTCAATTAAACCATTTGCTACCATGTCTTTTTAGCTTCCATAACAGACATTCCTTTGCTGAAGTCCTACTTTATATATGATCATATGTGGCCAAATCATCTTACACGACTTCAGTCATTTAGTCTTTAGTGGCGGCTCTCAATTCTTCATACAATTTCATTGTATCTAAACATTTTCACTGTTTTTATATCACAGAACTGGAGGTGAAGAGAACTT
>c10593.graph_c0
AACTGCTTTTTTTTAATTATGTTAAAATGACGAGGAATACAAAGCCTATGCGTTATGATGCCAAAACATCAGTCGGGCCACATGTGCTTTGAAAAGTTTTTTTCCTCAATCATAGCCCAACCTGGAGTATTAATATTTTCTATTTCATGCCCTAAAAATACAATGCAAAAACCTAATTATCCCCACATGTTGATTCAAACCCTACTTCAATATG
>c10596.graph_c0
ACATATACACACATTACACACAAAAAAAAAAAGAGACAGAAGCTCGTGGGGGACCTGATCAAGAAAAAAAATAGAAAATACTACACAACACAGAACTGGGCGGAGAAACTGAGGGGACAAAAAAAAAAAGAAAGAAGAAAAAGAGAGAGATAGAGAGGAGAGGAGAAGAGAGTGACTGGGAGTGAAGAGGAGACCGACTGCCCGGGGAGAAGAGGGAGCTGGGGAAGCTCAACAGAAAGAAAAAAGAAAGAGATGGAGATAGAGTGAGAGAGTGGCAAGAGAGAGAGACGAACAGTGAGAAGAAGAAAAAATTCAGGAAGAGAGAAGAGGGAGAACTGGGCTGATCGAAAGA
>c10599.graph_c0
GATTGATGTACAAAAGTGGGGACAATGTGTGCGGTGTTAACCTGGTTACTTAATGCAGAGGAAAAGCTAGTTCCATGCGCCATTGTAGGGCATTGGGGATGCAGCCCAATCAAAAGGAGAAAAGTTCTGTTGTCATGTGGGAACCCTGCCATCCTTGCTCTAGATTCTTCACTAATATAATGTGATAGGAGCATGTTTGCCATTAGGCCAGCCCAATTTCTGGATGTACTAGCGGGGAGACATATTTGTATACTTTGTATCTGTGCATATATCTTGCTATGGACGTCTATATTTCACTGGTCATCGAAACGACTGCCTTATACAGAACCAAAACCAGGATCAAACACCCCCCACACCCAGAAAGGGAAAAGAAAGAATAAGAAAAGGAGGAACAAGATTGTTAGTTGGGAGAGCATTTGCAAGGATTGATGGCAATCCTCATTCCATAGCTCTATAGTTTTTGGCTGTTGACTTAGTTTTGAAGTCTCTCTTTG
>c106.graph_c0
ATGTTCTTAGGGCTGTTGTCGGGCTGAGAAAACTTGGTCGTAACATGGAGCTTGGCAAGTTACTACAAATATGCAACCTAGATTGTGACTAAATAGCTAGGTCCTTGAATATGTAGGATTTTTGAGAAAAAAGTTAGTGAGGGCATTCTCCCATCAGCCCTTGGCAGTAGATTGTGGAGAGAGGTGGTGCCATGCTTAGTTAGGGTAGGGGACGAATATGGACGGAGTAACTGTTGCCTTTTGGGGTGGTTCAAACCCCAATGGGTAATTTCAAGAAGATTTTGGGGTTGGCCTGTTGGAGGTGTGGTG
>c10601.graph_c0
GATGTGCCACCACAGGTGCTAAAACAACTGGATATACTAACCACCTGATCTGAAGTAATATTCCTTTGTATTTTTTTTTCTTCTTTTAACTCAAAGCATTTGGTGCATTATACAACAGAGTAAAAAGAATTCATGATCAGTAGGGCAGTTGAATAGGGACAATCAAAATCCTGAAACTAACACATTGAGGCCAAGAAGCAGGGACAAGCTGAGGTCATCTTT
>c10603.graph_c0
CAGTGAAATAAGGATCATCATTCTGATATAATTGTAAACCAGAACTCATTTAAATAACAGTATCTTTATGACTCATCCAGTCCTCCACAATTATCAATTGTTAATTTGCCTCAACCAAACATCAGAATCTACCCAAGTTCTTTCACATCTTCAAATTTTTTGAAAAAAAAAATTTCAAAATCATACAAAGTACTGGATTCCAAGAATTGCAAAATTTCATTATGCTTCTCAGGTCATTTCAAGCGACCTCATCTTTCAGGTCAAGAATTCAAGCCCGTTGACGAAGCTTAGGGTTTACTTAAATCAATATAATGTCCTAACAAAACCGAACCAAGAAAAAAGAAATTGAAATTACAAATTCCCAACCACGAAAACACCTAGTACTTGAACAAACTCTCGAAGTACTGGACATATTATTTTTTATTTCACTTCAAATATCATTCATGG
>c10604.graph_c0
GTTTGAGTCCTTTTGGTCAATACGGAGGCCGGCCGCCGGAGTTCCCTGCCCAGCCGTCCACCGGTAACTGACAATTGGGCATATTTAGTGGCAGATTGAAAAAGGGAAGACCTGAAGATGGGTCAGGAAATGGGTTATTGCTGAGTCCTCCACCGCCGGAAGCTTGGGGAACAGGCGGCTGCATCTGAAGTGGCTCATCTTCATCCAAGGGCAACCTTTCATAAGCTACGTTAGTAAACGAAGCCGCTATCACAATAACAGGCCCGGAGGCAATCAAAGCACCCACAACATTCCCTCCGACAACCTGACCTTGTCCGCCGGCCAAGTATATCGTCAGGCTCGTTGCACCGGGCGGCGCCGGTGGCGGCAGGAAGGAACCCGACAGCGAAATTATCTCGAACCGCCCGTGCAGCGTCACGATTGCACCGGCCGCCGCCGGCTGCCGCAAGGTCACGTTGGTCACTGTGCCGCTTCCGCTCAGTATACAGATT
>c10606.graph_c0
CTCCAATTTGAGAGGACGAAAGAATAATCTTTCCTTTTTGTGCATGAAGAGATTAATATACCAACCAGAGGTGGAAGTCCTTCATTGTTGTTAGTGGTCAAACTCTTCCATTTAAGTGGAAATCCTAGGCGATCCCCACCACTTGACGCCCAATAGTATGAATGCTCGAAAGAACCTCCTTGGACTGATGTAGAGCGTGCTAACAAGAAAATGGGCAACTCAGGAATTTCACATGGAGCACGCTTTTGACCTTGTGTAATTAAGTTTAGGG
>c10607.graph_c0
GGAAAATTAACATATTTTTTTTTCTGATTTTGTCTTCATCATATCTTACACTACTCAAAAAATTGAATGAAGTCTTTTTGCCTAAATTCCTCATATAACCAACTGAGTTTTTTAAAGTTGAATATGGTTTTCTGTTGGATAATCACATGGTAAGCCATGGTTATCTTGTTCATGCCAACATGGTAGTATTTAACATTCTCTAAATATCATAATAAAAAAAAAGGGCTAGCCCCCAGTGCACAAAGATCCTGCCACTGCGGGGTCTCTAAATATCATAATATTACACAAAAAATTACTAATTGAATGAAATTTTAGAAGGTAAATGTCATAATAATATTACTTTTTCTTTTTGATAAGCAAATTGTTCTATAGAATTTTTGACAAAGCAGTAAGAATAGAACCCTAACCCTCACCCACTCCTTCTTCTGTATGTCATGCCTAAACTGCGCCACTATAAATTCAGCACATCAGCATAGAATTGAAAGAATCCCTAATTAGAGGTTTCTCTACAACAAAATTGAACCAAATTCAGAACTTACACAGAACTATTATAACATTACTACAATTCAGTTATACTAAAAAAGATTATCTAATTATATCAGAATTTAGATTCTATCTGAGTCCCTAATTTTTCTCACCTGGCAAGCGAGAAAGCCCTTAT
>c10610.graph_c0
GGTGCGGTTCCTTGATTGATGTTTGGGGTTCCAGGTGGATTCCAAAGCCTTCCAATTTTAAAGTTGTCTCCTCCTGCTGATGGTCTGCATGACCTTAAGGTCTCTATGTTAATTGATCAAAGTTGCATGAGATGGAAGGAGGAGTTGGTTCATGATATTTTTTCTCCCTTTTGAGGCTGATGAGATATTTGCTCTTCCTCTTAGCTTTCGTGTTTCTCCTGATAGGCTTATTTGGCACTTTTCTAAAAATGGTCAGTATTCAGTCAAAAGTGGGTACCATCT
>c10612.graph_c0
CTCTGTTATATGCATTCATGCACACTGTATACCCAAAGACATTTGGTATCATATTTATGTCTAAATTCATAGTTTTAACAGGAATACGTTGGATGTAATGATTTGATGTATAAGGCCATTACACTGCTAAAAAATTAGTGTTATCAGTTATCACCCATCTGCAGACAGAAAGTTTAATGTCCATGTACAAAGAGAGAGTCCATAAATTTCCTCAGGTTTGTATAGAGGGTAGGACTTGCAAGTGCATCTCAAAAAAATTGGCCTCCCAGTGGTGTTTAGATCCATCCTATTATTATTTTTTTTATCTACTATTGTTGATGAAAGTGACCTTTCTACAGCTTTGTGTGGGATGAAATCATGCACTTAGTATCACACCATTAGAAATGTACCTTACTATTCAAGCACACCTTCCAATGCAAGATACGT
>c10613.graph_c0
ATTGGTCAACATGAATACTTAAAAGTTATAAGGGTCATATGCAAATCATCTAATGGACAGTTTACCCACTGGTAGGTTGGAAACTTTCAATCTGAGGCAGATATATCAACAGGTACCATAATAATGAATGAACTACTCCTTCCATTTTCAACTTGTCCACTAATCCAACAGTCTGGAACAACGGAAAGGTTATGCAGTGGAACATGTGTACACATTAACGGAAATTCTTTGGTGAAAATGTCAATAATTTCCCATTAGATTTGCCAATTCTGTGATCATTCTTTCACAAAGTTAAAGAAGATTGAACCCAAAAGTCAGATTGTGCTCCAATTGTATAGTGTTGATTTTTTATTTTTTTTGGTGAATGTGGAATAAATACTCCCACTTCTTG
>c10614.graph_c0
GTGATGTTCCATCACCACCACCACCACCATCGAACCCCATAAAAAAAACCCCAATGTAAACTAAGTTCGTCTTCATCTTAGCTCACCCTAAATAGATATGTGATTCGACTTATATTTCTCTGCAAATCGATTCACTTCTACCAATCATCCATTGATGTCGATCTCATCTTCTCAAGAATATGATCATCCCAAGGCATGACGAATTGGCAATTTCCCGAACTCCTCAGTCAAAAGAAGCTCAGATCTGGCCATCCAGGTAGTCGAGTCCATCGTCGTCGTTTTGGAGAATGATCGCACTAAAGCCATTGATGTCACCGGTCCCAAGGGAACTTCCGTTGATCGAGATGACAACAATCGTCGATCCGTCATTTGTAGATGGCAAGTCGGTGGTAGATAAATGTAGGGGTGAAGAGGGAGAGACTGGAGAGTGTATATGGGTGTGAGACAAGTTTTTTTTTCTGGTCGGTTTCTTTGAGGGAGAGATGGAGGGAAAATTTTAGAGGTGGGTAGAGAGTTTGATAGTTGAATCCATGGTGATTTTTCTTTGCAGATTTCTCGAGGGTTTGTTTTTAGAGAAGTGAAGTAGAGAAGAAAATGGTTTTCTAGAGAGAGGTGTAACCGTTTGGGCGGGTATAACCGCACCCTATATATATTTTTAACCCTTATTCGATG
>c10616.graph_c0
AAAAAAAAAACTTAAAACGAGCGTGAAGTGGGAACTACTTTAGTGTGTGTGTGTGTGAAGGTCTGGTATATGTGCTTAACATAATTGGCATGCACTTGATTTAAGCTATTAAGATTACTTCTTTTAGCAGATGTATTTGCAACGTCGGCACGTGTAATTCCCACCTTGACAAGGGATTGCACATGGAACAGGTGATTCAGGTGCACGAGTGTGCATGGAACAGGTGATTCAGGTGCGCGCGTGAGGATTGCACATGGAACAGATGATTCAGGTGCGCGCCTGTCAAATTCCCACCTGGACAGAGAATTTCATGCGGAATAGGTGATTCAGGTGCAGGTCAAATTAGGCACGTCCATGTCCATAACTGATAAGAGTCAAACCAAGCTTCTGGTTCATAGAGTTGAACTTGATGCGTAACTG
>c10617.graph_c0
ATTTAGTGAAGTAAGATGTTTTGCTCAGCCTGTCGAACAAGTCAGCCACGTTTGGAACAGGGTACTTGTTCTTAATTGTAACTTTGTTCAATGCTCAATAATCGATACACATCCTCGTAGAGCCATCTTGCTTCCTCTGAAATAGGACTGGAGCACCATATGGGACCTTGGAAGGTTGAATGAAGTATGCATCCAGCAACTCATTCAACTGCTTTCAAAG
>c10618.graph_c0
GCCACCTTAACTCTCTCTGCTGCTCCCACCTAAACTCTAGGACTTTGCCAATAGAAATTTTAGTTTAAATGTACTTCAGTGACTCATAAAGGGAATGAAGGGAAAACAAACAAAATTAGAAAACAGCCAGAGAAGAGCTTCATTGCCAGATTCTGGTATTAAGTTTGTTGTTGTCTTGAGTTGTGAGATGGACTCACACGAATGATTAGAA
>c1062.graph_c0
AATGAACTCCTCTATGCCTACATTGTTTAATTACATACACAGAACTTAAGATTTGTGAAGGTTTTAAATTCTTTTAAGTTGAGGGATTTAGAAGGGTTAGAAATTAAAATATACATATATATATTCTGGAACTATGTTTTATTCTAGGAAGTCCTAAGTTTGATGTTAGGCATTAACGCAAGGAAATGGAGGGTTCAGGTATGTAGTTGGAGGGTTGCCTTCAATTGTTTTATTGATTGTATTTGATACATATAGATGGGTAGGTACATTTATTGGAACCTATTAAATGTCCCATGTATTCCAGCCATTTTTTCAAGAGGGAGGAA
>c10625.graph_c0
GAGGTCAGTGTAATTTACCCTATAGATATTAAGCTACCATTTTTTTTTCTAGCAAATAAAAAAAATAGTCCATTGTCATGTTCGACAGATTTCGTAAAAGTCATAGCTTTACTTCTCTTCTAAGGGATTGAGGAGGTAGAAGAAAAATATTAAAGGCAAGATTTTTTATTTTTTTTTAATATTGTGGACTAAGTAAGAGCTTTTTGGGAGGATAGAGTTG
>c10629.graph_c0
GGAAAAACACTGGTCATAATCATGATATTAAATAGGGAAACCTGATTGCATCTAATCACTAATTCCATAACAAATGGTTTCATTATCATTTTCAGATGAAATGTTTTTCTTTCCCCTATTTCCATAAATCATGCATTGCACATTCACTTCACAGTTTCTTTTATTACCGGAAACACCCAAGTTTGTTGCGTCTCCTTCTCTTCTTTCTA
>c1063.graph_c0
GGCCAAATTAAACCAAACCGGACCGAATTGCACCCCCAATTCTGATGGTCCAAATACATCTCATTATCCAGATGTAGATAGAAATCTGCTTGCTAAAAGCATTAATTGTTGCATTTTAATCTGTTAATTTCAAGCCGCATGTTTAAAGGAACGAACTGCTCATTGCAGCTTTAAGTGTGGTGCTTCAAGATTTTTGCTCTCCTTACCATGTTTGAGGCATATGAATATTTTTCA
>c1063.graph_c1
TTTCAGAGAGGAAAAACCTTCATGGTACGAACTCACATTAAGATTCACCTTGATGGATGTCCTAAGGGCTTGGATCTATTGGCCTATACTGTGCTTTTAATGCCTTCTCAGCTTGCTATGACCTACGTCCATGTAGAAGTTAACCAAATATCCCAGCTTCCCACTATGCTCAAGCACTATTTGGATGGTATTCAAAGCGCATTTTTTAGATTGTAAAATGCAAAATCAGGTGTTAATGATGATATTAAGGGTATGTTTGGCAGGCCGGTAGCTTGATATTAAGTAACGTTTTGGGCTGAGTTAAGTTAGGAGACAATTATTTGGCGGGCCGGCGCGCTTGCGGGGCCGAGCTTAATGAAACCGAGATTTCAGCCCAAAATGGTGAAATGGAGGAAGCCCAGGA
>c10634.graph_c0
TGTTCCTCTTGCAAAATACACACATAAATGGCATTTCTATGTGTGTGTGTGTAAGCTCTTTTCAATATAATTACAAGGGGGCATTGCATGTAAAAGCTCGGACTGTCAAGCATGAGAACGCAAATTCTACTGGGGCAAAAATACTGACAAAAGTCAGGTATGTATCCAACCTATCCCTCTGAGAGCTTAAAATTGAAATTGATCAGATTGCTGGCAAG
>c10636.graph_c0
GGGGGAGTGTTAGAGCTTGATATATATTGTTAGCCCACTCTCTAATATCTTTAGCTTTTGGAGTAAATTGGTGGTTTAACAAATGTATCTATTCATCCAAAGCCCTGAATTGATAAGAGACCATTTGGGTATCCCATATAGTGTGAAATTGCCCGAAAATAGGCCTTTCTAATAATAGGTATATAAATAAATGCTTCCGGTCTTAAAGTCAGATACCTGTATAGACAATATGAGCATGATATTTTATATCCATTACCGTGCATTTAATTATTTATTGTTCCC
>c10637.graph_c0
TGACAAATTAGGGTTAGGGTTAGGACAAAAATCCCATGAAGATGATGATGACTGTCTCAACTTGGCCCTATCTCTTCTATGAACATTCATATGACCCCCAAGAGCTTGTGCAGACTTGAATTCTTTCTTGCAGAAGCTGCACGTGTATTTTCTTTGAGGCCATGAAAACTGATCACATCCACCATCTCTTTCAAAGAAGCTGAATTCGGTGGTACGGTCCCATGTGTCTTTGAA
>c10638.graph_c0
GGGGCATTGAGGAAAATTGAGGAGTCCTCCACTGGAGAGGATCTCTCTCCAAAAGAAACCAACTATAATCATGTTTGTAATGATGAGTGTTTAGAATAGGAGAACTCAATTGCAAGTATATGATCAGGACTACCTCTTAGCATCTTGGTTTCCTTACTGTTTATGACATGGAGTTCTGAAATTAAGATTGGCTACTCTTATAATCCTTCAAGTATATATTATCAAGTTTGCACCACCTCTGCGTGTGTGTGTGTAAAAAAAAAGTTAAACACTGCTTACATGGCAAGATCTCAATCTTTCAATATTGTTAATCCTTGCTCCATAATAATTCAAAAAGCCTGTGATGTATAGATTTTATGCAAAAGTAGATGCTCTTATTTCTGAGCAAGATAATTTAAAATCACTCGAAGAAGCTAATTTTAGCACATGTGATTCATGCAAGCATCACTATTTATTTAGTTTTTAATGAAAATTTGGGCAATATTATTGCTAAAG
>c10640.graph_c0
GGTGACAACAATGTTAAAGCCTTAAACTCCCCACAAAATCCATAAAAGAATCTACATACAAAGGATATGACTCTGTAACGCAAAAGTGTAATAAATTTACAAAATAATCTTTTAATCTAGGAGAAGGTTGCACTTTCCCTAAAAAATTCTACTATTCCTCTCTCACCACAAACACCAAACTAGGCATAGGGGAGCCAAACACCACACCTTCTTCAAGTCCTTCTGAATCTTGGCTCCCCCACAACAAAAAAAAAACAACTCCTTCACGATTAAAGGCATCACCCAATGCATTCCAAACAGATTCAACAGTAAGCTCCATAAGTCTCTTGCCATTTTGCAATGCAAGAGTAAGTGGTCCACCAACTCCAAGTCAACGTCGCAAAGGCAACACCTATTAGTCAACTTGAATCCTCTCCTTTGAAGGTTATCCAATGTAAGAATTGCCCCCAAGCTGATGTCCACGCAAAGAAGGCCACCTTCCTTTTAGCCTTAGAGCCCCAAATCGCCTTCCAAGGGAACTCCTCCCCTCCCCACCAAAGCTCCATAGAACGATTTAACCGTAAAAATGTTAGAATGGTTTAGCTTCCAAACAAAAGATTCCCTACCTTCTGAGACCACCCTCTTCCTGCTCAACACCTCCATCAAACAAGCAAACTCTCCCACCTTCCAATCTTGGAGGTTCCTTCTAAATCTAGGGCACCAAGTTATCCCTCCTCCTCCCCTATCCACATACTTGTACACCGAGGCTCCTTTATTCAGCTATGTTGAATAGCCGGGGGGAATCTTGC
>c10642.graph_c0
GGCAGGGCGTTTCGGCCGCAAGGGTAAAATTTATTGATTTCAGGATCCTATTTTTTCTTCCTTGTGGCTCATCTACAGACTGTTTATTCATAGAAACACAGTTACTCGTTGGTCGACCTTTTCTTTCTAGAGATGTTTGAACTATTTAATGTTTGTAATGGGTGACGTATGTAACTAGAAGCATGATATATTTGGTTCTTTGAGTTACTCTGTATGTGGAGTACCTTTCTAATTGACATGTTAAGCTCATTGTGTTTGTATCATTTTATGGCTTGGGAAATTGTAAGATGTCTACAACTCAAAATTAATGCATGAAGG
>c10643.graph_c0
GTGGGAAGGTAAATGGTACCCTTGGTGTGGGGTAGTCGTAACCAGTGGTCCTGTACGTGTTCACTATTGTTCTTCCTGTCACTGGAGGATAAGTAATAGGTGGTGGTGGTCTTCTAGTCGTAGGTGGTGGGGGGGGAGGAGGCCTCGTGGTTGGTGGAGGAGGTGGTCTTGTGGTTGGTGGAGGAGTTGGCCGTGGTGGAGTTACAGGTGGTATAGGTCTTCT
>c10645.graph_c0
ATTTAATTTATGGAGAATAATAGAATGCAAAAAAGATAAAAATAACAATAAAAAAATAATCCAGGTTCCAACTTTTTCTTAACTGGCCTCTAAAAAGGACAGAATAAGATTACATGGAAGAAGTCTGGTCAGCAAGCAACCCATCTCTGTGTTATCGTCAGAGATGCGCTTCTACTAAAGGTGTCTCAGTTAAAGCTTGAACAACTGCATCACAGAAGATGTCACTAGAATGCCTCCGCAATAACAATTGGTACAAGCTTAAAAGCCTTCAGGAGCACATCAATGTCTGATTTGGCTAAGATGCATCATTCCAGAGAGGTTAAAAGCAATGGAAACCTTTTTTTCCTTATAAAAATCATGGGTCCAATCTGTTGAGAGAGAGAGAGAGAG
>c10647.graph_c0
TGCGTGTATTTGTGTGTGCTGAGTGTGTGAGGGTGATATACTGTGTGTGTGTGATGAAGTGTGTGTGCGCGTATAGGTGTGTGTGTTCTGGTGTGTGTGCCGTGTGTGTGTTGTGTGTGTGCTGTGGGTGTGTGCGTACTGTGTGTATTGTGTGTGTGCACTGGTGTGTGTGTGCGTGAAGTGGGTGTGTTGAGTATGTGTGTGTGTGCGTGGTGTATGAGTCGGTGTGTGTCAAAACAGTGCGTGTGTGTGCTGGGTGGGTTATGTGTGTTAGTATATTGTGTGTGCTGTGTGTGTAGGGGTGAGTTACGGTGTGTGTATGTGTGTGTATTTGGGCTGGGTGTGAGAACAGTGGGGTGTGTCGGTGTGTAGTTTGTTGTGTGTGTATGGATTGGG
>c1065.graph_c0
GGTAGTGTGTCAAATTCTGCAATCTCATTTTAAAAGCAATTTGAACTGCAAGGAGATTTTTCCTCAATTCCGGTTCTTAATTTTGGCCGCATTGCTTCCCCTGACAACACCACCACTCAGCACCATAACCATCTCTTTCAAGAATGGTGACTCCACCACTGCAGAACTGCTGCAATCTTTGACACAATCACAATACAACTATTGATTGTTGCTTCTGTTTAGCACTGCACCCCATGCATATCCTCCAGACCATCACCAACTTCATTCATGTGTTGACACTATTAACTTCATAGGCACTACCACCAAGTTATCATAGATTCCGTTGCCTCCAGAATCTATCAGTGTCCTTTACCAATGAGCTTTGATGTTATGATATAATATTTTTTATGTAAAAATTGATACCTAGTACGATATGTAATCTGTCTTGATTGTAT
>c1065.graph_c1
AGATGTAATATTCCTGGGGGGAGTAAACAATAAAAATCTTGCATATATTGGAGTCTAAGATGCAGAGAAGGTGATTCTTTTCTGTCATTCCACAATATCATCCTAGAACTTTTACTGTATTGGATGGCAAGAACAGTTTCAAATGGTAGTCTATCCAATATTTAAAGGCTTAAATATCATAAGAGCACTCCTCACACCGTTATGCATTTGTAAGGGATGAAGTCTGCTACAAGTTCTAGGTAGTGTGTCAAATTCTGTAATCTCATTTTAAAAGCA
>c10650.graph_c0
AATGAGGACTTTGATTGGGTATTTATAGGTGTTTATGGGCCATCCTGCGATGTAGAGAGGAGACAGATGTGGGAAAAGCTCAACTTAGAAGGAAATGGAACTGTAGTTGGTGTTTGGGGGGAGACTTCAATGTGGTCAAAGATCCACGGGAAAGAATGGGAGGAGGAAGGAGGACTAGAGCAATGGCTGATTTCTTGGACTTCATCAACACAGAGGAGCTAGTGGATCTCCCTCTGGAGGGG
>c10657.graph_c0
GACAAACTGATATAGATATCCAGGTAAAGCCCTTGTTTTCTTCGTTACATCCTGTGAATTTTCATTTTACCAAATCCATATTGGGCTCCAAGACTGTGTTACACATGGAGGAACCCTGAGCTGCATCACATATTGAAGTTCTTGTGCTTTGCAGAACTTAGGATTTTATGTCCACCAGCTACAAGCATCTACAACATCTGGAGGGATTACTTCTTCTTTTTTCCTTTTCTTTGTTTTTCTTCTTTTTTTT
>c10658.graph_c0
CTAAGTTCCATTCCTAAAACGCATAAAATTTCTATTTAAAAGAAAACAATAGCAATATGCTTAGAATAAACTCCTAATAAGACTCAAATTACTAAAATATATCATGGCATCCTCTTTTTGGGTCCCATGTCAAATAAGCTTCAAAGATTATTCGAAATGGTGGAGGCTGCCTCATTTAAAGGGTTATAATATTAGGACGCATCAGCTGTCCTTCAGATTGGTTGACCTGGGG
>c10659.graph_c0
ATTGGATAATAACTGTGCTAGGAAATGTGTGAAATGCTTTAAGCTCATGCTCCCACCTTGGCCTACGAAATATTCTAACTTTCCACTTGTTTATGACACTAAAAAGTGATCTTTGTGTACGTACTCCTTGAAGGATGATTGTTGATGCAATGTCTCAGACTAGTCTTTCATCTAGAAATATATCAATAATGAAGAAGTTAAC
>c10665.graph_c0
GGCAACTTTGAGATAGGCTTATACGATATTATTGCATCTAACAAGTACAAAATATAAAAGAACCAACTGTGTGATTGCCTTCCATACACAAACTGTATACTGTATAGAGTGTGCATTTAGCTATCAATATGAACATCTGTTTACGGAAACTTTAAATGGACAGGAGAACATCAGAAAACAGTAGAGTATTTAAAATCTCACATTTAGAATTCCCGTGTGATGCACGAGTTTGCGGCTTGGACACAATTGGAATTATAGCCAACATTACACAATTGGAATTTGGAAGAAGTAAGTTGCTGAAACAAAAAAGAGTTCAGCAAAACTAGGAC
>c1067.graph_c0
GGGATGGCAACTCTTTCGGATAAAAATCGGTCACTAATCTAAGCTATTCTCCACTATGTTATAGATGCCCATTTTAGGCTGCACTTTTGAGTCTCAAAGGACACTAGCCTCGTACTTCCATAAGGCGTCACTTGTTTTTTTAGCCCAAGGAAAAGAGTACTTCACCTTACCCAGAATAATTGTTCCCTAACACATGAATAAGGTTCATACCACAA
>c1067.graph_c1
AAAGAGAAAATAAGAAAGGTGAACACTGGGAGGTGCTATGCATGCCATGGGGAGGGATTTACAAGATCAAAAAGGTGACTTAGCCAAAGATTTATCCAAGCGGGGTCATTTAGGCCCTATATAGGCATTTGGCACTTGTTTAGTCCCGCTGTAGATAGGTTGAGGCACCTCTACAGGTTGCTTGCACTCCCAGAGGCAATTGTGGAGACCTGCTGAGCTGTCAAGGATGCAAGGTCAGCCATCATTGGGCCTGCAAAATTAGTGATAGCAGGGCTGCAAGTTGGTGGGTACTTGTGGTATGAACCTTATTCAT
>c10672.graph_c0
ATTAGTTTTGAGCTTTGTAAGTCTTGATTGTGGGACTATTATTATGTTTTTATGTGCTTTAATTTTAAAAGGCAATTGTTAGCAAGCATCATCATAAAAAGTGCATGTGGAATCAAATATTGAACAAGATTAGAGACTGAAATCAATTCTTGGAAGAGCATTCTTCTCATACAAGATCACTAATGGTGGATATTGGTAAGATGGCCTATGTTCTAATTTTTTTTCTTTATATAAGTGACGTGGGAAAAGAA
>c10674.graph_c0
GCTGGATCAATACATCAAGTACACTACGCACGCTCTTCTGCGTGGTCTTGGATAGATTTCAGTATAAATGATTTTTTGTACATCTAATTACTAAAGAAGATGAAGAAGAATGTTATAACTTAATATATAGTTAATAGATGAAAAGGAACGAGGTGGTACATGTCAATTTCAACATCATGAGCCATAATTAAAATTTCAGGCACCATTTGTTTCAACAGAACAATTCCTAAGTCAGATCACATGTTCCAACTAGCTATATTGTTAAACAAATAGAATTTTCCACAAGTTCATATTATAAAACTTGTTTCATATGAGATCCTCACCATAGGAAAATTTTCCCAATTGACACACAAATAATCAAAGTTGGACTTACTACATCCTTAGCAACTCAAGTAAGTATTGATCACTGGGGTCTCCAG
>c10677.graph_c0
GCTTGAAGGCAACTGAAGCTGGCATGGGGACTAGGGACATGTAGTAAGTTGGCAGGTTTTAACCACTAATTTCTGGAATTTATGTTTAGAAGGCACCATCAGTTTTTACAAAATATGCACATGTCTAAAAGTAGAGCTCAAAAAAATTTAGAAAAAGGAAATGCTTGTTCATAGCCGGAAGCTCAATTACTACAGTAACGATTTTGATGCACCATCCAGCCATGCAATGCATTAAACTTCAGGGAAGAACAGATCTTGGGATCAGGATGGCACCCAATAGCCGCACCCAATTTGCGCCTATTTTAGGCATAGGTGAAAGTCCAGATATTAGGCATTGATTTTAGGATTTCATTTTGTATTTTCTTATTTTAGGGATTTCATTATTTGGTCTTTACTTTCAGTTGATTGGAATTGTAGTTATTTTCTTTATTGGGGATTGCCTATAAATGTAGTGTTTGGTGTAATGGAATTGATAACTTGATTTTTGGACAGAATATTGAATGATTTTTTTCTGACTCTACAAGTCTCTCATAATCTCTCCCTCTTATTTCTTCTCCTCCTCTTCCTCTTCTTTCTTCTTCTCTGTTCTTTCTCCCTCTCTCTCTTTCCCCCCTACATCAACAAATAGTGTTAACAATGCAAATTTTTCCATCGTCCTAACCATCAGAACTCAGAATGGCCGAGGGAGCAGTGACACAACAAATAGTGGATATTGTAACATTGAGGCATGTATCTATTCAAATTTGTAATTGCTTAAAAGTATCATCAACTGTCTCAGCTAAACTGCAACAACTTTGACTTTAAACAAATAATTATTGACTACAAACTTTCTCCCCTCATGATTGGCATCAACTTATAATCAAGTTCACTATCCCGGGCAATAAGATTGCATACAGCATGGTACCCCTGGATATTTTCTTGTTAGATCAGTCATCAGAGTTTCATCCA
>c10681.graph_c0
GAAGATGCAATGAGAATGTAACAAAGTTTTATCTTTGAGTTTCTTGATGCTGATATCCTGCTTTTTAGAATGTGCAACTGTCTAATTATGCTGCCTTTTTATTTTTTGGATGGAGTATCATCATAAGTATTGGTTCCTACCTTAAATCTACTCCTGGTCTAGTCCCTATGTCTACCCAAATTGTATATATTCTGTTTCTCTTAAGTCTTATCCTAAATCGGGACCTCAACATAAAAATATTGAAACTTGTGAGTGTGAGGTTGTTCATTATGAAGGTTGTTGGACAGCCACTTTGGCTTATTCCGAGTTTGCAAATATGCCATTTCTCATCTAATGATAGGGATGAATTTAGCCTCTTCCTACGAAGTACGGACACGTCGCCACGGATACAACACGACATAGACACGTCGACACAGCAAATCTTAAAATATGAGGACACTTGACACGTCGGGGATATGGCAAATTATTTTTTAAAAGTTTTATTTTAT
>c10685.graph_c0
AAACACCCCAATAGTCTGGTGTTAGTAGGGTTTTTGGAGCCGCCTTCTGAGAAGTTGAGAGAGACAGTCGTTAAAAATGGAATGTTTGTTTTTCGCGGTTTCTTCGTATTCGAACAATCGAAGTATTCGAATTCGTCGATGGACGAAAAAGCATGGCATTTGATACCCGAAACGTTGCTTCCAATATCGGCCTCCTTCAGCATCTCTTTATTCTATTCTCTCTCCAAATTCGTCAGGGG
>c10686.graph_c0
AGAAAATTGGAGAAAGAACTCCAATCAGCTTGGAATTTCCTATCGACAAGCTCATAGGAATTCATCTCTTTAAATAGTAGACAATCTTGAATTTCAAAAGCAAGTAACTAAATGGGCACTCCTTTTAAGTTTAATGACGTGACGGCGTTGGACATTAATTTTATAAAATGGTCTTTTGGCATTGCTCATTGCAAATTAATGGTATGATTGGTAGGAG
>c10687.graph_c0
GCTGAAAACATTTTAGAGTTTACCATTTCATATTAGGTGACAACCATAAAAATAAGTGTTTTACACCATTAAAGGTGTTAAAAAATACTGAGTTTTTTCCGCCATGTAGCCCGAGCGTGACTGACAACTAGCAAAATTGAACATATATTCAGAAAGAAAACACAAGTCGCTTTTCTCTCTTTTACTTCTGCAATAATCTATGTATAAAAAGGAAGAGAATCATCCCTCTGATATTATTGATTGCGAGACTTTTTATTTAAATTGATCTTTCTTGTTTTAATTCTTTTTT
>c1069.graph_c0
AATTCTCTTCGCAAGTTTGCAACCGGGAACACAACTGGCCCAGACTTTCAAACTATATATGCACTTGTGCAGTGCACTCCTGATTTGTCTGAGCAGCAATGCAGTGATTGCCTAGTTGGTGCTGCGGCAGATATTCCACAATGTTGCAATGGGAAGATAGGAGGCAGAGTTATTAGACCCAGCTGTAATTTTAGGTATGAGATCAATCGATTCTATAATGAGACTCCTGCCGATGCGCCACCTCTGCCGCCAGGAAAGGACAGTAACACAACTCGAACTATCATCATTATTGTTGTTCCAACAGTCATTTTCATAATAATTGTCATCTGCATTTGCATCTTTTTAAGAAGGAAGAAGAGGAAGCCAACAGAGGAAGTTGAAACTGTGGATGAAATTAGTAGTACAGAATCCTTGCAATACGACTTTGGTACTGTTAGAATTGCAACAGATAATTTCTCTGATGCTAACATGCTTGGACAAGGCGGATTTGGTGCTGTTTTCAAGGGTAGGCTTCCCAATGGACATGAAATAGCTGTGAAGAGGCTCTCTAGGAATTCTGGACAAGGCGAACTAGAATTTAAAAACGAGGTTTTGTTAGTTGCCAAGCTTCAACACAGGAATTTG
>c10690.graph_c0
ACACTCAATTACACTAATTGGGTAACTAAAGTGTGCCCAATAAGATTAAATTAGACTCAATGGGTAGATAAATAGAGGAAAATTACAATGATAGGGTACATAAAATGTACCCAATAAGATTCAATTAGATTTAATGGTAGATAAATAGTTCCCTATTATACTCAATTACATTTCATTATATCCAATTAGACTTAATTACATTCAACACAACCAAATTACACTCAATTACACTA
>c10691.graph_c0
GATCCAACGGGCATTTTGGCAGCAGCTTCCCAATATATAATGGATTTACGGTCAGCTCAAAATAGGCAGAGGGTGAAGGCCTTTTCGCGAATGACTGCAGGTGCTTCTATTTGGTCTCTACCTACTGAAGGTTTATTTAAACTGAATGTTGATGCCAGTTGGGTCCCTGGGGGAAAATGCTAGAGGTATAGGAGGAGTTATCCGTGATTGGAAGAGGGAGGTGATAGGAGGTTTT
>c107.graph_c0
CAAATCATTATTTATATATATTTTTATTTTTTTGATAGGCAAGCAGCTGATGGGGGATGAAGTCGTGTTCAAGCTCCTTTGAATTTTTGCTACCTAGATATATGGAACACAAAGGATACAATTTTTGAAACTAAAGAAAAACAAAAGAGGAGACCACCTGAGGCTGGGGATCAGACAACTTAGAGGGTCTTGTTTTTTATTTTTCAAAAAATGTGAATCAAACCACCTAAACAAGAAAGGGTATAAAGGAGATGAGG
>c107.graph_c1
ACTTCATCCCCCATTGGCTGCTTGCCTGTCAAAAAATAGATAAATAAATAATGATAGAGAGAATATGTCATATCCTTATCGACCAACCTCATCTCTTATTGGACTTGATAGAATAGAGCCCTTTTTGGTATAGAAAACTGCTCTTGAGTCGTCCTTTCTTTCTTGAATTTTTGGGTCTACTTGTTAAAACTTGTAAAATTAAGTTCAGCCAATGGGTCATGTCGGGTTCCATTGTAGATTTTTTTTAGGA
>c1070.graph_c0
TAGGGAGCCAGAAGGGTTTTTTCATACTTCCAGAGGGCTCAGGCAAGGGGATCCCCTATCCCCTTTTCTTTTTGTGATTGTTATGGAAGCTTTAAGCAGGTTGATTGGCAGGACCGGTCAATTTGGGTTTCTAAAGGGTTTTAGGGTGGGGCAGAGTGGAGGGTGGTGTGGAGATTACTCATCTCCTATTTGCTGACGACACCATCATTTTTTGTGATGCGAAGGAAAGGCAGCTTCGGTTTCTTCGTTGTGTCCTATTGTGCTTTTGAGGCAATTTTGAGTTAACTTGGCAAAGAATGAGATTATTCCAGTGAGGGAGGTAGAGAATGTGGAGGAGCTAGTTTGGTGTTTGGGGTGCAAGGTTGGTTTTTCACCGTTCACTTATTTGGGATTACCATTGGTGGCCTCCCCGCGATGTAGTTCCATTTGGGATCTAATAGTGGAGAGATTTCAAAGAAGGCTTGCAGGGTGAAAGGGGCAATACTTGTCTAAAGGAGGCAGAATTACACTCATAAAAAGCACTTTAGTCAATCTTCCAACGTATTACATGTCACTCTTTCTGATGTCGGTAAAGGTGACGAAAAGGTCG
>c10700.graph_c0
CATACGCCCATCATCATAATCTAATGACCAGAGAGTGGCCCACTCGGTGTTGACAACTGTAGTGAAGGAACCATAAGGGTGCTCATGGGTATCCATCCTCATCTCTTTTGGGTAGTTAGACAATGATGAACTCATTAGGGTTAGGTAATGCCTTCTAAAAACTAAGTGAAGAAGAGTGATAGATGAGAGTCTTACTACAAAGGAGAGAGAAGAAGAGATGGTAAAGCCAAGTTCTAATCAATTGGAGAAAAGCAACAGAGATGGAGAAAGGATTATGGTG
>c10702.graph_c0
GTTTTATGAATTTGCAGCCTTGAGTGGAGTTTGTAGTTGATGTGCCACGCATGATTAAAATTTTTGATCTTTATGATTAGGCTCAAAACATCAGAATAAAGTAAACACGATTAACGGATTCAGGATTCATTTATTTTGCTTATAAAAAAAATAGAATCTGTTTAATTATTGAGGAATATGGAGTAAAAATGAAAGCTTGGAACCTTATAACAGCTGTTGGGTGGCTAATATATGATTTTGAAGTTTGCTATTATTTCCCTATGGGCTACAGTGCTTTAGCAATTAAACAAACTGTTCATATTTTATGGTTTGATAATTGATAAATACAGTTTTTTATTCACTTGATCAGCCAAAGGTGTTTGATCTCGTGACATTGGAAAATGGTGACACGAATCCAGTCTCTGCCATTTCAAAAGCAAGGTGTATGCACTTATCAAAAATTCTGTTAACAGGACTTATATATACATAAAAAGAAAAAAAAAAAACTGTTAACAGG
>c10704.graph_c0
AATTCAGCTATTCCAAAAAAAAATCAACAAAAGAATGAAGAGAAATGTGATATTTCCCTGAAATCCAAAAATGAAAAGTATCTAAAATCTGCTTCTTCAACTTATGGACAGGTAACTCCATCTCCTCAAAAGTATGCCAATTCTACTTCCCCCAAAAGGCACATCACATAAAGGGGAGCTGCTCTCCAAACTTGCAAATTCCTCTTTGTAG
>c10705.graph_c0
ACTGAAGATAAACAAGCCTTACTTGAATTTGTCCAAAACATAGCTCAATCGCGCTATCTCAACTGGAATGAGACTACTTCTGTCTGCAATAGCTGGACCGGAGTGACTTGTAATCACGATGAGTCCAGAATCATAGCCGTCCGGTTACCCGGAGTTTGCTTTCACGGTCTGTTTCCGGCACACACTCTTAGCCGCCTATCAGCACTTCAGATCTTGAGTTTAAGATCCAATGGCATATCTGGTCCTTTTCCTTCTGATTTCTCCAAATTCCGAAATCTAACAGCTCTCTATCTTCAATTCAATAACTTTTCTGGTCCTCTGCCTTCGGATTTCTCTGTTTGGAAGAATCTCTCAATTATCAATCTATCAAACAATGCTTTCAATGGTACCATCCCTTCTTCAATTTCAAATTTG
>c10706.graph_c0
TGTGTCTAGGGTTGGGTTAAGAATCTGGGTCAAGTGGGACGGTTGGGCTTAAGTAGTGTCGGTGTTATTTTGTTTTAAAACAAATTTGGGCTGGTTGATGTAGTGGAAAATGGGCTGAACAAACTGGGCTTGCCCAACAGAAGAATAAGCAGGGCTGACTCCCAAAATTTTGTGGGTTATCCTTACACTTAAACTAGGGCTGTAGGACACCACCCCCCCATAGGCGGCGACACGACTGAGCAGGGGGCTTGTGTGACGGTGGAACCAGGGCGGTGGCGCGAGGAGGCGGCGACGAG
>c1071.graph_c0
ACCATTGCACCAAGCAATGACCTCTCCCCACTGTATAATATAGTTCCTTATGTTTGGTGCTGCTAATGTTACAAGATTTTGTATGCATGAGTTGCAGTTATTTGATTGCCTTAGTTGTTTTTCGCACGTTTTATATTTTTAAGGGCAATATAAAGTTGTGTTGACATCACGATAAAGAATACCATGTTTTTTTTATAAGTAAATGTATTG
>c1071.graph_c1
GTCGGTCCCGCTAATGCATGGTGTTGGGAGGGATAAACTAGATACATAACTAACACTTAACATTATTTTTTCAAAGTAGCTACTCTCAGACTTGAACTCATATTCTCACGCTTGACAGCTAGGACATTGTACCATTGCACCAAGCAATGGCCCATAAATTAACAACATAAGATCAAAATGCTAATTCTTTTCTAATCCCTATTTGCATTGGTCTACATGTGAAG
>c10710.graph_c0
CGCTGTGAATAATGGGATGTCTGAATTTATAAAGTATGAAGCAGAGGGCAACTCAGATGACGAGTGCGAGCCACAAACTCCAAGAAAATCGAGTTATGCTTTGAAGAGAGTGAAGATAGAAGGTGGTAAAGACGTGAGGAATATTCAGAGCAAAGACAAGATGGAAACTCAGAAAATTTTGGGGAACATTTTGATCAAAGATAAG
>c10712.graph_c0
GACATGTTTAGTCATCCATATCCGCATCACCATCCGATTAAAAGGCACAACATGAATATGGTATATGTGATTTCAAATATTTATGAAGAACAACTACACTATGTTTGGCATTGCAGAATTGAGACTTAAAATTAGAATTGACTTAAAATGGAAGGGAACTTAGTTCAAATTTCGAACTAGCTGTCATCCAATTTCAATTCAATTCCAATTTCAAGGCCCAATTCCATAATGCCAAACACAGCATCAGTGATATTACACAAACCATCTAGCATCACTAAAAGGAAGGCGGGTTGAGAGAGAGAGAGAGAGAG
>c10715.graph_c0
TTGCCGTCCCGCCGTCATCAGCCAGCCCCTCCACCGACGTCTTCATCTGCATCAATCGTCGTGACCAGAGGATTTCCAAACCCTAGCATGTTCGAACAGGCCAAGATCACTTGGACCAGCCCTTATAATCCATACACCAACTTGACCCTTCTTGCTTGAACCAACAACCATAGTCCAGCCATCGCCACAAACCCACCATTTGAACAGCCACCGCCGTTGA
>c10716.graph_c0
GTTGATATTGGCGAAATAGCTCAGTGATTGACAGCCTGAGATCACAACCGTACACTTGTCACCCATCTTTCGCCAGTAGGACTCGAATAATGTTGGATCACCATGGTCCAGATTAATAACAGCGTCGGATGAAGAGAGGTTCGTCGTGCTGCCATTTGCTTCGGAAGCACAAGCAACAGAGGACAAAGAGCATTCGATAAC
>c10718.graph_c0
ACATAATGTAAGAGAGATGCAGTACTCTGCATGTTGATGTTGTTATTTTAATTCTGATGAATCTCTGCAGATGAACTCTTGTGAGATTTCCATGGCAGAAACAGGCAGGTACAGTGAAAACTGTATTCTTAACCACCCTTTCACTTAAAAGGCACAAAACTATATTGTCCCATAGTGAGGCCGGGGCAACGTGTAGGCTGTCCCCAGTGGAAATTTGTTTCATAAAAGGGCAGTCAAGCATATATATATATATATAT
>c10719.graph_c0
GGCATGAATTATGGGAGCTCTCAAGTAATCTCTCTTTCTCTCTAATATACTCGCATGCTAATATGTTATCAAATGTCTTTATATATTGCTATACGCAAGAAAGTAGTTCTTACAGTTAATGTGTGGAATTGAAGTTTCGATAATCAATCCATGACACAAGCATTTCTAGGGTCCCTTCGCGTCTAGTATCTCGCTTTCTTAAAGCTTAACCACAAATGCATTCATTTTAGGCTTTTAGCACTCAAAGAGAGTTCATTCAACTTAATTTATTCTGAGTCTTGGTCTTGGACATCAACAGGTTTAGTCCTGCCTTCCCTCGAAGAACAAAGTCAAATCCATAATGAATTACTATTTACTAGATTTTTCCATGTTTTTCACTGAAATCCAC
>c1072.graph_c0
AAAACCATTCTTGACCATAAAGGGCATACCTTTTTTTGAAAGCCAGAACAGCCTTTGGCAATCCCTTTTGAACTTTTCAGATTCAAACCAGACCCTTATAAAAATTACAATTTTTAAAAATTTTGTTTGGGATCTCTTCCTTGCGGTCAAAGTCTTGCCATACTTGGCATTATTAAGATTTGTGGTCTTGACACTCCATAAATGAAATCAATATTCAATGAATTTGAAAGACCGAACTAAACTAAT
>c10722.graph_c0
GCCCAAATTCACAAGATCTCTAGCAACAGATACCCAATATTTATCTAACAATGGTGACCGGGCGGAGTGATTAATTAATTAGTCTCTCCGGCGGTCTTGAATCAAAACCGGAAGACCACCTCTCACGGTGGCTGTTAAACCCGGGGCAAACCTCATTGTGTGACTTGGATCCGCAACTCCGATATCGAACTCTCGAATCAATGAAATCGCCACACTTTTCATCTGCACCACTGCCAATTCCTTCCCCAAACAAACCCTAACCCCAGCTTGAAAAACCGGGTACTTGTACGGACTCTTGGGAGCGAAAACGCCGTTCTGCAACCACCTCTCGGGCTTGAATTCGAGGCAGTCCGGGCCCCAAACCGGCTCCATTCGACCCATTGCATAGGGATGGTACGTAACCCGGGTGCCCTTGTGGACAAACGTACCATCCGGAAGAACATCATCTTCTTGAGTGAACTTTGAATCAAATTGAATTGGTGGGTAG
>c10724.graph_c0
GTGAAAGAAAATATGAAGATTTGGTGTTTAAATAGTACATAGTTGAAAGACAAACCATGAAACCAATTATCCTTATACTCAAGTGCTCGAGCTTGTCCAATAGATATCATGAATAATACCTTCCTCTGGCCGAAATTGTAAGCTTCTTTTATATGCACAGAAATTGGCAATCATTTTCCCGATGAACTCCACTGTTCAAGAAAATATCTATTTCTCTTCACCTGAGCTATAAGATCGATGAAAGTTTCAAAGAAAGTGGCCT
>c10727.graph_c0
TTTTTTCTTTTTTGTTTCTTAGGATTCTCTAATTTGATATAAATTTGTATAATTTTTTTATATTGTACAAGTCGATTTTCGTTGCACGGTCAGTTTTGGAATTGAATTCCTGCTGATTGCCTATCTTTTGTTATAATATTTTGGAGTCGACAAAAGCAGGAGCTTCAATTTTGGGAATTATATGGTTTGTTAGAATAATCTGTTATTTGCATTATATTAGTTGTTATGTGACAGGATGCTTGGTGATTAAAACATTTAAATCGATGATGAAATATAAAATCTTTCATTTACAATTTGTGACTTTGAGTAATAACATTTTAACAAGTAAGAGATCATTTTATTAATGGAAATTCAAGATGTGCATAAAATGGAAAGATGATGGTCCAATGACCTAGAATAGATTGGCACATAATGCTTCAACTAGGCAAGTTCATCTTACCACAATGAAGCGATCAACTGGAATAAGTTTATCCAAGGCATCCATCTAGTGAGTTGAATAAATCTGCATAGTGCCGCAACTGGGACTCATGGATAACATAACTATGGTAAGTGACTCAACAAATCTGAGTTGAGATTCACTACATGGCTCCCTTTGGGTATTCTTTGCTAGTTAGTTGGGAGGACCACAAATCATGAAACATTAGGTTTTCTTTTTTTTTAAAGTTTAATTGGTTTCAACAGAAAATGAAG
>c10729.graph_c0
AAATTAGTGAAGATGTTCGTTCTGGTGAGTATATAACATCTTGAATGGTTTTGTAATGTGTACTCGTGCACATACATGGGTGTGGTGTGCAACTAGGAAAGGGAAAAAAAATTCTGACAATAATTTCTGCTAGGGAAGTTTTGAAGTGCATATTTTACAATTTACATAAACATGCTCCATCTGTTTTGATATAAATGCATGAGATGATGATCAGTCATTTTAAAGGTATAAAGGAGAAAAACTTGCTATAAAGGCAGCCTCCAGTTTTGATCTATTGTGGGATTTTTTTACCTTTTGCAGATTCCGAAGGTGAAGATGAACAT
>c1073.graph_c0
TGCATCCCATTCTTATGTTCAAGCCAGCTATAACCTGGATCCTTGTTGACCTGCTTATCAATCATCATTTCTCTAATTGCCCTTGCATCATCCCATCTTCCTGAAGAGGAATATATATTTGCTAGAAGCACATAAGGAGCAGAGTTCTGCGGGTCCAGGCAGAATAGCTCCTCTGCTGCTCGTCTCGCTAAGCTTACATTACCATGAACCCTACAAGAACTAAGCAAAACCTCCCATATAATTGGATCATCTTTACATGGCATCTTATCTATAAGTACTTCTGCTTCATGGAACCGACCTGCACGGCCCAGAGAATCAATTATGCAAGTGTAATGATCCAAAAGTGGCTCCACTCCATGTTCTAGCTGCATTGAATTGAATATTCTGATCCCAGCATCAACCAACCCTG
>c1073.graph_c1
ATGCGGTGATGTAGATGGGGCCAGGCTATTTTTTGATATGATGCTGTGTAAAAATACTGTTATTTGGAATGAGATGATACATGGGTATGCACAGAATGGACGTGGAGATGAGGCTGTCTGTCTCTATGAAGACATGATTGGATCAGGTGAGAAACCTGATGATGTAACCTTTGTTGCTGTTTTAACTGCTTGTAGCCACTCAGGGTTGGTTGATGCTG
>c10731.graph_c0
ATTTTGGATGCAATTGCATCTGGACCTGTTGAGGCTCGTATAAGTGAAAACTCAACTATGGTTGGGGTTGGAATGTCAATGGAGGGTATTGAACAGAATCCAGTTGTTTATGATCTTATGTCTGAAATGGCGTTTCAACATAACAAAATTGATGTGAAGATGTGGATTGATCTATATTCAAGAAGACGCTATGGGAGATTTGTTCAATCAATGCAAGATGCCTGGAATATATTATATCACACGGTTTACAATTGCACAGATGGTTCCTATGATAAAAACAGGGATGTAATTGTGGCATTCCCAGACACTGATCCGTCTTTTATTTCAATACCGCAAGTGTCCATAAATGGAGGATATCAGCAACATAGCAAACCAGTATCAAGGAGGGCTGTCCTAAAAGAAACAACTGATTCCTTTGATCAACCTCATCTGTGGTATTCAACTTCAGAAGTGATACGTGCATTAAAACTTTTTATTGCCAGTGGAGATGAACTATCAGGAAGTAACACTTACAGGTATGACCTTATCGACCTGACAAGACAAGCTTTGGCAAAATATGCAAATCAACTATTCTTAAATGTCATAGGAGCCTATCACTTTGGTGACATCCACGGAGTTGCTCGCCACAGCCAGAAGTTTCTAGACCTGGTGGAAGATATGGATAAACTTTTATCTTGCCATGATGGATTTCTTTTAGGACCTTGGTTAGAAAGTGCAAAGCAACTTGCCCAAGACGAAGAACAGAAAAAACAGTTTGAATGGAATGCAAGAACTCAAATAACTATGTGGTTTGACAACACGGAGGAGGAAGCAAGTCTGCTTCGTGACTATGGAAACAAG
>c10732.graph_c0
GATTAACCCCAACACTATCTAGGGTTTCTTTTTTATCTGAAATTGACTGTGTTCCGTTTGGTTACCGAGAAAATGTAGCTACAGAAAGGAAAAGAATGTGAATTTTTGGATATGATTTTGGGAGAAAATGAGAACCCTTTGTTCAACTGTGGTTATTTCAACTACCTGCGGATGGGTAGGATATGTGATTAGTGGAGTGATGAAAGC
>c10733.graph_c0
ATGCTATTTTGGGATTTCTCAATAGTGATTTGAATGAATGAAGTTAGTACTAACTGTTCTTTATATGCTCCTTTTGTTTTTAATTTCATAGTTTTCAGTCATTTAAAAATTGTGGATCTGATTTTTGAGGGAAAGGGTGACACAATAAATATGTTTGCTCTTATTTGACCTGAAAGCAGAATTCGAAGAATAGTGATGTGACCCTAGGGAATGCTAGT
>c10736.graph_c0
ACCTCGAGATTTTTCTGTACAACTAGCAAAGAACAAAGTCCAATGGAGCTCCCATGATTAGTCCAGGACGAAGGGATTACAAATTTTAATTTACACTGTAAAATAATGTAAATAGGACACAAGTGCCATTCATTATGTTCAGGAATTTAAACTTCAAGAGTTTTAATGACAACAATCTTATTTTTCTAGTATGAACTGCATAAACTATCTTAGTTTCGAAAATCTAGGAGAACTGGCAAAAGCTCAGAAACAAACTGCATCCACATTCCTATATAGCCACACTCCATAGAAGACGCATATCAATGATTAGCTAGAAAAGCTTTTATTATCGATTTTTACTTTTCTTCTGTCTTGGGCAAGTTCTCAAACTATTACCCA
>c1074.graph_c0
GTTTGTTAATAATAATAACCATCAAAATGCTTGGGCCAATGTCCTACATGGATATGTGAGAAGTCACATAGATGACAAATCCTACATGATCATGTCACCCAATTAACTTATTACCTTAAGCAATTTGCTGCACATAATAACTATAATGATGAGTGAATTATAATAAAACCACTACTGGAAGAAGTTCTCCAAGCCAAACTACAAA
>c10742.graph_c0
ATCAAACAAGACACAAAAGAGCCACTCTCTACATCGTCTTCATGTCCTTCCTCACCCGAGCACCTCCTCAGCAAAACATGGACTTCACTGATCTCGGCATTACCCAATACATACCAAAAAGGGACAGCAATATCATCCACAAATCCCTCATCAACCCACAATGCAAAAGAAGATCAACCGTTTCCGCCTCCATTCTACACAAGCAACATCTGTTTGCCA
>c10744.graph_c0
GGTTTTTAAAACATTGGTGGTAACTGAATGCCCGTGCACACTAGAAGAGTACTAACTTCATTTTAGCCTCTAAATTTGGCTATATGAATGCAATGGACTTGACATTTTTTTATTAATCTGCTATCAGTTCCAAACCTTAACATGCACACGGTTATCATTTTGTACCCAGTATTTCATGTTGTGATTTTTTTGTTGGGTGCGAAAAATGTGCTTCAGATATTTTTTCTTTTTCATTTAATTCATGGCAGG
>c10745.graph_c0
GCACGATAGCCTCACTGTACTATGCTAACGTAACCCGTCCACCATATGAGATGATAGCGCAAACAAGGTTTAAATCCTTTGAGTTCAGAGAATAGATCGAACAAGGAAGATTGGGTAACTACATCATCAAATGTGGACACAATGTAATTCGTAGATTATGGCTAAGCAAAGCTGAGGTCTTGTGGGTATGTGTTATGCTAGAAGAAGCTTCATGGGTCGATCGCAAAACCAGATTTGTGAGATCCTTTCAGCAAAGCCATAGGATAGGATCCTTCGCTTATGGAG
>c10746.graph_c0
GCTTGATATAATTGATCTCAATAATGAGCTGATCAATCCCTAAAGCTTTCACTCATATTCGATTTATTTGCATGTGAGAGCATCTCTTCCTCTAGCCAGATCTAACTACCTCACTGCTATTATCATAAAAAATAAAAAAATAAAAAATAGCAACTCTCTTCACTGATCTAATACTAAAATTTCGACAGCCAGTACAGTTAATCCTAGAGTAAGGATCGCCAAGAAACTAAACAGACTCCGAGCACCTCCCTAATATTACACAATTTTTTTCAATATAACTCAAGGCATTTGATATAAATTTACCAAAAAAATGTCAAGTATCTCCTTTACTGATTCATAAATTTCTCTCACAATTTTCAATAGCACTTCTACAAAAATGCTTCCTTTATGTCTCCCTACAAGATTCATGCTTTCTTTACTGCTCCAAAATTGTTCTGCATTTGGATTTAGTATCCCAATTTGGCTCAAATTTTGTCCCAATTGAAGTTTCCCAATTTTCTTTAG
>c1075.graph_c0
CCTATAAGCTTGGTGGGCAGTTTTTACAAGCTTCTAGCAAAGGTCTTGGCCAATAGAATGAAGGGGGTCCTAAACAAGTTGACTTCCAGTAGTCAGAATGCATTTGTGGGGGGTCGCCAGATTTTGGATGTGGTGTTGTTAGCGAATGAATGCATAGACTCTAGAAGGAAGAGGAAGATGAAGGGATTAGTATGCAAGCTCAACATTGAGAAGGCCTACGATCATGTGAGTTGGGATTTTCTTATGTTTATGTTAAGGAGAATGGGTTTTGGTGAAAGGTGGCTAAGGTGGATAAAGTATTGTATCTCAACAGTTTCTTTATCTGTCTTGGTTAATGGTTCTCCTGCCGGGTTTTTCAAGATTTCGAGAGGCCTAAGGCAAGGGGATCTTATCTCCCCGTTCTTGTTCTTT
>c10753.graph_c0
GAGAAATGTGAGAGAATGGATTTGCAGAGGGAGATGTAAGAGAGAGAAAAAGGGAGGGGCATTTTTGTCATTTCATTTTATAATGAAGCGAAATTGACTTTTTTTTTACCACCAAACAAACCAGAAACCACTCTAATATGGGCTTGGAGAGAATACAACACAAGGCTGGAGAAAACCTCCCGTATGACACCATGGGGCTCGAACCCATAGAGCTCTAGCGGAGAAACACTCATGCCACTAGGCTACGAAGGCTTGGGCAGTGAAACTGACTCTTGGGAATGGAAATAGTGCTGCCCTACATTTTATCTTTTTATATTATAGTGCCTTACCCTGTAAAAATTATTTCATGGTCACTCCACCTAATCATATAACGGTC
>c10754.graph_c0
AATCAGCGATTTCAGGGAGAGACAATAGAGAGAGTGTTTCGATATCAATGGTGTTGGCCTCTATATTCTGCGCCTGAGAGTGGACGGTCCGGCATTGTTAAGAGCGATGGACGAAGAAATGGAGGATACGATTGAGCTTACATTCACAGCCGTGGAAATCGATCTTGACTACGAGTTTGACGCCTCTCGATACTTCGATTTCAGCCGAGAAGAGTCACTTGCTGAAGCTCGTGAAGCCGAGCTATGGTTCGATTCTGCAGAAA
>c10756.graph_c0
CAAGCGACAAAAAAGTCCTCCTCCAAATCAAAAAATCCCTAGGCAACCCGTACCTTCTTGCCTCATGGAACCCAGCAAATGACTGCTGCAACTGGTACTGCGTTGATTGTGACCCCACCACCAACCGCATCGCTGCCCTCACCATCTTCTCCGGCGAAATCTCCGGCCAAATCCCACCCGCCGTCGGTGACCTCCCCTATCTCGAAACCCTAATCTTCCGGAAACTCTCCAACCTCACCGGTCACATCCCTCCCGCCATTGCCAAACTCTCTCACCTCAAAATGATCAGACTCAGTTGGACCAACCTCTCAGGACCAGTACCATCTTTCCTCAGCCAACTCAAAAACCTAACCTTCCTCGATTTAGCTTTCAATGACCTGACCGGTTCGATCCCTCCCTCGCTCTCGCAACTCCACAAACTCGG
>c10757.graph_c0
ATTGTGTTGTGGATTGGGCTGACTGGGTGTTAAATAAAAGGAAGTTGGGTCAGTGCACTAAGTGGGCTGGGTTTAAAGAATGGTTTAATTAATGTCAGGTTGGTCTTAATTGGGAATGAGTTAAGTAGTTAGGTTGTGAATTGGGCTTGGGTCATGTGGGTAAACTGAAGCTGGGCTTGGGTTAAATAGAAAGTGGGTCGGGTAGTTAGGCTTTGGGTAAGGATCTGGTTGGGTCTTTTGTTTTAAACCTTCTTCCCCGATAGGAACAAGGGTTTGCAAACCTCTTCTCACGGTAGCACAGGGTGATGCGACGACGAGCTGCGGTAGCACTAATCATAATTTTCACGTGAGCACATACCTTTTCCAAGGAGCCAATGTAGCTTGTGTTGTAGGCTGAAGGAGTTTGGAAAACAAAATTGGTTGGGCAGT
>c1076.graph_c0
GGCAATCTGCTTCTATTGCCAGCTTTGTAATACAAGCATACAAATATTGCATAAGACTAAAATTTATGTAGGTACATGCACCATATATATATAGTTCAAGTATTATCAACAAGCTAGAGAGAATACACAGTAAACCCATTGTACAATTCAATTAAAAGCTCCACAAACACGCCTGATCTCCCCCTGATCAGAACCGGTCTTGACATCAATTTGCCCCATTTTCACAATGGAATCAACGAAATCAGTCTCAAAAAATGGTCCAAACATAGGGCTTAGTAGATTGAAGTATGAGTCTACAACACCCTTGGTAGCCTCGTCCTCATAGAGCCTTGCATCGGATTGTAGCACTGCAAAGCCATCCTTAATGTTGCGTAAAATTTGGTTGTCAAATGTCTGTCCACTGCCACGATCTATAGGTAATCGGACATTGACATCTCCATTTTGCGGGCACTTTTCTTTCAGCTCTGGAAGGAAATTAGGGTTTATAGACGGATCAGAACTCCTGTCCGGGGCAAAGTTGTACAATCTTGGGGTCATGAAGAAGCATGCTGTGGTACCAATAGTATGTGCAGCACTGAGAAGTACAAGGTCTTTATCTGAGAGTCCCTTCTGCAAAAACTTGGCTCTGAGTTGCTGAATTGAGTCACTAACAT
>c1076.graph_c1
TATTTTTCTTCCTTATTCGTATCGAAATACAATTAAGTCAAAAAATGGTACTGCTTTTGGTTCTTATTTTCAGTCAGATTATTGGGATTTCACAAGGCCAACTCAAAGTTGGTTCCTATGCGGAGACATGTCCTGATGCCGAGTCCATTGTCGGTGCCGTTGTTCGTGAAGCCGCAGTCTCCAACTCCAACATTGCTCCGGTCTTGCTTAGGCTCCACTTCCATGACTGCTTTGTGCAGGGGTGTGATGGGTCAATACTAATAGACAATGGCCCAAATGCTGAGAGGCATGCATTTGGTCACCAAGGTGTTGGAGGTTTTGAAGTGATAGAGAAAGCCAAGTCACAACTGGAAGCCACTTGTCCAGGTGTTGTTTCTTGCGCAGACATCGTCGCCTTGGCTGCTAGAGATGCCATATCCTTGACCAATGGACCAGCTTACCAGGTACCGACTGGCCGCAGAGATGGACTTGTTTCGGATACATCGATGGCCGACAACATGCCAGATGTTAG
>c10762.graph_c0
GGAGCCCGAATTGCAGAGGTATCGATTGAAGTTGAGAAGAATTGCTCAAACCTCTTACAGAGTTCTTTGAACAATATAGTAGAGAGACTACATATATCTTTAAATGTCGCCCTGATCCTATACGTACCAATTTCTGTATCCAAGTAACTTGAATCAACTCCATAGTTCGAACAATATGTCGGTGGGTTAGAAGACAAATGGACTAGCAGACAATACAAACTTTTCAATAGTGAAGGCTTTAGACCCTCTGGAGCTTCAATGGCTGATAGCAGAAATTGAAAG
>c10765.graph_c0
GGGAGGAGTTCTTACACTGCTCAAATGGTTTCACCAGTGACTCTCTGTTTCTTCTCTTTCTCTCTCTTCGTCTTCGGCTTCACTTTCTGTGAAGCTCAGAAGGTTCCTGCCATGTTCGTCTTTGGTGACTCCTTAGTAGATGTTGGTAACAAAAATTACCTCAAGGTCTCTATTGTCAAAGCAAATTTCCCTCATAACGGCATCGACTATCCCGGCAAA
>c10768.graph_c0
AACAAATCAGAGCACAGATATGAGGCATTGGACAGGACCTTACCCAACATACATTAATATCGTGATGATTACTTTACTTTATTCAAATAGAAAATAAATATATATTAGCCAGTCTCATATAAATGCAACTTAAGACTCCACTCCTTATCCAAAAGAAAAAAAAAGTCCACTCCTGACTTCAAGTGAAGATGTTATAAATTAT
>c10769.graph_c0
GAGATTATGCCAATGTGGTTTTCTGCATCCTAGAAGAAGTCAGGATGCGATAAACCATGTTGATGGGGGAATGTCCCTCATCAACCCAGGAAAAGAATTAGAATTGTATTTAATCAGGAAAAAATATACAAAAAAATCTCAAGCACAACCCAGGAAAAGAAACTGGGGAAAATGCCTAGAATGAAAGATCAACTATGTGTTCTAAGCTATATAAATTCCACTTCTTAGAGTGGAACAAAGACACAGAAGTGAAAATAGCCTGATTAGAGGAGGCTTTTAGGAGCAAGCATGCTCGGACACGAAATCCAACACTAGCCCATCACTGTTGTTATTTTACAGAGAATTTCTAGTTCTAACACTATTCTTGAGTACTAAGTGTATTTCTCATCTTCTGGACCCAAAAAACGCGTTACAGAAAGCTTTACCAATATCTAGACGCAATGAACCTTCACATTGTAATTATTTTCAAAAAGCTGGTGGTTGCATGTCCAAATGCAATGTGTTCCTTTTGTAGATAATGAACAATTAGTAAACTGTCTGTTCATTTTGTATTCTCTTCCGTTGTTATATGTTTGGATTATTCAGAC
>c10770.graph_c0
GGTGGTTTATTCGCCTATTAGGACCTTATGCTGTGAAGAATAGGCATTTGGTCAATGAAATGCTGAAAATTCCTGAGCAGACATTTTCTGATATAGACCCACAAGTCCAGATTGCTTCACTGGTTGCCTGGGAAGGTTTGATTGATGCTCTTATTCACTCTCCACCAAGAGCTCCTGAGACAAAAATGGCCCCAGAGCATGCTGTTCAACAATCGAGAACATCTGATAAGGGGAACAATGGTGGAACTGAAGCAAATGGACTTTCGAAAAGCATAAATCTCATAATGACACCCCTAATAGGAATCATGTCAAGCAAATGTGATGTCTCTGTTCACTCATCCTGCCTGAACACATGGTGCTATCTACTACACAAACTTGATACCTCTGTCAACTGTTCTTCAGTGATAAAAACTGTTTGGGAGCCTTTCTTTGAAGCAGTCTTCCGGGTTGGACCTGATAGTAAGAATATTTGGTTATGGAATTTCTGCCTAGATTTGCTTGATAATTTTATTTTAGCAAGTGGAGATGCGGATGATGGCCTGAATTACCAGGGAAGTGATCAATTATCAGCTAAAACCCCTGTGATCAGACCTCCAATATCTGGCAAATATTCATGGAAGCATTATCCCATTAAGTGGTTGGCATGGGATCTGAGTCAGTTGGACTTCTATATAAAGATGATTCACATTCTCATCAGTCAAGGGTCACTAGTGACTGTTCCCACTGAATTCAAAAGTTTGGTATGTGATGCTGCCTTGAGGATATTTAGATCTGTTTTGAAAGGAG
>c10775.graph_c0
GACCCATTGATCTGCTGCAAATAGAGCACCCATTCCAAATTTGGGTTCAAGCTCAAATTGTTGCCAATAGTGTAGAGGTCAAAATACACTGGAAGATGTTTTATATTGGGGCTCATCTTATAAGGAGCTTCAGGGCATTCAGTTTTCTAAATTTTGTGACTGGTTGGTAGCTTTCCTCTTTTAGCTGCCTAGGTAAAGGCATGCCACAAATATAAAAAGGGTCATTACCTAATGTTGGTCCAGCCAATGCGAGGTGTTGAGAGGG
>c10778.graph_c0
GTTAACTTGAAGTACAAAGAAGGAAGTATTGGCAATCAGCACTGGCAAGGCAAGTCATCATTAATTGACTGGGGAAAGAGAAAATTGGACACCAAAAGCCAGGAAAATGACTCCACCTAAAAGCGTGACCTGCATAAAAAAATATGTTACGCGGCATTGAGATGTATTGATTCAGTGTAAATAATTATTTGCTTCTTCCTGAGGACAAGCCTGGCAGAACAGTAAAATTGCTCCATTGTGATCTGAAAACGGATTTGAGTTGCG
>c10779.graph_c0
GATTAAAAGATATCTGAGAATCATATATATAAACACATACATTAGCATGGATATAAAATAAACAGTAAATAAACTTTTGCTTTCATAAATATATAGTGGTATCCTCAAGTCACTATTCAATGAATGCATTGGAACCTAATTATAAATAACATGCTCCGTAGGGATGACAATGTCATTCATATGATTAAGAGGACCATCATATCCTATATGATTTCACTACCTAGACATCTCATGTCAAATAAAATCATAACTTCCAATATCCTTTGATCTCCAAAAGAAAATAATACTCTCCGTGGGGAGAATACTATTCCCTTTTGATTAAGTGTATACCATCATATCAAATAAAAAGACAACCGTAG
>c10782.graph_c0
TATACTGGGCTACAAAAGAGTACGAAAAAATGGGTCTAAAATTTTAGTCGGGGTCGGGTGAATTTCGGGTCGCCAAAACCCAAATTCGAACCACAACATCACAAATAATAAAACCTTGCTAAAGGATACCCCTTCAGAGTTCTATACTACTTTGGCATTTCCATTGTCTTGGCTTACAATTGGGGGTGTTACCAACACTTGACAGTTCACAACATAGAGTAAGAATTCTAACAATCTACAATACATCAACCAAACAAACAAAAGGATCGGCTCAAGATTGTGGCTTTGGATCTACCCCAAACTGACTTCAGTGTCTGGCTCTCGATCTTGCAAAAACATCACTGTGGATGGGATCATGAATTGCGTGATCGCGATCGAAGTCCTGAATGTGGGCCACCTTTCGGAAGAATGATTTCTTGATGAATTTG
>c10783.graph_c0
CATGTGACAGATTATAACAGATTTTTTTTTTCCATATTAAACACATGGTTAGTTTGCATATTACAAAATAATTCCTGTTTTCTTGTTTTGCATACAAGCAAAGTTTGCTTCAAAATGGTTGGTGAGGGGTGCTAAGAAGAGTAGTTAAACTTATCTCACCAACCAGCTAGCATATGGGCTACACAATGCTTTACAGCATTTTGGGAGCTCATAAACTGCCCAACAAGATAGATTGCAAAGTATTTTCTACCTTCAATATTTTGCTATTACAGAATGCCAAAGTAGTTGCAACTTGCCACAAAGCCTGGACAAACACGCCTCTCTTAATGAGTTGGAGGTC
>c10785.graph_c0
AATGTGGTGTATTAGACAATGCGTATAGAGTGTTTGAGGAAATGCCTGTGAAAAATGTAGTGTCTTGGACGGCAATCATAAATGGATTTGCAATAGAATGGCAGGTTGATGTTTGTTTAGAGCTCTACGGTCTGATGAGAAATTCGACTGCAAAACCCAACGATTTCACACTGGCGAGTCTTCTGAGTGCTTGCACGGTTAGCGGATCTCTTGGGCAGGGGAAGAGTGCTCACTGTCAAACAATTCAAATGGGTTTTGATTCATATGTCCATATTGCTAATGCTCTTGTATCAATGTATTGCAAGTGTGGGAATGTTCAAGATGGATTATATATATTTGAAAACATGCATAGTAAAGATCTTGTATCTTGGAATTCAATGATTACAGGATATGCTCAGCATGG
>c10786.graph_c0
ATCTCATGTGGGGTGACAAGGAATTGAAGTAATAATAGTGGTAGGATGCGGTAGAGGAATAGGTAGTGGTGAAATGCTCTTGGTGTTCTCTTTGCCAAATTGGGCCCAAAATCTCCCAATTAACTTCTTACTATTGCAATTCCATATTAGGTGGTTAGTAGCAGCATCTATGGTGGTGGTAATGGAAATGTCTTGGTAAAATTTTATGGTGAAAAG
>c10789.graph_c0
GGAGCAGATTGAGAGCAACACCTATGAATGAAAACAAGAACCATTTCCACTCACTCAAAGATAAAGGCTATCAAAAGGAAATAACTTAGATGAACAGTTCTTCCTTTTGGGTATGTCAAAAACCTCACTAAATAAGATTGACAACTAAAGAAGAAAAAGGAAAATGTGATCAGCTCTAAATGTTGCAACGGATAATTTGCCAGATTAATATCTAGAAGAAAAACAGGATCACTAAAGTGATTTACCAATTCTTGCAGGGTTTTATATAATGATATCACCAATAAACTCAATGTTGTTACTATGATTTCTTAAATGGTGGTTTGTTTTGATTTTCTAAGCTGGAGATCCATCACATAAAA
>c1079.graph_c0
GTGCTGGCTCCCTTTTTTGTATAGGGTTCACCCCCCTTGGGTGCTGCTAATATACTTGGCAAAAAAAAAAGGATTGTGTGATGCAATTCTAACATAAGATGTAATTCCAAGGGACCTTAGGTGTGATTGCTAGTTTCTTCTCTACATTTTTCTAAGCTCTAAACTCAATAACCAGACCATATTTAATCTCTTTTATTTTAAAAATCCTATCAACTAATCCCGAACCGTGCCCTCTCAAGAATCACAAACAGCATCTGTCACTGTTCACAGGGGTACTGACAGTCCCAAACTTTATTCTCCCTTGTGTAATCTTAGCCTCAAAACTCTGAACCCTTTGCTGCACTTTTATAAACCCTAGAACTCTATAGTTTTACCATCCTTTAGCCCCTACATTTTGACTCTAAACAACCTTAAAAAAGGCCCCTTCACTGCTGTCCTACATCAGAGTTGCGGTGTTAGAGGAGTCAACAACATTCACAGTATAGGTGGTGGATGCAGCTGAGGCATGTGAGGTTGAAGGTAAAGGAAAAGGAATAGGAGGTTGAGAGATGAGGATGAGGAGCCAGCCATGTGTCATAGGCATTAGAAAGCAAATTCAAAATTCAAACACTTATAAGCAAGAGGTACATGCAGGCTCTAATGAGTCACTTGTTCATAATGTTTGAGAGGTGGTGTTGGACTTAAGGATCGAGCAGTTGTCTAAAACCATCAATTTAAGCTTCATAATGACCTTCAATATATGGGCACATAACTAACGGGCAGATTGGACCTTCTTCCAATCGAGCTAGGCCTCAGAAAGAAGCTGCCCATCATATTTTAGAATGGATAGGAGGTGAGTTATTGGGCCATGGGAAGGATCAAAGTCGCAAGTCGTGG
>c10792.graph_c0
TAACAAAATGAATATTTAAAAGAAGTAATGAAATCTCATTCCATGTTAGGCATATTCTCAAATTGCAACAACAGAATGCATTTATATAGATGGGTCAACTCATTAGTTCTCCCTTCTACCTCTATCCCTGACAGTCCAGGAATCCATGCATAATGTACTAACAAGCAAAAAATTATCCGCAAAAGATGATAAAAAGTTACCAGAAACAAAATTTAACATAGGACTGACCTTATAAAGTGTGTCCAAAATAA
>c10793.graph_c0
GTGAAATTGTTCATCTTCTGCCTGACAAAGTTTGTCCTGCAAAAATCATCTGGCCTGGCCACCTGCACTTCAGAATATTACATTTTCAGATCATATCGTTGCCATACATTATATACCTGAATGGCTAAGAGCTTTCTTAGTGGAAAGGCGTAGTTACGAGTTTATGCTTTCTTCTTGGTGTAAGGATTGAGTTTGGTCCTCTATTTTGATAAGAGATTGAGTTTGGCACCACTTGGTCTTTATTTTTTATGCATATTCTTTTGCCTTCTGTATGTTTTGCCTTCATAATTTTAGATTTTTTAAGAGAAACTATAGTATCTTTTCCCTATCTAAGCTATATCAACATAGCCAACTAGAAAACTCATCCGCTTGTAAATGCTTGGTGTAATACTCATTCGTAAATGATTGGTGTCAGAGTGTTTCACTGATCAGGTGTGATCAGTCTCATCCGTGCAAGTTAGCAATGATGTCTTAGAGAGATCACAGGAGCCATGAACTACAAGTCACGCTTATCATGTTGAACTTCATTAATATATTTATGGTCATTATTTTTGACAGTTCTTTATG
>c10794.graph_c0
TCAATCAAGCAATAATATAATCAAAGCAATAAAATTTGACAGCTGCTAATAAACCCATCACAGCAAACACACTCCAAAACCCAAATACATTCATGTGAACTGAAATTAACCAAAACATATGCTGAGTCAGAATTCAAAAAATCAAGCTTTACCAAAATACTAAAAACAATAAATCCTAATTCGAAATCTAAAACAAAAGCATTTTCGAGTAACAGTACCGGAAGCTGCGGTCCCTGCAACG
>c10795.graph_c0
CTTTCTACTAGTAGGCTTCATGGAAGGGTAGATATTGCTCTTGAAGCCAGTAAGTGGCTAATTGAATCAAACCAGCAAGTAGCTGCTGCGTATGTCACAATGTCAAACGCTTATGCATTGGCTGGGAGTTGGGAGAATGTTCATGGAATTCGTTCTGAAATGAAGCGTAATGGAGTTTCTAAAGAACCTGGTTGTAGTTGGATCGAGATCAAGGATTGTACTTATGTATTCTACGCAGGAGATGTGTCTTCGTGTGCACAGGGGAGCGAGGTGGTGAGTTTGTTGAGGGAATTGGAAGGGAGAATGAAAGAGAGGGGGTATGTGGGAGGGAGTATGG
>c10796.graph_c0
GAGTTCCAGTCCAGTTGAACACTAGAAAACAGTAACAAAAATAGGTTAGAGTGAAACCCATTAGCAAAACCTAGTGTAAATTGTAGCTAGTGAGAGATGTAATGAATTATTTGAAACCCATTATCAACTTTTACTTCTGGGAGGGATGAATAGGCAAAGGGCTTCTTTTTAAGATACAGAAGCTATCATTTGAAGAACTATGTACTAATGTTTTGTTATAGTGTTTTAGATTAATTTTAGCTTTTGGCTCATTGAAGACCTATTGAAACTCAACAGAAAATTTGAGGAGAGCTTACCTATGACATCGCCGATCTCAAAAT
>c10798.graph_c0
GTGGAGTGTAACATTTTTGCACATATGAATCTTTTTTGTTCAATGGAAATTGAATAGTTACTTCTTGTTTTAAACTTCTGTTAGTTGAGATTTTATGAATGGATGTCTTATGTTAGTTCAGTTGGGATAGGCTTTAGTGGTGATAATAATGATGATAATTATGAAGATGATCTTTAGTTCTTTTTTTTGATAAGTAAAGTATTGTATAAAAGGCACTAGAGGGGGGTGAACCCATGTACAAA
>c108.graph_c0
GTGGTTTTTTACTCTATGTCTTGGAGCGTATGGGATTTGGTGAAGAGTGGAGAAGATGGATTAAGTGGTGCATCTCAACTGTGTCTCTCTCAGTCTTGGTGAATGGCTCGCCAGCAGATTTTTTCAAGACTTCGAGAGAGTTGAGGAAGGGGAATCTGCTTTCGCCTTTCTTATTTGTGATTGTAACGGAGGCCTTGAGTAGGATGCTAGAGCAGTGGAGGGTGGGTTAGTGGAAGGCTTCAGATTGAGGGACAGTTCGGGAGAAAGCCTTATCATAACCCATCTTCTGATGATACCATTGTTTTCTGTGGGGCGGAGGAACAAC
>c1080.graph_c0
TGCCGACAAAGGTGGAGAACCATTTGATGAAGCTCTAGAGAGATTTTTTGTGGGGAGGCTTGGAAGAGGAGAAGAAGATTCACTTGGTCAAATGGGATAAGATTATGGCTCCTATTTCTAATGGAGGGCTGAGATTCAGGTCCATGAGAACCTTTAACAAAGCCTTGTTAGGCAAATAGCTTTGGAGGTTTGGAGTAGAGGATGCAGCCATGTGGAGGGAGGTGGTAGTATGGGAGTCAGGATAAGGGTTGGTTCTCAAGGGAAGTGTGGGATACTCAGGGATGTGGGCTATGGAAATCAATAGAAGCAGGCCGTGTCGACTTTCAGCGCTTTAGCCATTTGAAGGTGGGCAATGGGAGAATAGTGAAGTTTTG
>c1080.graph_c1
AGTGAAGTTTTGGGACCATGCATGGTGTTGCGATACTCCCTTGAGAGTCTTGTTACCTAGGCTCTATCGTATTGCTCTTGAGAAGGAGGTCCTGGTGGCAGATTATGCCTCATTTGTGGGGGAGGGGTTGGTGTGGTGTCCGGAATTTAGGAGGAATGTGCAAGATTGGGAGGTGGGGGACTTTGCTGATTTGTTGGGCACTTTAAATAGGGTGAGGGTTGCTATAGGGCGTGAGGATTCTCTTGTGTGGACGTTGCATGCGTCTAAGACATTTACTGTTAAGTCCTTTTATGAGGCTTTGATGAGCAGGGGAGGCGAGGATTTCCCTTGGAAGGTTATTTTGGGCCCCAATATTTCAAGGAAGGTATCTTTTTTTGCATGGACAACAGCTTGGGGGGTCATTTTGACGTTGGATGACCTCTAAAGGAGGGGTTTTTTTGCTGGCAAATAGGTGTTGTTTATGTAGGGATGGGGCA
>c10800.graph_c0
TCTAAAGCTTGAATTTCAGGGTCAATTTCCATACCTCTGCAAGTAGAAAATCTCATAGCCATAAAATTGATACGAGATCGGATGGTCAGATCACCGTTCTTCTCTCTTCAACCGGTGGGAGGGTTTAGAAAAATACAGATCTGAGCTCATCAAATGGCAACTTCGATCAGGCTCATCAATGACATCTGCGTCGTCGTCTTCGTCTTCTGTCTTCGTCTTCGTCTTCATCTTCCG
>c10801.graph_c0
CGAAAAGCCTGACGAAAATTAGGCAAAGAAAAATCTTATTATAAGACACTTCCAAAATCCAAAAGCCAGTGCAGCCTTGATGATGTTGAAGTTATATCCGTAGGCTAAATTGAATAATATACCTTCTTTGATTCTTAGTAATGCATGTAGCACAAAGTTGCCTTCACGGATTTTTGTCATCCTGATTGACCTTTCAACATTATCGCCGTTCATTGTTACGTTACGCGTATACTTGATGCCGCCTCTTGAATACTTTTTTGAATTTCAGCAGGTTTTTTAATGCAGAAATTTGGACAGTAACACTTGAGGCTGATA
>c10803.graph_c0
GAAAGAAAGAAATAAAGAAAAGAACAAAGAAAAAGAAAAAACTACTCAATTCTCATGTCCATTAAGGTCTAAAACGTCCAACATTTCAGGTTCATATTGAAGGGATACAAAAGACAAAAACAGTGCAATCTGGTGATCATAATTCATCACTATTTATCCAGACCAACTTTTTTGGTCTGTTCTTAGTATTATGGAGAAGAATGGGTGATAAGCTGGTTGTTGGTCTAAGATTTGTCTTCTCTATGGTTTCCTGATGATGAACTGTATATTTTTGGTCACTGACTTGGATAGATGTCTTCTTGATAGGTGAAAAACCTAGTCTTTGATCAAATTATCACCCTTGGCATGGTTTCACAATCATGGGATGATACATAATGGGAACTAGGGACTGAAGTCCCAAG
>c10806.graph_c0
AAAATCTATTTAAAATAATTCATAGTTATAATAAGTGGTTGACCCAACGGTTGAACCAGTGAACCATGAACCAGTGTTCTCACTGGGTTGACGTCCAATTCGGTTTTGATAACTATGCTTTAAAGTGTTGGGGAGTGAGTATAGTCTGTCATGAGTCTGCTGAAGGACTTTTGTTAGTCAAAGTTGTTATAGGCTCACTTGACTCTTTTTTGGTCCACTGCAGGTCTGGTTCTGTATGCTTGGATG
>c10809.graph_c0
ATTTTTATCTTTTATGTTTCTTCTGCATATATAAAGAACAAGAAAAAGATCAGATTAATTAGTTCAACACCCAGATTATGGTAATGAAAGATAAATGTTGTTTTGGGTTGAAGATTTAGATTCTGCAGATTAATTGGCACAATAATATGATCTATAAATGTGTGTAGAAAATGAAAGACAGAAAATCAGAAAATTAGGAGAGTATATGATCCAATGCAGAAAAACAGAGAAAGTGG
>c10811.graph_c0
ATGATAGCATGTGTTTTGATTGAGGTTATGGTTTTAGATCGTGCAGGGTGACGAATTGGGATTCATGTGATCTTTAGTTGGGAAAGACTTTGTTGAGTAGAGTTGACTTTAATCTCCTTTGATATTGTTTCTCTAGGACCAGAACATGTTGTATGCTCCATTCCAAGGGGCATTGTACCCAATTTATATAGTTTCTTTTCCAACTTTGAAGGATGGAAGTCTGTCCTGCTCATCTATGACAATGGCTTCCACTGCTGCTGGAATGGCTTGATTTGGT
>c10815.graph_c0
GTGGCAACTAGTCCTGTCTCGCCGGTACAACTACATATTAGTCCCTTCGTTAACATGGACCTGTGTTTCTGCCTTAGAATTTTTTTATTTTACTTTTATTTTTTATTCTTATTATTATTATCAATATCTTAGAAAAGTCTAAAAGGAGAGTAAGCATGTAATGGAGCACCTTTGCATTTATGAGTTAAAACCTGTTTTTCTACTTCCACACCCCTTATCTTCTTGCCAAAAAAAGAAAAGGAAAAGTAAAGATGTTCTACTGTGCACATGTATCTTACTATCTGTTGCATCACATATCTATTCATTTCAGAATAGTGTAGTTGGCATGTCTGCAAACTGATTAGATTGTTGGTTGAGTGTCTTACCTTTAGTATCTACTAATTCACAGTAGTTGCTGACTAGATGTTATCTTTTTATTTTAATTGATCTTGTCTATTCAATATTTTCGTTCTTATTTCTATTTCTTGTCACTTGACTTTCTGCAGCAGTATCAGTTTCAATCACACT
>c10816.graph_c0
AGAAGAACTGCCCGCGGCATGCAGGTATCTCTTCTATAGCATGTAATTTGCTTGCATATTGCATATAGCATTGCCCTTGCATATATAGGGATTGAGGACTCTCTCCATTTAGTACATAGAATCTTTATATTTCATGGTTGGAATCATTTTAGGTTTTGGAACTCACATGTGTTCCTACTAATTAGACTGCCATAAATATTATGCTTCCATACACAAAACCA
>c10818.graph_c0
GCAATAAAAGAGACATATCAAGATGAACTGCTGGGTACATATTTTTTTGATTTATAAGGCTACCAAAAGCACCAAATATGACCAAGACAGTTGACTTGAGACAATAAAAGAAGAGATTCATCCATGGCAACTCATGGATACTCAGAAAAGTCAAAAGAAACACCAAATTGAGCAAAGACCCACAAGAATTAAGACCATAAAAGAAGAAAAACATCAGTGACAATGAATG
>c10819.graph_c0
TCATGTCTTGTTGTCATTATTAATGAAGCAATGCAAAGAATGAGATCACTCGGACTGAATAACCATCTAGTTATCAGGATCAAGCATTTAGGTGTGTAAGAAACCCCTTCTCCTTTCATCTTAACGGATTAAGGTGTCTGCTTTCAAGTTTTGGCATATTAACATTTCCAGAGCTCCAAACAAGAGAGTAGGGAAAACAGCACTCAAGGCAGTAACCATTTCCAAAACAACAAG
>c1082.graph_c0
GTACCCCTCAAAATTTGAATTCTTTCTCAATTCTTGCAATTATACTCTGTAATTCGAACTTATTTGCGCATGCGAACGGAGTTTTAGACCGAATGATCGAGACCCGTCAACCAGTTTCGGCGATTTTGGATTCAATTGTTAGTTGTTATACAGAGTGTAATGGATCCAAATCTAATTCTGTGGTGTTGGATATATTAATTACTTCTTATAAGAAGAATGGTATGTTAAATGAAGCTGCTTTTGTATCCTTAGGTGCTAAAAATGGTACATTTTTGCCTAGTTTGGTGTGTCGTAATTCTCTATTGAAAGACTTATTGAAGTGTAATAAAATGGAGTTGTTTTGGAAGGTGTATGGTGGAATGTTAGAGG
>c10820.graph_c0
TACAAGTAAATTAGTTTGACAAGGTCATTTTCCTTATCTGTGAGGCCTTAAACTTGATTAGGGATTTTTACTTCCTAAATTGCATGGGCATGCACACACCTAGAGAGAGGTGACAATAGAGCAAGAAAGGGAAGGAAGAAGGGAGGGAGACGAATACATAACATGGATAGATGTGATAAATAGGTATTGTGAAATGTAAATTCCAATTACAAGCTACAGTAGGTAGATG
>c10822.graph_c0
GGAGAAGGAAGTGATGAAAGCCAGGGCTAGTGCTATAAATAGGAAAATATTAAGAATAAAGTAATCGCTCAACCAGTGCCAGTCATCTGATGCCCTCAAATCACATTCTGTCCCCACGATGAATGCTAGTAGCTTTAAGGGCCCAACGGCATCCTGCCTCCCCATATTCCCAATGAAAGGTTGCTTGTTCAAACTTCATACAAGTCCATGCATAATGCATACAGTATGGTAGTGCATAAGAAAGGCCATATCCAAGGCACCCGCACTCAACAGGATCTGGGAGAGGTGGATGGTAGGCA
>c10823.graph_c0
GGTAGCTAGGATTTTGGAGAAGCTGCAACGTGATTTCCTTTGGGAAGGCATGGATGACTAACGGAGATGCACTTAGTCGGGTGGAGTAAAATCAAAACCCCTATTTCCGAAGGAGGCTTGGGGATTAGAGACTTGAGAGTGTTCAACCAAGCTTTATTGGGCAAATGGCTTTGGAGGTACGGGAGGGTGAGGAAAGGGTGTTGTGGAAGGAGG
>c10828.graph_c0
AACAGTAAATGAGTTCCTTGGAAAGAGTTGGAGACATGTTCTTCCAAATGCAACGGAACCATTGGGAGTTACAGTTATGAAGTCCCGCGGATTCTTCCTGGATGCATACTGGTACTGGCTAGGAGTTGGGGCATTGTCTGGATTTGTATTGCTATACAACTTCTGTTTCACTATAGCTCTCACTTATCTAAATCCTTTTGGGAAGCCTCAAGCTGTTATACCAGAAGA
>c10829.graph_c0
TTATGATTTCCAACAAATGCAGGCTCAACTTATATTTGCTGTAGTAATTTTCCTAAAACTTTTAAACAACTAAACTGTCTATTAAGGGTACAAAATATAATGAAGGTGTTGTTTCATATGGGTGGTTATAAATGCCTTAAACTACTGACCACCAATAATATGTGTAGGGAAAATGTCACACACTTGTCTGTAATTGTCTACCCTAGCTAGTGGTCCATTTTGTAGGAGGGAAAGTGGGAG
>c1083.graph_c0
ATGGAACCAGGTATTTGCTTTCTCCAAAGAGCGCGTTCAATCGTCGGAGCTAGAAGTTTTTGTGAAGGATAGAGAAATGGTGGGAAGAGATGATTATTTTGGGAGGGTGGTTTTTGACTTGAATGAGGTTCCAACTAGGGTTCCACCCGATAGCCCACTGGCTCCTCAGTGGTACAGATTGGAGAACCGGCGTGGGGAAGGGAAGGTGAGGGG
>c1083.graph_c1
GCATATCTTGGTTTTGAGCACTTGGTTTCCCACCTGGACTTTCACAGAAACTTCTGGGAGGCGGCTTCTGTCATTGGGAATGATGTCTTGAGCTTCAATGACGTTTACCCTAAGGTACCAGAGCTTCGGTGAGACATAAACCTTTGACCTGATGTTGAAAACACCCTCTCCATGAACATAAGAAGCATCAGAATGCCATGCCTCTGGAAAGGCTTCATCGGCTTGAGTCCCCATCCAAACAGCAACCATGACTTCTCCCCTCACCT
>c10834.graph_c0
AATTTAAGTTTGAACTGTCTATATATATTTTTAGAAAAGTTATTCTATTATTTTGTGAGGACTTCCTACGGGGTAAGTGTGTGGAGGAGCATAAGGAGAGAGTGGGATGAGTTCTCAAAACATGTCAAATGGAGGGTGGGGGATGAGAGTTGGATTAGGTTCTGGCTAGACTATTGGAGTGAGGGAGGTCCTCTTCAAACGACTTTCCCCCAGCTCTTCAGAATAGCTTCTAATAACCACATTTTAATTGCTGACTGCTTTAGGACAGGGGGAGTTATGGTTTGGGACATTAGATTTGTCACGCAGTTACAGGATTGGGAGGTGGAGAAAGCTTTGGAGTTTTATGACCTCATAGACTGAACATCCCTGAGGAAGGAGAGGATAGACTATGGTGGGTTGGGACTAAGCAAGGCAAGTTCGAGGTCAGATATTATTACAGAATTTTGAAGAGGGAGGAGAGACAGAGATTCCCTTGGAAAGCTATTTGGAGAACTCAGGCTCCCCTAAAGATGGTTTTTTTTTCGGGTGGTGTGCGGCTTCAGAGAAGATTCCGACTATGGACAATTTGTGCAGAAGACGCCAAATAATTGTAAATTGGTGTTTTGTCTATATAAGGCTACCAAAGAGACATTGAAT
>c10835.graph_c0
AAAGAAAAAGAAAAAAGAAAGCTCTAGATACACTCCAGTATTGTCAACTGCTGCTCTCCCTAGCATTCCATGTTCCATCATCAAGGCTTCAAGTTGGTTGAGAGAAGAGGGATTATTATCCACCAATCTCTTGCAGCAGTCGTTTTATTGTCCACCAAATGTGGTATCCATTTAAATTAAGTTGAAAATCTATTCATTATCATCATCATCCGCAACCTCATAATAAAGAAAATATTGCTAGTAGTCCCCTCA
>c10836.graph_c0
TGCCCAAAGACTCAATTCTCATGCGTTTATATGTATGTATATGGAAGTCTCTACGTTCTCTGTGTACGAACTAGGATCCAAGCAATATGAAACATAATTTCTCAGAGTAAGATATATAACAGTTGGTCAGTTCGCATTTTGAAAGCACTTATCTTGCTTCGAGAAGCAACAATCAGAACAATTTTTGCTCTCGGAAGCGAAATAAATATTTTCGAAATCTTAATAAATCGGGCAAAATGCGCAATAAGAATCACGCAAATTTTCAAGAAGAAAAACAAATATATTTAAATCCAAAAAAGTGGAGTCTTCAACAGAATGATAGCAAGAACAAAAACAGAAACGATTTTGA
>c10838.graph_c0
GGGTTTAATTATATTTCTTCTCGAATTATCAATTTTACGTTTTCACAAATTAACAAGATTCAAGATTTTAAACATCATTCTTGAGAAAACTGCCATATTCTAAAGTCAAGATCATAAACTCTCTACATTATAATGCTAAATTAAAAAATAAATCAGGCCATTCAAACTTGAGAGAATGTCCAAGGAGGCCCTTATTGCAGGACTCTGTGCGTGGAACTACACCCCATTTTTGTGAAAAACTACATATATTAACTACTTATAAAATCTCTCATTTAAAAACAAGAAAAAATATATATACACGCCATTCAATCTGATTGGTCATTGTTTAAGATCCCAATCCATGAAAATCTCAGTGTCAATTTCAAAATATACCACCTTCATAGACAAACACTGATGTTAAAAATTGATTACACAGCTATCAATAAGTATATGCGAGACTGATAAAGAGGCATTCTCTAGAATCGCTTCCAACAAGAGA
>c10839.graph_c0
ATATATTTCAGGCAATTCTTCATTTAAAGAAAAAGATATCATGGCATGCCATAAATCATCAAGGGCTCTTAGAAGCCAGTCTTCCATAATTAACTTCGCTCTATGTTGCTGTTGGCTCTGCAAAGCTTGCTTCTAATGATGGGTACAGCACAACATCTCCATCAATTAACTGGTGTTATTCTCCTTCTCTAACAGAATCTTCAAGGTTCTAACGCAAAGAGCAATGCTTTTCAAATTG
>c10840.graph_c0
TTTTGTCGTTGGGTCTTCTGATATCATTCCAATTAATTGTTGTTTTGACGGTAAGCTAAGTGGGGTAGGTATTTTATGTATTACTAATCTAGTCAACATATGTATACAGACAGAAAGAACAAAGAGAAGATGATGGTAGCTGGACAAAACGAAATGGGGGAAGTTGCAGCAGAGGAAGGCTACAATTTTGAACAGCTCGCAATTTTAGACCCAGCCAGCCTGCCAGAGCCTGTCCAAAATCAATGATTGGGTCATGAAAGCCAATTTGGGTCAAGAATTTGTGTTTCTCAATTTTGATTATAAATGGG
>c10841.graph_c0
AGATGCTGAACTTATGGTATTTGGTAGTTTCTAAGCGTTTCAAGGTGCTCTTGGAACATATGACCCAGGAAGTTTGATGACAGTAATCCCTAAATGCTGTTTATGTTGTAATTTCTGACTTTCTCTTCTCTTGCAATATCATAAATAAACAGTACATCTCTACTTTCCTTTTACTATAGTTACATTTTTCGTACCTCTATTGGTATTTGATATGTTATGATACTTGTGATGAATGTTGTGGTCATTGCAATGTGGTGAGTTGAGATTATTTTGCGAATTCTAAATCGAATTTTAAGATTCCATGGATGTTCAAGCTAGTTGGTGATAACATATTCTTATGGAATTGTACTCTTACTAGATTTATATAAACCTTTTTATATGTTGTAAAATTAATGCTCCCCTTTTTAAAAGGTTTACAATGACCCCATGTGAAATTGCATTTGTCATGTAGATGCTATTCATTCTAATTGTTTAAGAAGTGTACATGTACAAAAAAATAATGGTAGTGGACAGCAATGTATCT
>c10842.graph_c0
GCCAGGCACAATTGAGAAAAACGCGTCGCAAGTCAAAGACAAAGCGATGGCCCACGTCACTGATTGAAGACCTTCAGGTTTTAGCCCTAATCCTAGACCGGCGAGGGAGGGAATCATACCGGCTACACTGACGAAGAGGAGCAGCGGTCGCCGTCCGATTTAATCCATCAGAAAATAAGCCTCCACGATGAAGAAAATCATGGGGCATCTAACGGCTACACTTGCTAACAATTAGATAGTCTTTCTGAATTCTGTTTGTTCACTCCTGTCATGGACAAAATCAGAGAGCCGTACAGTACGACTTCAATACCAACTGATTTCTGGA
>c10845.graph_c0
AGTTGCCACTTGCCAGATAGAAAGAAAAAAGTAATTCTAACACTGTATTTGAAACGACGGGATTTGATGCAATTTGGATTTTGAAATAGGATTTTAATTGTTTGGAATAACTGGAATTCAAAGGAAAATTGAATTTCAAAGTCAAAATTGATCAGATTTCATGAGAATTAGATTTACTTAAAATGGATAAAAATGTTTATTTAATAATACCATTCAAT
>c10847.graph_c0
GAGAATTCTTATTGTTCATTTAGGCTGTTGGACCCTCTTTGGTAGTCTCTGTGATTTGAGTTCTTTTAATTATACTGCCAGGTGCTCATTTTCAGCCTCTTATTAACTGACATTATAAATTTGGTTTTCAGTTATTTCCCCACATTCCTCTTTTGAATTTTAAACTTTTTTGCCGCAAGCTGTAGCTGAATGTGCTTCCTTTGCATACT
>c10849.graph_c0
GCTTACGTAAACGTTGGATGTTATTATCTGGTTGGTGTTCCATTGGGTTCGGTTCTCGGCTTTTATTTCAACCTTGGTGCTAAGGGAATATGGTCTGGGATGATGGCAGGCACAGCTATTCAGACTATCATCTTAGTGTGGGTCACATTGCGGACAGATTGGGTTAAAGAGGTGGAGAAGGCAAGGGTGCGATTGGATCAATGGGAAAACAGTA
>c1085.graph_c0
GATTAAGCAAAGAAACTTCAAAAGCTTATAATGATTCTGATCAAGAAAACGATAACTTGAAAGGTATTCAGGAGTTATGGAACAAGAAATCCAAGGGAAGCCCACCAGAGCAGAAGATTCTTCTACTCTGTGGTCCCCCAGGGCTTGGAAAAACAACGCTTGCACATGTAGCTGCTAGGCACTGTGGATACCGTGTTGTGGAGATTAACGCAAGTGATGATCGGTCTTCATCAACAATTGAAGCTAGAATCCTTGATG
>c1085.graph_c1
AAGCTAGAATCCTTGATGTGGTTCAGATGAATTCTGTCATGGCTGACTCGAAGCCCAAGTGTTTGGTAATTGATGAAATAGATGGAGCTCTTGGTGATGGCAAGGGTGCTGTTGAGGTTATTCTAAAGATGTTGTCATCTGAAAGGAAGTCAGATACTGGGAAAGAAAATGTAGCTAAAGAGGAACAACTGGGAAGGATGTCATCAAAGAAGAAGCGTAAAAATGCATCATTGTCAAGACCTGTGATTTGCATATGTAATGACCTATATGCACCTGCCTTGAGGCCATTGCGCCAGGTGGCAAAGGTCCATGTATTTGTTCAACCAACAGTGACTCGTG
>c10851.graph_c0
GGACCTCTATCACCGTGACGAATCTCACATGCTGTCTTGTATGCATGTTAGACATTGTTAATATGGCTTAACCTCTAGCAAGTTCTTCAGATTGATAAATTGTGCTTGCTGACTTTGTGTGCATGTTAAATATTATTTGGGCTGCGCAATGGCATTTTTTTGTTGGTAAGATAACCTATCATATGCTCATCCCACATGCTAGCTTACTAGACCTCTTTTCG
>c10852.graph_c0
TGGTCAGAAGCAAACGATTCTTCTCCGGCTTCATAAACATCAAATGGGGATTCAACAGCTCCATTCTCACCCTCTTCTAATCTCTCAAACAAATCCTTCCTGTCTGGTATTGTGAGATTAGTTAATTTTCTACCAAGGCTACTACTAGACAGCCTTGACTTGGGTGGTTCCAATGCAGCAGCAGCAGGAGTCTCTTCTCCTGTTGAATTGGTTTTCTCCCAAGTCAAGTCTTCAACATCTATCTCTTCCG
>c10854.graph_c0
TTTTCTTGATGTTTTTGCCATTTTTTTGGGTGTGATGTTTTTGCCATTTAGTCATCAACAATATATATTAACTTCAGTAATCAATGAATCTTTGCAGGCTATTTGGTCTAGAATTGGCATGGAGACTTCAAGAGTGCATGAAAGTCTGAGGAAACTGGTTTTCTAAATTATGTAATCTTACTTAGTACTGACACAAGGTGACAACAGATTGCAGGATGGCTTTTGTTATTCTTGATATATAGAAGGGGGCTTGTTTCTCAATGTTCTCATTTTTTTTTCAGTGCATGCATTTTTAAAATCATATATCAAACAAAGGCAAGATAACAAACACAAGCAAACTCAAACAACACACAGTACCAAAAAATCTACTAAACAATAAAAAAAACCCTTCTCATTCCATGAACTGTATCACATAGGCAAGGAAGCAGGTCTGCAGCCCACCACTTCCAAAGGATG
>c10856.graph_c0
GGGGCAATTCCTGTTATGTTGCATGCGGCAATGGATCAAACACTTTCTGTTGTCCAGGATTATTTCAGTGAGAAGGTCAAGAGCATGGTTGTTGATTCTCCAAGGACGTACCATGAGGTTACCAACTATCTTCAGGAAATAGCTCCTTGTCTTTGTGATCGAGTTGAGTTATACAACAAAAGAACTCCCCTTTTTGATGAATATAATATTGAGGATGAGATAAACAATATTCTCAGTAAA
>c10859.graph_c0
GGGAAGGGTCCATCTTTTGCAAGAAAGGAAGATAAATACAATGAGGACATGTACGTGTGTGAGTATCAACACACTATTTGTAAGCTAAACTAATGCTATGATTTGAAAAAAAAAATTTGGGGGTGCCAGCCTTCAATAAATCGGGCATCTACATGATAACTCCCTACAATATAGTCACAATGACACAACCTCCCAAATATATTGTTTGAT
>c1086.graph_c0
GAAAGAGAATCATATATTCCGGCAATCTCCATGGATTCCAGCAAAAAAAACAAAAGTGATAATTTCTTCATTAGGTGCAACTCAATTCTGCATTGGATGCAACTGAATTCTCCATTAAGTGCAACTCAGTTCTGCATTACCCATTATGCAACAAAATAATCCAACGGCCAATGGGACTTCAATTTGCTCACGTAAACTCACATTTATATCAATTTTCTCACATAAACTCAC
>c10860.graph_c0
GCTGCACATTAGTTAATCCTCTAGCATCATCTCTGTCATCATATATATTTTTTTCTTTCTAATAAGCACCACACACACCCGCTTCCCAAGTCCCAACTGTGATTTGAACCTTGCACCTCTCCCTTTGAGAGAGGCAAGAGATACAACTCAAGCTAACAGCTGGTGGTGCACCATCTCTATCCATCATACACCCTAATTGGCTACACATTCCCTTTGTG
>c10863.graph_c0
AGGCGACGCTACAGAGATCGTGAAGGCTTTCTTCATCCTTCTAGCTATATTTTCTTAAGTCAAAAATGGAACTGTTCAGGTAAAGGGTTCCAAACCCCGTCATCAATGTCCTTTTTTTTTGTTAAGTCTCAAATGTAAAAGGAATTGAAGTCCATAAAGTAATGAAATTATTATTTCAGCTACTATATTTTCCTATTTGTTTTATTTATTTTTTGAGAATCGGAGGTGTTCATTG
>c10864.graph_c0
TCAAACCCCTGATCTCTCTCAAAACCTAACCAATGGTAATGGTTGATCGCATGGAATCAAACCCCAACCAATCGCACCATGCAACACCATCATCGACGATCATTTTTGTTGCCACCGTCATGTCTAATCTTGTGTTGCCACCAATTGCCGCTACCAAATCAACCCCCCATGAACCACAACCACCAGAATCACGCAATGTCTGATCTTGGGATTTGGGATCTGACCATTGGGAGGATTTCTGGCGAGGGGTGTTGGGTCGCTACTTGTGGCGATGGGGATGCTGAGGGGTCAAAATGGCTAGCTGGATAGCTAGCTCGTTGGAACCCTGTTTTCTGGTATTGACTTGCCATTTTGGCCAAATTCGATTCTAGAGAGCAGCGTTGGGGATGCTCTTATGCCG
>c10865.graph_c0
TTACACAGAAGCCTCTGGTGTTACAACTTACACCTGAAGACGTTTCTCATTGTCGCAAATGCGGCGATAGCGATCGAAGTTACATAGTCGTCCTTTGTAGAGAGGGAACTGGGATGTGAAAAGTGTGAGTTAACATATCGACATTGGTAATGTGATGGTGGTACTAATTAAAGCTGTACAGGCTTCAGTTGCACATGCTGTTTTTGTTAACTGGAGGTGGTTCTAATGTAATCTCAACCAGCCAGGGACCAGGGTGTTCTGTACTCAGGCTTGTCAACTTGACAGAAAAGAGG
>c10866.graph_c0
AGAATCAGCTTTTAACAACTCAAAACACATCATGGAATAAGGTTTGGTAGAATTCCTTTTCACACATTGGTGATTTCACTCTGCAGTTCTTTACAAAGGTAATGAGGTTGCTGATTGTTATAAAATGATGTTTTTGTTGCCTCTAATACACATTTGTCTATTAATTGATCAACTAAAATCCTGGTGAGCTTACAAAACTTGCTGTCACCCTATTTGCAACAAATTATTTTATGCTGCTAATTGTGTGATACAATCTTTCACTTGGGGATGCTGCTCCAATATGTACTCCTTCCCTGCGCCCTCAATCATCCCAAAGACAATGAGGAGTAAAGCTAAAATACTTGAAACTGATTTTCAGTAAAGTTGTTATTAT
>c10870.graph_c0
CTCTCTCTCTCTCTAAACAAAAAACGATCAGCTAACGAGTCAAAGATCTTCTTCTCTTAGGACAAGCACCGAAAATTTGCAGTCTCAAGACACTGCAATGGCGACCACATCGCTCTCTCTCCTCCCTTCTCTCAGTTTTATCCTCGAGCGTCCCCAATCTCTCTTCCCATCAAGCATCTCAGCTGCTGCTTCTTCTTCTTCTTTCTTCGCCGGTGG
>c10873.graph_c0
CAAACTTGAAATTGAAAATGGCCACTTCAAAGAAAAAGACCAGGAAGTTGAGAGGACATGTCAGTCATGGTCATGGACGTATCGGCAAACACCGCAAACATCCTGGCGGTCGTGGTAACGCTGGTGGTGAGCACCACCACAGAATCAACATGGACAAGTACCACCCTGGGTACTTTGGCAAACTTGGTATGAGGAATTACCATCTGAGGAGAAACAAGGACTGGAGCCCTGTACTCAATCTGGATAAACTGTGGACCCTGGTGTCTGAACAGTCGAGGCTAAAATATGCATCGGCTACTGATGGCAAAGTTCCAGTTATCAACATTGTGAAAGCTGGTTACTACAAGCTCTTAGGGAAAGGAAAACTTCCCAAACAACCTGTCATAGTGAAAGCCAAG
>c10874.graph_c0
ATCCAAGAGTGGTTACAAAAGCTATTATAGAGTCCGCAACAGGGGCTAGATGTGATCTCTTGGACATGGATCCAATGCAGCGGCGCCTTCAGGAGGTGATTAAGGAGAAGAAGTATTTGCTTGTGTTGGATGATGTGTGGAATGACAACTACAGTTACTGGGATGTTCTACAAGTTCCTTTTAGTGTTGGGGCCAGGGGAAGTAAGATTATTGTAACTAGCAGAAGTGAAGCAGTTTCATCAATTATGGGCA
>c10875.graph_c0
CAGCAGTATAATAAGATTAAAGAGTAGATTGCATGGGCAGATTTGTCTTTTCATAAAAAATGGAATGATATAGCTCCAAGGATGCCAACACCCTGGCCTAGTAGCCAACAGAGGCCACTCCAATTTGATCAATACAAAAGCTCTTCACAACAGCATTCAGCATTTTGGTTACCACTTACTATAGCTACCCAAGACCAGAGGAATTCACCCTCAGTACAACATTACTTGTACTGATAACCCCTATTGGCTCATCTCTACTACCAGTTTTTCAAGTGCTTCAGTTGTCAAAGGAATGTACAAGCAATCTTGGCCATCAGAATGCCTTCTCGTCTTGACCAACTCGTGATCTTTGAATTCTGTCAAATGAGAATTCAATGTTGTCTGGCTACTCACCAAGAAGCGCTCTCGACAAATTGTGTACAAATTATTGATTGCCATCCCTTCTTCATCGGGATGGGCCAATTGATGTTCTGCAAGAACTTTGAACACACTCTGGGCATTGGGCGTCAAACTCTGTAAAACTATTGAAGCTGTCTTAACACTTTGGGTAGTGCCGCCATGTGCAAGAATCAAAGGAAAGAAGATTCCTTCAACATTGTATGGTGCAAAGGTAGGGACATGATACCAACACCAGTTGAACTGCGTGTGAACCATCTTCTTATCCCACAAAAGAGGTGCATTCACATGGTCAATAGAAGCAACCATACGGATATGAGAACAAGCAGCTATTCTTGCAAGATATTGTTGAGTGTCAGAATCTCGCAATCCAG
>c10877.graph_c0
GGGGTGACTGATGGTGAAGGGGAAGTGAGTGTGATGTCGCACCTATTATTTGCTAACAATACACCTATTGTTTGCTGACGATACATTGATTTTTTGTGAGCCAGAGAAGCAGCAATTAAGATATTTGATGTGTGTCTTGTTATGCTTTGCAGCAGTGTCAGGGCTGAAGATTAATCTTAGCAAGAGCGAGATTAGCCCTATAGG
>c10878.graph_c0
AAAAAAAAAAAAAAAAACCAAGTGATTTTTCCACTTATCATCTCAAGCATTGAGCTTTATCCTTTCCTTTCTTCTGCTGCCTCGATGCAACTATTTTTCTGTTTCCCTTTCTTTCAGAGCTATAGTTTACCCTCTTCCGGTGCTGAATCAACTTCCACAATTAACATCAGGAAGGGTTTCCTGTACCACAAAGCTGGAACTCTGTTACCAAATGTTCTAGCCAAATCCACTGAATTCAAGCGTTACTATATCTAGTTGTCAATGCAACAAAGCTATGCAGGTTTTCATTTGAGAATCATCTGTAGAAAAATATGTGAAGATGTTTTGGACATTGTCAAACATTGCTTTGATGATTTCCTTTGATTTATTTACCAAAAAAAAGGGTTCCTTTGATTTTTTTGTGGTGACAGAATATTGGGTTGAATGTATTGCAAGAGCTTTCCATGCATTTGCATTATCATGCTTCCTGTTGTTAAGTGTTTTCCTGTTATCATCTCATCAGAAATAATATTTTTAGCATGATTACTTTAGGTATGTTGATGTAAAAGCATGT
>c10879.graph_c0
GTTGTACTTCATAGCCAAGATACGAAGTGAAGGCTCAATTGTGCCTCCTCTAAGCCTTAGCACCAAGTGAAGGGTGGATTCTTTCTGAATATTGTAATCTGACAATGTACGGCCATCCTCTAGCTGTTTACCAGCAAAAATCAATCGCTGCTGGTCTGGTGGAATACCTTCTTTATCCTGAATTTTAGCCTTTACATTTTCGATGGTATCTGAGGCTTCCACCTCAAGGGTGATAGTTTTCCCAGTAAGGGTTTTTACGAAGATCTGCATTGTGTACTCCCAGAAAAAC
>c1088.graph_c0
GAAAGAGAAAGAGAGAGAGAGAGGGAGACAGAAAAAAAGAAATCCTCAATTCCAAATCACACTGAAGAAATGACTAGAGATGAAGACTTTAAGCTCCTCAAGATCCAGACTTGTGTTCTCAAAGTGAACATACACTGTGATGGATGTAAGCAGAAAGTGAAGAAACTCCTTCAGAGAATTGAAGGTGTTTACCAAGTAAACATAGATGCAGAGCAACAGAGAGTCAGTGTTTCAGGAAGTGTAGATTCAGCAACTTTGATCAAGAAACTAGTTAAAGCTGGCAAGCATGCTGAGCTTTGGTCATAGAAAAGCAGCCAAAGCAAAAAACGGAAGGCCAACTGCATCAAAGATGACACGAACAAAATGGGCCAAAAGCAATGTCTGAGCAAGGGCCTTGAAGCCTTCAAAAAACAGCAAAAGTTCCCTGCTTTCAGCTCAGAAGAAGATGATGATTATTTTGATGATGATGAAGAGGATGGGCTGTGGTTTCTCAGGGAGAAAGCAAACCAACTGGGTTTGCG
>c10880.graph_c0
GCTGCTGAAAATGTCTATGTTAAGGTAATCCTAAGTTCCCATTGAGATGCTGTCATACGGTTCTCTTTTATCAAGTGATCTGAGTTGTGTCTTCGTTGCATTACTGCTTTGTATTTAATGTTCATTTCATTTGACCTGGATGATGTTATTGAAGTTTGAATACTGGGTTTGGATGTGTGTTAGTTTTTTTCTCAGTTTGAAACTTCTCTTTCTGGTTGTTTTATTTATGTTTATATTCTTTAGATTCTTCATTCCATTTTTGTCTTTCTTTGATTTGCATTGTTAATATTTGGCATTTAGGAGTAATTTTGCCTTGTTTTTATCAAATAACATCTGAAGATTACAATGACATACATATAGTTTTAATTTCTGG
>c10881.graph_c0
GTGAGGGTTGGGTGAGGAACCTTGTGCACTGGGCAGCCCTTTTTATATATTGGGAGGTGGTGTGTTCTTCTCTCCAAGCCAGTAGTTAGGGTGTTAGAAAGCTTATGTCATCCAACCAATCCATGCTTGGAGAATAGTTGTGGAGATTTGCATCAGATAGGGATATCTATTGGAGTTTGGAGAGAGGGGTCGAAGGAACATAAGGGGGTTCTAGGGATGTTTGAACTACTTTGGAG
>c10881.graph_c1
AACTTTACAGGATCAGGATATAATATTTGGCATACCCTTAAGTCTTCTCCATCAACTCAAACCCTCCAGTCTTCTCCATCAATTCAACCCTCCTTTCTCTGACTATTCTAGATTGTGGTGTTTTTATGTGCGGGGGTCTGGTACCAGTTAGAGGTTGATACATTTTCTCTTTACGCTGGAAACTAAATTAGCGCATCTATATTTTCAGTGAGGGTTG
>c10882.graph_c0
TGGGTGAGACGCGGGTTAGCAACTGAATGGGGAATTTAGCAAAAATTCGTTTCAAATTCCACAGATGTCATCAGCAACTTTAGTATATACATATATGCTCCTGTAGATAATACATATATGTATGTATACATCTTTTTTGGTGGGGTATATATGCTGGACAAAAGGAAAAGAGATTCAGAATCAAAATTTTAAAGATCCGATTTGCCAAAAAGATCATCCAAAATCAATCACATACACAGATGCATGCCTATAGCAGAGCAGAACCAGAGATCCATCACAAAAAGAACAAACCTTCTAATACAAAAAGCATCACTTTAACAAAACCTTTTAAAAGAAAATCTAACTAAATAATTAGAGTTTCAAAACTATAACAGAG
>c10887.graph_c0
GTCAAAATATAAAAGCTTGGAAGTAGTTTCAAACACACATTTCTAATATTTCAATGCAACCGAAGAAAACAACTTAAACCTTGATTCTGACTTTTGGCTGACAACACTGGAAATTAGGATTTCTCACAACCTTGCTCGACTCCACTGTGTTAAGACCATCGTTACAGAGAAAATGTCTTAACACAGTCTCTCCAATTTGGGTTAAAATATAAAAGGTTGGAAGTAGTTTCAAAACATTTACATGTAATTTATGCAATGAATCTAATATTTCAACGCAACCTTAGAAAACAACTTAAACCTTGATTCTGACTTTTGGCTGACAACACTGGAAAT
>c10889.graph_c0
ATTCCACATTACATTAGTTTCATTGTTGATTGCTATTCTTGAACCTCTTCACCATGCCGCCTGCCCGCTCCCTTGACCTTGACAGTAAGGATGAGAATCAAGCCTTGAGGCACTAGCGATCGGGCACTAGCGATCGATCTTGTGCACTCAACAATCGATCTTAAGTTAAGATAAAGTGTTCAAGATCGACTGCTAAAAGGCAGCTCTCTCTAAGTTCCACACTGCTTCTTTTAACATCTTATTTTAAAATAGTTATACTTTCTAACCTTTTAAATTCCACCACCTAGTTCATTTCTAATATGTTTCCTACGTTGCATGTAATACGTGCCCAGTTCAATCTGCAGCTTTGAAAAGTTCAAAATAATGATCAGTTGTCTGATTAAAAAGACAAAAGAAAGAGGAAAATCCCATCAATTGAATTGTTAACCTCATCA
>c1089.graph_c0
ATCAAATCCGTTTGCTTAATTGGCTGTGCTGCTGGGGTCAGTTTCAGGGCTCTTTTGAAATCACTGAATCACTTCTAAGTTTGATCTACCATGATCATTGACTGGAACTTGATCATCATTCTCCATCCAGTTTGAATCCTGTTTGTCAAGTATACATTTTCATGATATTGAATGATAGCTTTTCTTCCAACAGGTTTTGCAGGCCGATAATGA
>c10894.graph_c0
GGCCAAGCTTTTAAAACTATTTTTATTTAATTTTGTTTTTTTTTTTACAAACATACAGAAATGCATTTGCAAAAAACTCAAACAAATTTGCTGATATCCCAACACTTGCATTCTTGGACTTAATATCATTGACTAGAGCAGTTAAATCCCACAAAGACTCTCCAGGGGCATCAGATAGAGAAGAAATGATATTGTTTGCATTTGACTGAAAGATCAAGAGACATAGGCATGCTACAAGCTTCTCTAATCGCTCAGGCTTCGCATTGAGCAGCAGAACCAGCAAAACTTTACTAGTTTTAC
>c10898.graph_c0
GGGTTTCTTCTGCCCTCATGGTATTACATGCATGATACCTTGTCCTTTAGGTTCTTATTGCCCTCTTGCAAAACTCAATAAAACTACTGGTGTATGTGATCCGTACCATTACCAACTACCCCCAGGGCAGCCAAACCATACTTGTGGTGGAGCAGATATTTGGGCCGATATTCTGAGTAGTAGTGAGGTATTCTGTTCAGCAGGATCATACTGTCCGACTACTACCAAAAAGGTTACTTGCAGTAGCGGACATTATTGTAGGATGGGTT
>c109.graph_c0
AATAAAGCATCCACTCTCAGTGGCCTCTTTATTCCAGTATTAACTTTTGCTCTAAAATAGCTTAGGTGCCTATCATTTCTCTAAACCCATATCTCGTGTACCATATCAGACCCCTTCTCTATCTTTTCCTACATTTTTGAAGCCTCTTATAAAATGTTCCAGTTTCTTTAGATATTCCTTTAGTTCATCTGTACTCTCTCGAAATTGTAGTTTCATCTTGTCCCACTGAGAGTGCATGCACTCAAG
>c1090.graph_c0
AATCGCGAGACTAAGACGGTGTTGGCGGGCACTTCATGGAGATAGGTTTAGCACCATGTTGAGAAAATATGGCCCAGGTGCTGATCATATGGTGAGGCTTACCTAGTTGATTTTAGTGGTTGAACTCTTGATAGAGAATCCATGGTGGGTGATCTCTTGTGCCATTTAAAGTCATTATTTGATGGAAGATCAAGCTTGTTTGCGTCCCCACTAATTGTTACTGTATTTAACATTCTCAAAACAATAGAGCAAGGTTCTACAAAACTTGTCCACAAGTGGCAGCACATTGGGTACAAGATCAATGAAAATCCATTTGTAAGAGTCATTATAGAAGCAGTGGGCCAGGAGGGAGTTATAACAATTCAAGCCAGATTCAACG
>c10900.graph_c0
ACACTGGTGGACTTCAGAATTAGAAGAGTCCTAAACTTCAGTGAGATACCTCAAGTTCCTGATGTTGTACCCTATCTTGCTAATTATCAAATGAATATAGGAAAAATAAGAGAAAGAGTCCAACTTTTAGAAAAAGAGTGAGAAGTATACATGCAGATACTGGCTTTTCTCTAAGCCTCTAATGCTTCAACTCAGTGAAAGAAAGTATGGGAAGCCATAGTAACCCAATGCTTGTGCTATGGAAATCTTTTTTTTTTTAAACCCTTGAACCTGAAAACTATAAAA
>c10901.graph_c0
GAAGATAGAGGAGTCTAGAGATGCTGTTGAGAGGAGAAAAAGCCAGAGAGATTGACACAGGTAGCTCAATGTCATTTAATTTTTCAGATAATAGGGGTTTTGTTGATTGCCATTACAAGAGATAAGGAGGCGGAAAGGGATTTCTCTTTGATGGTTGGGAGCCATTTCTTTGTAAATAAACTAGTTGAAAGGAAAATCAAACATGATCAATGGTAGTAAAACCGATGAGCTTCATAGAGGAGAGGTTTTGATTGAGGTGTTTAGTTGTTGAG
>c10902.graph_c0
ATTACAACCATATTGTTTGAGCCTGCGCCAGAACAGACAAATATATCTTTCTTCTTTAAATGATATGCAATAATTAGAGGTGTATTTCAAAGAACAATAAAAGATACATGCTATATGTAAAGAAAATAAGTGTAAGTTTCCTCAACCAGAAATAGGTAATACATCAAGTTTAGATAGTGCAGATATCTAGGTTGGTTATTTCCTTTGAAAAAAATAATCTAGTTAGGCATAAGAAACTGAGTTCACAAGAAGAATGAAGCAATTTAGACATGCCCACTCCTCTTTGCACAGCTCTAGAATCCATACAATATCCTTTTCTTTTGATAAGTACCACATGCAGACCTATATCCCAATTGGAACTTGAAGCCTGCACATCACCCTTTCGGAGGAATAGCATTCATACAATATTCCATATAATCAAGAGCGGAGTCAAGAATTTATGTTGGGGAGAGCTAGTATCAACGCAAGAGTTCAAAATTTATTTCTAGCA
>c10905.graph_c0
GGCGGAGGTAGTGGTTGAGCAACGTGGTGCAAGAGGAGGCTGAGATGGCGCAACATCATTGTTTGGTTTAGTGGTTTTTGTAATAGACGTGGTGACGATTGCATGGTGAAAGTGGTGACGGTAGTGGATGTAGAGGTGGCAACGTGTTGTTATGGAGGTGATGGTAATGAAGTTACCAATGGTAGTTATGTCATGTGTGGAGGTTGTGAAATGGGGGTGGT
>c10906.graph_c0
AGGAGATGTGTGTTCCTAATAACAAGGCCATAAAGATGCCCTATGATAATCAGGCCGCTATGTACATTTCTAGTAACCCAATATTTCATGGGCAGACTAAGCACATTGAGATTTACTGCCATTTTGTGTGTGATATGGTTATGAAGAAATATACTACAACTTCCTATGTCAAGTCTTGTGATCAATCAGAAGACGTCTTCATAAAGCATTGAACAAGAATTTATTAATGTCTATGTAACAAGCTGGGCATGATAGACATCAGTGCTCCAGCTTGAGGGTAAGTGTTGAGAGTAATATATGTGTG
>c10907.graph_c0
ATTCCCACAGGGATTCCCAGGGTTGACAATAACCATAGCAACAGTTTTATCATCGGCGAGAGCTTCAACGCCGTGAAGATCAACCTCCCAACCCTTTCCTGGGAGAAGATCATAGTGGCGAACTTCAAGATGGCTAAATAATGCGCGAGCTTCATACAGTGGATACCCTGGCCTAGGAAGCAATATGTTGGCACCGGGGCGAGCAAGGACTGTCAATATTACTTCAATTGCATGATTTGCACCCACGGTGAGATAAACATCATCCGGTGATAACTTATATGGAAGATCGCGAGACAGATATTCTGCAACAGCCCTCCTTGCTGGGAGAATTCCCACAGCTGGAGTGTAGCAGTTGAATTCAGCAGATCGGACAGCATCAACAATGGCATCTTCGGAGATAGGAGTGTTCCGAAAGCACGGAAATACAGAGGGATCGCCATGGCCGAGGGGAATGATCGGCCTGTCATCAGCTTCATTGAGATTTTCCCTTATCATGTCTAGAATACCTCTAACAGTGATAGCAGATGCTGTGTTCAGCTCTTCGTTCCCTCGGAAACTCCATTTTATTGATCCGTTCTCCATCCCGGCCTCCTTCTAATTCTTTTGCTGGAGCTCAGCCTCGATCAGCAGGTTTATTACTG
>c1091.graph_c0
GAACCTGTGCACTTTGAGTGCCTGCAAGAAGTTAGATGCATATCACAGATGCAAGCAGAAAACAGATTACTTAAAACTAATATAGAGTCAAATATCATTCTGCTAAAAATATCAGAGTAACTAATCAGATACAACACTCACACACACCTGCATCAATCTACAGGGACAGATACAATAATCGGCAATTATTCAGCTCTAGAAATCAGTGGAGGAAAGTACCGTGGCAGGGGGGGAAAAACCAAGGTGTTGACGACATTAGAAAAAATAAATTTCAATATCAAATGAAGGTAGGAAAAGAATCAGGAATTATGAGTGGTGAAGCAGCAAGTGTTGCAGAAAGAAGAAGGGGGTG
>c10912.graph_c0
AGGTGGGGATGATTAGATTAGGAGGAATGCATTGGTGGGGACTTACCTATTGATTGCCAATGATACCATTATTTCTCTATGGCACAGAGGAGGACCAATTGAGGTATTTGAGGTGTATCATTCTTTGCTTTCAGGCGGTCTCAAGTTGAGACAAAGGAGGTGGCGAGTCTTGCAACTATTCCTAACTTTTACAAGCATTGCATCATTCATGCATTATATTA
>c10914.graph_c0
TTCCCATTGAGCAAGTTTGGTAGCATTCGTAGCAGGTGGATGGTTTTGCAGAACTCCCCTCAACGTGACCCCCAAAGGTTCTTTCCTCTTACAAACATACGAAATTGAAATTCCTAGGAAAAATAATTTTTACCATTAAATTGCACAGGCAAAATCTCATGTTTTCCAGCAATGATGAAGATCAAATAAATACAAAAATGGCAGA
>c10915.graph_c0
GTAGTAGTAGATATGTGATGTACACTTGATGCATTGGTGGATACATTATCCACCAACAAGCAATGCAAACATTTCAAACAGCATTCCAATCAATGGCCTGTCCAAATATAACCCTTGAATGACAGTTTGAGATCCTTTCTTTTTCCTTTTCTTTTCTCTCCCCTTTTTCCCCTCTTGGGAAAGACAATTTGAGATGGTTTGTGGTCAGCATCTGTTGGATAAGTATTACCATGTGATACACCTCATGTTGCAGCCACATAGGCCCCCCCGGGGGGAGGTAGGTAGGAAAAACAGCAATTGGTGCTGCATGTGAATGAGATTCTGACAATAAATAACCTTGAGGGGGTTTTAAGATAGCTAAATGGTGCTGCATGTGTGAAAAAGAAGTATGTTAATCATATGCTCATTCATTGTAGGTATGTGGGGGAGTTATGGGAGCTGCTTTTTGTTCTTTTTGGCATTGGGTGGGTTATGCTAGATTCAATTGTGGAGCTTTTGAGGAGTTGGAGAGGGG
>c10916.graph_c0
TTGTTCCTGTGTTATAATTGAGCATGAATCTTCTCATATGCAATGTCAGCCAATTGGTGGGTTATTAATCCATTAGTTGAAGTTTAGCACAGAATTGAACTTGCCATGGGATCTTCGTCTGGTATTGTACGAAATTAAAGCTAGAACCTGGAGATTAGTCTTTATGAATTCTTACCCTTCATTGAACTATTTCCCAGCCAAATGATTGGGCAGCTGTTTGATACTGTTTTAGTTCATAAATTGGTTAGTCTGTAAGGCTTATGATTCACTGAGGAATATAACTTTCTATATAGGATAATCTATTAAACTTTGGCACCAATGATAAATTTCTGTCATGGATTAGGCTCAGGAATGCAAAGTTAAATAAACAAACTTGTGATCTTTGCAACTGAAATTTGAAAGATATATAGTTACGTCAAGCCTTGTGGAAACAAGCACAATTGAAGTGTCATGAGAATATATCATCATTCTGCCATTTGTCTGATCCACAATGGAGTAATGAGCCATGCTTGTGTTCCATCCAGTCAACTATTAATATAGTTTGGTATATGAAGGTTTTTGTGTTCTGTAATTGCCAACTGCACTTCCATTTGCAATCTGAACTGTAAACTAGAAGACCTTTAATTATGTTTGAATACTTTTATTCTGTTTGCTGCTAATCTCTGTTTTTCTGCAGGGATGCAAACCGGTGGAACGG
>c10917.graph_c0
CTGGTTTCTCGGGGAGGTGCGATGGCGGTGCAGGCGTGGTAGTGGGTATAGGTGGTGATGACGGTTTCGGTGCATGAGGGGTTTGAGGAGATGAAGATGGTGGTGCTGGCTGGTATTCGGCAGCAACGGGGGTGGCGGATGAAGGATGTGTGAGTGGCAGTTGGGTCGTGGGGGAGATTTGGTGTTGCGGGGTGTGCTAGTGGTGGTGCATGATGCTCGGAATGATGATGGGAGGGCTGAGCTATGGCTGCGATGAGGTTAAAGGAG
>c1092.graph_c0
TTTCAACCTCGGTTATTTGGAAAGGTAATGCACAAATTTTATGTTAGTAACCACTGCTTCTTGTGGGAACACTTTAATAGTTTGTATAATAATTAAATGAATATGGTGTTGAATGTTTAAAATGCGTGGAGTAATATGCAAAGTGGTAAATTTTTTATAAATGATAATCAGGAAAATGAGGTGAATACGTACCAATGAAAAGGAAAATGAGGTGAATGTGAGTGCAGCAAGCATTTTCCAGGGATATGATTTTCCTCAGAAAGTAAATTTTTTCCATCATTGTTTATGGTAACACAAATTAATATATATATATTGACAAGTAAAATTTATTCAAGAACCCCCAGAGGGGGCATACCCATATACAAAAGAAAGGGGCAGCTCGCACAACTAGAGCTTTAGATCCCTCAAAAACTGCACAAAAGAATCTACAAAAAATTGGTACTACCCATAGGTATAAAGTTTTCAAAAAAAGT
>c10921.graph_c0
AAATTTTTTTCAATACTTCGTATTTGATAGAAACCAATTGGCTGAAATCATGAACTAATGCTGATTTGCTGGTACAATTTTTTTAACCTAAATGGGTACCTACATATGCTGATTTTTATGATGCAACGTGGCTTCATGTGCTTACTTAATGGATACTATTTCAAAACAGTAGTCTAGGGCAGTGAAGTCTGGTTTCATTGTAAGAAGGGAACAGTTAGAAAGTGGAAAAAGTTACGGGCTTAAAGTTGGTGGAGAGAGCAGTTGTTTAGGGAAATTAGAGACATATTAGGTTAGAGGAGCTTCCTGGTAGGCAGTGGAGACAGGGAGTCAACTCTCTGGACACGTCATTTTTTATTGGAGAAATGGACATAAAATATAGTGGAAGTTGTTTATGGAGAAAAAGGAAGAGGTACTATTTGAGTTTTCTCTACTCA
>c10923.graph_c0
GGGCAAATTTTTGGAAAATCACTCTCGTTGTCGGAGAAGTGGGGATTGTGAGAAGAGAGTGATGTAAAGCGAGAGGGAGGGAAATAGCGGCGGATTTTGGAAGGACGAAATGAAAATGAAAGAGGAGAGAGAAAGAGAGAGGGGAGGCGAGTGAGAGGACAAACGATCACTACCACACTTTCCTTGCTCTTCACTACTGCTCTCACGGTCTCACCGGTCGAAAACCATGGCGGTGGTGTTGAAAGCTTTTGTGTATCATTCTTTCCCAAATTGCCCTCTCTGCCTCTGCGACTCAGTAACGCTCCACTCCATGGTCCAGGGTCCAACCATACTTTCAC
>c10925.graph_c0
GGATTGTGCAAACTGAACAATTTGGTAAGAACTACACAAACATAATATGGAAGAATTAATTTTAAACAAATGACTATAGACCAAAAGAAATTATTGCAACTATTAATAGAATGAAAGGACTTCTGTAATTTTGTTTTCACTTAGTTGAAGCATATGGAAGAAACAACAAAGCAGAACTACTACCATAATCACCCACCAGAAGTATAAATGTAGGCCCAATAAATCTCATTTTTGCTTCCATTTTATCATATTATAGCTTCCTCCTATTTATGTACCTCTTCTCCAACATCAAAGAACAAAACAAAAAAAATGTAATTTTTACTAGTTCTCACAAAACAGTAGCTGTGTTCCTCCATCTTTTGGTATGCAATTTCAGAATAAAATAACATCTTCAGCTGCAAATTTTGAACATACAAGGAAAAGATAATTGTGGCCAAGAGGTCCAGCCCAGCTTCATAAAAATTACTAGCATGATCCATAATATGACCTACTACGTGAACA
>c10928.graph_c0
TGAGGTTGGTTCAGGAGCTGAGCAGGGTGCAAGGTAAGTTTTCTTTTTGGTGATGCCAGACTTTGATCTTGTTTGCATTGGATGAGGATTGAGAGAGGTGGAAGAGACAAGAGATGGAGGAACAGATGAAGATGGAGGGTCTGATGAAGGTACTGAGAAAGGTGCAGAGGGAGAATTAGACACTGAAGGAGCAAGGAGAAAAACAGAGGCTGAGTTGGAAGGAGATGGGACAGGCACTGAAGATGAAGGTGCTGAGAAAGAGGAAATGGAAGCAGGCATTGAAAGAGCTAAAGTGGTAGGAAGAGAAATAGAAGTTGAGAAAGAGGGCACTGCATGTGCTGAAGAGGTAGGAATAGAGATTGAAGAAAAACTGCTAGAGGAGGTGGAAGAGAGTGAAGGAAAAGAAAACCAATGAGAAGACTGAAAAGATGGAGAGTGTTGAAGAAGAGCCAAGTTGGAGTGAATAGCAGGAAACTTGGATTCATCAAAAAGAACATGCCTGCTAACAAAAATTTTATTGGTTAAGGGTTCAAGACAAAGATAACCCTTGTAGTTAAGTGTATAACCTAAGAAAATGCATTGTTTAGTTTTGG
>c1093.graph_c0
ATGTAGCCATTACCAATACTAGTCCCACAAATACAAAGTGCTGGGAAAGGTGGACTGGACATTACACCTACTTAGCACAAGCTTGTACCATTATAACAAGCAATTGCCCCTTAAAATCTTAATTATAGTTGCCAAAATGGGAAGCCGAAGTGGGAAATAGCAAGGGAAATGGAAGCATGAAACGTAGTTCAAAAATACAATGAGAAACGGGAAGTGATCAATATTATAAATTAATTTGTAAACTTCTTTGAGGGCGAGCCTTGGCGTAATGGTAAGGTTGTTCCATTGTGA
>c10935.graph_c0
ATTTTTCTTTAAATGCCTTACTATAAGTCACTGATGTTTGATATGAGGATGAAATTTTTACAAGGGTTTGTAGTCATTTGAGTTAACCTTTGTTATACTTTCGTGTCCCAACTGTGGCCCAAAACCAGACATTTAGTGATGATGAAGCATAACTAATTTGATGCTCGGATTTTCTCTTGCAGCAATGTGTTATTTTGCTGAAAAATGATATCTCACCTGGTACA
>c10936.graph_c0
ACAGTTCTTTTCAAGTCAATTAAACAAATTAATTTCTATGTAAACTTTAAGCTAAACACAGAAACCTAGTTCTTGCAACTCCCTCTCTCTATCTCTTCAAATTTAAGGTATTGAATGTAGATCATATTGAAGATATGCTAACTATATGCTAGATGAATCACTGATTCACACTCATTTAGTTTTGGCAAAGATGAAAATCATACTGGTGAAACAAACAGCATCTACATATGCAATAGAGTATGTATCACGAAGTTTGTTGAGGAGAGGGTCAAGTGTTAATAACTTATTCCATTGTTATTATATCAAATATGTGGCATAGAATTAAAGAAGGAAGAATTAAGTGAAGGAGTAATTTTGGCATGTTGTATGATAGATGTATACCTATAAGCTTGAACAAAAATTCTATAAAACAGCTACTGAAAACCTGTCAAGCTCTATGGGCTAGGTAGCTTAAGGAACAACATTTTCATAAAATGAGTGTGGATGAAATATGAATGTTGAAAACAAAGTGTGGTAAGACAAGGAATGATAAAATTAGAAAAGAATACATCGTGAGATGGTCAAAGCCATTGTAGATAAAATGAGAGAAAAGTGACTAAGATAGTTTACCATTTGCAGTGAAAACCAAGAACTACACCAGTATGGAAAGTCGCATAATTCACATTGAGGATACTTACTAATAAAAAAAAAACATTGAGGATAATGCTAGGGAAAGGGGAAGACTTAAATTAATGTGTTGAGATAGTAAGTACAGGCATGGTGGCATATGATTTAACTAAAGAAATGCTAGACAGAACGGAACGGCAAAACATGATTCATGTAGCCAACTCCA
>c10938.graph_c0
GACAACAGCCCTAAGAACATGAGCCACAAACTCATTTGGAGGTCTTACATAATTTATCTACACCATTTACTAAAATCTTCTTACAACAAAATTTTGACTTCATAACGAACTATTGTTACAAGCTCGCCACATGAATATCTTGGTTTTGTTAATTATGCTTCCTTGACCACACCACATGAGAAATCACCTATCTATTCTCTACCACTAAGTTCTCCAAGATGGGGTGGCTTTTGCATCAC
>c10939.graph_c0
GTGGAGGAAGAACCTTTATTCTCACCCACCGCTTTCTCTTTCTCTCTCTCTCTTGAGGAGATATGTGGTGTAGGACCAGTAGGGAAACAAGCAGAGAAGGGTGAAAGAGGGGAGAGAAATAAGAGAAAAGAGGGAAAATAAGAGAAGGAAGGGAATCCGAGAAAGAAGAAGAGAACAATATTCAATATCCAATATTCTGAATTATTCAATATGTCAAAATCTAAAACTCCAATACATTAAGCCTGTATTTATAGGCAGCCCCAAAATATCAAAATAGCAACTACTACCAAAAT
>c1094.graph_c0
AGACAATCATATTTCTTGACAGGGTGAGATGTGTTACTTATGAACTATATTTTTGTATTGCTCGATTGATATTGTATAAAGGCTAATGTGAAACATGAGGTTTTGAATTGTCATTTATTTGCAAAGAACTCTAGCTCTGCTGCTTTGATCATGTGATGAATGTGGATGCTTAAGAGATCTTATGGTCAAGAATGTGAAACATAAGGTTTAGAATTGTCATTTATTTGCAAAGAACTCTAGCTCTGCT
>c10942.graph_c0
GGGGCAACCACTTAAACAATTGTAGAGATACAATTTAAAGACCATTTAAAAAACACATGTGCGAACCCCAAATGATCACTAGGTCTCTAAGTCCACTTACCTTGCCTAAGTGTGTGTTACGGAAGCTCAAAACCAATGTGTTCGATATGCTTTCTCTGTCTTCAACACCGAGGCTTGTGACTCAGATACTAATGACTCGACCTTTTACAACCTTGTGTTTGTCACACGGAATATGCCAACACACGCAAATGCTTAATTTGGACTTTAC
>c10945.graph_c0
GGAAGTCACTTTAGAATCTATATTGTGGGTGCTCTTCTCCTTGAGGAGTTCGATGTAAGAACTGTCAGTTGAAGGAAGCAATGATGGAAGCGGTCATCTAGAGTTTGATTTGAAACTTCCAGTGAGAAGCAGGTTTTATGGCAGAAAAGGAATCATGCTGGAGGCCAAATTGGGCTTGGAAACTGTGGAGAAATGTCTTGCAACACGTTTTATGGCGAGGGACAACTTCTTGTTGGAACTTGGAAGTAGGTCGTTCGGTCACTTCCTCTTTTGCCTTTCCCTGGAGAGGTCAGCAATAACTATAGAAATTTCAAGGAAAAAATCTGATATGTACACTAACTTTTTTTAACTGAAGAATTAAGGCTTTTGGCAACCCCAAGGGGTTAGCCTAGTGCTAGCTGAACC
>c10946.graph_c0
GATTTTCTTAAACGTGATGGTATGTGTTCTTTGGCGGTCATTTGATCTATTTTACCACTCCATCTCTTGTTTGGAAAATTGCAAACTTGAGGCAAATTATGATTCCAATTCCTTATCATGTGTGGTGTGGATGTGTACTGTTTGATGATAAAACCATCCAATTATCATGACTTGGTCACATTTTTTTGAATTTTTCAAATTTAATAGATACTGCCATTGACATCAGATAGTTGAAATGAAGCAAATCTCTCTCTCCCCAAAAAAAAAGTTTATTCGTAGCTCTTTTCTAAACCTTTGGAATACTGTAACCCTTGTATGGATAAAATTTACCCTATAAAAGTGGGTCAAGTTGACCTTTTCACTTGAACTGATCATTCCTGACCCAAAACTATGAAAATTCCCCTAAGGATGAAGTTATTATAAAAGTGCCGGAACTCTGAGCTTCAGAATGATAGAAGACAACACAAGAACAATTAACACTGTTGTAAACATGCCTTAGGCAAATAGGCAGTGATATGCAGGTACCCATATATTTGTTATAAGAAGTTGAAAAGTTCAAATATTTGTTAATAACCCCTAGTCTATGAAGCATGATACTTTCATAAAGTTGTTGTATCCGTAACGAATATCAATACTCCAATATTTGATTTTCAGTGGATTAACTGTTGAAAATTCCTCAATACTCCATGATCTGAAATAATTTTTTTTTAAAATTTAAAACACATATTTGATACTTATTGGATACTCGGCACGTCTGACAAGTTTTGAATTGAATTGTGGAATTTCTAGAATAGCATATGAATACATGGGAAAATATAATT
>c10949.graph_c0
CCTTGAATAAGTGGGAGATGAAAAATGATGCATAAAACAGTGCCCTACATGTAAAAAATTCCAAAACCAAAGGCCACATATGTAAAAAATTCCTTCCAGTACTTTCTAATTCCTTTCCAAATGCAAACCCCATATGAACATGTAAATTCTTTAGAGGTCAATCCTCTTGAAGCCATCCTCATTATTACTCATTACCACTTTCCTCCATAAACTATCCGATTCAACCGCATACCTCCAAAACCACTTGGTAAGAAGGCCCCCTACCTGTAAAGGAGAGCAAATAGTATCCAAACCACCAATTTTTTTTTTTTTAATAAGG
>c1095.graph_c0
AATGCTTTTTTGCATGGAGATTTATAGGAGGAGGTTTATATAGATCAGCCACCAGGGTATGTTGAAACTGGCAAGGAACGTTTGGTATGTCGATTTCGAAAGGCTTTGTATGGCCTTAATCAGTCTCTACGAGCGTGGTTTGACAAATTCAATACTGTTGTACTCTAATATGATTTTCAGCGCTCCACCTCTGATCACTCGGTATTCACATGCCGTTCTCAGACAGGGATTATTG
>c10950.graph_c0
AAAGAAAAAAAAAAAAAGAATTTTCGGCAGCGAAGGAGCTCAAGGAAAGAATCTCCAACAGAGCAAGGGACATAAACATGTGTACTGAACTCGATATGTCCACCACCAGATATATGAGCTGTATATCCATGTAAGATAGCTTTTCTGCTCTATCGTGTTTAAATGCATATTAGGCTTTTTCTGTGTTATGGGTTGCCCATAACGTGGCAGAGCTGTATATACATGGTTTACTATG
>c10952.graph_c0
TACAATACTCGGATCCACCTCACCTGCATATATTAATTAATTAAAAAAACGGATGGAAAAAGATCGATCACACCACGTTAGAGGCAAAAAAAAGTACACGTCAACAACATTGCCAGCTTTGGAACAGCCGTTTGAGTGGGGCTAAAAAAGCCCATATGGACCCAATCCTCACTCTTAGGTCATGATTGTACTTAGCCTTTTAGGTTTTGTCATTAACTATGAATACTAGGAAATTTTTTTTTTGCAAAGATATGTGTCCCACCATGGAAGCCAACCACAACCCATGTCAAGCAAGTACTAGAAAATTGGGCAAGACAGAGATCAGAGAGAGAGAGAGAGA
>c10954.graph_c0
GGGATGTGGAGTTCCCTTGGAATGTTATTTGGTGCTCGAAAGTCCCCAAGAAAGTTGCTTTTTTTGCCTGGACAGCAGCTTGGGGAGCCATATTGATTGTTGACAACCTTCAAAAAAGAGGTTTCTCGATGGTCAATAGGTGTTGTTTATGTAAGAAGGAGGCAAAGTCAGTGGATCACTTGCTTATTCATTGTTCCTTTTTTG
>c10955.graph_c0
TTTGCGTTGTCTTTTCTTTTACCTCACTAAATCTGCTATCCAAACGGGGCCTAAGAGAGAAAGGAAAGTAGTCTAAAACCTTTGTTATTTGAAGCATGGGGTTAAATATGACCGTCAAAGCATGTAAACTTATGTTTGGTGATTCTTTATCCGTTTCGTGTCTTTATATAAGTTTCTATGTTGAAAATATAAAATACAAGATTTTTTTGGGTGTCTATTGACAATGCAAAATTTTGTTGAGTAATTTGAACTTGAGTGAACCTTGGCGAACCACCCCACGTCCGAGGTTGCCAATAGTTCAGGTTTGAAGTTGACCTG
>c10956.graph_c0
AGGCTTCTGAAAATATACCACCCCGCCCCAATTATGTAATAAATTTACTAAAACACCCTTATATTTTACTCTAATTTCAAAAATAACACGAGTATATATGTTCAGGTTTTTGTTGATGTTCTAATTTTGTACTTTTTCTTATATGTTATGTGTTATCTGATTAATTAATTGAGGGGTAGTTTAGGTTTTTGGTGAGACTTGTTTGATTTTTTTTCTTTCAATAATATTTAATTTTTCTTGTCCTAAGATAGGCTTCTGAAAATATACTATGGGGGTGAGACAATATAAATAGGGTTGGGGATGGGATGTACCCCTAGAGGGGGCGGGGTGGGGGCCCCCGGCCCAA
>c10957.graph_c0
TGAATCAATCTTGCACAACTGCATGGGAAGCCCACAGTTTACCATTAAAAAAAGTTAATATGGATTTTCAATTATTAAAATTGGGAAATTGGATGAGGATCATGATAAAGAAATTCCAATTCTACTGGGCAAATGTTTGTTAAAAATCTCCAATCAATAACGTGACCTCCACTTTGTGGACTTCAAGATAAAAAACCAACATCATTCAAATAAAGTATATTCTGTTCTTGAAATCTACTTGGTCACATCATTAGTGTGAGACAGAACAATCAACCTCACCAATATTCAACTTAAGATTTCAAGTGAGCACAAGTAATTCGAAACTTGACTAGAATGACAAGTTAAGAGTAAAAAGTGAGAATCAACAACAAAGAGGTTGTAATG
>c10961.graph_c0
GGATCTTGATAATCCCAAACCAAGCAAATGTCAGAGATCAACTGACGATCAGTCAGATCTATCTTGCAAATATAGTAGCACATCATTCTGTAGCGTTGAGGACTGTCTACCAGATGGCTTTTATGATGCAGGACGAGACCGGTCCTTCATGCCGTTGAAAAGTTTCGAGCAAAAACTACATCTTGACTCACGTGAAGTTGTTCTTGTGGACAGGGAAACGGATGAGGAGTTAGATGCCATTACACTATGTGCACAAGCACTAGTGTTTCATTTTAAGCAGATTA
>c10966.graph_c0
CAAAGCCCTAACCCACCCAAGTCCTCAAATTTCTTTAACCACCAGAATTTAGACAGCAATGGAGTAAAATTGCTGTAACTCAAAGAGTCCAGAATACTTCTGGTGCCCAGCAGCCAAAGGAGAGAAGAGAAAAGAAAAAAGTACCTCTGGTCATTCCGACCTAATATCTCTTGTTAAACTACTTATCCAAACTTAGTAGCTTAAAACATTGACATTAATATACAACTTTTTTTCTTTTTGAAATAATGGGAG
>c10967.graph_c0
GGTACTCGTAAATGATTCTCAAGTATCCACAGTTTAGGAATTAAGAAAATCAGAGATCGAGCAAAAGTCAAGGGCCAGGACTAAGAATAGTGTATTACTTGTGAAGAGCAAAAGTCAAGAGCTAGAAAAACATCTGGGAGCAATACTTGCTAATAATCCCGAAGTTGATTCAAGTTATACTAAGTTGCTTTCCTTTCTAGACTTCATACACACACATTACATAATAATGGCATGCAGAAGCATATGATTATTTGTAAAGATCAACCCTTAATTTTGTTTCATGTCAGGAATTTATTCATATACTTATTTTCTAGAAGTAAAGTAGGGTGGATACCTGTAGAACTGTGACCTGTGCAGA
>c10968.graph_c0
GATAAATAAAATTAACCACATGTTTATTTAGTGAACTGCTATATTTCATTTCAGAATTCTTTCAAGATACATGAGACATAATTGAAGATTAAATAAACTAGTATGTGGAAACATAATTTTGTATAGTTTGATAGCCAGGTGATACTCAAGAGAATTGGTTTTTTTGCTCTCTTGGATTTGATCACTTATAAGGTGCGACAACTCGAAGGAGTTGATCCTAACAGAATAAAACAGGAAGGATAGACTCTCTACGTACTTCACAAAAATGTTCTTTATGCCCTACCTATCAAAGGAAAATTTTATAAGATGGCTTTGAGATCAGCCGTGCTCTATGGTACAAACTGTTGTGCAACTAAAGAAATAATATTTCCATGAAGTGAGGGTAGCTGAAGTCAAGATAAAC
>c10969.graph_c0
TCTCAACTTCCCATCATTCATTCATCTCTCAAAATGTCTGAAGAACTCAAGTACACTTCCCACGAGACCGCCAAGCCCGCCAACGAGCCTTGCGAAACCGCCACCCCCGTCGCCGTCGAGAGCACCGATCGCGGCCTCTTCGGCTTCGGCGCCAAGAAGGGGGAGGAGACGGCGATCTCCGCCGAATTCGAGGAGAAGGTCAAGGTCTGTGAAGAGGAGAAGAAGGAAGAGGCCCCCGAGGAGAAGAAGCACGAAGGATTCATCGAGAAGCTTCGCCGCTCCGACAGCTCCAGTTCCTCGAGCGACGAGGAAGAAGTTGGAGAAGACGGGTTG
>c10970.graph_c0
ATTATAATAGTCTAACTTGTTACTTGTCCTACATAGGTTATTTTTTACATGTAACCTTAGAGTGTCTGCTTCATGTATATTACATAATACATGCCCATTATGCTATAGTGTTGTATTTAATTATAGTAATTCAATATTTTATGATTTTTTATACTTCTTTTCTTTACCAATAAAAAATTAGGGTAAAATACACTGACCTCTCTTGAGGTTAGGCCTAATCCCACACGCTACCCCTATCTTTTCAAAAATCCCACTGACACCCCATGTCAGAGTTGTCAATTAGACGGCGTTAACGGATATGACACTTATACCATTTTACCCTTTAATAAAA
>c10971.graph_c0
ATATTGCGTTCCAAATTGCGAATGATCCATGATTCGGATCGTGCAATCCAATTCGCAATTCGCTAGGGGGAGAGCAAATTGTGGTAACTATGCTCCATACAACATTTATAACTGCATTGTCCATAGTGGTTCTTATATATGCACAGGATACACTTATAAACAATTATATTGCAGAACCAGGCTCAAGTCCAGCTTGTGCAAGCATCAACTTCTTTGTTCCTCAACGAGTTCAACTTCTTGTCTTTCACCCCCTCCAAGCACATTCTTGCTGCACAGCTGGATTTTCTACTTGGCTTTCGAGCTACATCTTTTCTAAACCCTGCTCATTGGGTTCTAATTCTAAACTCCTTTTTCTATCGTAGGAACCATATTTCCAGGAAAGAAAGCATAAGGCGAGGTGTTTTACCCCTAATGAGGCAAGGCAAGGACCTCAGGGCATTGAGGCAAAAAAATTTCGAATCTCTACAAAATTAACTAATGTTGCTAATAGAGAGAAAAATATTTTCCATGGGAGTGCGCGAGCCAAGTGCTTTTCACCCGGTTAGGTGAGG
>c10973.graph_c0
AGCGTTTCGAGACGAGCTTCACCAAATGGGAGTGAAAACTTTGCGCGTTGTGGTAAAGCAAGACGTAGTCCCTCGCATGCCAGGGCTGGTTCTCAATGAGAGTCTCCAGAAGTTTGATGATTTTACTGGAACGCTAGAGTGGGTGTACACACACGTTGGAGCCGAATTGAAGCTTGACGTGCGCGCTTCGCCTTATCTGAAACGCGGGTTCAATTTGCTAGGGTTCCATAGCCTCGAGACTTACCTTCATCTGGTGGATGGCTCCAATAGTAGCAACTCATCAACATTTCGGAGAGATGCAAGAAGGGATGTTGCCTTGGTGAACAAGGCTTGTGATATGCTTGTGGATGAGCTGAGGATTCCACAGTGTTGGTACCAATTGGCCAACAAGGGACTTGAATGCAATGCTCATGGTAGGTGGGTTAAACCCAAAAGGGACCCAGAGGACATACCGTCACCTACAAGAGAAGCGCATGCCCATGTACTTGAGATG
>c10976.graph_c0
CAAGAACTCAATGGTAATGGGGGCACAACTGTCTATTGGGCTTCCTTGAAAATAAGCTCATGCTGCTTCCCGTCTTTTTACTCGAACAATTTTGTGGTCCATTTATGGGTAACTGTTCTCACATTCATAATAGAATAAGCCCAAGTTCTGGAATGGAGCAATGAAGGAAAATTCTATGAAAAGAAGGATGAGCTACAGAAACTCCCGGATGCCAACTGCCACTAAATTGAGCTGATCCCCAGAACTGGGCCAGCCAAGGAGCTGCAAGGACTCAATTAGCTCAGGGTGATTGGAAAAATAAGG
>c10979.graph_c0
GGGTTTTAGAGGGTTGCAGAATGTGGAAAGAAAGATGGAGATCAGAGAGGGAAAGGGAAAGGGAAATGGAAAGGAAGATAGGGTGGGGGTACTTCTGTACTTTAATTACATAGGGGAGTGCAAGATACCTCCGAAGGAGTGCGAATATCGCCCACCTTTGAATTTTACATTCTTTATTCCAAGGGTATGGCCAACCACAAATAAAATGACAATGTTCAATTTTTATTGAATTAATATTTGTTAGAATTTCCAAATAATTTATGTTTATAAACTATTGAAAAACACGTCCAACAATGCAATAAAGCATAATTATATTTTGTTCCGACAGCAAGAGACAAACATAACAGCAATTTACAAATAAAATAAGATAAGGCTATCCCCACCTTTCTAATCCCAAAATGTTATTCACATTTTTCTCACATTTCTATAAATAAGAGTGTGAATATAGCTTCACCCATAAAATAAAATAAA
>c10980.graph_c0
GCTGGTGAGTGTATAGACTAGTAGACTACCACTACTATTAGTATTATTACTTAAATACTTCACTATACAAACTATTCAAAGATAATAATTTTCAATATATAAAAAATGTAAAAAGAGGATCAACAATTACAAATAGCCTGGACAATACATATTAAAGAAGGAAAACACCTGGCCTCCCTAAGAAGTACGGACACGACACGGACACTCCGACA
>c10982.graph_c0
AGAGAGGGCAGAAATTACAGGAAAAAAAAACTGAATTAAAGAAAACAAAACTATACAACTCGGTAATTCTAGAGAAAGTCGCAGGAAACATTTGATAGTACATAAACAAGTCATAATAGAGGCTATGCAACTTTGAAAGTAAACTCTTCACATTAAAAAAAATGCGTGCAATATTATATCTATGCTTCAAAACTCAACTCGTATCCCTTCTATGCCTCACTCTACACAATTTAGCACCTCGATTTTTACCGATTTACCTCTTCCTCAGATGCTAGCATCTTTAAAATGTCAATCAACCCAATTAGCCCATAGGCATCTAGTGTTTGTATCAGCTAAGGAACTTATTCCTACACTTTCCCAATTGAGCTCATTTCTAACCTCAGCTTTCCAAAAATTCCCACTTGGATCCCAG
>c10985.graph_c0
ATGATTTCCTCCAACTTATTATACGCTTGTAAAAAGTATTTGTTTTGAATTTCATTGAAGACGGTTTTTTATTGATCAATCACAGAGAGCAGGAATGGATCGGATGAGACCGGTGCACGTGAGGCAGAGGAGCAGTGGACCGCCGGGCGTTGCTCCGGCGTCTCCACTGACGTCGCCATTGCACCGCCATGCACGGTCGGGGTCCACCGGCTTGGCCAATATGAAGAAACCTCAGAACACCGCCGCGAAAGCCGCCGCACAAAGGCTTGCTCAGGTGATGGCAAATCAAAACGCCGATGACGATGACGACGATGATG
>c10986.graph_c0
ATCTTATGTTTCATACTGTGTTAATATTATAATATTAATTTCTGGAAAGAAAAATGAAAAAAGTATAGCTGAAGTGAGCCGATTCATTGTGTTAATCTCAATTATGTTGAGGTGTGTGCTTTTGTTTTCTTCGGTTTTCATAATTTCTTTCCTTTTCATACATTTTCTCAGCAACCAAACAGATTAACTTTTGAGTGTCACCAAAGGAGTATAAAATACTTGCGCCCAACCAATCTCTTCGGTCCCTTGTCTACAAGTGAATTGGTTCTGTTGTTGATGGTTGACTTCAACGCACTGCCTTGTTAGTGGCTTGGTGCTAAATTCACTTTGGTAGTTTCTGACTGGGTACACAGATTCATAATCTCCATGCTATCAGATTTTGTATTGTACGACACTATTTGGCCCCCATTG
>c10988.graph_c0
GTCACCTTCTTTTTTTTTTTCCTGTTACTATTTCTTGGCTAGTTTCACATAACAGTACTCTTTAACTTCCCCTGAACTACATATAGATGTAGTTGCATTGTTTTCGACTTGGTGTAGATGCTGCTCTGATGATAGGATGTTAGTGTATGTGGTTAAGCTGGTGAAGGTCACTGGTCACCATTTGGCTGTTATAAGTAACTTTAATATTGGAACCTGCATTACAGTTGCTCTATCTCACACTTTATAATGGTTCCCTCATCGTTATCTTGGGTTTAAAATTTCAAATGTTCTTTTATATTCTGGTATGTGCTACATT
>c1099.graph_c0
AAGAAAAACCCTCTTTAATAGGGTGAATATAACAAATCAAGTTCTTGCACTAGAGAGATTAATACAATAGATGATGTACAAATACAATCACTTAACTATCTCTTCTTTGAGGCTTGTAGATTTGCACTTGATGAATGCCTCTTCCTTCTTGATAGATATGAAAATAAAGGCTCTTAATTTCTTCCTCTTCCTTTGAGACTTGATGAACAAAGATAGTAGTCTCTTTCTCTCTCTTGAGCTAGATATAAAAATAGAGCTCTTGGAGGAAGTTCTCTCTCTTTTGATTTGAAGATGAAGCTCTCAAAAATTTGTGCTTGTGTTTGATAG
>c1099.graph_c1
AATTTGTGCTTGTGTTTGATAGATTGCAAATGGAGGTTATGCACTTTATATAAGAGACTGTGAGAGATTCAAATTTCAAGTTCGCAATTGGTAACGGTTCTTCAACGGATATATCCTAGATGTCTGAAATCAAACATTGGCTTTTCGAAAAGATGACAGAAGGTTTAATCAATTTGAAGCCTGTATGTTTCTGATGGTTGATTCAACAGAAGGCTTTTTCAATTAGAGCTTTTGATTTTCGACTGATCGATAAGACAGGATGGAATTCTGAAAACTTGACAGAAGCAAAATTTCTTATGAAAGAACAGATATTCGGATGGCCGAATGAGATGGATGGATTTCTGAAATGAAGACAGTGGCTAAAAACTCTTTAAGAGCATCAGATTTTTGGATGTCCTAAATTCCATTTAGGATGACCAAAAAT
>c10990.graph_c0
GTACGAGCAACAGAGGAAAAGAATCTCAGTAGTCAAAACTTCATCATTGAAGGCCAGTTTTGCATTCTTCCAATACAAAGTCAAATCCCTCTTTTTGTTTGGATTGAAATGCGCTCAAAGGGCTAAAGATTTTATATTCATCAAGCATTTTAACTTCATTAATATAGATTCTCTCTCTACTCTTCCTATTTGCTTCTTTTTTTTCCACTCAAAAGAAAAATTGTCTGTCATGGTTACTAGCTTGAGGCATCAGACTACATATAGCATAAATACATATTAATATATCTGAACATGTTTCTTTTGACTTCCAACTGAAATTTTTTCAGAGCTTAAAATGAGTTTTTGTCAGTTGATAATA
>c10991.graph_c0
GTCAGCAAAGGAGAGAGTGGGGAACTGCTTCCTGATGGGCTCCAAGAGCCTCAAAGCAATATCGAGACCACTGTTGGCAGCATGCGCAAGCTCCTCTTCGAATCTCATGGTTCCGAAAGGACCTCCAGTTTTTGAGCACTGATCAAATGTACCAGCAGAGTGCCATGCAAGACGTAGCATGATAGGAGCGCAATTCTTCTCAGCGATGAGACCCCTGAGCTTCCTCTTGCATTTGTCAACAGCCTTCAAGTACTCCTCACTCACGGCTGGGTAGTTCTTCACCATTTTCACAGATTCTGAAACGTAGAGAGAGAAAATGTATAAACCCTAACGATGGG
>c10993.graph_c0
GAGCCAAGGGTTTCTGATCTGAGATCTATGATTCATAAGCTTGGTCGGCTCCGGTGGTGGAGGCGGCGGCGCCAATCGATGTCTAGCCGACCAGATATGCTCCATGGGCTTCGAATTTTGTGAGAGAAAAAGAAAGAATGTGAGAATGATGATTGATCTACTGCCAAAGGTGCCTCATCCATGGGTTAAGGGGTTCATATCGTCTTTGGGTTAGGGGAGGGTGGTGGTGGTGGTGATGGTTGGTATTTGAGGAGAATGAAAGAGAAAAGGGTAGGGTTAGGGTTAGAATTAACTTTTTTAAATTTTGGTAAGAATGGTGATGGTCGGTGGTGGCAAGATGGTGATGGATTGGGAGGTGGTGGGGGTTAAGGTGAGGGTTAGGATTACGGTAATGGTGGTGGTGGAG
>c10996.graph_c0
GCCGGTCAAGGGGATATGTCAAATGCTGCATGTGTGTTTGTAGACAGCATGCTGAATCACATTACCATCTTTTCTTAAATTGTATATTCATAAAGGATGTGTCACAACTTTTTGGATGAAATGCAATATTCGCAAGAACCCAAGTTTATGGGATCAAATGGTACAGTGGGCTAGTTCAAAATTTAAGGGTAGGACATTTCTAAGCTGTGCAAAGTTGTATTTGCAGGTATTATATACCACATTTGATGC
>c10997.graph_c0
GAGACCAGCACGGGAATCATAGCCTACACAAATTCGTTCGTAGGTGAGCGTGAAACTCCATAATCTGCGATAGAGCTTTCTTTCGAAACCCTTGCAGCGAAATCGTTCGTGTTCGAAACAGCACCGTCACCGACCGAGGCATTGTGACCCCTCAGCCTTCCGACGACAGCAGGCTAGAAGAAGATCTTACTTCAACTTGCAACCTCCCTCACGCCTTACCGTCCTCCAATTTGCAACCTCCCTAGAAACCGGAAGCAGGGAAGAAGATCATTTTGAAGTCACGACCTTTGGCTTTCATGAAATCCAACTTTCTTACTCTCAGGTGACACCCAGCTCCTCTCTCATCTTCATACCTTACTTCAAGATTACGGCTATTATTTTGATTTCTAG
>c11.graph_c0
GAATTGGTGGCAACAATTTCTGCCGAGGTCAGTCAAGAAGTATGATTTAGAATGTCCTCCTTTTCCTTCACTGCTGAAAGTAAACCATTCCTGTTGATTAGTCAGTAATTGGGACCAGTGACCTGGAAACAATCATGTCTGCAAGATGACTCTCCGCATCCTTCGCTTCTCAAGGGTTTTTGGTGGTGGTGCCTGAAAGCAGAGTCGCAAAATCCCGACGATTGCTTTGGTCGTGGCGGAGACATCTCGAATGCTTTTCTGCATTCAACAAAGACGCAATTGCTT
>c11.graph_c1
AAAATTTTTCCGTATCACCGATGTGTCATGTTCTCACTTTTTAGAATTTGTCGGCGTGTGCGTGTCCGTGCTTCGTTGGAAGGATCTGTATCTAAAATATTGTCGAATATGTGAAAAGAAAGTCACTCCCTCCATTTGAGACTATTAAAATCAGTAATTTAGACTACACGAGCAGCCTTGTGAAACATCATTTATTTGTGAATTGGTGGCA
>c11005.graph_c0
GCTCAGTATCAAGATGACAACTTTTGAGAAGAAAATATTGGATCTACAGCTTCAAGAGGAGACAATGTTGCAAAGGTCTAATCATATGGGATCCGAGCTTGTTATTCTAATGAAGGAGATGGACAGGAGTAACAGAAATGTTTTGGCATCCCTTTTTGATCAAGAAAAATTGTTGCAGGATAAAGTGGAAGTCTTGAAATTTCAGGAGGAGAATTTCGTAATTGACCTGTCTGCAAGAGACTTTGAGTTGCTTATCTTGACATCAGAGTTGGAACAGATTGCTGTCCAAAAAGCTAATATAGAAAAAGAGCAGATCAGTTGTTGTACAGTCCTTGAGAACTTTAAGAAAGAGATTATTCTTCTCACAGTGGATGCAGAGTTGGAAAAATGGATCTTGCTGGATAAGGAGGTTGAGGTAGCTCTTCTACAAAAAGAAGTTGAAAAAGCACAACAGGAGAGGCAGAATTTGTTGTTGATGCTTGACCAAAGCAATTCAAGAATTACACATATGGATAAAGTAAACAAGGCACTTGAACAAGATATTCAGTTGCTAAAGGATGTTGCATGTTTAAGTGACAATCTAAAAGGTG
>c11006.graph_c0
GCATTGTAACACGTCACACATCATTGGCAATTATAACTCTTTGAAATGAATTGCAATAGTAATTTTCTTGAACTTACAGTTTTCCAATTCAGTTGCAAGAAGTGTAAAGAAATGTTTAGCTAAGATGATTTCTCAATTCCCAGGATTCTTCTTTTCAATGAATAGTCAAGGAAAAGCATAAATGTCAGCCCTTTTGTAAACTCTTTTCACAAGATTTTACAAAGACACTTTCAACTTATAATGTCAGCCCTTTTGAATGGGTTACTCCCCCAAGAAGCACCCCAGCAACAGCAAGAAGGTAGAGGAGGTAATTTGCAAGATATTGTACTGAATTTACTGTTTTGTACATTTATAAGAAGAAGAAAAAAAGGTTTGTACACAATGCACTAGGCTCCTGCACTCGTCGGGGTCTGAGAGAGGTAAATGGTAGACAGCCTTACCCACATTTTGCGGAGGCTAATTCCCAGAACTCGAACCCACGCCAGTGTGCTGTTTGGACGAGACCTTACCATCGCACCAGGCGACGACCTCTATTCTAAGATTATGTTTAAATTTAATTTACTTCAAGAAGCCTATATCTTCCCAAACTACAAAAAGGAAATGCAAAGTAGACAAGTCAGAGGGTAAAACAACTTCCTGCATGAGTTTCTGAATGGATAAAGCTCAGGTATAAAAACATGACGTT
>c11008.graph_c0
GAGCCAATCAAGCCATTGATTCTCTGTCCGTCCGTGTATCAAGATGGTGTATTGCCTCTCAAGTTGATGAAGACCCAAAGTGTCGATCCTCCCAATAAATGATTTGAGGTCCCCAATGTGATTGTTCTGGAATTCATGAAGAAGAAGCTCAGGTTACAGAGGTTTTTGAAGGAAACAATTGATGGTATTGATATTGGGTTTGCATGATGACAAAGCTAAACAAAA
>c11009.graph_c0
GGGGAGAGAGAGAGAGAGGATCAGAGATGTCTTCTACATCTCAAGCCATGCTTAACCAGGGGTTGTTTGATGATCAAGAGTTGTCCACACAGATGGGTTTCTTTTCTTTTCCTCCAAATTACTTGAGCATACCTCCATTTGGGTGCCATCAGTACTCTCTAAAAACCCTAACTTCTTCACTTGCAGCTGATGCACCCACTAGTCTCACTGA
>c1101.graph_c0
GGATGGGCCTCTAGGGAGGTTGAGGGAGCTTTCAGTTGTAGCCTTTGGAAATCCATCAGAAAAGGCTTTGGGGTTTTTGTGAATTTTACTCACTTTGTTGTTGGGGACGGCAATAGGATTAGTTTTTGGAGGGATAAATGGTGCGGAGACCTAATTCTTAAAGATTGTTTCCCTTCCATTTTCAACATAGCTGTGGATAAAGAAGCTAAAGTGAGAGATTATGGGTATCGGTACAGAGGTAGAATGATCTGGGTGCCTCGTCTTAGAAGGAACCTCCAGGACTGGGAGATTGAAGAGGTGATTAGACTGTTGGGTCAGCTAGGCAACCTCAATCTTGTGGCTGGCAGAGAGGATGCCTGGGTTTGGAAGG
>c11011.graph_c0
ATGAAGCTTGCTTTATATTTTATGGATGAAAATCTGATTGAAAGAGAAAGAAGAAAGAAGGGAGGGGGAGAAGAAGATAAATACCTGACCCTCTATTGTTTGAATCGATCTGTAGAACTGCCTGGGGGAAAGCATCCCCCTCTTTAGAGGGATGGTGGGGTGACTGGTAAGGTGGGGTCAGCGTGGAGTTCAAAATTTAAACACGTGGATATCCCTTTGGAAAATGGAGTTTGTTACTATTCTGATTGCACTATGCCTGTAAGCCTGACACTTATTAGCTAGTGAATTCAAATGTATATAACCAGAGTG
>c11016.graph_c0
ATTACAAGGAACCATATTATTACTGTAAATTTCCAGTCTTAGGCACAATAAGAACGATTTTTACGAGAATAATTCTTAAGACAAAGTAAAACTGATCGTGGTCATAATGTATAATATTAAACCAATATTTTGTTCAATAATGTGAATGGTGAGAAATAACATGGACTCTGACCTGGTCAGTATGGATATTCGTTTTCACATTTTGAATCTCTTGTGCATAAATATGCTAAACAAAATGTAAGTCCAAATGCAGAAAACTAACCAAATACGCTTTCCACGTTTACCAACATTTCTCTTCACAGAAACGCAACCTTACCATCTGATGTGCTATATTTACAAGTCTGATTATAGAAAATTTGAGCATTCAAGTGTGAACAGGTTCTTTCTTTCCTGAGGTGATATTAAAATTCCACATTTTTCTCAATATTACCAATATTTTTAACTTTTTTAAAATGGCAATACGATGGTAATCATGGTATATCACAATATAACCCATTCTTAGCGGATTGATAGATCCCAGAAAATCAACATTTGAATCCCTGCCAGAGATGGACTTTAACCAAAGCAATAGTTTCTATAGTCACCAACCTCGTTACCA
>c11018.graph_c0
ACACACACACACACACACAGAAAATGTTCCCTGGAACAGTCTCCCATCAAAACAGACAGAAACGTAGAACACAAAGATATGCATTGCAAGACCGTAGCATCCTGAATTTGTCAAGTAAAAGAACCCTGCATAGGTGCCAACCAATTTAACCTGAAAGTCTGAAACTATTACTCAAATATTGCAAAAACAAAAAAAGCAAGAACAAGATAAAAATTGGTACACAAGGTGTTGA
>c11019.graph_c0
ATTGGGGAGAATTTTTCAATCAAAACAAAATTAATAATGACTGCAAGATATATACAATCACATATGTGTGCTTGTGTATGTCATTATATCTACAAACTGCTGCACAATGGAAGGATTGAATACTATGATCTGGTTAAGAACAATTTTGGGGCAAAACAATAGATTGATTAACAGAAAAATCGGAAAGCACAACCTACGTCTGTTTGGAGTAAGAGG
>c1102.graph_c0
ATATCTATCTATTATTTCCAAAAGCAATATGTACAAAAAAAACTACAGTATGTCAACTACAACCCATGTAAATATCAGGCAGTTTGAGGCAGGCCTTTGATGTGTAGAGGATGACTTGTCTTACCTAAAAACAATTTGATAGAGAGATGATATTAAGCCCCCATCAACTTCACTAGAATTGTAGGTATCCTTCAAATTCCTTGAGTACTCAAGGAATT
>c1102.graph_c1
ATAATAGATAGATATCTGTCAATTCAAGAAGCCAAGGCAAATTAGTATTGATCAACATTCAACACTAACATTATTGTTTGTTCTCCATCATTTGGTACGAGGAACAGCCTGCTGGCACATAGTTTGGTAGTACAATTGGTGGCATGTCTTAATATTACAGGAAACAACAAAAAGAAAGCCTCCATCTATTTCAGGCTTGGGCCCCCCACAAAACAAATACTGGTCATTACCTGAATTACCAGGGGTCACTTCATCTGTGTTTGATTTTAACAAAAGTTTGGGGAAATTTAGGGGTTAGGCCAAACAGCTGATACAAA
>c11022.graph_c0
GCCTTTTCCAAACAAGCCCTTAGGATTACACCCACCTTCCTAGGTGAGTTGGAAGAAATCTTGCCCTTGCAAGGTAGAGGTCTCGAGTTCAACTTCCAACAGCTTCTTTATACCGGTGTGAGTATCTGGTGTGGAGGCAGAAATGATTAGTCCGCCCAAAGGGCCGGCACACATCTTGGTTGACAAAAAGAAAAAACAGGCCCTTGGGATTCAAAGATGGCCCTAAA
>c11025.graph_c0
GAGACTATTATATAGTTGTTTTTTCTTGAAAGCTGAAATTTCAGACATTACACTTTACATAAATGAGTTACAGCCATGTAAACCAGACAATAGAAATTTTTGAACTACAGCTCCACAATATCTACCTGGGAAGTGGGAATCCAAATTGGAACATAGCAACAGGAGATTACAGAACAAAGCAAGCTATGAGAACCACATATCTAGTAACCAATACAAAAATGACCACCTTCTGCTCCCTCTCCATTTGCAACCTGGCACTGCATCAGTACTTTTTTATTTTTTTTTTGGATAGGAAATATACACATCGATGTCCCAACTGAGACTAGATTACACTTTTTACAAAGACTTCAGCCACTACATGCAAGTCAT
>c11026.graph_c0
TACATCATATATAAACCCTAGCATGCTCCTAGGAAAGCAAGAACCTTAAACTGAGGTTCAAAATCCCATACTTTCACCTAGAGTGAGAAGCCGTGAGAGAGAAGAACTCCAAGCTCCATTAATGGAGGTTTACTAGCCAAACCCCACTGTTTCTTCCTCTTGTGATGCTCTAGAACCTAGAAGTTGATCCCTTTGTGCTCTTGAACCCCAACAGCTATCACCATGCTTCACTTGAAGCATTCTTGGCCTATAAACCTCACACCCGATATATACATCATGATATATACATGTATATATATATCATTTATAACACAGAGAGAGTGAGCGAGAAAAAGGGGTGGGGGGATTTTTCCTTTTAGGGTCAGAAGAG
>c11027.graph_c0
ACCAGTAGTAATGATGGAACGGATCAAAGATGACAAACAATGACTGCCCTGCCTCCACTCTAAACCAGCATCAATTGACAAAATGCATGTACTGGAGCAATAGCTCAAATATTTTTTTTTTTACTGATAAGTAAGCAACCGCTCAAATATGATAGTGGTAAAATGAAGCAAGACTGACATATTTATGATTGTCTTTTCAAAATTGCTACAATTTGAGGTATATTCAAACCAAGATCACTAACTAGATAATGTAATCCAGAGAAGTTAACTAGTGCATGGATTACCAAGACCGCATTCTTGGTCGAGTACACACTACTGTCACAATATTGTCAGAAGGGTAGTAGATAATTTAAGTAAACAAACACAAAATAGTATAGTAGAGGAGAAATCATACTCTTTGTCTGAGGAGAACCACTAA
>c1103.graph_c0
GGAATTGTGATGAGGATATTTTCTGTTGAAAATCCCATTTCATGTTTTTTGTTTCTTGATAATTAATTAGGTGCATGATTCGAGAAATTTGATTGCCAGGAATATATACTGGGGTTTGCCTGTATTCTGGGGGTTTACTCCACAGAGGTTTTATTTTATGGATGTAATGGCTGATTAATTAGCTGTCTAGTTTATTTTTGAATTTCCAACTATAATGAATGTAATGGTTGAAGGCCATATTACATGCAATTGTTAATATTAGAACATGCACACACACACACATATATATAT
>c11036.graph_c0
GCCAAGCTTGCAAATTTACCTCCTATAATCGGGCTTTATTCAAGCTTTGTGCCACCATTGATATATTCTGTCCTTGGGAGTTCTAGACATCTCGCAGTCGGTCCAGTCTCAATAGCATCTCTAGTCATGGGCACGATGCTTAATGACGCAGTTTCTTATACGGTAGACCCAACTCTGTATCTTCAATTGGCTTTCACTGCCACCTTCTTTGCTGGTTTATTTCAGGCTTCTTTGGGTATATTAAGGTTAGGATTTGTGATTGATTTTCTCTCAAAGGCTACTCTTGTTGGGTTCATGGCTGGTGCAGCAGTCATAGTGTCACTGCAACAATTAAAAGGGTTGCTCGG
>c11039.graph_c0
TGCTAGGGTCCTGCCATCTTCAAGTTGTTTTCCAGCAAAGATCAGCCTTTGTTGATCTGGGGGAATTCCTTCCTTATCTTGAATTTTGGCCTTCACATTGTCGATGGTGTCTGAGCTCTCAACTTCAAGGGTGATGGTTTTTCCAGTGAGGGTTTTCACAAATATTTGCATTCCACCACGCAGGCGAAGGACAAGGTGAAGTGTGGACTCCTTTTGGATAT
>c1104.graph_c0
AGTTCTGATATCACCATATTCCTATTAAAGAAGAATATGGCAATTCGCAAAGCAATAAGATGATCTGTTAGTAATCGATAATTGGAGAATAAAATATGGTAAGAGTCCTGAAATAAACATATTAAAATTTTGAAAAAATAAGGTCCTGGACCACCTATGTTAATCATGCAGGCAATGGAATTCTTTCTAATTTAAAAAACTCAAAAGTCTTCGAACCTGATGGACCAGAGTAATCTAATCATGCTGATT
>c1104.graph_c1
TCTAATCATGCTGATTCCAGCATGAATAAACTCTACATGACGCGGTGGGTCAAGCACCAATGAACCTGTGCCATATGTTCATTATATATAGTGCTAGAGGAACAATGTTTCTTGTTTAAGATTCATTTACTAGACGCCCACGTAAAGCATATAAAAAAAAAATCATACCATTTTCAAAAAGATGCATTATAATTAGCTAATGTAAACCTGCCCACACCCAGCAGCAAATGTTCCAAAACAACACACAGATTTTGAAATGTAACGAAGAATGCATCCATCCAATACAGTGGCTACAATTAGAAGGAAAAGGGGGGGGGGGG
>c11040.graph_c0
TGACCAATAAATAAACAGAATCAAAATATTTTTACCACAAGACCCTGATGAAGCTTTTTCCAGGTTAGAATCACCAGTTATTTTATATTTTATACTTTTTCCTGTAATGTGTCTTGGAGTTGAAAAGTTAAGACCATAGTAACCAATTTGGGAAATGTGTATTGGAGCCAGCATCTGATGTAGAAGCAGAAAGAGCAAACAGTAAAAAAGCATTGATATGAG
>c11042.graph_c0
TTCTGCATACTGATTATTCTCAATGTTCCCAACAGCCAATGCCCATTCTTTGTTGCCCCTCTCTGGCTTCTTTAGCTTTTCCATGTTCCTCATCTGCTGCTTTGCTGTCAGATTTGATTCGTCAATCCTTGACCTCAGATCTCTCACTGTCTTCTTTGTGCTAAAAAGCTCGGATTCTGCTTGGGCTTTTACAGATTCTGCAACTCTTCTGCTCTCATTG
>c11045.graph_c0
GGTCATGACAAGAAAAAATATTTTAGGTAATTTGATGATATGCACCAAAAACAAGTTATTGTACTAGTAAGGAGCTATTCCATTCAATTGGAGTAATTACAATGACAGGAAAATGACCACAAATGTGGATATGAAAATCTGTGTAGCCAACCTTAATTAATTAGGATTTAGGCTTTAGATGACTTGAGTTAAATCGTCCATCTGCACATTTCTTATGCAGCAAAAAAAAAAATGACAGTACCACATGTTCACGCTTGGTAACCCAAGCTTTTACCATTTGTTATATGTTGCAAAAATAATAATATATTTAGATTCAAATTTCTAATATATCACGGAAGTACCACCCCTTCTATCTGAAAGGCCTGTTTAAGTCCTAAGCTACAAAATCAGGAACCCAACATTTAGCTTTAATTTCAAATTCTAAAATTAAAATAAGATGTGACG
>c11046.graph_c0
ACGTAGCTAGGAGTGTGCCTAATTGCTGCCTTGGACTTGAATTTTTTTTCCCAGTGAATCCTAATTTTTAAGTATAATAGTGCCTTATGTGCGATAGGGTTGTTGGTTTTTTAGTATTAGTTTAAATGAGGAAAAGTTGTAGATTTGCAAGAAGTATATCGACAGGGAAAATTCAGAATTGCCAACTTTTAGGAGGACAGAATGTTTACACCCTCAGAAAGCATCCTCACGAGACCCCGCAATGGCGGGAGCCTCATGCACCGGGCTAACTCTTTTTTGTATTTCCTCCG
>c11050.graph_c0
CTGAGCTAAGTGGGCTCACATATCAGAAAATATTTTAAAACAATAGATATGCCCTGATGGATAATTTCTTCCAAATTATACTGAAGAGAGTACCCCTAGGCGTTAGTTTGAGTGGTATCTCAGTATCTCCTCCACTTCCCAAGGAGGAGGTTGGGGGTTAAAGTCCCAATTGGACAAAATGGATGGGCATAATCAATTACAGACGTCTCCTTATTTTGCCTCATAGCCATATCCCCACACCAAATATCCACCATTTGACCATTCCCAACATGAACTTGATGCTCTTAGAAAGGTCTTCCCATCCTTTTCTAATGCCTTTCCATAATCCACTGCTATGAGAGCACTCGCTTCCCAAGTGGTCCAACCCCCACTCATTCACACCTATTTCCTCCCAACCTGACTCAGCGGTAATAGAAAAATAGAGACTAAATATCGTTCTAGTAGATAGGGTTCTCGAATCCACAACCAGTCCCCCATAAACTCGAAGATTCACGCGTTCATGCGCAACTACAGGGTTCCTATCTCTATCATGATGCATCAGTTGTTCCATCATTGCTTCTAAGTTTTGCATAGACTGTTGCATCTGACCAAACATATCCATCGTCACAAACTGCTCCTCCAGTTGGTCCACGAGGTGTGGTTGATTTGGGTTATTATCAGTGGCCATTGAAACAAGGGCAGACCTTGCTCAGATACCAATTGATGCAGCAGTAATAGCGAAGTAGGGAAGTTCTAGTAGACAGGGTTCTCGAATCCAAGAGAAAGGCCTTGAATACCGCTATTGCTAGGCAGGGTAGATATAGGGGAAAAAATGAAAAAATAAATTCCATAAAATCTCTTATAGCTAAAGGTAAAACCACTAAGAAGGTGCCAGAACGCATGCTAGGAAAATTTCTTCTATCATACCAAAGACCTAGGATCAATTCCTACCTCCATCATGTTGGGGGACAGAGGGGTGATGCAAGACCAGTAGGAGAGACATGAGGAGAGAGAGAAAAAAAAGAGAGAGAG
>c11054.graph_c0
AGTATCAATCACCAAAGAACAGACTTGTCCACCACAGTGCACTCGTATGAAAAATCTTTCCGTGATGATAAAACTTATCGTCAATTTGAAGGCCTTGCTTACTAGCGGCAAGCAAATGACGAATGATACCCACTTCATCAACCTCATCGGAAAGATCATCGAGGGAGCTAATGTCAACAAGTTCAACAATCTGTACCTCAAGCAGTGACTCGTCAGGTTTTTGTGTCTCTACATGACTATCCCCTTGAACCACAACAACTG
>c11056.graph_c0
ATAAGGGTTTATGCTTTTGTTCTACCCAAAAGTAGTTTTGATTTATTCTCTTTTCTCCTAATTTCTTAGTAGCCAAGCACAGGGTTCGGGATTTTAAAGGTTTAATTCGTGGGCTTTATTATCAGTCAGTCTCTCTCTTTTTTCACACCCACACCCACACGCGCGCACATACTGCCGCTATTTGGGTCAATATGCTCATATCTTAGTTACGTACTCTATATCGGTTTTG
>c11057.graph_c0
CAGGAATCCTAAATCCATGTCAGACACCAATACATCAACTTCTGGTCTTGCACAGTTAAGCCAACCCGCTACACAGAGGTGCCAAGAAGCAAATGAGCAGAAGAATACAGAACCAACCAACTTCTGGTAACTTAAATTATTATTTCATCAGGACGAAGAATATAGAATGAGCAAAAGCTTGTGAGTTCATCTCACCTGCTG
>c1106.graph_c0
TACCAGTTTGCTCGTCTCCACTCATTTGGCAGATCCCAACCTCCCTTCTCAATGTTTCTATTCCAAGTATGAATTTCTTTATGAAGATCTTGATGTCAGTCCCTATTGAGTATCACTATCTTGTCCCCCAAGTCACAGAGAAATGCACACATACTATGTGCTAGTTTTAGTTTTTCTTTGATACACATACATTCTAGATCTTCTTATGTCAGCAGGCTGTGATGGATGGCCACATTGTGTGTATTGAGGAGGATACAAGCAAACAACTCTGATTAAAAAAAACATTTATGACGTGATAGCCTCTCATGCCCTTCTGGTGTGAAGGACTGCACTGCACATTTAGTAAATATAAATGCTAAAATAAGGAGACCAGAAGAACTAATTCCAGAACTTTTTAACTATGCATGTTAGTGGTTTTGTGGGTCTTACCATAAAAAGGAAACAACTATAATGCTATAGAGATTGTCCTTGTTATAATTGGATGCAGGGAACTATATTAGGTTCTAACTTCTAAGTACTTCATCTTCTTGTGTTTGGATTGGGAACGTAAAAATGGAATATTACGATAATACCCAAAGAAATGAATAATATATGTTAAGA
>c11062.graph_c0
AATAAAAAAAAAAGGAAAGGAGGATGAATGGTGCTGTTTTGGAATACTTTAGAACTTGTGGAAGAGACTGTGTTTCCACTCAATGGAGCTTGCTTCCAAGGATGTGGGTTCGCCACAGGTCTTTGGGGTTGCTGCTAATAAAGAGTTTATGCTGAACCAAGTTCCCCCTCCCCCCCTTTTTTTGGTGTTTGTGTGTCTGTGTGTATGTGTTCTCCAAATAAAAATTAACAGGCGTTAGATATCTATTATCTAATGTAGAACTATGTCCACTGAAGT
>c11063.graph_c0
GTTTTCTTTTTTAAAAGAAAAAATAATTGTCTCTCTTCTCTGTCTACTCGCCCTTGAACCCCTCAGCTAGGCGTTGACAACAAGATCCAAAGCCAATCAAGGACAAGGAGGGCTGGTGCATATATGGTACTCTCTCTACCAGCCCTTGAACCCCTGTTCTAGGGTTCAAGAACAAGATCCATACTAAAGCTTCACTATAACTAAGAACAGTTAATTTGTGGTTTCAGCAGTGGTTTAGGGTTGAGAACTGATGGTTTTTGGAGAGACGGTTTTGAGGGTCAATTTTTGAAGATCTTGACTAAAGTGAGAAAATGGTTCACGACTCTCTCAGGTGCTGGTTACAACTATACTGATCTTCATAATGGTTTTATAGAGACTTTGTAGTCATGTGATAAAGTTTAGAGAGAGAGAGAGAGA
>c11064.graph_c0
GATGGAACGAGGCAAGTTTAGAATTAGGGTTTAGGGAGGCTTGAAAGATTGAGCGATGCAAATTCACTGGTAAAGGTTTCAGGTAGGGATTTTTGATGTCAGTGCTGCAAATTTAGGGTTTTTTTTTTCCTTTAGTTGTTAATTTGCTTTTTAGAAGTCCCTATGAGGAAGATTTCCCATCGATAGGAAGTGCCGTATGACACTCTAAACAGCAGTGGAGCACAAGCGGCCACTATTCCTATCCACCAACGTCTGCTCTCTGATTTCACAATCTTAGGTCTTGTTCGTTGGTCGGGATTACGTGGTTCCGG
>c11065.graph_c0
GTATTTGGGGTTTGAACTTTAGGCACCAAAGTTGTAGAAGTAGCATTCCATTCAGGTTGGAGCTGTCCAGTCTGAAAAAAATAAAGCACAGCATCTATAACCTCTTGCCCAACCACCTCCCAATTATTCTTGAAGAATTCACAATTAAACCCATCAGGGCCAGGAGCCTTATTTGAAGGCATCTCAAAAAAGACAGCCTTGACCTCTTGAGCAGTGACAGGAGCTTCCAAAGATTGCTTTTGTAAAGTAGTCAGCTGAGAGAAACCATAACCTCTCAGCCTTTCCTCATTGTTGCTGCTACTTCTTCCAGATCCAAGAAGTTTCTTAAAAAAGTGAACTGCTTCAGCAGCAATATCCTCTTGCTGTTCCAGTTTATGACCCTCCTCAGACATAATAGAGAGAATCCTATTTCGAGCTCTATTTCCATTTACCTTCTTATGGAAGAAAGAGGTATTCTTATCCCCAAGTTGGAGCCATCTAACACGAGATTTCTGGTGATAATAGGCTTCCTCAACCTCACACAGATGAGCATAATCTACTCTAGCCACCTTTTCCTCATGATACAAAATGGTACCTTGAGACTCTAACTGCAGCTCTTGGATTTCTTTTAGTTTCTCCCAAGCCACACTCACCCTTTGAGAAATATTACTATAAAACAGCCCATTAAACTCCTTTAACAAAAGCTTTAACCTTTTAAGCTTTCGCTTTACCCTGAGCATAGGATTCCCAGTTATAGGAGTCTCCCAGGAGTCCTTTAGGATAGCCTTAAAATCTCTATGTTTCATCCAAAAATTGTAAAACCTGAAGGGCCCTCTCTTAAATTTCTTATGAGTATCAATTTGGCAAAGAATAGGGCAATGGTCTGACATACCAGGGGCAATAAACCATCCCTCTGAGTTAGGAAAATTCAACAGCCAGCCATCATTGACCAAAATACGATCCAATTTACTTCTGATATTCTCATCTCCCTCTCTATGATTATCCCAGGTGAGCCAGCAACCCTTTGCATTAAGATCAAAGCAACCAATATCATAGAGGCAGCTATTAAAATCAGCAGCAGCAGAAATATCAATCCCACTCCCCCCTTGCCTCTCACTTTGGTAACGCACTATATTAAAATCCCCCAAGACAATCCAAGGCTTATCATTTACAA
>c11066.graph_c0
GTGGGGTGGGGTGGGGGAAGGGTTTCCCCGACCTGCCCCGTTTATATATCAAATTAACTAATATACCCCTTATATGTTATATAATTACAAAAATACCTAACTATATATATGTGTCATTGGTTTAGGGTTTCATTTTCTCTCAATGGCCGCTCATCCCCATGCCTCTCTCATATCTGCGAAATGCAAACTACCACCGATCTGCTGCTCCGTCAGCGTCGACCCTTTCAGGCTTTCATTTCTGTATGTTTGTTGATTGTTGTTGGTTCACCGATCGATCACTCTCTCAATTTACTCTCTCCAGAATTTGCTGGAGTATCTTCTT
>c11069.graph_c0
AAATTTCAAAAATTAAGCACTGATGTGCTATTTTGATTTAAACCTCCACTTCAAACTATTTAGATAGCCCTTATAAATCTTAAATTCTAATCTAAAAACCTTTTCTACCAAACTGTGTCCATCCCAAACTATTCTATGGTAACTCAAAACCAAAATCTCTGAAGAAGTGCTGAATCTTGGAAGGTCTTTACATCAATTGGGCATCAGAGCCCATGGGAAAAAGTTTGCGCCTGTTTGGTTGCCACATCGTGTTTTTGTTTGCATTCACATGTTCTGCCTCTTTGTTTCTGTTTATGAAACTTGCTCTTGTGATAGATTGTCATCCCAT
>c1107.graph_c0
TTTTTTTTTTTTTTTTTTCTCTGAAAACGAAGCAATGGATGTTTCCTCAGTTCAAAATCTCTGTCAACACTTTATTTCTTCTGCAATTCAAAGATGCCGCAAGTCCAATGATCTTTGCAGACTATCAGTTGTGCTCAAATCTTCTCCACCTTCCGATCCTCCTCTCGTTCGAATCTCAATTTCGGATACAGGTGTCGGAAGCTGCGTGGAAGAGTTTCGAGAGTTGAAATACACTAGTGATCCTGCTTCGGCTGAAAAATGGGATGGAGTAATTTCTGTCACTACTACCAGCATTTGCGATATCGAGATATATCATTATCGTTTCGATCTCAAAGAAATTGTTTCCACAAGAAGGCTGACAAAGCTACCTTCAAATCCTAAGAATGGTGCAAAATTCAG
>c11071.graph_c0
GGAAAACCAGCGCGACTCCTCGATTTAGCAAAAACAGTTTTCAGAGTTGTCAGAAAACGTTTTTGTGGCGCAACACAAATTTGCCGTCTGGTTATTATGATTGTTTGGATGCAGGGTTTTGACAGCTCATAGTTCCGCGCAGCTCTCATAGTTTGTTTTCACGAGTTACTTTCAATGTCTGACAATTAGGTTTATTCGACAAGTTCGGTGAATTCAACCTTCGAATTCGAAGAACGAGACCGTAATTTCAAGCTCGCAACTACGTTAGGTCAATTTGTGACCTGAATTAG
>c11078.graph_c0
AATATTGCATAACAAATGCTATTTGATTGTGCATTAAGGCATGCTACTTCATATTTCTTTCCTATTCAATCTCAAGAGTGTATTACTGCCATTTTCAAATCCATCATACAAACAAAGCAAAATTTATGTTCCTGTTACTTGAATTAACTAAAGAAGAAAAAGAAAAAGGCCAAAGGAGGAGAGAACAAAACATCAACTCCAACATTCTAAATTAAAAAATGCTCTGCAGCTGGAATTGATTGATCTGGATGAAGACCACTAGAATATGTGCATTGTATTGCAACTTCAATAATACTCTCTAGTAATAATTTTTTTGAAGCTGAGCAGCGTCAGTGAGGATGAAGACCACTAGAATATGTGCATTGTATTGCAACTTCAATAATACTCTCTAGTAATAATTTTTTTGAAGCTGAGCAGCGTCAGTGA
>c11080.graph_c0
CAGGGAGAGAAGGGTAGAGAGAGAGAGATGGTGATGTGCGATGGTCTTGGCGGTGGTGGGTCTCTGTAAACAATCGTCGGCGTGCCTTTGCCGGAGCTGAGGGAGGCGTTGTAGCTTCTTCATTGTCGACGATCGATATCCTTTGAAACCAAACAACAAGAGATCGATGTTGAGGGTTTTGCTTTGATAATTTCAAGTTGTGTGGATGGCAATGTGAGGTGTTCAAGGTGATGATGATGGGTCG
>c11081.graph_c0
GTTTAGACCATTCTCGATTAGAGTTTTATGTTTTATGTTTTTTTAAAAATTTAATAAGAACCATTGTCTATACAAATTGTAAAAAATTGGTATATTATATGGGGATAATTAGATAAAAGTCCTTCATATTTATCAGATGCAAGAATAAGGCCACCTCAATTTTATCTAACCCCAAAATCCCTGGGTGTGACAAAATTTACCCCTTTGACTTGCTTGAGAACTTGCTTCAGCAAAGAAA
>c11084.graph_c0
CGCCAAAGTTAATAGCGAATTCAAGGATTTGGATATAGCTATCGTCAAGGCCACCAATCACGTGGAGAGTCCTCCAAAGGAACGGCATGTCAGAAAAATCTTTTTTGCAACATCGGTAGCACGTCCACGGGCAGACGTGGCCTATTGCATTCATGCACTTGCCAGGAGACTGGCAAAGACTCGCAACTGGACTGTTGCCATAAAGACATTGATAGTTATTCATAGGACATTGAGAGAGGGTGATCCAACCTTCAGAGAGGAGCTACTAAACTACTCACACAGAG
>c11089.graph_c0
AAATAATTTCAATCTGGATTTGGAGTTTGAAGTTCTTGAATTAACAATAAGGTAGTTTATTTTCATTAAGAAACTGTGATGTCAATGATAATTTCTTTCCTGCTGACACATTATCTACTAACATTTCCCAAATCCATGAGCACTGCAGTAGGGTTCAAAAGATTTAAAGAAATTGTGTAGTTTCCTAGTATTGAACTGTTGAAAATCTTGCATCTGAACCTCAAAATCCCAGTTGGGTATTACTGGTATCCAATCATTAAAGGGGTAAACCTCAGAATCCTGTATGGTTATTCCAGCATCATTGAAAGGGTTTCTTGCATTTGAACCACGAAACCCAGGGCGTGGGTATTCCCATGTATTGAATCATTAAAGGGAAATCTTACATCAGAAACTCAAAATCCCAAATGGGCATTCCCGGTATCAAATCAATAAAGGGGAAAATCATGCATCTAAACCTCAGAATTTAAAGTGATATCGAATCATTGAAGGGGATCCTGAATCTACACTGCTACATCTCATAACACCGCATGGATATTCCTAGTTTCAAATTGTTAAAAGGGAAAATCTTGCATCTAAACCACAAAATCAACGTGGTTATTCAAGCACCACAACTTTACAACTAATCCATACCAAGTAGTAGATGGTCCCTTTGTGAAAGACTGCAATGCAAGAAACCAAATGGAAAAAACAGCACCAATGATCTCCTTGTACACCACTCAAGACCACAAT
>c1109.graph_c0
GAAACGTGGGGGGTGCTCACAGTATATATATATATCAAAATATATGTATATAATATATATGTAGAGAGAGAAAAAGGGAGAGTGAGAGGAGAGAAAAATTTTAGAGAGAGAAATCTAAAGAGAGAGAGATGGAGGCTCGGTGTGGGGGTGGCACTAAGAGTAGGCCACGGTGGGGCTGGTTTAGGTGGATGTGGATGGCGGTGCAGAAGGTTAGCGGTGGCAGTGTGGTGTTAATAGAGTGGTGATCTGCCGTGGAGGAGCTTGGATGGTGGAGC
>c11090.graph_c0
AAAGGACCAATTTAATTACTTTCCTTTGTATTTTCTCAAAATAAAACAATTTGCTTTCAAAACATGTTTTAAAACAGTTTCTATTTTCTAGTTTTCCGAAATCTGTTTATTAAAACAAAATTGTGTTATAGATTTTACCACTTGAGAAGTTGTAGCAGTAAAGAGACTTTCGACAAGTTCAAGGTTTAATGGGTACAAGCATTAATAATTTTAAACCCTTTATCTAAAGTTACCTGTAATAGGAACCCAACCCTTTATCTAAGGGACTCGCGAGAGACTTAGTAAAAAGTACATCTAGTGGAATGGGTTTGAAACCCTTTATCTAAAGTCACCTGTAATGGGAACCCAACCTTATAATAACTACAACTATTCCAAGGTTTAATGGGTAATAACAAGTTGCAGTTTAGTGACTGGTTTTAGCACTAAAATTTTATCTTTTATTAGTAAACCTATTCCAGGATGTTTAGTGCTGACTGTTACGTTTAATGGAGGATGAGTTTTATACTCTTAATGAAGTTCAAGGATTGTCTAAGTATTTGTAGTAACAAAAACACTAAATGAACTTCACCTATATAAACATAAAAGTGGTACGACTTCTAGCAAAAGTTTGGGGATTACTTTTGTAAATGTTTATGAAAATCAGGATGGAGTACATGATTAATTTGTGAATTTTTCATGAAATTGGATAGAATCATGTGTGATTTTTCCGTACCCAACACAAAGGAGTCTTGGTTTAAGTTTAGGCCACCAATGACTTCGTTAGGTATTTGAAATACTTACACTACTAGAAGGTTTAAATCGAGAGATACCTTCTCTTATGCATGAGGATATCAATGATTAACTGGAAACTTAATATTACAATCTAAGTGAGGGATTGTTGAGTTAGATTGTAATATGGAAGTGGGTTTGTGTTGTGAAACTTTGTCCCATATGGAAAGTTTATAAAACTTTCCTTGTAAATATAAAGTGGCACAAAACCCACTAAGTATCTTTAGAAAAGAG
>c11091.graph_c0
TCGAAAGTCTCTCCAACAAAGAAATACCCTGCTCATCAATCACACTAAAAGAAAGTCTAGCCCAGGCCTCCACCTCATCGGTTCCTTGTACAAGTCCTCGAACTCTGAAATGCCATGCCTCACTTCATGGTCTTGGGACAACATCCTCTCCCCAATTCTAATCATGCTGATGTTATTACGTCTTCTATGGGCATTGGCCATACGATAAAAAAATCTTGTGTTACG
>c11092.graph_c0
ATAAAATTTAAAGAATGTTCACAAACATCAACATAATCTAAAACTTGCGTACCTGTCAATGCTTTTATTTCTCTCTATACACAGCTCACAGCAACTAAATTCTAATTCATCGAAATGAATCAGCATAGTAAGAACACTCTGTATGAAGGAACTTTTCCTTACTCTCGGAGCACTTTATTTCTTAAATAGATAAGGAACTTCTCATTCTCAGCTGCATCAGGAATTTTATTGCCATCTTTCAGATAAACAATCTTTCTGCAACAAAGATAGCCTTCTCTACCCACTCAGCGAGACATAATCTCAGATAAATCCATTTTGTGGAGTTCAGCTTTGTTATGCGAATTTTTGATCCCATCAATTCTGATAATCTTTGTATCAATTGAAGTTTATCCGCCTTATGTTTCCCAGAGAATCAGAATGTTGTAGTTGATAATCTTCCTTGATTTTGCTTCTCCAATCCAAGTTTGCTTCACTCATGCAAAATTTCCTACCTGTTCAACTCCTGTGTTTCCTTTAAGGATTGCAAAGTTGAAGCCTCAGCACAGACTTGCTTTCTCACATTGCCATGTAATTTGTCAAGAATCCTCCATGTTACAGCATCTGGGGCAAGCCCATTCTTTCTTATTTCTCCCACAATATGGTAAGCATCTCTCTTCAAACCTAATTTGTAAGCACTGTCAATCAGAATGTTATAGTTGACAATATTTGGAGTAACCCCGCAATCAACCAATTCAAATAAGAAATCACAAGCCTCATTTAGTTTGCCTGAGCGGCAAAGCCCTTTAAGAATGGCTGCATAGACAAAATTATCATGAACCTTTGAGGGCCAAATAACATCATCCCAAAAGCTTTTAGCCTCATCTATTCGGTCAGACTCGCATAACCCATCAATTATAATAGCATAGGTCGTACTGTTGGCGACCACATTACAACTCACCATGCTTTTAAAAACTTCCATTGCTTCACTTGCCCGATGTAATTTAAACAACCCACGAAGAACTGCATTATAAGTCACAATCCTGGGGCTGAAACCTTTTTCAGGCATAATTTTATGCAATAGATCAAGAGCTTCTTCGACTCTTCCAACATTCAACAAACCACTGATAACAGTAGTGAAGGTCACAGCATCAGGGGCAGAAAACATTCCCATCATCATATCTTGCAGTATCTTCAAAG
>c11093.graph_c0
TTTAAATTATTGCTAAATTTTTAAATCATAAAAACTGAACTTCAACATAATCTCTGCAGTTCTTACACCTTCTAGTTCTAGGACAAGACACCACTTCTTCTTTCTTCTTCAATTTCATGGATTGCCTTAAAACATAATCTGTAACCAATCAATTCATTTTGGTGAAAGGATGAAGATTAATGGTGACACTAATTAAGCACTTGTTGAAATTTTTATTTTGTTGGTGCACAATATGTTGAATAACCCTTTTCCTCTTTCCTATCTTTTTTCAATTTTTTTTCTTTCTTTTTCGGAAGGGTTACTCTATCATTGAGCAGTCACAAGGTTTGTTCACTGAAATATGTGTGTTTTTCAGAAGGGTTAGTTTAAAATTTACCAATTATATAGCATGACACGGCTATGTTGGTATTGTAGAATTGGAATTTTACTATTAGAATTGAAGGAAAATTAATCTAAAATTTGAACTAATTTATTTTAAG
>c11094.graph_c0
TCCTCAGTCCCCTCCGAAAGGTTTGTGAGTGCACACAAGTATAGAATCATTGTGTGTCCCTCAAGGCTATGAGCATTGCCTGTGCCTCTAACCTGTAGTTAGTTTAAATTATTCTGAAGAGTGAACTAAAAATGAAAATCTATCTTCTATGTTGAATGGGTGTCATTCATGATATTACCCTATACCTTGTGTATTGTGATTAGTACCATTGATTGATCCTTTTCTCTTTCCTTCACTGTCACATGCACGTACGCCCTTCTATAATTTACGTTTCTTAACTCATAACTAAGGTTGATAATTTGTTTGCCCAGCTTCTTGGATCCAAGATAAATGAAACAATGATCTGGTTGAGTTCACAATACAAACCTGTATATTGTCTTTTCTTATTCTTTTTTATTTTATTTTATATTGATGGGTAGAGTCTTGTTACATGTTGTATCATATCTTAACATTTTACTTTAGGG
>c11096.graph_c0
GATAAGATGTTGAATTAGCCTAATTCACCAAAAAGAGAGCCACCTGTAAATAATATGACTAAGAAGCCAACTCGAAGCCCTTGTGCAGGCTTATTTAGCTTGAAAATGAAAGAGAGAAGATCCACACCTAAAAAAAGTCACCCAAATTAGGTCTAAATGCACTTCACAAATGACTAAGGGGCTCCACATTTATAAAATAAAATTACAAAATTACCTTTACATACTCATAAACTCTATCTTTTATCAAATGTAATTTTGTAATTTTATTTTATC
>c111.graph_c0
GCTGCCCCTCAGAATTAGATACCTCACAAAATAATTATATATAAAAAGTTTTAGTAGTAGTGAGGGAGTGGTTTCATGCCCCTCCTACCTTGGCTAGTTCCTCTCCTGCTCTCTGCATTTCTTAGTGTTTATGATCCTCTAAACCTCATACAACTCTAAGCCTACTTTGTATCATTCTTAGTTTTCTGTTTTGCACGATTCTTAGTTCAGTTTGCATTTTGTATTTTTTTGTTAGTTGTGTGTATTTCTAAGTCTACTCTGCATTATTTTATCCACACACCTCCAGGCCTCAACTGG
>c1110.graph_c0
TTGGCAAAAGATGCAATTATTTTCACTATCACTATATCTTTCTTGGAGAAAACTTCTCATTCTCTCTTCATTTTCTCTCTTATTCATAACATTTCACCTCCCATTCTGAAACAGCAATAAATAACAACTGTACCAAAAAAAGATGAAAAAGAAAAGAAAGGAACACTGAATGTTCAAAGAGTCAGCCTCATTAATGAATGCTATATGAATCCAAAAGAACCTACGGAGGTCCATTTTCTTTACACAGGTACATGTAAGAAATGGACCAAGGAACAAAGTATACCACTCTTTTGATCCATGAA
>c11100.graph_c0
TCTCTTCTTCTGGGTCTGTAGATTTAGATGCTCTTAGTCTACGTTCTTCTAGGGTTTGTTTCATTGCGTGCTTGTTGAAGAAGGGAGCTCCATTCTTGGGTTGTGATTTATTCTTCAGATAATCAGAGAAAATAGTTATATCCGACGAGAACAATCCTACTCTGATTAAACCCGTAAACTTACAAGGAGGGCCAGAAATGGGTAGCAGAAAGTTTGGTGTCGAGATCAGGCACAACCACAGAGCTTTAAGCGTGATTAATCAGAATTTAGTGGGAGCTCCTACATACCCTTGTGTTTTTAACAAGAGAGTCAGCTCAGAAACACATGTAATATGTGATAAGAACCCTCCAAATGCAGTGCACAGACCAATCACCAGGAAATTCGCCGCGCAAATGACAAGTACTACACAGCATACTTGCCCCGAGGAAACTAAGAAACCAAACCCATCAGTTCATAATTTGATCAGTGTTTGGGAACATTGTCCAATAACGGAAGTGGAGGAAAACAAGGAAGCTATAGACCACCCTGAACCAATGTTATTGGAACAAACTGATGCAGTAGTACTCAGTGAAAAGGATCAGATGGAGG
>c11101.graph_c0
TATGAATCTGTTAACCTCTTTCAGCATTTATAATAACATGATCACCATGAGTAAGTACTCCATGGCAATAGTTGTGCTTCTCTTGCTTTGGTTTCTATATGCAGCCACCTTCAAGTTTAGCTTATGTAATGGAGACAGTACAAATGTCATTTGTAGTGAAAAAGAAAAACATGCCCTTCTAAGCTTCAAACAAGGTCTCACGGATCCTTCAAACAGGCTATCGTCATGGTCTCTCAAACAAGGCTGCTGTCAATGGGTGGGAGTCCGCTGCAACAATGTAACTGGTCGAGTCATTGAGCTGCACCTGCGCAATCCGTATGACACTGATGAATATGAATTTTATGAGATGTTCAAGTTGGGTGGGAAGATTACTTCCTCGTTGCTCGAATTAGAATTTCTGACTTACTTGGACTTGAGCTGGAATGATTTTGGAGGTCAGCGTATTCCAAGTTTCTTAGGTTCTATGCCAAGTCTACGATATCTCAACCTCTCCACTGCAATATTTGGGGGGCCGATTCCTCATCAGCTTGGAAATATCTCAAGCCTCCGTTATCTCAATTTAGGTGGAAATGGACTTTATGGGG
>c11102.graph_c0
GCCCCTCCTAAATTTTTGAAAAAACTCCATTTTACATGGTGAGTGCTCATATAAAAAATATATATACATCCTAAAAAGTTGTCCTATAAATGTAGGCATCTATATGGTCCCAATAAAAAGGATTAGAAGAATTCCACGTGAAGTCAATCAAAAAAAGTTTTCTATTCTTACTTTTTTGACTTTGGGGCCCACAACTTTAAACTT
>c11103.graph_c0
GGGGGGGGGGGGGGGCAAAGGCTGGAATGGAGAAAAAGAGACATATAATAGGTAGGTAAGCTAGAGAGGGTGCTTTTAATAAGTGCCAACTTTCCTCCCTGTGGAAAATATTGCCTCTTCCATCTCGCCAACTTTTTTTTTTTTTCATTCTCTCCACAACTAAGTCCCAAACTGTTGTTGCTTTATTAAAGGCTGCTTTGAGAGGTAACCCCAAATACGAAATAGG
>c11104.graph_c0
TTGATTATATGATATTTGCAAGTTATCTGTTGATTTATTTTCTCTCGTCTTATATTTTTCAGCATGTTTTTAAATGTGATAGCAGTACTCCTGTTGCCTATTGTGAAGATATAGAGGCGTGCTCTCTTGGAGTGGGAAAGGACCCAACAATGGTTATTTTGGTGATACTGGCAATTTTGATTATATGATATTATACCTTTTTATTCTTCTATAGCATGCAAATGGAGAAAATGCG
>c1111.graph_c0
AGCACCTTCTCCCTCAAGAATAGTGATAATTTCATATAGCATGAATTTTGTATTGAGCCCAGTAATGAAGTTCACCTCCAAAGTTGAATCCATATCTCTTACTGCAAGTACTGGTAACATCAAGCCTGCCGTGTTATCTTCGATACTGTTCCCACTACCTTTGAATTTTTCCTTCCATCGCTTCAGTTCTTCTAAATTTTCTTTCAGTTGCTTCACATAAGTAGTTTTGTTGGCAGCATGATCTTATAAATTTAAGCTCAACATAGGAATAAGTGAAAACAGGTAGGAATGACA
>c11110.graph_c0
TTTCTTATGAGAAAGAGAGGGGGCCGGAGAGACTAAGCAAGCAAGAAGATAGCATATAGACAACAAAGGAGCGTGTGGAGAGACAGAAAAATAAAGCAGAATCCCAAAAAGAGGAAGGCTCTCCCACGTTCGTTTCTTTGTTCACCTTTTTTTTTTTCGAGTGAGTTAAACAACCTTCAAATGCCTCCACAAGGACCACAACTCTTATCTGTATAAAGAGAGCTTCTACAGAGCTCACCAAGACAGAGAGAGAGAGAGAGAGA
>c11116.graph_c0
GGTGGCGATGCATAGGCACCTACCTGAGAGTCTTGAGACCTGCAAGTAATCCCACTTCATGGCCACCATTCCGAATTCAGAGATCCAAAAATTCGCAGTCTTTGGGACTCGGTTCTTCAAACCAATTTCCAATGGTGCCTCTCGAGACCCATCTCAGCTTCCGTCAATTCTCAGATACTATTCTTCTGAACAACCCAATGACAACAATGACACCAACGAGGACGACGACGTCGACGAAATTGACGACGAGAAGGACCACAATGTCAAACCCAGATCGTCAACCAAAACCAAAAGAGCCCGAACCATGGCACGTCTTATCAACAACAAACCTTGGTCACCTGACCTCGAATCTTCTCTCTCTTCCCTCTCTCCTTCTCTCTCTAAAACCACTGTTCTCCAAACCCTCCACCTCATAAGAACTCCATCCAAAGCCCTTCAGTTCTTCAACTGGACCCAACTCAATGGTTTTGCCCACAACGACCAATCTTACTTCATGATGCTCGAAACCCTCGGCC
>c11117.graph_c0
GATTCACAAATCATTGATTTTTTTTTTTATAAATTTAATTAACTGTATAATTGTTGGGATTTACACAAAAGAAAAAGGTGCCTCAAGTGTTTTTTTTGATAAGAAATGTCTCTTAATTTTTACTCATAGTCCTAGTTGTATTAGATTTTGTCATGAGTAAAACATAGTTGTAAATTTTTTCGTGAGTCCTTCAAAAGTTAAAAGCAAAGAATAGGGAACTATTACTCCTAATCCTAATTCACGTAGGAATCTTCCCTTGCTTTACATTGGAACCACATAGATATATCAGACAATTTTTTAGGAGGGGCCAACTATAATATCTTTATCTATAAATTTTTGATATGGGCATTATCTACATGTAAGAAGGGGATTTTTCAAAAATTTAGGGGTCCATGGCCCCCCTTAATGGTAACTTAGTTTCGCTCTTGAGTGGAAGTAGTACCTATAGGAGAT
>c1112.graph_c0
AGAGAGAGAGAGAGAGACTTTTCTGACTGTGTTTCAAGTCCAAACAAAAGGAATTATGAATTTTTTTTTCAAACCCATTAAGATTGAATGTTTTGAAATTAAAAAAGAAAAGAATGATGAATGATTTAGATGCAAATAATATTGATGGGCTCAGTTTGTTGTTTAGCAAGAGTTAATTTGATAGGCTCATTATTTGCCCAATTTTTAATTAAAGCCCATAATATATCTATGATCCTGTAAGTTGAGTCCACTCCAAAACATTATGCATGTGTG
>c11120.graph_c0
GGGGCGGGGAAGGAAGGCTGGCGCCTAACGGCGCCGTTTTGATTAAGGGGCGCTGGGCTGGGTTCTTGGTTTAAGGGTGTGGGCTCATGAACCATGGGCTCGGCCCAGTCCACGAAAGAAATAAAAAAAAAAAAGGTTTAGCCCAAAGGTGTTTGGCCCATACCGTTAGGCGCCCCTTTGGGCTGTTTGGTAACGCGGTTAAAAAATTGATTTGGGACTTATCCCAACCAAGGATAGGGGTGGTTCGCTAGTGTTTGTTTGGCAAATTAGGTTAAGATATCCCAATTCCTATTTTAGCGAATTTGACAATTTAAAAATCAGTGGATT
>c11121.graph_c0
TATATATATATATAACAGTAACAACGTGTTATCTTCATTCTTTGTTTGCAGCTTCATCCATTGAGAGGACTAATTAATCAAACCAAGGCCACCCAATGCCAGTTTCAAATATCATACCTGTTGGAATTCTATGTTGATCAAGAGAGCAGTAGAATTTGCAATGGTTCCAAAAGCAGTGTCGGATAAGACCATGGTGGTGCCAGCGACGGACGGCTGAGAAGGGGCAGTAGGGGCATAATCAACGATCCTGATCTGAATAGTCTGGTTTTGAATACAAGTTCCAGGCTGAGTGG
>c11123.graph_c0
ATTTGAACACGAGATAAACAGCTGGCCTATAATGTGCGGGGAATTTTTATTGAACGAGTGAATAGTCATGGCAGGGAAAATCGAAAAGCTCGAACTTTGAGTTGAAGTGGGTAGATTATGAATCCATTCTTCATGTTATGGGTAATTGGAGGAACACAATTTGAATGACTCTCTCTCACCTTGAGAAGGAAATAACATTAAATAATAAAAAAAAAACAATGAAGCTATGCACAAAAAAATGAGTTCATTCATTCACGAGGAGGAATAATATTAATATTTGTGGCATGGTCTACCTTGACCATGCTGGTTCCCAGTGATACGAGTTCGGTTCAAATAACTTTTTTGAATAATGGTAATAGTTTTTGGCAAGCAAGCACGAGAGTGCAAATTTGAGTTTTGAG
>c11124.graph_c0
AGAGCATTAAAGAGGCGTTAGGGCCCGAGGAGATTGGAAAATTAATTTGCGAGCAAATCTACTCATGGGGAAAGCATTGTGGAGATGTTACAAATATAAACCAACTGATAAACTTGGATTTCTGTAACACAATGGAGGAATGGAGGGATTTCAGTCAAATAACCAGGGATATTGGGATAGATATAGGAGATGCTATCTTGGATGATATTGTCACAGAAATTATGTACTCTTGATATTATTGAGCTATTCAAGTA
>c11126.graph_c0
GGGGAATAGGAATAGGGTTAGATTCTAACTCAACTACTGGTGTAGGGATGGGCCTCTAGTTGAAGTCTTTTCAGGGTTATTTAAAATTGTGGTGGGTCAGTAGTCTACTGTAGCTGTGATTGTTTTAGGAGGATGGATGGTAGGATTGTTTGGGATACTCTCTTTCCTTAGACAGTTGCAGAATTGGAATGTGGAGGGGGGTCATGGAATTTTTTAGTATGTAATAAGAGCAAGTTATCATTGAGGGAGGGGAGGATTTAATAAGGCGGGTTGGTTCCAGAGGTGGTTCTTTTGAGGTGAGATCCTTCTATAGGATCTTGAGGGGTGAGGGCACAAGAGTTCCCATGGAGGGCCATTTGGCATCCAAAGCCCCGTTAAAGGTAGT
>c11128.graph_c0
GGGAACTTCTTTGTATACTCTTGGCAAATGTTGCCATGATTTTGCCGATCAATATAGGAACTTGAGATTATCTTGCTATGCTTCAAGATAGTGTCTGAGAATCAAATCTTTGCAAAAGTGAGCTTATTCTGGTGGGAGGGTACATAATCTTGAGGTGTTGGCAAGAACTTTGGATTGCTTTGTGGGTGTTATTCCTCCCTCCTATTTCAGTTTACCATTATGGGCCAGATTTAAAAATGTGGCAAGAATATTAAACAACTCAATAGATTATGACTGAGTGAAAATTGTGGTGAAACCAAGATTGCAAACCTTGATTCCAATTAGATTCCTATTGGGATGGATGAGATAGCAAAAAGTGGGATCGGGCGG
>c11129.graph_c0
GCTTCATATATCACTGGACAGGTTATCTGTGTGGATGGTGGATATACAGTGAATGGTTTCCCCTAAACTACTCTTGAGTGAAAAGAATTTTCAGAAGCTCGATCTTGTTCACACCTCCAAGTCACTGAATAGCTATTTCATGCTTCTGTTTCCTATCTGAATAAGCTTCCATTTTATAACTTGTTGTCATAGTATATGTTGTTGTTGTCAATTTTAAATTTTAGATGTTCTGTCCTCAATCAACCAGACTGGTAAATGAAATCTAGGTGAGAGAATCTGCGAAAGAGTTGAAGTTAATTATTGAAATTGGAAGATCCTTGATTTATGAAGGAATTCCATTTTAGAAGTGAAACTGTAAGGGAATTGTAAGAATCAAACCCTTGTTATAAAGACTAG
>c1113.graph_c0
GAAAGGTTCCCACTATCCTTTTCTTTCTTTTCTCTCCTAACTAATGTTATCATTTCCTTTCCTTTCCCTCCTAGTTATCCAAAGACACCGTGAACCAAAGAGAAGGGCCTAGACCGAAAAGGAATGGGAACAGCACATCCTAAATTTATTTTGTCTTGTACTGGTATTATTTTGTTTTGTGCTGAAGTTACTTTCCAGTTAAAAGGATTGGGAAATTGGAAGCTTTATATCATCTTCTATTTTTCCATAATAAACCCTAGAAAGAAGTGGACAAG
>c11132.graph_c0
GAGAGAGAGAGAGAGAAGAAAAGGATGGAAAAAAAGTTCACGATCTGGTCCACACCTCCCATGAGTTGGTCCGCTCGATTAAGATAACTTGAACCCTAAACTCTCTTCATTGTAACCTTTGTTTTTGTTTTTCCCTTTTGAATAGTCCATATGCTTCTATCCCTCTTTCAAACCTTTTGATTTTTAAACCCTAGCATCTTTCAATTATTTTTATAAGTAAATGTAATTAATTCAAAAAATACCCAAAAGGAGGGTCTGCCACGTACATGAAAGATATACAACAAAAAAGAACAAAAACCTCCTCTCAACTCACTACAATAATCACATATCACTCAAAAAAACCACAAAAGAAGCAACAAACACCGTGTAACGTAATGTTGAACAATCCAAAAATGTGAGGAATTCAGAAGCCACCCTTTTTAGCTTAGTGATGGACCTATCCTTTCCCCCAAAAATTCTCTTATTCCTCTCCCTACTACAAGAGACAAAGAGAGGCTATGACCCTCACCCACCGACCTAACCTACAACGCCATCGCCCTCTCCAACATACCAAAAGATCCATAACAGTTCACGGCATAACCCAATGCACACCCACCGTCCTAGCACCTTTCTATTTGGTTGGGAAGAATTACGGACCTTCTTAAAACTGAAAGATGTTAAACTTTTTGAAATGGGAATAATTAGAGCTTTTTTTACCTTTATGGATTTGTGATGTTGATGCATTTTTCTTCTTATGGAGTTGAATGCTGCTTAAATGATAAAATTAA
>c11138.graph_c0
GAAGGGGCAGTACCTCTCCAAGGGAGGGAGAGTTACCTTCATTCGTAGTACCCTAGCGAGTCTCCCTACTTACTTCATGTTCTTGTTCCAAATGCCCGTTAAAGTGGTGAGGAGGCTCGAGAAGCTTCAAAGGGATTTCTTGTGGGGCGGCTAGGGTGAGGAGTTCAAGTATCATCTTGTTGCGTGGAATAAGATTTGCCTCCTTCTCATGATGGGGGCTCGG
>c1114.graph_c0
TGAAGACTGTGTATTAGAATGGTTAGTTTTCTGCTTTTTGTTTCAATGTACTTTGTTTGACCCCGCGTTTATATATTTCAAATCACAGTTCCTTTTTCTTGAATTTTGTGTGAATTGCATTTATTACTTCCATGTAGGGTTGCAAACGAGCTGAGTCGAGTTGAGCTTGGGTTGTGCAAGCTTGGCTTGTTAAGATTATCGAGCTTCAAATTGTGTTCAAGTTTGATTTGT
>c11140.graph_c0
GTCAATATTCTTCATGTGTGCAAGTAAAAGTGTGCGCTTGCACTCCTCTCTCTCTATATATATATAACATAATTTTTTTAAAAAAATGAGTACTTTGTTTAAAGGGGAAAAATAAAGTGAATCCTTAGAAATGATATATTATACTAACATTGGAAAAAATATTTCACAGGCGGATAGCATTTCCTTGCTGTCCGTGAGGGGGAAAATATGCAAAGAAGCACAAGATTATCACCCACAAAGCCCAACAGAGGCTATAGATGAAGTAAAACCAGTCTGGATGACAAGTGCCATTGTGCTTGGCTTTAGAGGTTAATGACAAATGGTGATATTTAAAAAGATGAATGGATCAAATGTTGATATTTCCTATCCACTCAATCAGAGGACGTAAAAATGATAATCATTATAGTGTTCCAATAAAGCACTGCATAGAGCTAAATGTTTCATGGAAAATAACAGTATTCTTCACTTTCTTCACTCAAGCATGTCAACAAAAGAGTTCACAAGTTTATTCCAGTACTGTAGTGATAAAACAGCCAAAGCAGA
>c11141.graph_c0
GTGAGGCACAAATTATGATTATAGAAGTCTTCCGGATATGATCACTAATAAGTCACAACATGGGGAAAGTCAAAATACTGAACAGAATTCGTAGTTGTCATTTGTATTCCAGTTTTTGGAGCATTTCAAATTATAATTATAGCAAGTTTAAATGATAGGCCAGGATTCTCTTTGTATGACTATATGACCTCTTTCCAAACTCAATTGTGGTTCATGTTTCTACAATTGTGAAACAGTAGGGTATCAAAACAGCCATCAATTGGTGTTTCTTTTATATGATGGTCCATGGATCAGGTGGCTTATATTTGGCACATACATTAATTTTACTTGAAGGTCTTGTGATGGGAAACGGGAAGGATCCCAAAGGCCGCTTATATTTGATCTTGGAGGATATTTTTGTATTTTGTAATTTCATTTGTTTTAGG
>c11143.graph_c0
AAAAGAGTTTGTATTTGCCTTTATGTTCGCATTGTTACAGTGTTATTCCCTTATTTTGGTAGCATTGTATATTTGTATTATTTTGGTAGCAATGGAATATGTTCCCATGACTAGATCTTGAGCTGTGTGTGCCTTAGGAGCCCCAAAATTCCAAGGTGTGCCTATTGTATGCCTTACAAGTTCCTTACAAGTCTCATTTTATTTTCATTTTATTTTGCTTTTTGAGAATCTTCATATTACATTGTCTCTTTCGAAAATAAATCCACATGTTATTTTGACCAGGATTTCTTATTTCAGTTGTTAGGAGAGGGGGATCAGTATTGTTCTACCTTGTGGTTTAAGGATTTAAGGCTATAGCCGGTGCATCTTAAAGCAGTTTTATGGATAATTCTTGTCACTTTGATGTCTTGGGCCTCACTACAATGCTTTTTAACGCATTTTAGCCTCTAGTTTCCTTTCTAATATTGCAAGCTTTGTAGAAACTCGTCTTCTTTAGTACCAACATATTACAGGTT
>c11145.graph_c0
GTTGATTGGGTGGGGAATTGTCATTACAGTAGCAATGGGTTGTTGGCGGTGACAAATTTATGTGGTAAGTAGTTGGGATTTGTTGATTGGGGTTAGAATTGTGATTACAGTGGCAATGGGTTTTTGGCATTGGCAAATTTATGTGATAGTTGGGATTTCTAACATCGCTTGCGTGTCATGTTTTGCAATTAGTGGCGATCTCAATTTGTGATGTTGAATCTAGTGGAGGTGATGATGAAACTTTAAGGGCTGCTAAGGTGGTGTCGATGGTGGTTGCCAGAGACGGTAAGTCTAAAAAAGAGAG
>c11148.graph_c0
GGGGGGGGGGAACAATGTGAGAGTGCCTCACTGCTCTCATGTTAATTAGCAAGATCCACATTTCGTTGTAAATAATGGAGAGAAATACATAAAACCATAATCACAAATACATACGGTGAAACATGTAACCCAAAGCATCGAGTAATTATCGGAAAGATTAAAAAAAAGGCGCAGAGGACATACGAAACCCCTAGTTAAACATCTTGGAGTTCTAAACTTTAAAATTTGAGTAACCCCAATACTGGTAATTGATGCTACATCACCCTAGGCTCCAAAGGATGCATACCGCATATGTCATATCTAACTTTCTGTACCT
>c11149.graph_c0
CAAGGAGACTGCTCGGGGAGACTGCACAATTATCAGGACCATTAAGTATATGACCAAATCAGATATTATTAAAAAGGTTAACATTTAAAGTAACTTTTAGAAACGCATTGACAAAGCTTGTGTGCCCGTTCGTGTATGCAAGGAGACTGCTCGATTATTCAGGCTCATGTGGGTGCCTTCTACTCACAATTTATAAACACGGTAGCATGAGTGTCATTTGGCCTAAGCAAGTGCTGGGGGCCCCGCTACTTGTCTGTCTGTGTGTGTGAGAGAGAATTTGAGTGTATAGTTGTCCTACATATTGAAATTTGCAGTGTTTGACAACTACTTTTTCTGTCAACAGTCAGACCTACTGGTTGTGAAG
>c1115.graph_c0
CCGGCCGTTCCATCTACTCTAACCTTCTCTCCAAAAGTTGACAGATTCACCATTCATCGTCGTCGCCACCTCTTCGGTCACCTTCGTCGAACCACAGTCGCCACCTCATCAGCCATCACCATTCACGGCACAACTATCTCCTTCGACACCTCCATTGTTTCGAATCTCTATCGATTCCTGCCGACGTAACTTTCACAGTTCCCACCGCCGTTCAATCTTCCATGAGGACCTGTGGGGCGATCTTCGCCGATCGCGGTGACGGGTTCGTTAATCATGAAATCGATCTTTGATGGGTCTGTCTCGGGTTTGACTTTTAAAGAGGACGATGTGTTTGACAATTTCAATTTTGTGTATGAAGTTGGATCACTTTACTATGGATTCTCATTTTGAGATTTCTGAAGAGATTGTGGA
>c11151.graph_c0
AGAAATTCCTCCACCAATGCCTCTTTATTAGTAGTAATCCTATAAAGCTCAGGAAACTTGATCCTCAAAATCACCTCCCCACACCATTTATCCTGCCAAAATCAAATCATCCTCCCATCCTCAATTACAAAATCCAATCACCCCAACCTTTACAAATACCATGCCACAACCCCACCCCGTAGGGAATGGAACGCGGAGGAGTCATCCATCCCCTATCAGAGGTGCCAAATCTACTCACCACCACCTCACGTCATAAAGTATTAGTCTCATGAGAAAACCTCCAAAGCCACTTTGCTAACAACACCAAATTAAAACGACGAAGAGATTTGATACCAAGACCCCCACCCTGCAAAGACGAGCAAACATTTCAACAGTTCACTACGCGACTATCATTTTTTATGTTGAAAACCTTTGTTTTTTATACAGTAGAGAATTATATCTGAAACCGGCTTGGGGGGATGCATTCATCTCGTGGGACTAGTTAGTCAACCTAGCATGCTCTGCGGCAGGGATTGGATACCCACG
>c11153.graph_c0
GTTAGGAGTTGCTTCTATGGATCACTTCCCGTCATGTTTTTGAGAATTCTGTTTCCTGCTCTCTTCTGTAAAGCTTTTTGAACAGTAGTAACGCGGCCTTGAGCTTCATATATATATATTGTTTCTTTAGAGCTTTTGAGCCTCTCTCTCTCCAAGCCCAGAAAGCTTCCACTCCTCCCAACTCCCTTCCCTTGTCGGGTCTT
>c11154.graph_c0
GGCAACTATAAACAGTGGCTAATGCAGTCAATAATGAAGACGTGGCAACCATACCAGATTTCAAGGAAAATCCATGGATTGAACCCGTGAGAACCAGATAGGATCAAAGGAAAACAGAGCAATCAAACCTACAATGGTGTTTGAATTGGCTTTCTCTCTTAAAAGAAGGGATTGTCTGAAAATCCTCACCGAAGACTCAAGTCTCATTGTTATAAGAAAACCCAGAAATCATTGCATTATAAGATATCAAATCTGGCTGCCCAATCTGCAGAAACAACTACCTTGCTGTTGAAATTTCTATGCATTTTGAATACAAAGAAATCAA
>c11155.graph_c0
ATTGGATTTGAAATGGGTGCTGGAATATTTTTTGTGTTTGATAAATTTCTGATTTTGATTTATTTATGTGTATTTATTTTGCTGTACCTTCTCAATTTCATGACAGATGAATCTTTCCATGTTTTTTCAATGTTTATCCCCTCCATTTTTTAGTTACTTTGTCATTCCTGATGGGGAATTATGTATATGCCGGGTTTATACTTATGTAGAT
>c11159.graph_c0
ATAAACTTAGAGAGAGGACCAAAAATAAAATTGAAAGAAAACTAAAGACTTGTCAATCTAAGTGGTTTATTTGGAATGATTATTTTGTTGGTAGTAAAATTAATTATTGATCTTGAATTCCAACAAAATGCTTTCATGCTTGTAATACATGGATTTTGTGAGATAATTCTCATCAAGATTGCATGACAATGGCCATTGTGCCCACCAATTAAGTACGCCTACTAAGAGATCTCGAA
>c1116.graph_c0
GTGCCCTAAAACGAAAAATAGGGGCTTCAATATCAAATCTATTTCGGCAATACACCACGGCTAAAGACGTACCGAACAGAAAAACGGATTGTAATAGCTGGAATTTTAACAGGTCTCACAATGAATAAGGGCCTACTGAGGGGACTACACGTAACCAAGCAAGGGAACAAGCTGCGGAAGAAGCAAAAGGCCGAGCAGCGACTAGCGCGGAAGAACACTGTAATACCCTCAAGTAAGACCGGACCTCTCGAAAGCATTAAAGGATAGCAATCTAAACGAAGAACTATTCTACCGGAAAGGGACAGAGCTCAAACTTTTTCAAGATAATTCTCTAAAACCGAAAAACCCAAAGCTAAACGCCCTTCTCATATCTGGAAAAACCAATTTTCTCAATCACTTTATGAGTACCATACCATTCTTGCAGACTATCTTTTATAAGTCAATGGTCTGGGAATATGGTATGCTTTATAGGGATGTTTTAGTATTCCTTTCCTTGCCTGGTAGTTTCATAAGGTGCTTCCAAGGGTTCATAAGGGAGAGTGAAGCTCTGATCTACGACCAACCTTCCGTAACAGAAGGAGTTTATTCCCGAAACCAACCGACAACAGATACTTAGGCATGATACCATTAGGGCAGGGTTCCAAACCCAAGCTGTGACTGCTACACTGATCTTCGACTACCCTGCCCCTCCCTCTCTGGACTGTCCTACTATCTGATCAGCCTAAGAACGGCTACCGAAATAAAAAGCAGGAAAAGCGAGTGGACTTAGTTTTCCCGAAACCAGACATTCTCTTTTCTAAGCCGTCCCTTCCCGCAAGACAAAGATAGAATGTCTAAGCCTATAACGAAAAGCCCTGTAAGAACGCATCGCAAGAAGCAGTTTCTTCTACAACCCTCGGAGCCGGATCGCAAACAAAAGCCGGAATTGTTGATCGACTACCCGA
>c11160.graph_c0
ACTTCGCCCCCATTTCTACCTTCCCATGTGCAAAACACGCTCCAAAAAAAGCTTCACATGAGCTGATCTTCACATGAGCTGTTTTTTTACACTCCAAGTATTCTCCTCGGCCAAGCATATTCACCATGCATGCCATAAGCTAATCTTCACATGAGTAGATTGCATCATCGATCGGACCTATAGATCTGGAGCCTTTGTAGATCCCCGACGATGTGCAGTGGTGGGGAGGTGGCACCGCACCACCACCACCTCTGCAGCACCACCGCCGCAAAAAAGCCTATCTCCTCCGCCCAAAATCCCATCTCCGGTCTAGCCTCGCCACAACATCGTCTCATAGAAGTGCAAAAATCTCTCAGATCTGAGCTTGG
>c11164.graph_c0
TGGTCTTCACTGTTTTTCCAACCTATAACAAATACAAATCAGCAAGCCCAAATGTGCTATCAATTAGATGATGGAAAAATTCGGCTTCTCAGAACTTGTAAAATGGGCCAGGTTATGAATGGAATCGAACAGTGACTATTGGGATTCTCAGAACTTGTATTTTTGGACACTCAAAAATATACCAGTACTTGTACAAAAATACTAGCACTTAGTACAAAAATTTACCAGAAGAAATGATTTTGCAAAAATTAATCTCTTTTGAATTATGGTTCACAACCGTCAATGTATAATGAAAAATGTGTATTTAGAATTAAATTACAAAACATTAATGTAAGTCGAATTGTCCCTAGCAAATATATATATACATAGTATATAGGCTACCAATTCTGG
>c11165.graph_c0
ACAATGGTTTTGATGGAAAGGATCCTTATATCCAATCCAGGGGATATAAAGATGATGCAGAAAGTTCACACATGCACATGAGCACCGACACACACACAAACTACCAAATGAAGCAACGCATTGTCTAACCCAATTTCGATGTCAGTTTTCTACGCTACCCTTGATGAGATCTTGTATTAACCAGTCAAATATAGTTTCCCCCTCTCATGAGAATAGAACAATAATTTCAAATGAAGGTAAAGTAACAGCAGCCAAACGGATAAATTGAGCACGGTAATCTTCTATCTAATTTTCATATTAA
>c1117.graph_c0
TTGGATAATTTAGAATATTTACCTTGTTTACTACTGGAAATGGAGCTAAGGATTTCTTTGGCTTTGCTACACAGTGTGGGGATGACACCTTGAATTCTCAGGGTCCAAATCTATTTGTGAATTTCTCAAGGTCAAAATACTATGTTACTAAATCAGTTTAATTGGGTAGGCATGCATGTGCACTGTATCCTGTTTTCTCTAAATTGCAAGTGATAATGAGG
>c11171.graph_c0
ATTTAATCGAATCAAATCAACTGTGAACATAACAGAAAACCAAAGAAAATGAAATTGTGTAAAAGCAAGAAGCAAAGTGCATTCTCTCATTACAGCAACAACTAGATTTATGCAGTCAGTGGATTGATTTCTTTCTCCATGAGAAATCATAGTTGCCAACTTTCCCTGAACTTCTATGAACTGCTCTCACTTTAGACTCCGCTGAGATTAAGCTGCTTTTTAGCTGAAGTTTACCACCGAAGCACAATTATGCAGGAAGCAAGTCTAAACAACTCAGGAACAATTGTATTAAAACCAAGTCTCAAAATAAGACAGGGATCCTAGATCTAGAAAAGTAATGGATTAGCACATCGAAAGAAAGTTTTAGCTAAATTACCTCTCGAGGCGGGGGTTGCG
>c11177.graph_c0
GTCACATCCTGAAACTCATGCAATAATCGAATGACCTTGGGTGGCTGGTCAATTGTGGGATCAAATGGAACTTGAAGAACATCTTTATCCACCAAGGCTAACAAAATACTCAACTCTTTACCTACTTCAAATTCCTTTCTATTCATGAGTTCAAGGGTTTGTTCGGTAGTTGTGGTGAAGACTTATGCTTAGGATCGGAACCCTTCTCAACCG
>c11178.graph_c0
ATCTGCTACACTCCATTTACCACCCCCAGTAGCCCATATAATAAGAAATATCACTTGAGAAAGAACAACAAGTAGCGAAAATACACAAACAGACCACAGTAACAGAAATCTCCCTCTAAACCGAAATCCTCTTTTTGGTGTAGTGAATCGAAAGAGAAGAAAAGCTACCAAATCAAAAAAAGAGATCAAACTCCAATTCAGTAGAGCAGCTGTTAAAAGCAGCAGAGGCAACACAAAGCCACCAAGAAAACTCCCCATAATAGGCTGTTTCGTCAAAAGATCACTTCGGTTCCATCATTTTTGTCTCGAATCCGAGAATCCGTAAATGGGTTTTCAATTTCCAATTAAATAAAGAAAACCCATATCCCGGGCAATGCAAAATTCCCTTCAAGATTTGATGAAAGATTAAAAATAGAAAATAATATAAAGAAGCCTAAAGAGTTCTTTTCTTTCAATTCCCTTCTCTTTTTTCCCCCTTTTTCATGAAACAATGTAATTTGCTAATGGGGGTTTTCTAAATTCACGGTGATTATA
>c1118.graph_c0
GAGCAATGCCGCGTGGAGGTGGTAGAGGCTTTGAAGGCTTGTAACAGGGGCAAATCTCTGGGTCTATATGGGTTTACTATGGCATTTTTTCTAGCTATGATGGTTGGTGGTTAAATAGGATAGTTTAGCAGTGTTTCAGTCGGTGCATTTTAGCTCCATTTGTAAGGACTTTCTTTGGGGTGGAATTGCTGTGGGAAAGAAGTGTCACTCGGTGGATTGGAAGAGGATATGTTTCTCCGTAAGAGGAGGAGGTTTGGGCATAAAAAGGCATAGTGCGTTTAATTAGGCTTTACTTGGCAAATGACTTTGGTGGTCATAGGTTGGTGGAGGTAAGGTATGCAATGGGTGGAAGTCGAGGGAAGTGCGGAGTTCCCATGGTGTGGATCTCCGGAAAAGCATTATGAAGGGTTGGGGGGAATTCTCAATGCATATTTCCTTTACTGTGGGAAATGGGTTGAGAGTGAGATTTTGACATGATCCTTGGTATGGTGACACACCCTTGAAAGAGTGGTTTTCAGATCTTCATAGGATTACTATGGATAAGGAAGCTTGGTTGCAGACTTTTCTCTCTCTCTCTCTCT
>c11180.graph_c0
GTAATTTTTAAGATATGGCTCACCATCTTGTAGACGTAACCAACTGAAGTCCACATATGGAAATGACACATGTTGTACTTGTTTTTTATAAACATAAAATGATTCTTCTGAAAAATGCAACTTATTTCTATATTCCTTTCACATGAAAACACATGTAGGGCTGAAGGCTAAATATTTTCATCATAATCAACCAGAGAGGTTAACAAGCAAACCAAAAGAACTTCCCAAGAAGATATCACATTACCAGTAGAGCAGTCAATGCCAGTAT
>c11181.graph_c0
CGACTACTTTGGTTTTATCAATTAGATTTGAGTCTGTATTTCTGTGGGTGTATATCTTTTTCAAAATTTTGTATCTGTTAGGATTCTGTGGAATATATGTTGAAATGGTTTATGGATACTTCTTTCAGTTCTTTGTGGTACACTATTGGGATTTGATACTATGTTAGTGAGCAAAGCCCTGTGGCTTCATTATGAAATAGAAATATGTAGTTTAAGAATGCATGAAAAAAAGGAGTAATTGAACCAAATGACGTGGCTTGCTGTACTACAATTCAGAGTGATCAACCATGTCTTTGTGTAGTCTTTCAGAAC
>c11182.graph_c0
AGCGGACGGACGGATTGTGCGCAATCTTAATCTAGCTTACTCTAGTCGTGCATTAATATTTACCTGTTCCCCAGTGGGGCTTGCTGTCTGGTTCATATTCAATGCCTTTCAGGCTCCTGGGTTCGCGGGCGAGGGAGGCGAGGGGAGTGTTGAGGTCGGTGATGGGGTAGGCGCGGTCGCGGAGGTACAGGCCGTAGCGGGACGGGTACAGGCGGTCGATGGCAGCCAGGCGGTCCAGATGATCCTGCCAAGCCTTGTGCGCGTCGAAGGGGTCCACGCCGCGGCGCGTGCGCCTGGGCACGTGGTATACTGGCCTGTACCGGTCGAGGGAGCGGGAGTAGTTGTGGGCGTAGATGGGGCGTGGGCCCCTTCGACGGGTACAGGCGGTCGATGGCAGCCAGGCGGTCCAGATGATCCTGCCAAGCCTTGTGCGCGTCGAAGGGGTCCACGCCGCGGCGCGTGCGCCTGGGCACGTGGTATACTGGCCTGTACCGGTCGAGGGAGCGGGAGTAGTTGTGGGCGTAGATGGGGCGTGGG
>c11185.graph_c0
TGAAGTCAAGAGAAGCAAAAGCACTGTTCTTTGCAAGGAAAGGCCAAGAAGGGTGTGTCTTTTGGCACCAAAAGCTTGGCCACAAATGGGTTCCATCCCCATGGCAAGGCCGGAAAGAATTGAGTAGCCGGTGATGTTAGCAAAGCCCACGGCGAGAGAACCGCCGGCGAGCGCAAGCTCGCCGAGGCGGCCGAGGAAGAGCATGGAGATCATTGAGCGAGAGTAGAGTAA
>c11187.graph_c0
GACTTCAATCAGATGTCTGAATTTTTCAACCAAAAGTGTTCGATTCCTGGGAAAATTCCATCGGGAATGTTCAACTCAATGTTTGGTTTTCGAAGCGATTCGTGGGCAACGGATGCGGCGAACACAAAGTATTTAGGGCTTGATGGTTACTTCATAATAGTGTTCGATGCCCATATCGATCGGTATCCTCTTGTTCTCTCCGACGAGGTCCGAAATGCAGTTCCTTCCACTTGGGATCCATGTGCTCTCGCAAGGTTTATCGAGAAATACGGGACCCACATCATCGTGGGGCTGAGCATCGGTGGCCAGGATGTGGTGCTAGTAAGG
>c11190.graph_c0
CTCACGTGTTTAACATAAGCAATCCCATTTCTACTTAGGGTCCAGCAGCATTTTTACTCATTTTTTTTACCACACTTTGGACTGCTTTAGACCTCTAATTGTAAGCATTATCATCTCATTAGCATTATTGTACAAGTAGATTGCTTAATTAAGCTTAATCGTGCTTCATTGCATTGTTAAAGGTATATTATGATAATCACCATCTAATTAGCTTTAATTATCTTCCAATTAGACATTTCTTATCATACAACAACATATTTCTTAGTTGTGCATGCCTGGGATTACTCTTTTATGCAAAACTAGTTAGAATTTCCTAAAACTAGTTAGGGTTTTATCATTACTAAGCTTTAATTAACATACTTATATATCATACATCATTAATTAAGTATAGCTAAGTCGACATGGATTGCTGTCTGATGACTCTGATCAAGAAGAAGCCTTCTCTTGTGCTGGACCAAAAACCCTCCCAGAATAGGGCAACTGATTATATGGTTCCCCCCACCCCCTTGGGGTTTGGGGTAAGGGGG
>c11192.graph_c0
GGTGGGAAAGATCTTCACATGTTTGTTTGGAGCTCGAGCGCTTCGCCGGTGTCCGAGGGAGGCATTCATGTGTTCAGGGGTGGAGATAATTATGGGAATGATCTTAGTGGGGTGGCTCACCCAAAAGATTATGATGAATTTGGTAGAGATGAGTTTAGTTTCGGAAACAGATCGGTTCCGAATGGGGCTGCTGAGCGAGAAGGGCCGGTGCTCTCCAAGCTCGGTTCTAGCTCCACGGCTG
>c11193.graph_c0
AGTAGATAAATTTATATAGAAACCAAAAGAGCTATACAAACTGTAAGCGAGGCATACCTCCCATATTTACAAAAACAGAGTCTTTAACCTCAAACCAGGATAGCTTCCACAATGGACAGCTAGATCATTAACAACCAATCAACCAATCCAGAGCAGCAGAGCAATAGCAAGGACTCTTGAAAATCTTCATAGGAAAATTCCAATGCATACTTATCTCCTAATTATCGCAAGTGTTATTCACATTTCTCCAATTTGCAGCCTTGATTTGAACGGCTTGAAGCACTTGATTGAAGACATGGAGGTGATCTCTTTGACAACCAGTCCAATACCTTGAATTCCTCTCTATTGTGTGTACTAGGTGAGGCG
>c11195.graph_c0
AGCTGAGATAAGTATCCATATTTGAACAACCAATACAAACATACAAATTTGAAACTCAGGATTTTATTCTCTCTCCTCTCCTTTTCCTCAATTTTCTCAGCGGCCAAATAATGGGTAAACGATGAATTCAGAAAGAGAGAAGGTGGCTAAAATGTCTTCTTCACAACAAATTTCAGCTGCTTTGGACTATTACATTCCTCAAAACATGAAGAGATAACACGAGGACTCTAGGCTATATGTTTCAAAAAAATTAAAAACATTTCTCGAAAACGGATATTCGGGCGTCTTGAAACAAATAAGGACGTAGTAACTGTGAAAAGTGAAACTTTTAAACCAAAATAACAAGAAATTTGAT
>c11196.graph_c0
CCATCTTACCAATACACAAGAACCTGCACCGATGACCCAAAAACCTAATCACTTATGAAATTTGTAACGAAAAAAAACACGAACAACTTCCAAAAGAACCATTAGCATTGAAATTTCATGGAACGCCTCAAAAAGATTCAACCTACAAGTTCGACCTTAAACCCTAAATCGCAAGAACTATTCTTTCTCAAAACCTATATCTTCAAAGTCTAAACCCCAATTGGTATATATGTATGTGG
>c11198.graph_c0
ATGTTTCTGAATTTCTTGAATTTTTAGATAAAATTTTGCCCAAATTTTTGGGTAGTGACAGCTGAAATTAAGATGACTATAACTATATTCCTTTGAAATCAGGTTGATCTCCAAAAAAAAAAAACATGAATTAAATTTGTTTGAATAATCCTACTAAGTATTGAATGTTGAAAATGTGCATATAACATTCAGATCATTTATTGGGCTGGAACCTGGATGGATTTAAAAGTGCTAGCACTGGCATGGGTTTGGGGCACATTGAGACTGTATTTTAGAGCAAGATAAACTGGAGTTGATTGGTTTGTCTTTGGACTCTAGTTGGTGACAATTTGACGTACAGAAACAGATTGTTATGATCTTTGCATTGTCATGATCGTGTGATTCTGTTGATTGTTCTTGAAGTTGAATGATGTGATATTCTCTTTGTGAAAAAAAAAAAACAG
>c1120.graph_c0
GGACAGATCTCGCTCTTGCTTAGATTAACCTTAAGTCCTGACACTGTCTGAAAGCATAACATAACACACCTCAAGTATCTTAGCTGCTGCTCCTCTAGCCCCCCAAAATATCAATGTATCATCAACAAACAATAGGTGCGACACCACACTCCCTTTCCCTTCACCATTAGCCACCTCAAAGCCTCTGATTAGCCCTCCGGAAACAGCTTTAGAGAGCATTGCTGAAAGCATAACATAACACACCTCAAGTATCTTAGCTGCTGCTCCTCTAGCCCCCCAAAATATCAATGTATCATCAACAAACAATAGGTGCGACACCACACTCCCTTTCCCTTCACCATTAGCCACCTCAAAGCCTCTGATTAGCCCTCCGGAAACAGCTTTAGAGAGCATTG
>c11201.graph_c0
GAAGAGGAAGTGAAGAATAGAGCCTGACATGACCCATAACATCTAACCATAGCTAATATATTTGCCTCATCAACAACTATTGGACAGAACTAAAACAAAAAGTACATTCACAAGAAAGAAAATCTTTTTGACGGTAGAGGTAGCTTGGTATCATATATAAACTGATGCAGAAGAAATGATTCTATAAGTAAAGGAAACAATGTAAAATGAGTCAACCATTATATATAGAACTTGAGACCATCAACCTGAACAATCT
>c11202.graph_c0
ATCAATACCTTTGATCCATCACCTAAAGCAATCAGAATAAGAGAAATAAGACATTTTTCAATTCAAATAGTTGAGAGGTTGTTGGGACATCACAATAAAATAAGTCCGTTTGATTTCCACTAGCATTTAGAAGCTCAAACTCAACCTCCAGAAACAATAATTGAAGTATCATTGCTTGAATACCAAAAGTTCTTTCACATGCAAGAAAGGAGCTCATCTAAAATGCTAAGAAAACAAATAAACTCACTTCAAATTCTATGTAAATCAAAGTCGAAAAGTTCTAATTTCCTTGTGGTGTCCACACCCAACTACTAAAAAAAATTTTTTAAAATTTTTTTTTTTTTTACTTTTAAAAAAAAAAAAA
>c11208.graph_c0
AGTAAGGTTTTGTCCCCTCTCTCTCTCTGTGTGCGCGTGTGCACGGTGGTGTGTTTGTGTGTGGTTGGGTAGTTCTGGTTGTGCATACACAAATTTGGACAATGTTAGTGCCCAGATGATATTAGGAAAATTCTAAGAATTATGCAAACAATATACATCTGAATAGCCTTTTTGATTGTTGTCCTTAGAATCAAGGAATCCCCAGAGCAATTAGAATAATGTATCAAGTTTTAAAATTGTATCTTGTATTTGCTACTATAGAACCATTAGTTATCAGTAAGCTATTCTCATTATGCTGCCCCATGAAATTGAGGTTACTCTCTTCTAGATTTACTAAAATGATTTTTGCCTAGGTGAATGAAAACA
>c11209.graph_c0
GTTGGCATGAACTGTGATTTCTCTGGGATCCGGGCTCGACAACAAAACTATGCCCTATCAAGGGGTGGTGCTGGGCTGCATTATTTTCTTGAATGGGTTTGCATAGTGATTGTGCATAGTATTTGCAATTTCTCATTTGAAAATTTGGAAAAGTCATGATATTGAATATTATTTATTTCTCTATTTTGTGACTGGATTTGGTGTTGACAAGGAAGCTTTGAAGATTGTTGATAGATTATGAATGCTTAAAATTATATGCAAAGGAAGAACAAACCCTTGGAAGGCATAAATTCTTGGATGATCTGGAAAAAAAAAAAAAA
>c11210.graph_c0
GTTCCAGATCACTCCCTCTTCCATCAGTTTCTTGATAACCAAGCATGTTGCATGCACATCTGCATGCAATCCTCTAGTCAGAATCATAAAGAATATGGAAGGGAAGAGATGATAAAGGCAACTAATATAGTAGCAAGTCTTCACAGAATGCGCGTCTAGCTCATCAAGTACTAGGTTGGAGTAGTTTTCCAGACTACAGGAGGAATGTCCTTAGCTGGAAAATTAAATCTGTTAGT
>c11214.graph_c0
AATAACTCATGTTCTTATCTTTACAATTTGCTGCGCTACAGCAATCTGGAAGTGATTTCGGCTTCCACTTGTGCAGCCCATGAAATCTTGTCTATTCTCAGAAAACCTATGACTCAGGAGAATAATGTGGCCACAAAAGGTACATCTGTGGAACAGTGCCATGCTTCACAATCTTCAGACTTTTTTCATCTTGATCTTGAGAATCAGGTGCAGAGACAATTTGTGCAAGACTCCAATTATAAGAGAAGTGAAGTAGACGATGTTGATGAAGAAACTACCACGAGGCACTACAGTGGAGAGATTCTAAAATCTAAAGCTGTTCATGATGATCTTTCACTTGAAATCATCAAATCATCAGATGTGGAGAACAAAGAATCACAACCAAGAAATTTTACTTCATCGAGTTTCTTTCTTGGATCAGGAGCATCCAACATCTTGGGACCCAAGTCTGATGCAGAGTGCACTGAAAGGAGCATGAGGAAGCCAGTTTCCTCTATTGAGGAGCCTCAAGTTTCGGATTCTCTTAAATTGGATTTTCTTGATGATTCCCAACCACCAACTGCATCAATGCACCACTATAGAT
>c11215.graph_c0
CTTTGGCATTGCTAAAATTTGGTAAGCCAATTGGCAGCTTATTGGAGTGATCAGTTTTTAGAACTCTGCTATATTTTATTTTTAGCATTGACCTGCAATTTAGCAAAGCGTTGGAGATGCTCGAAGACACCCAAATCTTACCACAATTTGATTAATGTGCCGTGGGAATTCAAATTTTTTGGACAGTTGGGTTAGGAATTTTAATTTCAAAATTATTTTTTTGGTAGGCCTATTAAAACCATCCTTCAAAAATAAAATAGATGTTAAGTGGATAGAAATATGTATAAGTGTACATGCGTATATAGATATACATATATGTGCGTGTAAAGGCGCATATTTATATATAAAAAAATTGGCGCACAGATATAAGTGTGTATAGAAGTATACGTGTATCTAAGTGCATGATTAGACGTTTACCCGTGTAAATATCATACAAGAACATATTAATTAGG
>c11217.graph_c0
CTTTGAATATGATGCAGTTTTGGTGGTTGCTTCAAGAAACAATTCCGTTTATATATAGAATCATTCCAGTGGTGCATATTTGAAATGATGAGTTAAGAGTTCTGGAAAGAAAGTTGTCGATCTCGCGAAGGTAATACGTCTAGATGACGTCGTAAGGCACGACAACGTGATCCACAGGATTGAGCGGCTGTCACAAGGACTCCGTTTCACAGCCGCCGCATCAGTGGAAGCCTTCTCATATCTGAGCTCTCCCGCCGTTGCAATTTCACTGATCTCACCAACTGGTCTTCAGCTATATTGACGATCCCACAAACCCTTTTTATGCTCTTCTGCCTCAACTGTGACATGGGATGTAGATCGGTGGTGGTTTGAGATTTATGGATCCGGTGGTGTTCGGTGGTGGTCTATGATGGTTTGTGGTCAGTGGTTCAGGTCACAGTGGATTTGTTTTTGTGTGTTTTGATTGGGTCAATGGTGGTGTTGCG
>c11218.graph_c0
GTCATAGAGTAAAATTTTGGGAAGATGCCTGGTGCGAGGAAACTAGCCTAAAGGAGTAGTTTCCTAGGATTTTTTTGTTAGCCTCCAACAAAGCTGCTTTTGTAGTAGTGTGGTAGGGAGGAGGGAGTAGTAATGGTTTGGTACCCTTGTTTTAGGAGAAACTTTCTGGAATGGGAAGAGAACGAGGTTTTGAGGATGTTTAGAGTGTTGCATTGCTTCAAAATGAGGGAAGGGAGGGAGGACACCTTGAAATGGT
>c1122.graph_c0
CTCCAGTAAAAGTGGGACCAGAGGGAAGGGACTGCATTCTGTCTAAAGTGCAACTTGTTGGAATGTAGAGAATAAAAGATGAGAATTGGTACCTTTGCCAGGATAGTGTAGTCATTTGTTGGAAAGTCGGTGGAATTTATGACATATTTTTCTCAGAGAACCTTTTTTTTTATGTGGCACCCTTTGGTTTATTTTCTGCAATCCTACCAGCATGACTATACAAGATGTATACTCAGATGAAGGACTAACAAAGATTTGATATTCTCTATTCTTGCCACTTCTGGGATTGTAGATTGAGACCACTTGATACAGAACACATGTGCATTTGTTCAGATGCAGTTATTAAAATTCCCTTAAATTTTTAGATAATTAGAGTACATCGACGTGGCCTGTCGTTTGTGTCCAGATGCATTTACTACAATACACTTTATTTTCCCAAAAAAATATATATATATACCTAGAAAAGGTATGAGGTAATACCTCAGAGGTATGGTTGGCAGTCATTGGTCCACTCTTTATGATCCTACAGAAACTGCTTTCTTCTCTGTTTAGGGCTTCTTCTCTCAGGCCTGTAAAAGATGAGTCCTATGCGAGCAGAAGCCCACAATCAGAG
>c11220.graph_c0
ACAGAATCTTTTGCAATTGCACCTGAGTAGTTGAAAGGGAAACAGAACTTAAAGCATTGGTTTTGTGTAATAATTAAACAACAAAATGAAGAGCAAAATAACTCAGTGCTTGGTTTGTAATGCAACTGAAATCTTAGATAGCATTTCCAAAGTGCCTAGCCTATTGTACATGTAATACAGCCTGGCAGAATTGTTTAATTTGTCTCCAGCCACCTCAATCAAATA
>c11221.graph_c0
GGATCTTATTAGTTTGTTAGATATTCTGGAGGGGGTGCAGATTGCTCCTGGGCAGGCAGATTCTTTTGGGTGACCCTTACACGCTTCAAAGACCTTTTCTGTCAAGTCTTACAATGGGGCTTTGGAGGGTAGCAATGGTCCGACTTTCCTTGGAGGTTGATTTGGTGTTCTAAGGTTCCCAAGAAAGTAATTTTTTTTGCTTGGATAGCAG
>c11224.graph_c0
GTAATTTTTGGGCTAATTAAGGTGTCTGAAGATGCTTTTCTAAGTTTTATTTTGTATTTTTACACCACAAATATGCACAAATATGCCCCTACTTGCACGGCCCCCTAGCATCTACCACCTACAGGTGGTTCTCTCAATTTTCAGAACTATTTTTTTCTGTTTTAATTGTAGGTATTATTTGATTTTGGTTCAATTAATTGACCTACCGGTTAAATCGATAACCTGTGAACCAATATCCTCATCAGTTTGATGTCCAATTTGGTTGTGCCTTGTTGCAAGCGGGACAATTTGTCACCTAAGAACCACTTGAATGGATGGTCGAGGAGGTAGGGTGATTGGAAT
>c11225.graph_c0
GGCAACTCTTCGCACCACTCTCTCAAAACACCCTTTCAAACCACCACAATCACCACCTACCTGGAGACTCCACAGCAAATGGGTTCAATTGGGTTCTCTCTATGCTCATCACCACCATCCAGTCTCCTCCTCTGTTCTTCCCTGCATACCCACAACCCCAAAACCCCAAAATCCCAACCCAGTTTCAAAAATTCTGTAATCTATGCGACCCGTGGTGGCAAAAGAATGGCAGCGGCGGCGACACCGGTGGCGACACCCACGAGCTTTGGTTTCAAGAATTTGATGGAAACATTCACAGTGGATGTGCAGAGAGCAGAGGGGAGGCCACTGAATGTCCCTTTG
>c11227.graph_c0
TAGATGATGTATGACATTAATCACAACTATTATCCTAGGCAAACACTAGGAACACCGTCCTCCAAATTCACATTTCATGAGATTTCAATAAATACCAGTTTCCATCAGCATCCTTGGTAAACTAAGAGATCGCCCAACAGAACAAAAAGCATTTGGTTTAGCATCAAACTTGTGGCCATGTCTATAATTTTTCATATTTTTGAAGGATATATGAAAACTTAGTTACAATATGATGTTACCCAATGTTTTAAGCAACTGATAATGTAAACATCCATTAATTTTTATGGAATCCAAAGAAAACTATAATGAATGACCG
>c1123.graph_c0
AAAAAAACAAACTTGCCCTGTCCTTGAGTTAAATCAAATTTTACTCAAGGGTTGAATCATATCTACAAACTAGTTCATTAACAAGAATGAAGAAATTTAACCTTGACTACAACTGGCTTTACAATTTTGTCCCATAGACTTCCCAGTTGTGTATGGTCTTATCAATAATATTTTGAGCTTCTAGGGTGTATGTGTCTATTAATAATAATTAGGATACAAACAGCATTCAGGAAT
>c11231.graph_c0
CCTTTCTGTTATTTTTAATCTACTAACTATTATGAATTTTTTAATGTAATAAAGAAGAATTCCATCTAACTTACCCAAGACCAAATGGAATGGGGTAAACACCACACATTTCTGATCACTTAAACACACACACACACACGCTAATTCCTACATGCTTAAGAAACTGAAATTGCTTTATTATAAAGCATTTCTCACTTTTTTTTTAAGAAGAAAGAAACAATAAAGGGAAGGGGAAGAGAGTGTGTGATGGAGTGAGGGATGAAAAATCTAAGATTTCGACCACCAAATGGCATTAAAGCAAGATCCCAGA
>c11232.graph_c0
AGGGACAAGTGTTTTTGGGTGAGCAGGCCATCTAAACTAGTTTAACCTTTTCTTCCCTTCCTCTTCTCTTTAATGAGTTGCAGAATGACCAAACTCTTTCCCCTTTCTCTTCATTTTTCTCTCTGAAAGTGAAAACATTTTTTGGTCTTTCTCCCTTTGCTTTCTCTCTCCAGAAACAATCACCAAATCCTCTGTAAATAG
>c11237.graph_c0
ACCAAGCATAGATGAAGCTCAACTGCAAAAATTAAGAAAGATAGATACAATGAATTGGCAGGGAAGTTAAGTGTTAAGTTTATTGACAACTTAGACTCCGTAAGAGATGCTAAATTGTCAAAACTCAAAACTGGTAATGTCAAAAATTTGTTAAATTTAATATTGACAAGTATATAAAGGCTGAATTGAGTTGGGAATCAGATATACAAATACATTGTGAAACCCTTGAAAACATTTGGGTAATAATAATACCCCCAATAAATGACTTAAAATGCTGGAACCAAGTAGTCATAATTGATAGGGAAGATCATAGCCAAAGATGTCTAACAGCGTTTTCTTGATAGGACAAATTGCAAAAATCTCATGTTTATGGCAAGCTGGATTTTCAATAATATGATATTTTTTTACAAATAAATGAAATCTGAGCCAAAGAAACACATACTGATCTATGATGAGTCAGATCTGA
>c1124.graph_c0
ATTTTTTGACACAATCTAAACCCACAAATTTTTCTTCTACAGAGTCCTTACCGTCAGTGCCCACATCGGGTTCTTCCTTGACTCTGACCTTAGGCTTCAACCCCTGAACCGATTCAGCTTCATCTGATTCTTCACCTTTCTCTTCCTTGATCTGGGTAGATATCCGAGCTCCAGTGCTTGTAACCGTCCGTTTAACGGTTACCGGCGGGGATGAAAACCCAGGTGTGTCGAGGATGTAGTTGATGGCCGAATCTGGGTTGTTGCAGCAATGCAAGAGCGCTCGGACAATGTCCGATTCCGGTAATTCAGTACCGAAAATCGATCGGATCTTTTTTATATTCTCTTCTTCTCCTCCTATGGTGTTTCTCTCCATATCTTAATACACTCAACAGAGGACCCAGAAAAATCTGAAAACGGAGGGTTGATTTACAGACTGAGAACTAGAAATGTAGAGAAAGATTTGTGAGAGAGAT
>c1124.graph_c1
AATGTCCTTCGATGAGTTTCTTCAAGCGACTAATACCAAAGTTATGTCTGAAGATGAATATCTTAAGACCCAGATCAAGCAAGAGAGGGCTGAAGAATCAGAAGAACCCAAATCCATTTGTGGGTCGAAGGTGGAAGTGAAAGTGAAGGAGGAACCTGATGTGGGCATTGAGAAGAAGGTGCCTGTAAAGGAACCTTCAATGTCGGACATGAGTTTTGAAGAGTATCATCGGTCTGAAATTGAATCGTTTCATGGGTCGAAGACTGAGTTCAGAGTAAAGGAAGAATCTGATGCGGTGGTTGAGAATAAGGTTTCTCTTAAAAAAGTTCTTGCTTTAGATTGGGACAAACCTTCACTGGAAACAGGAAAAATGCGTGAGGA
>c11240.graph_c0
TGAATAGAAGACCAAAAAATACAAATAGAAGCTACAATTGAATCAAGAAGACATTAGTGTTCAGTCTGGTTTCCTATATCCTATCTATTACACTATGCTGACATATCCAGATCAAAACTAATTAACCAACTCATCCCCATAATCAATATCCAATAGACAACTGAAATACAAAGCAAGGATTCCAAATTCATTACACAAATAAATCACTTAATTTATCAAAAAAGAAAAACAAAAAA
>c11242.graph_c0
AATTACAAAGGCCTCTCCTTGAGTTTTTACTGCACCGACCTCCCATTTGCTTACTAGTACCTTCAAATTCCTCTAGTCACCATCAAATTTATTGATATAAATACTGACATCACTAAAGTGCTGCTAAAAAAGGGAGTTCACAGTTAATTGACTTATCTGAATGACTATTATGCTCTTGAATTACATTTTTCAAATTGGGAATAAATAAGGGCATAACTGTTTCTTCTTTACAA
>c11244.graph_c0
TCAGATAGAAAAAAAAATAAGAATAAATAAAACTGATGGGTTGAGTGGTTATTAGACTTGTAGTGAATTTACAGTTAAAAGTCAGTTTTGTAGTGAAAGGGATGATCACTGAGAATTTCTACATATGAATTAGAGGATGTGATTTTAGCTAAAATGTAGAGAACTCTCCCACATGAGTCTAACTCTTTGTTGGCTGATACAAGTGAAG
>c11245.graph_c0
AAAAAAGGCTCATCTCTGTGAGTGATCTGCTGGCTGGGCTCAGAATCAACTACACCCTCCCTTCCCCTGCGGTCATGATCTTGTTTTTTCTTGAGGCCATTGCTTGACCCAAGCGGGCTTGTGTTGTCTATTTTTTTTTTAATTTCTATATTTTTCATCTTAATTGATGCCCCATCATATGAAGGGTTTGGGAATATGATGTCACCCCGATTTGGTGATGCTTTGACATTCTAATGTTCAAATCTATGTCAGATCTGAGT
>c1125.graph_c0
GCAGGGTCCATTTGTATATTTTGCATTTACATACTATATAGGTTAACATCCCCTATTACCCACTTGATAAATTTTTGGATTTTCTATTTATATGGATATCAGAGTGTGACGAGAAGATTAGAATGCTGAGCTCCTTAGTTCTCATCCTTGTTAAGCCCAGTTGCTTCCTCACCACAATTATAATGGCTATGTGGTACCTCTTGATCACTATGGACTAGATGACGTGGGTTCAATCTTATTTCAAGCCTAAGAATAGCTTAACTGATGCATAAAAAATCTTCTATGCTTGATATGTGGAGAGCTACTAATCATTATTAGCATGATGTCGT
>c11250.graph_c0
GGGAAGGTCAAGAAGGCGATGAAAGATCGAGGAGTTAAGAAGGTGCCTGCGTATAGTTGGGTTGAAATAAAGCATAAGATTCATGTCTTCACAGCAAATGATAACACCCACCCGCAGATGAAGGAGATCATGAGAAAGATCAAAATGTTGACAAAGCGGATGGAGGAGGAAGGGTACAAGCCCGACACCAGCTGTGCCCTTCACAATTTGGATGAGGACATGAAAATAGAGTCTCTTAAATATCACAGTGAGCGCTTAGCTATTGCCCTTTCTCTAATCAGTACTCCAGAGGGTTCACCAATACTGGTTATGAAGAACTTGAGAGCTTGTATGGACTGCCATGCTGCAATCAAGCTGATTTCAAAGATTGTTGGTAGGGAAATTACTGTCAGGGATTCTAGCAGGTTTCATCATTTTAAAGATGGGCTTTGCTCCTGTGGGGATTATTGGTGAGTAATAGGAAGAATTTCCGGCTAAAGCTTTGCAGAAATTGCACTAATTGAGGACCGCTTGCTTTGGGGTGAGTTCCTTGTGTAAATTTGGTGATGACATTATTGTGAAATTATTCCATTGACTAAGAAGAAACACAAAATTATATAGAATGACTTCGCACACAAGTTGAGATCCAAAATCAACATAAGC
>c11253.graph_c0
TTCTTCATTGTGATTATGCTAGGGCATCTGGTCGTTGCTTTTTTCTGAGGGGATGCTCTTGGGTGATGCTTGCCACAATGAAAAACCTTCTTTTGTGTTGGAAAGGTGACAAAAGAAGAAGGGAGTTAGGGAAGGAGTAGAAGCTCGCTCCCTTATGTCTCCTTTGGAGCTTTGGGGTGAAAGAAATCGTAGTATTTTTTCAAAGATACTTTTTTAAAGCTTTTATACTTT
>c11255.graph_c0
CAGAACTCAAGGTAAAAATGGAGTAAACATAAAAGTGCTGTAAAAAGAACTTTATACAAGAAGGTCCACTCCTAATTAACATTATAATATGAAAATAATTATTTTTGCTTTTGACAATCCTGAAATGCTCTAGGATGTGTAGCCTGGCCCCAATAGTTAGGTAATTGTTCACTGGATGGCCCTGGTATTTAACTTTGTTTCTTTAGCAGCATTTAAACTATATGAG
>c11258.graph_c0
GCCGCTCAAAAATTCGAACACTACCTTTTGGCCTTTCCCACTAAAGTGATGACCCAATGTGACCCTGTCAAATATCTACTCACTAGGCCCATTCTAACAATTCGAATGACTCGATGGTTTTTGGCACTAGCGGGATTGGAAATCTTGTGTGAACAACTGAAGGCCATAAAAAGCCAATCCCTAGCTGACTTGATTGCCCACTTCCCAAACCAAGAGTATGAACCAACTGAGGAGGATCTACCCGAAG
>c1126.graph_c0
GGTACTCGTCGTTTTGTTTCTCATTTCTGTTGTTGCAGCCGACTATTTGGTTTTGTCGGCGTGCTTTCAACTTTGTTATTACCAGTCTCTGAAAACAACGTGTGCACTAAAAATTCAACCCTTTCGGTTATGTATCATATTTTGTCTTCCTGTTGTTTGTTTGAATCTTAGAAAAACTGAATTGGTTATATTGTTGTCATGAACTTGAAGATGTCTCACTTTTGATTTGACGATCTGCTTCCTCTGAAACTTCCCTGTTTTATTGGGTTCCTCAGATGATCAGTGAATTATTGATTCTATTTTTGGAAGATTGGAGTTTTCTCTTTCTTGGACAATTAATTTCATATTCCGGATTTGCTTAATTCTTGCTTGGAAATGGCTGTGAGAGGGACTCCATCTGTCAGGTCACAGAAAGTTTCCTGGGGTTTTACTTCGGCTTTGGTGTCGGCTGTTCTTGAATGGTTGCTGATCTTCATGTTGTTTGTTGATGCAATATTCTCCTACCTGGTTACAAAATTTGCCCGTTCTTGTAAATTGCAAATTCCCTGTCTGCTATGCTCAAGACTTGACCATGTTTTGGGCAATGAAAAGGATGAATTTTATTGGGATTTGATCTGTGGCAATCATAAGTTGGAGATCTCATCTTTAGTTTTTTGTCATGTTCACAATAAACTTGTTGATGTTCACGGAATGTGTGAAAATTGCCTCTTCTCATTCGCCACAATTAATAAGTCCAATGCTGAAACATACAGATTATTGGTGGGTAAATTGGGTTCAGATCCTCACCTTGGGCTTGATCAGGACCCTTTACTTCAGGATCACAATATTGGTTCTTCAAGTACAAGAAATTGTTCTTGTTGCAATGAACAATGGATTTCAGGAGGTTTTGCCCAGAAATTGTTTCAGACTAAATCAATTAGTTACGAGGCTGCTGAACTTGATATACCTTTATCGGTTGCTGTTGGACATAATAGGGATGACCCAAAGAACATCAGGGATGAACCATCTCGGTCACTTAGAGCTTCCCCTATGGGAAAGGATAATAGTGATCCTTTGTCTTATGTAGAATACACAAAGGTCAAGATTACTTCTGATACTGAATCAGAA
>c11261.graph_c0
TCCAAATCTAATCATCAAAAGTTGTTATGATCCTAAAAGGTTGTAAGGCTTGATTTCACATGTTCCATTAGTCCTGGGGATTTTGGCATATTGGTCATTGGTCACGTTTGTAACATTTGGTAAGAGTAGACATCACGACACAGGTTCAAGTTAGGAAAGGAAATGTCTTGATATTTTGTATGAGTATAGTGCTAAGTCATTAAATACTGGTAGGTGAGTGAAGTCATAGGTTACTCTCGATAGTGCGGGACGTCGCTGTGGACATCGGCTCAGAAGTGTAGTGGTAACATCAATACCTAACTCATTGCGAGCTAGGTAATTCAATATAATGTAAGATACAAATTTTTTTAGTGCATGCTTACCAACAAGGGTGACGAG
>c11264.graph_c0
AAAAATTTCCTCTTAAATGTAAATCATTACAAGCAAATAGGGTCACAAAGAATGTATAATATGAGATAAAGTGGTATCATTCTTGAGAATCCTGAAAATCAACTAACAAATGCAACGGAATATCCACAGAACGGAAGATTGTCGCTTCTGTGGCTGCCAAGCACCCACTGTACATATATCTAGCATCTAGAAAGGAAGTCATTGTGAATATTAAAAAGAGACGTATAGAGCATTAAAAAATACAGCATCATTTTATAAGGCTGTCTAAACCATTTGCCCATGTGAGAGCCTTCAAAGAAGGGACCACATGTAAACAACAAGACAAAGACATTGTGTATCGGCTTCAACTGTTTGAGCAGTCCTCCACCAAACTCCGAACTTATTAGAGGAAGTGTAAAACTACCTGGCCCATGAACCTGTTATCATGCTTTTGTAAAAATTTGTTTACGTAGGAAGGAACAAAACTTAGGGAAGAAAAGAAGAAGAAACAAACCAAAGGCTATCATATGTGGTCACAGACCCAGATGTCATTCCTTAAAGGGACACTGTGCAGAAGGCAGCAGCCCACAAGAAAAGGACAGAAAATGTGGGAGGCAGCAATTCCACAAAACGTTAACACGGGAACAGGGC
>c11266.graph_c0
GGCAAAGCATATAGTACCTAGGAAATCAAAGAGTCCAAATGTGCCAAACTGCCCATTCCTCTCCTTCCAAATGCTACAGTACGAGGGAGAGAATTTTGTTATCGTCAAGAGAGAGAAAGAGGGCATTTGGGGTTCCCCGAATTGGCATAATCGTTTTGCAACCACAATCCCCCAAGCAAGAGACCTAAGAAGCACGGACACTTCTCTAAGGCTAGCGTGTCCGTGTCGGAC
>c11269.graph_c0
GTCAGATCTTCTGAACAATTTTCCAAAACCCATTTGCAGAGGAATTTCAAAAGGTCATCCGCACAATTCATGGCATCCTCTAACTGTGAGAAGGCCATTTCGAGTTCGATCATCCACATCTCTGCCAGATATTTTTTGGAGCCTGTTTTTTCTGCTCGAAATCTGGGTCCAAACGAGTACACATTTCCAAGGGCACATGCATAGCTCTCGAGATGAAGGCGACCAGAAACTGTTAGGTAAGTCTGGCGAGAAAAGAAATCTTCAGAAAAGTCAACCTTATTG
>c1127.graph_c0
GTATGATTCTTTTTTATTGCATGATATACCATTTGCTTATATTATAGATTTTTTTTTTTTGCAATAAACAAAAAATATTGAAACTTTGGTTTAGTGTGTTACATAAACATATTTTTATGTGCAGAGCATGTTATTGTTGCACAAGATTATAAGTCTTATTCATTCATATTGAGTAATTGGTTGTAGAATAGAATACATGGGTGCCTTTAGTAGGTTGGTTGTGTGCTACATAAGTTGGGGCTCACAAGAGGAGCTTTTTTTTCCAACAAGGGTTTTCTTGTTCTATGTATACTATTATCAGACAAATGGAGCCCCTAGTTCGC
>c11270.graph_c0
GGGATACAGAAATAAGTGAGTTTACTAAAAGATTTGATATTTGATTATGTTGTTTTCTAACATGAACATGCAAGATTGCAGATACATTCGTTCATCGAATGTATTTAGAGTTAAATAATTTTCTAGACGGATTTGTAATGTGGACTGTTTGCTTTACCAATAAAATTTGGGTGGTATTTATTAATATTTTTTTATGCTCGTTTGGATTGTTTACAGTAAAATTTTTGGAATTTGGATGTGCAGTAAAATTGGTTTTAACCTTTGTCTGCTCTTTGAACTATTTCGC
>c11273.graph_c0
GAATGTCAAAGTGAAGAAATTCATCCAATTGGGGGTAAATGGCAGGAGTAATTCTAAAGGTAGCCAAATGCCTCGCCATCTAATTAGTGACGCACATGAATGGATTAACGAGATTTCCATTGTCCCTATCTACTATCGAGCGAAATCATAGCCAAGGAAATGGTTTTGGCAGAATGAGCGGGAAAGAAAACCCTGTTGAGTTTGACTCTAGTCTGACTTTGTGAAATGACCTAAGAGGTGTATGATAAGTGGAACCTGGAAACGACGAAAGTCAAATACCACCTTTTAATGTTATTTTATTTATTCCATGAATCGGAGGGGCACTCCTCTTTTTAGACCCAAGGCATGCGCCGATCTGCACGGAAGACATTGTCATGTGAGGAATTTGGCTGGGGCGGCACATCTGTT
>c11275.graph_c0
GTCAAGAAGGTACTTTCTGGAGGTGTTTTAATCCTTACAGAAGGGGAAGTGTTCCCCCAACCCATTAACTCTGATACTGTCAAACATTATTATGCTTGAATAAACATGGATTTCCTTTATTTCAACTTGATGTGTGTCAAAATGATCAGAGGCCATTTATTTTGCTATCCATACACTTTCATTCCATTGCTAGCCATTTCGAGCTAAAAATTAATTTTTTTTTCAAAA
>c11276.graph_c0
TCATCTAAATATAGCCCAAAATGTAGCAAAACAACAAGTTTTTCACAAAACAAGACACCCCACCCATTAGCTTCACTAGGCATTCAAAAAACAGATAGAACAACTTCACCTCAGCCTCTAAACAGTAAAAACAGAACACACCAACCAAATATGGTTCACTTGCACAAATAGGCTAGTAAGGATAAAATGTGGCTAAAAAATTAAGTTTCAATGAATGAGTTTGCATAAATTGTTGAAACCTTATGGCCCAAGAAAAGGAGAAAATTGCAAATGCATGAGATTAAGAAGTCAAATACTCTGAGCAATCTTGAATTGCATTACTACACACAGCATCCAAACAAAGTCTTCCTAAATCAGTAAATGGACCAAATATCATCTTCCTCAATGTGATGG
>c1128.graph_c0
GTTCTGGTCTGACTCCTCCTTGTACAGTGGCAGGAAATAACAATCAAGCTGGATAGCTGGTGATCTGATTATGCCAATCAGATCTAAAGGAAGTACAAAAGGAGAAACAAGGAAAAAGGTGACTGAGTATCAAATACAAGAATTGATATCAAAAGGAGATGATAGCCTGCTCAGTTAGCTTCTCAAGGCACAAAGGAGCCCTCACTCTTGTTGGGGAGAATAGTACATGTTCGAATTCTTGACCTTTCGGGGAGATCGGAGAGTTCACGAAGAGATGTTGATATGCATGTTGAAATCCAACTTCACCCAAAAGCTTAAGTGAGTAGGTCTTGAGCCCAATCATTTATATCAATCATTCTTTGTCACACTAGTTACCCAATGTGG
>c11280.graph_c0
GTAGATTTAATAAAAATAGAGCCCTAATAACTAAAGGTGAAGTGTTAATAGCATTTTCCAAGAAGCATATTCTGGGTAATATTTTAATCCAACGGTCGAGAGACATGCTGTGGCTGTTGTTCATAGATAGAAAGGTATTGATGGGTGGTCCAGCAATGTCTATGATTGTGATTTCTACAGGGTAGAAAGTAGAAACCAACACTCGACTTTAATAAAGTGGACCCACGCATTCATAATGAACACCCCCACCTCTCTCTCTCTCTCT
>c11283.graph_c0
GACGTAATGGAGATCGGTAACCTGGTGCCATTAATCAGCTCAGTGGTCAAAATATTTTAAAATTAAAAAGTTAATACAAGATGGAACTGTTCTGCACCTCTGCAATCAGGGTCGTGACATTTCTGATAATATACAGCCCTTCTTAGATCAACAACGTAGATCACGTGATTGCTTTTATGTTGTCTGCCGATTCGTTCACAGTATCTATTTTTTGACATGTTATAGATCATCAATCCAT
>c1129.graph_c0
AATGACTGGTGTTCTCGTTACATCACATTTGCACTAGTGAGGGTAGTACAGCTGTACAATTAAATTTGGATTTCACACCATTCTACTGGTCACAGAGTCACCTTATTTGCATTTATAATGTTGTAATACATTTTTTCTACAAATGGGGATGTGGTGGAACAGTATATGTTTTGATTCCTGTGTCCTAGCTATATACTATTCCAGAATTATTTCTTTTGGG
>c11290.graph_c0
TTTCCCTCATTTTGTTTGGTTGAGAATGAAGGAAAGAAAAGTGGTGCCACTTTCCATACTTCAGTAATAAAATGAGGGGGGGAAGAAAAGGAGAGACATTACATGTGTATTTTACCATTATAGCTCATACTTGTTAAAATTACACCCACACCCTTGCAGTTCAATTCCTTCCCTCCATCCATCCTCTCTAATATAATGTTAGTTTCATTAACTCGGTCGCCAATTTTTTCATTCTTTTGGTCAGTGCTAAAAATTCTTGGATTTAGTTTAATTGCAAAAGCTTAATATAAATAAAAATCTAAGGAAAGAGTACATTACACAAAAAATTCACCTGATTCGAAGATCTCAAAAAAGGTGACTTTGCAAACATGAATACAACACTGCCAAAGTCAAAACCTTATGAACCCTACCTTGGA
>c11292.graph_c0
GTCCATTGTCTCCCCATGATGGCCTTGCTTCATATGGTGGATTCTATAGTGTACACAGGAGAATACAATCCCCTGATAAGCTAAGGCAGCAACATGGCAAGGTGGCTTGAGCTGAATACCAATACATGTAAACTAGAAGAGCTGCTTACTAACAACTCAACCCAAGCTCGGTTTTTAAGTGCTCAGCCCAGGTTGGTCAATTTTGGCTTGACATAAGTACACTTTGGCATCTTTTGCATACATTCTCTCCATCAATGCCACTATCCCAATGTGCATTGATTGCAAATTTAAGAGCATGTTTTACAAAAATCGAACCAAAAACTTTTTGATAGGGG
>c11296.graph_c0
CGCATGCCATGTCCTTGGCCAATGCTGGGTGTGGGGGGCATTGACACCCCCGGTGCCCCCCTGTAACCCCAGAGTGCCCCCTGTCGGGTGCCTTGATGCTAGCTACCCCTCGTGTGCCCCGTGCTCACAAAATGGTTCCGGAAACGTGCCTTGATGCTTGCTTTAACCCACATGCCATGTCCTTGGAAAATAGTGTCGGGGTGGTGCCACCCCCGG
>c11297.graph_c0
CTTCCACAGAAAGTTGGTTGAGAGGGGAAGCTTGGATTTTCCTTGGCAAAGTATTTGGAAGACCCGGGCCCCTCTCAAGGTGGCATTCTTCGTTTAGCTCGTGGCATGGAATGCGGCCCCCACTTTGGATATCCTTCAAAGAAGGGGGTTCCAATTAGTGAGTAAATGCTCTGTGTAGAAAGTCTAGTGAATCAGCTGTCCACATTTTCCTTCACTGCGAGATGGCTAGGAATTTGTGGGATCTGATCCTCTCCCTTTTTGGCTGCTCTTGGATAATGCCGGCTAGGGTTAAGGACTTATTTTGTTGTTGGAACGGGGGGAGGGTGCAAAAAGACTTTAAGAAGATGTGGAAGATGATTCCCCTTTGTCTTATGTGGTGTATTTGGAGAGAGAAATAGGAGAACTTTTGAAGGGATGGAGCAATCCCTTGATAGATTTAAGAGTAGTGCTTTGAATTTATTACACTTTTGGGTCAATAGTTTTTATCCAGTGTATGTAGACACTTTTTT
>c11298.graph_c0
GTCTCAACATGTGCCACGGCACGCGCGAGTGGCATCGCATGGTGATCGAGCGCGTGAGGAGGCTCAACGAAGAGAAGGGGTTCGCCATTGCGATCATGATGGACACCGAAGGGAGTGAGATCCACTTGGGAGATCTCGGCGGTGCCGTGACATCGGCCAAGGTCGAGGATGGTGATATCTGGACTTTCAGTGTCCGGTCTTTTAATTTTTCTCTGCCAGGGCATACTATCAGCGTGAACTATGATGGTTTTGCTGAAGATGTGAAAATGGGTGATGAACTCGTTCTGGATGGGGGAATGGTGAGGTTTGAAGTGATTGAGAAGATTGGTCCAGA
>c113.graph_c0
GTTCATTACAGACATCAACTGCCACCAACTGAATCTTCAACTACCAACTAACAGATATTTACAGAACCAGTAATTTTATCCCCAAAAAAAAATCAATCAACAGCTCTTCCTCTTCTTATCTGTCAATAATCAACAGCAGATGGATTTGAATTGCTAATGAAAAATTTATGGCACCATATGAAACCTCTCTCTCTCTCTCTCT
>c113.graph_c1
GTTGATGTCTGTAATGAACTGCTTCAAGATCAAGAGATTATGATGCATTCAAAGATCGATAACCAGCCAGATGAGTTTTATATGATTCTATATATTCTATATGTGCAGTGCATGGGATCAAAAGGATATATGAAGGTCTGTGTCTTAGATATGCCTCAAGCAGTTGAGAAATATATTATCAGAAGTTTCCTCTGAGGGGCTCTTGTATTAATCAAGAAGCATCACTAGAACCGAAAAAAGGTGCAATAACAGCAAACTGATCGAAAAC
>c1130.graph_c0
GGCAAATACAATGTACATTTTAGGAAGGAAAAAGAAAAAAGAAAAGAAGAGTTTGGGAACAAAGATGGGGTCACTAATTATAGTTGATGTTCATACAGAGAGAGAGAGAGGGAGAAATGTCAAACTCCAGCCCCCCAGAGCTCAAATGATCCTTCAACGAAATCATAGTAACCACCTTTCAGTGCTATAGTTTTCTTCACCAAGCCATCTCTCACAAATGGATAAGTTAGCAGGTTTCCAAGTGATACATTCACTGCCTCCTTTTCACAATATGCACATTTCTCTGGGAAAGGTGCATTGCCATACTCTGCTTTCACCTTGGCCTTGGCAGGTAAACAGATTTTAACCCAGTCTTCTATGAAGTCA
>c11301.graph_c0
GTTTATGTTTGATGGGAATGACCACCACTGCTAATGTGTTTGTGTCCTTTTGTCGGTTTAACTGTTTGGGTACAGCTAATAAGGTGTTGGAGTGTCTGCCTAATGTATGTGAAGATAGGAGGTACCACCCACTGCATGACTAGGGACAACACGGATGATGATGTCCAATAGAGAGACTCAATGAGTCATGGCAGAGACCTTGAAGGAAAG
>c11304.graph_c0
AAAAGAAAAAGTGTGTTCAAATGATTCTAGACTGCCTAATTTGCATTACTTTCAAAATTATATTCTTTAAGGGGCATCTTGTATTGGATTGATTCTTTAAGGGGCATCTTGTATTGGATTGTCCACTGTTATTAGATTGTCTTGATGTCTTGCAGATGATAACTAAGGTTGAAATGTGGTGTTGTTTTGCCCCTTGCTGGTTGGTTTTCAGACCAATGCTTCATATCTTCTCCTAAAGCAGGAAATGGATTTTCTTGAATTT
>c11308.graph_c0
AAAAATCAAATTCTCTCTCTAAAATTCATAATTTTCAGCAATCTTTGGCTTATCTCAATTTGGAATCTAATCAGCACTAATAAAACTTGCACTTCACTAAGTATTTACAATTGCACATACCAGTCACAATTAGTAGACCAAGCAAACCAGTGCTATATATAGCCCATACATTATACATACAAATGCACATACAATATATGTACATACATATATATAAATATAT
>c11309.graph_c0
ACCACCCCCTCATCATCTGTAACTTCTACCACCACCTCCTCATTCCCCACCACTGCAGCCACTACCACCACTATAGCAACCACCACATCTCCTCATTATCCATCACCACTACACTCTTTTCAATGCCCTCACCCCACAAGCCACCAACTACCACCACGTCACCACCATTGTCGCACCACCACCCTGACCCTAACCCTTGGGATGACAAAAGAAAAATGCACCCCTTGCCACCATGTAGATCCGCCCCTGCCTTATTGTGATGACTAGTTGTGCAATGTTTGTTTTACTGGAAATTACAATTTTCTATTTTCGAAGTTTGTCTTTCTCATCCTATTAAATTTTAGTATTCACTGAGTTTGTTCTTGTGCATCAGCGGGAGGAAAATCACA
>c11310.graph_c0
GAAAAAAGAAATTAATGCAAAAAGATAAAAAAAGAAGAAGAAGATGACCAAGAGGAGGAGCATGGGACTTGTGATTATTGTTCTCCTTTGAAATTTTTTGGAAGGATGCTAGTATAGTTCTTTATAGATTGGTTTTATATGTGTACACTTTGCATTTACATGGGTGTGCCCTTTTGGCGCCTTATAGTGGGATTTCATTTATCTATAAAAGAAAGGTTACTATGGTTTGTAATTAATATATAAAATTGGG
>c11311.graph_c0
CAAACAAAAACAAAAACTGGATAACACTGACATAACAAAAATCCAGGATTGAAGAAAGTCAACAGACAAGCCTCATCCTAGCAAGTGAGATACATATGATTATTAAGTCTTCTCTTAGTTCATCCTTTGAGCAGCTTCCTTCGCAAGAAGCCTCTCTTTGGCCTTTGTTTTGGCCTGGGATTTGGAACCCATGATACCACCGCCCCACTTCTTCCT
>c11315.graph_c0
AAGAATAAGGTTTTCATTTGTGATGTAGTCGTGCTCTTCTCGATTTTAAGGGTATGTACTGCCTGGGTTGAAGATGGTGAATGGCTTTTGAAAGTTTGGTTTTTTGTGGAAGGGACTCGGGGGGTGATGATGGAATTCTACGTTGGAGGTCTATGTCAGGCTTATTTTTGTTGATTTTTCAAACAAATATTTGTATCTGTCTTTCTATTTTGAGGGAACAGATTGTTCCATTTGCTTCTTTTCTTCCTCTTTTCTTTTTCTTTATCTTTTATAAGCTTAATAAGACAGATAAGTCTATCTGTATTTTTTTTCAAAGAGAAAACA
>c11317.graph_c0
GGTGTTTTAAATCATGTGGTATGACGTCTAAAATAAGGACCGCAACAAGTAGGGGTTATGCCATGGAAGGAAAACTATTAATCAATGCTACATTGTAATGGATGAACAATTGATTAATAATTTTGGATGAACAATTGATTAATAATTTTGTGCACCTTACTGAACTAACACAAATAGTGGGGGAGGCTTTATAATACCTTCTTTGGACAGGTCTCCAG
>c11318.graph_c0
AGTAGTCTGAGCAAGTTTGATGCATGTTTATGGGCAATAGGTGGGTGACTGTTGAATAGCCAATGGTTGTGGATAACTTGGTTCTTAAATTTTTCTTTAGCACTTCCAGTGGCTCATCTGGCACATTTTTACATTAAGAAGGAAAAGCAAACTTAAAAAGATGGAATTTTTTTTGGAAATTGGTTTTGATATCAAGGTGGGAGTGTGGGACGCACTCGGGACCTCTCAAAACTAAGTGTTAGTTTGAGTCAAGTGTTATTGTCTGATTAGTCTAAGTTTTTGTTTTATGTTTTCTTTATGCTAATTTGTTTTTACTATAATTTTACTTATGTTTTTTTAGATTTGTTAGACATGGGTTATAGTAGGGTTCATGAGTCATTTTTT
>c11319.graph_c0
GCTAATTATAGTCAAGTGTTGTGGGGTGTCCTACCATGTTGTACAACAACAATTGAGTATTGGTGTGAGTGCTAAGTGAGGTGTCCAGCATGGTGCTCTTGTGCAAGTGTGAGACTTTAGTGTGTGGGTGGTGTCTAAGGTGTATTATTGTGTACTCATTTAGTGTACAAGTGGGGAAGTTCTTGTATGTGTTATTGTGTACCTTAGTTGTGTACAATTGTTCTAATAAAGTCATCCTTTATATTATTGGAGTCTTCCCACTTTTAAATTCAACAACTTGGTATCAGAGCTAAAAGGTCAGGGACCGTGTCGAGGTGATGCTAGAGGTATTAGATCAAGGAGGTCAGGGACAATTGTTCAAGGCACCGCGCACTGGGAGAGTACTGAGGTACTGTTTGTGGGATCATTGTTCATGCACAGTCCAGGATTGTGAAGCTTGTTGGTTTGGGACCACGCTCACTTGGTGATACATAAGAGGAGGTATACCAAGTCACGATGG
>c1132.graph_c0
AGGTGCTCTGTTTATAGATACTATGAAACCATGATGATACACATAAATCATCTTAAAATTGCCCAATTCAATATAGAAACCAAATTCCACTAAATAGAAAGTATCTGAACAATTAATGGGTTGGAGTGCAATCCAGGAAATTTTTTTACATAAACTCAATTTAGGAACTCTTGACCACAGATAATCTATTCAAATAGTAACTCTAAAAAAATTGAAACTTCTAAAAGTAAGAAATTTTGAACAACTAAAACCTTGTAAACTTCTAGAAAGACTCGGCCAACTCCTCACAAGATTAAGTAACAAACCCCCATAATCAAACACATTCTAATATGGATACCAAACAATTCAAATATGAAATGGTACAACTCTTAAACTAAAACCAACTACAAAGCATGGACAGGGATATAGGATATGGACATGATATGAATATACCAATACGACAATATGTGTACGTGTCATTGTCTTTATAAAATTAAAGTATATACGAGTGAATTACTTATAACAAAAATGTACATGTGTGA
>c11322.graph_c0
AGAGATTGCAGATTAAGCGCCCCCAAATCCTAAAACGCTCTTATATACTGGATTACAGAAAAGTACGGAAAAACGAATCCAAAACCCCCCATGACACAAAGTCCATTTTTCAGATCAATATCAAAACCCAAATTCGGGCAACAACGTCACATTATCCAAAATCTAAAATTCAAACATAGTCTTACTCAGATACCACAATGGATTACAAGAATTTGTCAATGCTTGATTACAACACAAATTCTCGGTTTTCAAAGT
>c11324.graph_c0
GAACCAGAAAAATTAGAAAAAAAAATTCCATCCACCAGAACCTCAGCCAAAACCAAAGAAACAGAGCACAAGTAGAGAGAGGAATGGCGATGCCAATGGCACTTCGCAGACTTTCCTCTTCCGTGGACAAGCCAATTCAGCGTCTCTTCAATGGCGGCTCCATCTATTACATGACATCTCTGCCGAACGAAGCTGTCTACGAGAAGGAGAAATCTGGCGTCACATGGCCAAAGCAGTTGAACGCTCCACTCGAAGTTGTCGATCCAGAAATTGCTAATATTATTGAGCTCGAAAAAGCAAGACAATGGAAGGGACTGGAACTCATACCCTCAGAGAATTTCACTTCTGTCTCTGTGATGCAAGCCGTTGGTTCGGTAATGACTAACAAGTATAGTGAAGGATATCCGGGTGCTAGATACTATGGAGGAAA
>c11326.graph_c0
TTAAAAAAGAAAAGTTATAAGATATAACCTTGCATTTCATGGAACCATTTAACAATCAAACTAGATCAAAAAAAGCCTTCAATTGAGAGTTTTGACTAAGGTGTTCTCTCTGAACCACAATTAAGGCAATTTAATACACTAAAATAAAAGAAAAAGGGGTCTTGCAAACGAGTGCCCTTAAGCAGCAATTAATATCCATTATCCTCACTTCTTCCTTAAAGTAGGAGTAGTACTTTTTAGA
>c11327.graph_c0
AAATAAGTTAAATAATTTTCTCTCTCTTTAAATAAATTTTTCTTTCTTTCTTTCTTCTCCCTCTACGGAATAGGGAACCCCTCCATGACACCATCGCATTACTCTACCATGTTCCTGCCACAATGACCCCATCCACAATACCTCTTCTTCTTTGTCAACCCCAATGCCACAATCGCCACCCACTGTCCTGTCCCCACCTGTTGTCTAAGCTCTCATTACGAGCCACCATCCACATTTCTGACGAGATTTGGATTGTGGTCTGGTAGAGAAATTACAGAGAGAAGGTAGTTTGTTAGAGAGAAATTATAGAGAGAAGGTGAGGAGGGTGGTGAGAATTTTAGAGAGAGATGGTGATATAGACCACCACTTGTGAGAATCAAATGGCCAAACACTACCCCCGAATTATTTCTGAAATTA
>c11328.graph_c0
GATTAATAATATGGGCAGTAGCTCAAAGAATAGGAAGTACAAAACAGGTCATCGGTAGGTTAATAAATAAGGATTAATTTGGATATTTGAGATATCATAAAATAGAATAAGGTACAAACAAAACCTACCCTAAAAAAGGTATAAGTAAAAAGGGTAAATTGAAATAAAATCTTCATATGACTCATATGTGATGTGTAGAAG
>c11337.graph_c0
CTTTACGTTGGTTTTCTCTAGAGTTTACGGGCCAATCATGGACTCTGTTAGGGGGGAGTTATGGGAGGAGCTAAGGGCAGTAAAGGCGAGATGGGATAGGCCTTGGTGTATAGGAGGAGACTTCAATGTGGTTAGAGTCCTTGCTGAGAAGCTGAATGGAAGAAGGTTGTCTAGGGCAATGCAGCAATTTTCTGATTTCATCAATGATCAGGAATTGCTGGATCTACCAATGGAGGGAGGAAGGTTCACCTGGG
>c11341.graph_c0
AACGATATTTTCACTTTAGAAGGCCTATTTGCCTAGGTATGGGTGTTCGTTGCGAAAGCAAAATTGAGACCTACATTCTTTTTGTATAATGTTGCCCATTTCCTGTGCTTTGTGGCAAAGGATTTTTGCTTTAGCTGGCTTGCTTTGGGTTATTACCTTGGAGATTCGCTTTTTAATAGAGATGCCTTTGGTGGCTTTGGCAAGTGCAAGAGAGCCAGGGTTCTTTGGAATTGTGTTTCTTTGGCTATGATTTGGGTTACTCGGGTGGAAAGGAATGTATGTTAGATTATTTGTAGGCAAGCATTAGAAGAGATTCGGGTGAGTTTGTCTTCTTGGTGTCTCTTTAGGCCTCTGTTATATCTTGAATTTAAAGCTATGTGTTTTGAGTATCATCATGAGTGATTGGGTGGTTATATATTTTTCTCACATGCAAGTTAATGCTCTTTGTTGGGCTTAGAGGCCCCCACCAAAGGGGAAAATTAAATTGAAATGTGATGGATACTCTCCTGGAAATCCATGTCAGCTGGTAGTGGAGGTCTTCTCAAACATTTTGATGGAAATACAATCCTTTCCGTTTTTAAGCCAGTTGGAACTGGCTATACCATTTTGAGGCAGATATCCTAGCTTATCTTGCAATGCCTTAAAGAGGCCATTACATTGGGGTGGTCCACTTATTTGGTTGCAGGCAATTCTAGTTGTGTAGTGGGGTGGGTGAAGTCCACTGCTCTTGGTTCTTGGCATAATGCTAATCTCTTGAGGAAATTTTTGCTTGCTCGGTGTAACATATCACATCAATGCATGCCTAGGAGGCTTCTAGAATAATGTTGGTATTTCACTATTTCCATGTATATGCTGGTTAATTTTTCAGCTTTAAATGCAAGTGAACATCTTTTCCAGACTTTTCTTTGATGATGTGGGATATTAGTGTGGATTTCTCATATAATGTGCACCTAAACAACAGTTGTATCTTTGCATATTACATAACTAATATTACTCTGCTTGAAGAAAGGATGTGGAATGAATCTTTTTAATGTTGAATGATTCATTAGTGTTTCCAGATGGCTTTGAGGT
>c11342.graph_c0
GTCTATTCCTGCTCCATGTTAACCCCCAAGGGTCGGGCAAGTTGGCTAGAAGGATGTACCTCAAGTGTCTGGCGTACAAAGTCCAGTGTTTTGGTGTGAGTTTGATTCCTATTGCCAGCTTGCCTCCCTGATTTAAGCGGTGTGCGTGTTGTGGGGTCGGTGCACGTGTCCGGAATTTGCCTCTTTATCCTACTCCAATTACCTGCAATAAGTATCGATCCCGAAGTCACGGGAAACAAACTGAGAGAATTTGTCCTCGTTACCACAAAAAAAAAAAAAAAGAGTGCAAAAATCATCATTTTGGAGCGGGGATAACCCACCTTTTTTCTTCCTAAAATAGTTATTTGCCACTCCATTATTA
>c11346.graph_c0
GTTAGGCTGGGGTGGAGCAGGTCCCTTTAATCACTGTATAAGAATGTTCAAGAGCTTTTTTCCTTCTGCTCTTTTTTATTGTTTGCAAAAATGAGATGGAAAACTTGAAATCTGAGGTGTTTGTTGGTGTGGCTGTTGCAAGAACCTTCTTTTCCTTCAAAATTTCTTGGCTGACAAGAACTTTTTGATATGAGATATTTGGGACCCCCATTGGGTTTTTTTAGCTTTGTGATTGTGTCAAGTTGAGCAATCAAATAGAGACCTGATGTTTAGGTGTCATTAGTATGGGTCAATCCATTAGATCCCAATATCCCATACCA
>c11347.graph_c0
GGCAGAAGATATTAGATGGAGACAAAAATCACAAGCACTGTGGTTGAAGAAAGGGGACAAAAGCACAAGATTTTTTTCATAGGATAGCCAATGCTCATAGGAGGGGAAATCACATTGGTAGTATTACTATAGATGGTCAGTGTTGAATTCAGAGGAGGAAGTGAAGCGGGGTGGGTACTGTGCAATTTTATGAGAATTTTTACCTCTTAAGACAGTTTTGAGGAGGCCGGTGTTCGGATGTTTGAAGTTTGATTCCATATTGGAGGAGGATAGATTATGGTTAGTGAGATCTTTTACTACAGAGGTGGATGATGCTCTCAAAAAATGCAATTGGGGGACAAATCCCCTGGTCCCGACAACTTCATTATGGCATTCTTTCAGCAATGCTAGGATGTTGGTGAAGAATGACATGATGGCGGTCTTCTCTTTTTTTCTCATAATTCTTTCGAGAGAAGTTTAATGCCACTTTTTGTTGCATTAATTCCTAAGGAAGTGTCTCTGATATTAGGGATTTCAAGCCTACTAGCTTAATGGGTAGAGTATACAAATTGCTTGCTAAAGTGCTATCCATAAGGTTGAACGTTGAGGGTTGCGGGGAGCATTGTGCCTGACTCAAGATGCATTTGTCAAAATT
>c11348.graph_c0
AGGAAGATGCATTTGATTAGGTGGGAGAAGATCAAAGCGCCGTTGTGTGGAGGAGGTTTGGGTTTTAGAGATCTTAGATGTGCAAATAAAGCCCTTTTGGGCAAATGGCTGTGGCGGTATTCTGTGGAGGGAGACTCTTTATGGAAGAGAGTTGTTGATACTAGATATGGGAAAGAGGAGGATGGCTGGGGCACCATTGATGTGGAGGGCCCTTATGGGTGTTGCATGTGGAAAGCTATTAGAAAGGGGCAG
>c1135.graph_c0
GGACCAGGCAATAGAGCTTTTCTATCATATGCCAGAGAAAAATGTGGTTTCTTGGACCACAATGGTTAATGGGTTTTCGCAGAATGGACTCCACGAAAAGGCTTTGTCAATGTTTTTTAACATGCTGAAGGAGGGTGTAAGGGCTAATGATCTAACTCTTGTTTCTGCACTTTCGGCTTGTGCAAAAATAGGAGCCCTTGAAGCCGGAGTGCGAATTCACAATTATATTTCAGGCAATGGATTCCAGTTGAACAGAGCCATTGGAACTCCTTTAGTGGACATGTATGCAAAATGTGGCA
>c11350.graph_c0
GGTAAGGGCGCTTTCTTTTTAAGAAAGAATGTGAACAAACATAGGAGTGTCTTGGCTGGCTGATATGTGGTATCACTGTCAAAATGATTGGTAATTTCAGAATATTAGTGCTACTTATCAAAAAAATTCAGAATATTAGGGCTGTAGTGGCATAATCACCGTGGAAAAAATGTTCAGTAGGCCAACCTACCATAATTCCTCCATTAAAAACCAG
>c11353.graph_c0
GGATTCCCTCTATTACTAACTTAAAATCTTATTTCAAATGAAAAATTCAAACTAAAATTGCGATTTGATTTCTATGCAATCCTATCCTAAAGAAATTCATCACCATATTACCAATCAGTGCTGTGTTTTATATACCAAATAATAAGAAAGATAAATATAAATTTGGCTGGTGCACATGGTAACTCAAGGGGCTTTACAAGTAAAGACACAATGACACAATGACAAAGAGGACAGCTACTAGCAGAAAATCTCTGAACCTTTTACATGCCAGTTGGCATATTAAAATGTACTAAGCATATATCATGCATGACGTAACTGGACAAGAAGAAAAGAAGAGAAATTAAAAGCCATAAGAAAAAAAAAAAACCCTAGAAGTCTTGAGGATGCAGAAGGTATTGATAATACTGTTAATACCATTCTGGAATACCAGAGTGATTTATCAATTCTATTTTGT
>c1136.graph_c0
GTGAGATGAAACCCTTACCGTAAGGGGTGATAACAAAGGGATTCTGGGTGAGATTCTACGGATATTCTTCTTCTTCTCGTTCTTCTCCTTAATTCTCAATGATCAGAATTTGACTTTCTAATCACAATCAGCCCCTATTTTCTTTAGTTTTTCAATCCCAAGATGCTAATATGATAATCTTAACCCTTCCCCTACCCTTTGGCCTTATACCTTAACACAATTACTCCATAATTAGTCACTGTCCAAAATTTCAACATATATAATTCCAATTACCAATTTTTGAAAATTCAACAACTTAACACCATCAAATTCAAGCCCATTCCAACTGAAGCCTACAACCTTTCACTCCCCATTTTATACCTCAAACCAACAACTTTCCATAACCTTAGCCTGCCTTATAACAAGCCATAGGCTTTATTACGTGTTTTTAGTGATCCTACATCATCCGTCAGAATTTCCACAATAACAAGTCACATAAGAACTTCTCAATTTTCCCACAAAATTTTAAACTTTGCATTATGATGGCGTCAACATTACTGTGAAAATAAAAATTCCAAAACCATGGGTATGGTGTTATTTTACATACTTGGGCTTTGGAATCATAAAGATGACACATAAATCTATCCCATAAACATATTTTTTCTTTTCTTTTCAGGTGTGATTTTGGGAATGATAATTTCAAATTGTTTGTTGATG
>c1136.graph_c1
AAGGGTTTCATCTCACCACCACTCGAAAGTTTCAAAAAGCTACTAGAAAATTCTCAATACTCAATTGATTGATAGACATAGGTATGTATAGTTTGTTGACCCAAAGTCCCCTATGATCCTACGAGGATTAAGACTAAAGTTAGAAAATACGAACTTTGACAAGTAAAATCAATCTAATTTACTCTACGTAACACATGAAGGCTCAAAGTTATAACTGACCGAACTACTAACAAAATAGAAACATAGCCACTGAAATTTTGAAATGGAATGATTGATAACATGCACGCGCGCACACACAAAAGCTAAAATAAATATAACCAACAGCAATTGATCAGATTTTATTTTTTTGGAAGAAAAAAGAACAATGCTAAGAAATTCATCTTCTAACTATTTTTATCTTCTATGCTATTATTTCCTTACAAGGGTTTCCCTCTCATTGATTATAGGGGTCAACATGCTGGATTGATGTAGACTCTTTGTTGGCACTCTTTGCAAATCAATG
>c11361.graph_c0
GTTAAATCAAGAAGAAAATGAAGTTGTACATAATACTGAATAACAAGACAGTTAATGAATCTATAGCATTATACACCAAAGCATATTTTTTTGGTGTTATTCAGGAGGCAATTAAACAGTTTAATTTGTTGAACTGGTGGGGTCTCACATGCTCTGGATGTGGGGTAGGCCAAGTAATGCTATAACATGCTGGAAGCATGAACCCAGCATGTGTCATAAACACAATGGTAGAGGCAAGAAAA
>c11363.graph_c0
CGGGTATTTTATCTGCTACCTCAACAAGATGTTGTTTCATGGAATTCTGTTATTGCAGGATGCGTGCAGAATGGTCTGTTTGATGAAGGCCTGAAATTGTTTGGGCAGATGTTGATGGCTAAAATTAAACCTAGGCATGTTTCCTTTTCAAGTATAATGCCAGCTTGTGCTCACTTGACGACATTACATCTAGGGAAGCAGCTCCATGGGTATATAATTAGGGGTG
>c11364.graph_c0
GTGAAGCAGATTGTTGCTGGATCCCCCACCCAGGCAATTCAAATAAACATAACTTTTTGTGACCCCAATGTCTGATTTTTGTCCAATGCACATGAAACCTGTGCCAGAACAAGTAAAATAAAATCAACTTACCTCCTAGGAATGATGCTTGAACTATCAAACCATATAAAGTAAAGTAAGCACTCGGAGGGGCAGATAGCTCTTCACAAGCACAGCCAA
>c11365.graph_c0
CTTATAAATGGTTTTTCTCTTGCTTGTTTTCTTTGAAGATTTTCTTGGTGAATCAGGAAAATGGGTGTCTGAGGCTTTTGGGTTAGTGGGAGAATTGTAGAATTTCTCAGCTCTGGTTGGTTCTGTGGTGGTGTTATAGTAGTAGGACTGCCTTGGCTGAGAAAGGTGTGGCTTCTGTGATGTTGTGGTTGTTGAGGGTAGTTTTTTCTTGATAGGGTGAGAGGTGGTGTGTGTTCTGGTTTTGCTCATGTCTCTGAGCTTGTAAAACCAGGCATTTG
>c11368.graph_c0
TTCCTAATCCCATGATACTACTATTTCAGCCCCTATTCCAACCCAAAAACCCTACCGTACCAAGTTCTAATAAAAGCCAACCCATTGACCTTTAATTTGACACTAAAATCTTAAAAATCCTTGCTATCCAGAGGTCCCATCACGCATTTTTCCTGAAAATCTCGCATCATGTCACTTTAAAAATCAAGGCAATTCCATCACTTTTTGAAGTCCAAACTGTAAAACTTGTGTTCAAACTCATAAAATCCTAACTCTACAAGCTTTTCATAATCCAAACCCACCAGAAAATCAATTGTAGGCAGGTTTATTCAAGGTTTCCTAAAGCTGACTTACATCAGAATGCTATCTTGAGTTCCTTGCCACTCAATTACTACTACTAATGGTGTTTTTGTTGCTGTTGTTATTAAAAGCAGTAGCAG
>c1137.graph_c0
CAAATTATGAAATTACCTCTTGACTCTTAAAACTTAATAAAATATACATAAATATGACCAGCAACATATTGACTTAAAATGAACATATAAATAAAGATTCAAATTCAACTAATAACTTGATTATACGAGGTCAAAATCATGTTTCATATAAACTATCGATTTATACATTTTCTTGTACCATTTGGATCCGTTTTATTCCCGGTTCCGCCAATCTCTACATTTTTTTTGATAA
>c11371.graph_c0
ACATACTCAAGTTTTCTTATTCTTTTAAGCTCTAATTGGTCACTGAGATAACTCAAAACAACAATTTGGCTTGTTGAGTTGTGTATCTAATTCCTCTTTGCTTGTCCAGTCCTGAAAAGAGAAGCAACATGTTTTCTTTTGTTTCCTATGTTTTCTTGGCAACCAAAAAGTGAATTGCAGAGAACTTCCTAAGTACCAGTCTGAGTCTCTCGATAATCCATTTTAAGCCATACACGACATGACCACAGACCATACTGACTTCATGAACCCACAATTCCATTTTGATTTTCAATCACATAAAATTAACATACTGGGTAAGCCCGTCATTTCTTCAAACATATTGGAGAGTTCAAGTCATATGAAGTTCATGTGAATTAATTTCACAGAGAATCTAAACCTCACAAACCATGAGAGAGAGAGATCACCAATGTCAAGGAGTAATCTGGG
>c11373.graph_c0
ATGGAGAAAAAAGTGGGACAAAAAAATTACCCAACCAAAAAAAAAAATGAGGTGGGAATGAAACGTGTGACCTAAAAAGAAAAATAAAAGAAAAAATGTGGCCAAATAGTTTTAGAATCCTAAAAGAAAATTAAATGTGTAAAGAAATAAATAGAAGTGGAAGAAACTAAATAAATAAAAGGCCAAATATTTTTAGAATCCTAAACAAATTGTTGTTCTTAAATGCAGGTCCAACATTTACATTAAATAAATAGAAATGGAGAAAAAAGTGGGATGAAAAAATTACCCAACCAAAAAAACATGTTGTTCTTACCTTGCTACAACAAGGCTATACTCACAAAATTGGCTGCATTGTGTCTCTAATGTATGTATGATTCTTTTTTTCCCTTTCTTTCCTAGATGAACTTTTTTAGTCTGTAAATTAAAATTTTGAAGTGCAATTTTATAACAGATGAATTACTTTGCAGCCTTTTGTATTTGTTACTTTTGTCAGTTTCGTGT
>c11376.graph_c0
ATTGGCCCGTCACTGTCATTGCCTCCTCACTGTTGCCGCCTGTTCATCGTTGCCATCATTGTCCACTTCCGTGATAATTGAGTTTTTGGGTCCCGCAATCTCATTCTATATCTATTCCTATTTCTTTCTTACCTTGCCATGGAAGCTCTCCGTCACCAGATCTGATATACCTTTTGCTCATCAGCTTGCTGTCCTATTCAGATGAGCTCTTTATA
>c11378.graph_c0
TTGTATAGTGACTTGTTATTGGTTTGGTAAAACTTTATAATTGTGGAGGTGTATGCCACTCAAGTAGGGTAGTAGTGTAGTACTTAATGGTGCATCTGGTGACTCGTGAATGTGTAATTTTGGTCCCTTTTTTGTAAGATAACTGAATTCTTTTATTTTATAAAAAGAATATATGCGTAAGGGCTTCCTCAACTGTATTTGAGTTACTAATAGCTGTGGCCTTAGATGCTTCCTCATATTCTCCAAATGTGATAAGTAATATGCTGTAGGTGCAGATCATCATGGCATGTGTTTTTGTACAATTTTCTTATATAAAACTTCTGATAGGTATAAGAACATTGGGTGTTGATAAACCTTGAGTTG
>c11379.graph_c0
CCAAATTCAATCTTTCCCTCTTTTCAAATTCAAACCCCCCAAATTTGTCTTGTCTGTCTGTCTGTCTGTGCCTCTCTCTCTCTACAATGGCCGGACGAGGAAAGTCACTGGGCTCCGCTGCACCCAAGAAGTCCACCTCCCGGAGCAGCAAGGCCGGCCTCCAATTCCCCGTCGGAAGAATCGCCCGTTTCCTCAAAGCCGG
>c1138.graph_c0
GTCGAGGAAAGCGTTTTTTGGCCTTACGATAACAACATTAGGAAAATTTGTTTTGCATTGGCTGCTATGTATGTTTCCTTTTATTGGATCTAAATGTCAGGAGATAGCGAGGACTCTTTGGCTCAGGCTGTCCATGTTTGGTTTCGTTTTGATGACTATGGTTATAATTATATAACTAGTTAACTACTGCTAAGAACTTTCTTATCACATTGTTCAGTGGCTTGTCCTGATTTCCCCTCATAGTTGTTCCTTCAACATATGCCATTAAATAAAATATTTTTTGTACTGGCTCTCTTTATTTTTCATTATTTTTTCCTGTTTCCTTC
>c11380.graph_c0
AGAAAGATCTCTCCCTCCCCACCCTCCAATGCATTATAGAACAACTTTACAGAGAAAATTTTCGAAGCATGCAAAGTCCATATAGGGATATCCTCCTCCCCTTGATGAACCTGGACCCTACCCAACGATTCTAGAAGACGGGCAAAATCCTCTACTTCCCAATCTTGGAGATTCCTCCTAAACATCAGGCACTATACCACCCCTTCTCCCACCCTAGGGGCATAATCTTCCACAAGGGCCTCCCTATCAAGGGCAATGCGAAACAAGCTAGGAAACAACACTTTCAAAGGAGAATCACAA
>c11382.graph_c0
GTTTTGACTTTTCAAATATTAAGACTTATTTATAAGTTAAACTAAAAATTGTAATAGAGATGCATTGTGCCTTACAGTTCTAAGTTTTAGGTTTTGAAAGATTCATCTCTGCCTCATGCCTTCCAAAACTATGGTCCAACAGCATGGTAACACATGTCAGCAAGCATTTTAAGAATTTTTTTCATCAAATGGTCATTAATCTTTATGTTCACTAAATGATTTATATTAG
>c11386.graph_c0
AAGTGCTTGGACTAGTAGCTGGCGCATCACCTTGGTGATCATGGTTTTGTTTCTGTTTGTTTTATTTATTTTTTATTTCTCTCTCATGTTGTTTTTTTTAGCTCATTCCTTCCACAATTATCCCTTGATTTTTGAGGATCTGGAATTGGATCAATGGAATGCCTCTCTCTCAAAAGCTAGTGTTTGTGTGTGTGTTTTTTTCCTTCAATCCTCATTGTGTCTTTTTCCTTCAATCCTCATTCTGATTTCCTTATTGTTATTAGAACTCTCTCGGCTAATGCCTCTTGTTTCCTTAAATTTAGGATGAAAGGGAGCTTAAAAGA
>c11388.graph_c0
AGAACTTTGAAATCTAAACCTTCATCATGGTCTTCAGAAATCCTTAACCCCATCCACTCACTCTTCAAACCACCCTTCCCCTCCCCCTTCCTCATCTTCTACTCTTTTTTCATAAAAATTACCCATCCTTTACTCAATACCTTCCGAACCTTCAATGAGTTGAGAATGTCTAGGCAATTGGTGGGGAAGTGGTTGAAGGTAAGGGTAAGAGATAAGACGAGATCTGAGGGGAGGGAGAGAAGCGTTAGGGTAATTTTGGTCGGGAGGAGAGGAATGCAGTGGGTTGTTATAGGCAGGGGAGGTACTATAGTCTATGGAGGAGCAAAATGTGGGGAACATTAAAATTGAGACGCTAAAAGACTCAAACTTAGAGTATTCAGTAGTAAACAAATTATTCTAGTGCATATTTGTGGGCATCCTATTCCACTCTG
>c11389.graph_c0
ATTGAAAAGGTGATGAGAAGCTTCTTGTGGTCTGGTGCTGAGATGAAGACAACTAAAGCTGAGGTTGCTTGGGATGAAGTGTGTAAGCCTAAGAGGGAAGGAGGTCTTGGGTTGAAGAAACTGGATGTTTGGAACAAGGCTACCATGATTAAATAGATATGGGATTTATGCTCTAAGAAGGATACTCTATAGATTCAATGGTGCCACACTGTTTATATAAAAAAATAGGTGCTTCTGGAACTTAAAAATCCCAAATGAATGCAGCTGGGGGTGGAGGAAATTGCTCAAGCTTAGACCTTATGTCTGGCAAATGCTCAAGTATTACATTGGTAATGGTAATGGGACATTTATGTGGTATGATAACTGGCACCCATTAGGTCCCTTGATCAACAGGTATGGCAGAGCCATGATAGATGAATGTGGCAGTAGTGAGGGTGCTAAGGTGTCCAATTTTATTAGAAATAATAATTGGAAATGGCCCCATGGACAATCTGCAAATCTCACTGACTTGAAGGCCAATACTCCCTCTGCTTTGCTCTCTGCTAATCATATAGAGGATCAGGTGAAATGGAGCCTCAATGCTGAGGGAATATACAGAACTGCTAATGTTTGGAACAAAATTAGGATTGAAGGTCCTCCTGTTGAATGGAATGATGTTGTTTGGTTTAAAAAATGTATTCCAAG
>c1139.graph_c0
AGAAAATCAAGACGAGACCCAAGCAGAACTTGTTGTGAAACTACAAAATAAAGTGCGGAAACTGAAGGAAAATCAAGTCCAATATGCAAACAAACATGATCAGGCAATAGCAGAAAGCAACAAAGAGATTTTGCAACTGAAAAAAGAAAAGAAAATTCTGCAGGAGCAGCTCAATGAGGCGATAATTCATAATGTAACACAAGATGCTGCCAACAAAAGTGGAAAGAATGACAAACAAGAAATCACTAACAAATCAACAGAAACACCACAAGACAAACATCAGACGTCAATGATTCGGAAAATCAAGGGGAAACAAAGGAAAGGTAAAGAATTGGAAGAATATGTATATGACAACAAAATAAAGACAAGGGCTCAAACAACTGTAACAGAAAGCACACTGCCAAGAGCCCAACAAGTGAAGCGCCAGCCACAACCAATTGACTGTGAAGA
>c11390.graph_c0
GCCAGTATGATGGTGTCAATTCATGTATTACCTCTATCTGATCATTCTCGTTATATATATACAATATTGAATTATTGAACTTGGATATATATTTATATATATATAATTTAATGCATGTTCATTTTATTGATAAGCGTTTGAATTTATCTGCTCTGTGGGGTGTGTAGTTTTGCATAAATTGTAGTTAATTCTAAATTGTAGGAAGGCATTCATTTTAAACAGCCTGATAAGTTTTTGATTTTTCATTATTTGTCTATGAATTGTACTATATAGAGAATGATGTGATGATTTACATTTGTTTCCCTATTGGTTTGATTACCGGCATGATGGCATCGACCTTATGTATTAGCTCTATCTGATCATTCTCTCTGTTTTTAATTTTTTT
>c11391.graph_c0
GTATGTATGTGTGTGTGTGTGTATTCATGATGTTGCATAATTTGTGTTAGGTCTTTCGATATTTTAGATCGAAACGCCAATTCTTGCGTTCCAAATTACAAACGATCCGCGATTGGGATCATGCGATCCAAATTGCAATTCGAAAGGGGGTGGCGAATTGTGGTAACTCTGGGTATGCTCTTCAATAAAGACAAGGGGTTTGAGGGATAAATAGCTAGGGTTGTTTAATCAGGTGCTTTTGGGAAAGTGGTTGTGGAGATACATGGTGGAGAAGGGAATGTTTATGGAGAAAG
>c11394.graph_c0
GGTGGTTATGGCTATGGCTATGGCTTTGGTTTCGAAGAAGAGAGAGTTTACTCTGAAACTCTTGACAAAAATATGGAGCAAGGTTTCAGTGGAAATTGGGACTCTCCTCCTTCTTCCATGGTGCAAAGCGCCAAAGAGTGGGAGACTAACTCTACGTCCCCAGAGGTTTGCACCTGTGATGGGTTCTTTACCGCTCCGGCGGTGGCTGCAGTACCCACTTCAAGCCGACG
>c11398.graph_c0
GAATTTTCAGTGCCCATTAGTTGCATTGACATATTTTCAGATCTTTAATTTTTCTTGGTCAACAATAAGATTTGAATCCAGGTCCATACACCACCCTATAGATGTCTTAATCACCAGGCTATGATATCATAGGCCATGTTATGCAGATCCATTGGTTTATTTAATCACCTCAAAGTGGCTGGCAAGATGTTCTTTGCCTGGTGGTTGATTACAAAGAACATGCTTAAATGGAGAACAGTT
>c11399.graph_c0
CCACTTTCCTTTCCTTCCTAATCAAAATCAAACAAGAGGGGAAGACAGTTTCTTCTCTGTAAGGGTATCTTTCCAATCCCTCCTACTTTATTCTTCTTAAATTTACGTCTCCCATACCAAATAGAGCCAAAAAGTCAACACAATACATATTGATGACAAACGACTTTACTCTAGATTCCAGAAGATAATGACCAATTCACACAGAAG
>c114.graph_c0
GGGCTGAGAGAATAGTAAGGAAGGCAATTAAAATGGAGCCGTGGAATGATGGGAACTATGTCATGTTGAGGAATTTGTATGCCACGGAAAAAAGATGGAGAGATGTGGAGCAGATTAAGGGATTAATGAGAAGAGGAGGTGCGAAGAAAGAGGTCGGTTGTAGTGTTATTGAGGTTGATAGTAAGGTATGGGAGTTCATAGCTGGGGGTAAAATGCATCCACAGTGGGAGGTGATACATTCAGTCCTGGGGCATATGCGGATGCACATGAAGGACAATGCACTTACTGAAACCAAGTAGATACGTAATTGCCATTGAATCTTGGAAAAAGCACGAGCTTAAATGACCATTTTGATTTTAAGTTAGGTGACACTCAATGACCAGTTCAAGTTGATTTTACGGGAAGGTCGATTTAAGAATGTATAATGGTTGATATATGAGTTTTGCCTG
>c1140.graph_c0
AAATACCCACGGAATACCATAAATACCCTTGCATGAGTGTGACTAAAATTAAAAAAGGGGTGAGATGGATGGTAAACTGACCATTTGAAGCTCACAAACCTGCAAAAAGGATCCTTAGACTTTGTCTCTCTAACCTTCAATTTCCCGATTATCATCTCCCTATTTTTCTTTCCTCTATCTGTGAGTTACAATCATGTGCATTGTTTGTGTAGCTTCTATTGGAGATGTGAAATAATAAATAATTGTCATATGAGGCACATTATTCAAAACATTTAAAGCAGGGATGATCAAATACCATGGAGCCCATAGTGTGGCACACTAGTGTTGGCGCGGCATTTTGATCCAAAAACACTTGTCCAATGAACATGAGCTTGCATGAAACTTTGACGGACATCTGTTGTGAATTTGGGGCGTATAGCCCATTCCTTGGATTGGGAGCAAGCAGTGGGTTG
>c11402.graph_c0
GTTTATGTGGGATGCCTGCTTTTTGTTGCTATTAGTTCAGGCATATTACACGGAAACATCAGGCAAATCTCAAGGACAGAGCATGGACCCATGAATCTGTGGGGCTAAGAAAACATGTTCGTCAATAGGTCCTTATTCTTATAATTTATACTTCAAAGATATCAACATTTTCTAGTCTTTTCCACAATTTCCGAGACCATGCTCCTTATTGGCTTCTTTCAGAACTCAGTTGTAATGTGCGCAGCCAATTCTGTCCCTTTTTTCTTTCTCCTTTCTTGTCGTGATATTTTCTGTCCA
>c11403.graph_c0
GCAAGAGATCCAGTAATCCCAGGAGCTATTCCTCTATAAAATCCTCTTAGCCCATCAGTAACCCAAACCGTTCGGACCATCTGTGATATGGTCTTCTGATTCTGGCATCCATAAAGAATGGCTTGACTTTGAATCCGCGTTTTAATGGTATCGATTGGATGCATCATTCCTTCTCCAAAAGCACCGGCAATAGCTCCCCACAAAAATTCCCTCCATACAAAGAAGTGTTTGTGATTTGCCTTGCTTAAATGAGGTATTGAAGCCTTTGTTTCATCAGACTTTGAGCTCGAAACAACCATTGATGTCGCACACAAGCTTTCAACTGAATCAGCTCTCTCTCTCTCTCTCTTTCTCT
>c11404.graph_c0
AAATAAATATAAGACCGAGCTCAGCTTTGCTTGGTTCAGCTGGGACCAGAGAGTGTATAGCCTGCTTGGGCTCACCACTGTTCAACTAAGCTCAAGCTTAGCTTGGATCGAGCACCCGTGAAAAGAACTTCAGAAAATTCAGAAAGCAGTCACTAGAATAGCCATCTAAGTTCTGAAATTGATGGAAGGAAATGAGAGAGAGAATTTTGTGGACTACAGCCTA
>c1141.graph_c0
ATCAGGCACACAGGAGTTGGGATATGATTGACTTTTATATTTAGGAAGCTTTGGAAACTTTAATTGTAGTTCTGAAGTTGAAGCTGCACTTGATAGTTGATACAAAAAATTCTACAACTCCAGATAGTCTTGGTTAATTTTGGCATTCATCCTTGTATCTGTGCAACATAGATTGAGATTGTCTAATTCGAATTTATAAGATTACAGGTTAATTTGG
>c11410.graph_c0
GGAGATGAACCGGTTCAACCGACCGATTTTTTACTGTTCGACCTAAACCGAAGTGGTTCAGTCCAGTTCATTGCGGTTTTTTTGCATAGCATATCTATCTTTTTCTTCTTCTCATGGAAGAACACCCAAGAGGTTCATCAACCACAACCATAATTATCAAAGGCTTAAGGTGTACTAAGGCACCAAAGTCTCCTAGAGCCTAAGCACAAGGCGCACCATAAGGCGTGAGCCTGAGCGAATTAATCCGCATGTGTGGTAGAAATGCACATTAAATATATTTACAATTGAAACAACTTAAAATATG
>c11411.graph_c0
AGAAAATATTCAACAGTTTCTACTTCTTACTTCCCACAATAGGAAGTGGGTAGCAGACCACATTCTCATTGTAAATTTATCATGAATGCAAGTACAATACATGTTGTTTCACGTAATATTAGACTAGATGAAAATATTACCATAAGAAGCACTTGGCTAGAACAGACTGAAGGAATTCAAAGAGTCCAAACTCTCAAAGATTGTTAGAAAATTGCAGATGTTAAGCAGACTTGGGCTGAAGGTCAAAATCTTTCATGCAAGGGAGTTGGAACTAATTTCTACACACATTTTTTTCTTCATATAAATGACATTCTATGTTACCTAGTATCTTCCCTGGCTGTCCAACTTCTACGATGAAGTGTAGATCAACATAGATGAAGGGAACAATTCGAAAAATGGAAGTAGGAAAACTTGTATTATTCTCGCTTAATAACAACTTGAATTTTTCTTACTTAATAACAACTTCCCCACTAATTTTCTCTTCTAAGCTGTCATTGGGCTCTTCGGTAGTTATCTTCTACTGGCGCCCTGCTACCTAAAACAGCAGATATTTTCTACCTCACTTTTCTTCAATCAATATTCAATAATAAAAGGTCATATACTAAAGAAATAAAAGAAAGGGGATTTGCTTCATATAAAAGTAGAACAATGTACTCTACTTTCCCTAAGCACTAAACGCATTAACTAATCAACACCACCACATGCCTTCTCTAGTTTTTCCTCCACAAAACAGGAAACCAGAAATAAG
>c11412.graph_c0
GGTTTTTTTTAGGGGGTTTCGAGATTGGTTTTGTGAGGAATTCTACTATTTTTGTCTCCCATCTTTTATTTTGTGGTGGGGAGCAAACTCAGCTTTCTTCAGTGTATTTTTATGTGCTTTTGAGGCGGTATTGGGGTTGCGTATTAATTTGGCAAAGTCGAAGATCATTCCGATTGGGCAAGTGGGGGATATGGATGCATTGGCTAGGAATTTGGGTTATAGGTTGGGTTGTCTTCCTATTTCTTTTCTGGGTCTCCTTCTAGGGGCGTCGCATAGGGCTACAACTATTTGGGATACAATGGTGGAGAGGTTTGAGAGTAGGTTGGCGGGATGGAAGAGAGTATTTATCTAAATGGAGCAAGTTAACCTTCATTAAGAGTACTCTTCCGAGCTTTAGTTGCAGATAAACTAAAGAAAAGACAAAAGGAATTTTTTATAGGTTGGTCTTGGGGAAGAGTTCAAATATCATCTTGTTGCCTCGAAGAAGATTGTACTCCTCTACATATGAGAGGGGGGGGGGGGTCT
>c11413.graph_c0
TGACAGAAATCATATTGAGGTTATTGCCCGACTTTTTCTCGGTTTGTTTGTCTTGCTATTTGGAAGAAACACACAGAATCATCAATCAAATTCTGAACGCAAAGATAGAGAGCAATGCCGATCTCGAACCTCCTGAGTAGATCGCGGTTGGAGTGGACTAAATTAAAATGGATATGGAAGGGGGCTATAGTCCAACCCAGCCTATCTGTACATCCGCCCTTGTTCGTACTGTCGAGGCTCTTTTGAAATTCAGGTGCGAAAATGGGGATATTGTATATGTAAATTATACTATAGTTGAACATGAAATGCTCGAGTTGGTAATCATGAGAACATAAACAGCCATTTTTTGTGAAAAATAATGCCAAAAAGTTAATAAGCGAGATTAATACTAAGTAATGACTCTTGAGATTGGG
>c11414.graph_c0
AATTTATTGCCAATAGTTTATAACAAGCAATCTGACTTGTAAACCCTTACTATAACTCAGTAACTAAGATAGTCATCCAAAAGTTCTGGGAATTCCATTTGCATCTCGCTGTGTTTATCTAAGATGGCCTCCACAAATGAGTCTGCAGAGGATGAAGCAGCTTCAGAACAGTGCTTCGTCTGACCTCCGGTAAACATCTCTCGTGATGTCTCATTTTGCAATATGACAGAACTAACAGATGATAACATCTCCTGGAAGTCGCGCTCTCGTCGTTGATCCATATCTGTTGACAGAAAAGGGTCTGCGAGAAGATATTCGCTCCAGCTTGATGGAGAAGATGGTGTCATTTGAAACTGAGATGGTTGCGGTGAGCTCAATTGTGTGACACTACAAGAAGAAGAAGAAGATGATGAAGCAGAAGAGGAGATTTCATTCAAGAAATTTGGTTGGATGGTTTCTTGGTTCATGACTTGGAACTTAGCCACATTGTCCCATGAATAGTTGTTGTTAGCAAAGACTTGCTCTATCATTGGCATTGATGAGACTAAAGATGGTTCTGGTTGTGACATTGATGTGTTGTTTATGGAATTGTTGAAGAAGCCGTTTTTGAGGCCGCCGCTGATGTTTCCATATTCGGACAGGATCTGGGAGATCGGCTTATGGGTTAAAGGATCGATTCCCATCTTGGAAAGCTTTTTTCTTAGTTTGGTGTTCCAGTAGTTTTTGACATCATTGTCTGTTCTTCCAGGTAATTGTTTTGCAATTAGAGACCACCTGCTGCCTATAGCTTTGTGATACTCAAGAATTAGCTGTTCTTCTTGGGGTGTGAAATTATCATGTTTGAGATCAGGCCTCAAATAATTAGTCCACCTAAGCCTACAGCTCTTCCCACATCTATTGAGTCCTGTATACAAAGCTCATCCAAACTAAAAATTATAAAATGTCATCCATTATAATGGTACCGTTTG
>c11417.graph_c0
TTATTTATTTTATTATTGGATCTGGTTGTTGCTTCTGGTATTGGCTGGCTTCCGTTGTTCACTGAGCTTGAGTCCCAACAAATGGTATCAGTACTTGTGGGGGTTCTGCTGAAATAACCCAGTTGATTAGAGCATGTGAGATAATATTCCCAATAGGGATTAGAGCCTCCAATTGCCTCCCAAGCTGAGGAACCAAAATGGAAAATAAAATAAAATAGAGATGAGGCAT
>c1142.graph_c0
GGCTTAATTCTTTTATTTTCTTTTTAGCTTAACAGTTATGTCATTCTTAAATGAGAATATAAAGATATTTTTCTTCTTAAAACTAAATGGATGTAGTGTTGCTGTTGCACAGGTGAAACTGGATTTTGAAGCCGAAGCACATCCAAGTACTCGGATACCGATGAGTCTGTCACACATGTTCCCGGCTCTTGGAATATTTAGTGAGCTCCACTGCAACGGAGAGTTTCCGATGAGGCTATCACACATGTTCCCGCTCATGAAATACGATGTGGGCTCCACTGCAATAAACGGTATCCAATGAAACCGTGTCACACAGGAGAAAAAGAAAAGGGTCAATGCGGCAGTGCAGATGAACATGCTGGCAATTAAATCATAGCCATGAAAGGTTTATTGGGGACCCCATGAAAGGTACAGTGAAACTTATGATTTACGCCAATGTTGCCTGTCCCAAG
>c11424.graph_c0
GCTAATTAAGTTTTGTTTTGTTTGGTACAAAGCTTTGTAAACCTCACATGCACTTGAGTTATGCCTACTTTAGCGCTTTTTAATGAACTTTGCTTGCTTATGAAGAATATGTATGTATGCGCGCGCGCGCACACACAGCATACCTAAGCCACCAAGGAATTGAACACATAAATAAAGGACCCTCTATAAAAAATTTAAATGACAATATTTGGAAATCAAGGCAGTTGATAAACTCTAAATCAGAATCAGATTAAAA
>c11425.graph_c0
CGCCGACTGAAGAAGAGGCCGTGTACAGGCGACCAACAGTCGATCGACAGTGGATCAGCTATATTGCTGATGTGGGAGATCGCTGATGTCGACGGTGATGGTGGATAGATAATATCGATGGCGGAAATGAACAGATGTGGTGTTGAAGTCGATCGATCAGAGAGGGCGATGGTGGTAATGGTTGAAGTTTCCGTCCGTTGATGGCGATGAACAGATGGTTCTATCGATAGATCTCTGACTCACTGATGACCACGGTGGTAGGTTGTTGATGATGATGGGCCACGACGGTAGTGCTGAAGCTTGATTCAACTGCAATAGAGATGGTAGTGCAGTCACTAGTGGCTGATTCCGGCGACGATGATGGCTGTCCAGAGATGGTGATGGTGGGAGATGGTGGCGGCAATGCGTTATAGTCGACATGCGTCTGATGAACTAGTTGAAGGCTGTAGAAAA
>c11426.graph_c0
ATTTCTTCCTTGGGTGGACCCAACGCCTGGCCCACCAACTCGGTGTCCCCAGGATCGCTTTTTTCTCTTCTGGAGCCTTTTATTCTTCTATCGGTAGATATCTTTGGCATCATACGGACACCGTCCGTCATTTAGCGGTGCTTGATTTTCCAGATCTACCGAGGTCGCCGAGTTTTACTGCGGAGCATCTTCCTTCCCTGTTCCGCTACTACAGCGAATCGAATCCCTACTTGGAGATAGTTAAGGATGGCATGATTGCAAATTCTTCAAGTTGGGGGTGCGTTTATAATACATTCGATGCGTTGGAGGGTGAGTATTTGGACCACTTGAGGAAGAAAATGGGCCACGGCCGTGTATTAGCGGTTGGGCCACTTAGTTCGGTGGGTCGGGTCACCCCAAACTTGGATTTGAGTGATAGTTTGTTGGCATGGCTTGATGGGTGTCCTAAAGGGTCTGTTGTATATGTATGCTTTGGGAGTCAGAAGTTGCTGAA
>c11427.graph_c0
TAAAAAACGAGGTATCAACACACGCACGTAACACAGACAATGACTACAAATATTAGACAGATACATCAAGCTGGAAAATGAATGCCAAAGTACAATCCCAAAACAACTATTTCTCTCTCAGCCCCTCTTGACAGGGTCGAAGTTGGCGACTCCTACCACAAGACCAACAAGGACGGTGAGCACAACGCCACCGGCTACAATGCTGAGCAAGAAGTTCTTGAG
>c11429.graph_c0
TTGCATATCTTACAGTTGGTGGGCTTTGCTTATTTTTGGCGATAAGTTTCATAATTCTGTATGTCGTCAAGCCAAGGCCTCTTGGGGACCCATCCTTTTTGTCATGGAACAGAAATCCTGTTGGCCATTTGAACTAGGATTTTTCCAATATATGCTGTTGATTGGCTGTATATAGATCTCTACCTTGCCCTGCTGAGTTACTCTCATGACATTTTTCTGCACGAAAGAGTTTTACCTGGTTGAGCTGCTAAATTCCTTATGTTTGAG
>c1143.graph_c0
GTATGCATAATGCTACTTTTTGTTTCCTTATGTTTCAATCATTTAATTTCTCAATGTCTCTGGTACCTGCTGGCTGGATAGTTTGGAGTTAAATGTACAAAATGATTAGGGGCTGTTTGGGGCCACATTTGGGCATGCCAAATGCAGCCTGGCCCAAACGTGGGACTGTTTGGCTCCACGTTTGGGACCGCTTAAATGCGACCAAATCACGTCTGGGCTAAAGTAGCCCAGAACTGCTTTTGCTCAAA
>c11433.graph_c0
GTAGCAAGGAAATTTTCTTAGCATTGCTGCAGATACCACTTAAAAGTTGGGGAGGTTTAATTTTTCCAGGGCCAAGGGCATATGTGATGATATATGAGCAATGTTTGTTCGTAGAGGAAAAAAGCACACAGGTGTATGGTTCACAGTCAAATGGTTCATGCATGGTTAGATACTTCAGTTTGCCTTTATATATAACTGGAAATTGGTATCTTATTAATAGATAATTCAGAGAAATTTCTATAACAATATATGCTAATGAGTTTGCACTTTGTTTCCCTGGAATGATTACTTGTGCTGGA
>c11434.graph_c0
AAGATTTGGGCTTTTTATACATTTGAAGATTGAGGCTGCATATTCTTTGTCTAGAATAGAAGATGCAAGAAGCTTGCTCAATGTGAAAGGTACGAGGTCAAGACCAGTCTTTATCATTAAACCATGGACTTGAAAGATTTCAGAGGTTTGATTGCAAGATTTCAATAGAGAAATGAGCTTTTGATCTTCTGAAAATACAGAGTAGCGCTTTGGGTAAAGGGATGTAGGCCAAATTTTGAATTTTGGTCTCAGGCGTGAACTAACGGTTACGATCATCAGCTGGAGAAAGGTCACTTCGCGGCAAAGTTTAAAAATTGCTCGAGG
>c11439.graph_c0
GCCAGTTACATTACTGGACAGGTTCTTGAATTCTATTTCATATTGACTTATTGTGTTGTAGTGGACTTTGCTTTGTGATAACGAGGTTTAAATCCCATAAGTTGCTGCAATTCATTTGTTAAAATTTAAAAGGTGCAGTATACAAGGAGGCCCACACTCTTTTGTTTTAACCAACAAATTGCCACAATGTATGGAGTTCACTGCCTCCAATGACAAAGCAAAGTTCATATGGTCGCTTGCTGTTTTCCTTCCCCTCGTACTTGCGAGTTTTTGTTATCGTAGTTGTTGTCATGCAGGTGTTTACCATTGATGGAGGA
>c1144.graph_c0
TGACATTGAGAACAATGGGTCATCTGGCTCGGATTGCACCACTTTTCCAACTCTCCGAAACAGCTCGATGACAAAGCAAGCATCAAGAACCAACATTTCAATGAATTCTTGGGAGTCTAGGTGGATGGTTTGTGAGTAACATTCTCTGGCTCTCATTTCTAGTGGTTGTGTGGCCTTCAACAAGTCCTCCAAGCCCAATTCTTGATTTTGTGTCCTATTGAGCAAGTCACCTAGGAACCTCCATTTGTGCTCTTCAATCATCTGGAGGTGTGGCTTGCCTTGGTGGTATGGACCTATTGAGACTATGTGGGGTTGGTAGGATTGGCCGTTGATGTCAACTAGGCTTTGGGGGACTCTGAAGATGCAACATGAGCTACGGCCGGCTGATTTG
>c1144.graph_c1
TACGGCCGGCTGATTTGCTCAGTAATCGAGGCGTCTCCGAGATTTTCTGTTGCATGGATTTTAATCTCTCTTTGTTAACTTCCCAAACAGTGATCACATGGTGGGCTTCTTCACCTACTTGATTGCTTCCCATCTCTGTTCTAAAGCTCTCTTTCTAGTGGAGAATTGGAGGAGAAAGGCAAAGTGTTCCCAGTTTTGGGGGAAGAATACATTGTGTTTGTGGGTATATGCATGTATGGATAAG
>c11441.graph_c0
TACCCTTGGCATCACATGTATGATAAATACATTTATCACCCATCATGACTAATGCCTTTCATCACCCAACACTGTGGCTTGTATATTGTCATATCCAATTCCCCGTTGAGAGTGTATGAAGACTACACACACAAGCATACTCCACTCAAGCATTTTCACAAACACTTAGCATACCAACATTCATTCTCATCATTTCATGTACGTAGATCAATACATCTCACCACCAAATCATGCCATCTCACATAGCCAACCATATATCACATGCCAAATACACTACACATCAACTACAACCCCTCATCAATCATATACAAAAATCACATAAACATATACCACACATCAAAAGCATATTTAAACCCTAAGTTAGCATGCCAATGTGTTCGGGGTTATCTAATACATACAAGAGCTTAGAAATTAACACATCATCATATAAA
>c11443.graph_c0
GGTTGGTCAGGCAGAACAAAAATGGCAAATTGCTAGTATATAGTTATGAAGACTATAATTTGAAGGTCCAGGAAATGTAGGACATTATAAAGATGGAAGCAGAAATTGACAGTAAACAAGTCACAAATCCATGGAGGACCTCATCTTATTGGATAAAGCAGTTCGAAACTGCAAATAGTAGATGCTTGACAACAATAAACATAAAGCTTAGAATCAAACTGATGGGCCGTGCCATATTTCAAAAGAACAAAAATAAGCAGCCAGTATCACCATATGTACAGCCATATCCAGACCTGTACTCCACACTTCGATGTCCAACACAAGCGAAGAGAAAAGACATGAAATCAGAGCAAAAAAACCTCTAGCCAAAGTTTAGATAGCCAATCTTTCAAAACCAACAAACCAATTCAAGC
>c1145.graph_c0
AAACAACACGTGAAACCATGGTTTCTGAATTCTTGGTGCCACCAAGCTGCTCATCTTGGGAGCTGGGCAATGAAGACTCGCTTAACAAATCTGTCCATCCGGGTAGAGTAATTGCTCGCGCCATATTATTCTCGGTGGGAGCTAGATTAGATTGTGCACCATTGCCATGACCGTAATGAATGGAGAGACCATCTGCTATTAGTTCTCCAGTTGTAAATGGTGAGCCCACCAATAAATTCCTCACA
>c11450.graph_c0
AGCCTTGTGCACTGGGTACGGCCTCTTTAAATAGTACATAACTTATTCTGCTTGATTTTGATGGATTTTAGAATGATCTCTTATTTCCTACTTTACGATCATCTTATTCAGAAAAAATTAATGGTAAATATTACAGAGTGCTAGCATTGAAATTCCATAATATTATATCCTTTCAAACTCCACTCAGGCCTCTTGCCCAAGAAACAAAATGACCACCCCCCTAGTGGGCACTTTCAATATTTTCTTTTTATTGTTTTTTTCAAAAGAATCACTCAAAATTGATCTCTACAAAGTTTGGTAGGTAAGAGTATAATCACGAGCTCCAAGTGAATTACGTAGTAAACATCAGTGGCCACTAGAAAGTATGCA
>c11453.graph_c0
CATCATTTTATTTTTTTGCCAAGGAACAAGTAAACATTTACAAGGCTTTAGTCCTAATTACATCACAACTAGAAAATACAACCCAAAGGAAAGAAAAATTACAAGGCTCATTTCGTAGTTACAATCTAATCAAAACCAAAAGAAATAGGGAAAATTAGTGGAAGGTCCTTGATAAAAACTTCATACAAGAGTAAGGACATGCTAAAAAGTAGTAACTCCAAAAGTTACTAGGTTTAATTTTATGATAGGCCGCCCGAAAGAACCGCTCACTAG
>c11458.graph_c0
AAGTGCAAAACCAAGAAAGAGCAAGAAGACCAAAGACAAAGGTTGTACTGAGAAAAACCAAAGTGCCTAGGGCAATAGCGAAACTTGAATTGTGTAGCTAGCTCCATATAGTTCAAATAATACCCAAGGTTTAAATTCCATTGTTTATGAAAGAAAAAGAGAAAATACAAAAAGTTATAATAATATGTAGGTGTAGCTGACTTGAGTTCTTTAATCTGAACTATTTGGGTTCAAAATGAATGGCCCTACTAAATTAGAAATATTGATATTTGATAAATGCAGAGTGCAAAGGGTTACCAACCAGCATCTGATGCAAGGTAGA
>c11459.graph_c0
TTCTCTCTTAGACTAATAATATGGTTTACATGCAACATACAGAAGCTTACGAGTCTCTCGCACAATGGGGTTAGTTGTGTGGTGGTAAGCATGCATTTTAGTGAACATAAACCTAGCAAATTATTCTAAGGTCTTGATTTGGTTGTCTCTCGTCCTACACCAAGGTTAGATCAAAAGTTCCTGTAATATACTCTCTCTCTGGTTGAGCTGTGG
>c1146.graph_c0
TTAGAATTGGAGCGGTTTAAATTCTGAACCGCAAGGTACAGAGGGATCGATAATGGGGAAGCTAAAAGGATGACAAGTATGATAGCAAAAGCTTGCGAAAACAGACGGCCGTGAGTTCCAGTAACATCGAATGCTAGAAGATAGACGGCCACTACGACGGCCACAATGTTAAAGGCTCCAAAGTATCGACTCTCTTCTTTTTCTTCACTGGAGGTGGCCGACGGTGGAACCTCACGGAGGAAA
>c11460.graph_c0
AAACAGCTGAATAAGGGCAATATTTAAGAATTAAATGGGTTGCATTGATGCAACAAATTGAAATCTTTAACATTCAAAAATGATGGCATTGTATGATTTCTCCCAACCTAAAACCAAAAAAAATCCTCAGTAATTTCTCGCATCTATTTGTCAAGCCATTGCAAATTTTTCTACACCATTGATCGAATGATACAATAAAAACGAACACAATGCCAACGAGAATATGGAAATTGGATCATCGCCATCACAGATCCACCGAACTCGCCACAAATTGAAAAAAGAAAAACTTTAGCCATCATAAGACTCAAATGAAATCTACACTTGCTGGTCCAACACATTAAAAAGTATGAATGTGCTCTAAAATTAACAAGAAATAACACGCCAAATACAGAAAGAACCGAGAAATGAGAGGGGGGGAAAAAACCTGTACAATTTGGGTGGAAAACG
>c11466.graph_c0
TTTTATAATTGCATATAGTATCCTTATTATTTAACAGGAAAAGTCAGTGTAATTAGTCAAATAACAGGGGTACTGTCTGCATTTATCAGAAATAACATGGGTGGTTAGTGCTTTTATTTTATAAGGACAAACTTGATATTTTGAAATTTTTAATTTTTTTGTTAGCAAAAATCTCTCCGTTAACAACGGTACGTTACTTTAGGAGGGAATTGTGTAATTAGTTAAATAACAG
>c11469.graph_c0
GACTGCTCAACAAATCCTTATCTTGTTATTTGTGGAAAGCTACAGGAGTCCTATTTCGCAGTCAACTCAATTCTGGGCCATAATTTCTATTGAATCAAAGGCTCATTAACCAATGTCCTTTTGGGTTTTCAGGGTGTACTGGAAGTACCGCTACTGAATAATTAACAATCCAGTGCTAATACTCCCTCCAAAATGTTATATTTGGATGGGGTATGTTTACAAATGCACACCCGAATACATACTTAAAAACATATACGTAGGTAGTGCCAGAAACATAAATTTTACATACCGGAGGAGGCATTCAAGTCCATA
>c1147.graph_c0
TCCTCGTCAGACTCAGACTTCTCGACTTTTCAGACTCCTACACTGACTTGGAAAGCTACGAGATCGACTCTTTGTACCTTTTTATTGCTTTAGGGCTCCTTTCCTCTCATAAACAACCTTCCCTTGTCAACTTTGCGGTGTGCTATCATGGAGGTGAAGAATTTTGACCAACAACTGCGTGCTTGGATGGAGCTATTATCGCCGGCTGAGAGGAAGAAGTTCAGTATTTTTTCTCTAGATTCTCTTTTCCATCTGAACAAGGCTGAGACTGATACTCTTCTTCTGTGATCTGCTGTTTGCTTCTGGGATCCTGTGGATCATGTGTTCCGCTTCAACATGCACGAGGTAGCCCCTACTTTTGAAGAATTCTGTGCCATTCTGGATGTCACCGTCTATGGTAAGATCATTGTGCCTTCTATTCACAAGTCTTATATATCCTCTGTGGTGGATTTGCTTGGTGTCAATGTTGGCGAGGCTGCCAGTCTCATTCATGGTGAGACCATATCACTTATTCCCGTATTGGAACGATTCAAAGTGAAATCAATTGCTGACACTGATGTTGCCCGTCTTGGTGCCCTTGCACTATGCATGGTATCTCACTTTTTGCTTATGAGTGATCCTGACCAGGTTGACATACGACTAGTGGATGCTG
>c11470.graph_c0
AAGTACTTCTACTACCACTAGTCAGAACAGTTGGTGCAATGACAGTTTCCACACAAGGTGTGAGAACAAGAAGAAGAAGACAACGTGTTAGAGTTAGAATTGCAGTTTTCTTCTTCTGGGTCATCTTAATTTTCACTCAGTCATGTCTATCTTCCGCCGTCAGTTTGTCTCCGGCAAGAAAAACCCGGTTTTTCGACACCGTTCCGGTTCGTGCAGCTTCAAGCCCACCTCAGTTTGAGTTTCAGATCACCGACGACGATGAAGATTCAGACACATTATATGGAGAAGATAAGAGATTAGTTCACACAGGTCCAAACCCTCTTCACAACTAG
>c11471.graph_c0
ATAGGTTCACATTTTTTTGGGGGGAGAAAGAGAAGAGATTAAGAAATTAGGATTGGGGTTGGGCCAAAAATTTGAGGTGGGCTAGGTTAAAATGGACCAAAATTGTACATGGGTAATTTTTTTTTCTTCAAATTTATAGCCCCCCAAGCCCACTACTAGTTCCACCCCTGCTTGGGGGAGTATCTTCCCAGTTTCCTAGGAAGGGTATTTGGCATGTGAAAGTCCCTTTTAAGGCCACCTTTTTTTTTTCTTT
>c11475.graph_c0
GTTTTGGTGGGTGGGTACGCGAAAGCTGGCTATTTTGATGAGGCTTTGAATTTGTACCATCGGATGTTGTGGGTCGGGATTAAACCTGATGTGTATACATTTCCTTGTGTTTTGAGGACTTGCGGGGGTGTACCGGATTTGGCAAGGGGTAGGGAGGTTCATGTTCATGTTGTTAGATTTGGGTTTGAGTCGGATATCGATGTGGTAAATGCTTTGATTACTATGTATGTGAAATGCGGCGACGTGCATAGTGCACGGCTGGTGTTTGATAGAATGCCCAGAAAAGATAGGATTTCATGGAATGCGATGATTTCAGGGTATTTTGAGAATGGAGAATGTTTAGAAGGATTGAGATTGTTCTTTATGATGCGGGAACTTTCTGTTGATCCAGATTTTATGACCATG
>c11476.graph_c0
CGAATTTTGATTGACTGACACTAGGAATCGATTCGGAGAAAGAAGAAGCATGGCATGAGATAGGCGGCGGAAGAATTTCCGATAGCGAATTACTTGACTCGATGGATGGGGGGAGAGCCCTCCAACTCAAGCACGAAATCAATGTTGAGTCAACAATCATCGAGAGGGGCACCACCAAACGAGATCGAGACCAGCCCCTTGTATAGGGTTCCAAACCTATCTTACTAATAATAAGAAAAGGGGCAAGCCAA
>c11477.graph_c0
GTCCAATCAAAGAAAAACACCCTAAAAAAACTTCAGATTATACACACTAAAAAAACCCAAAAATCGATAAAAAGCCTCATTCAAGGGTAAAATTGAAATTAAGATAAGGATAAAGTGTGAAAAATTTTAAATCTAGGAGGGGCAAAAACATAAATTAAAGGAGTATAATTGAATATTTTTTGAAAAAGTTTAAAAAAATTTGAAAAGGGGGGGGGGGGGGGGAGGGGGTGTGGGGGG
>c11478.graph_c0
TAAAGGCATTAGGATGGGGTGAGAAGGTTTCTCCAAATGCATCATCTTTTTGGTGGGTGATGGCTAGTGGGTTCTTTTCTTGCATGATGACTGGTGAGGGGTGGCCTTTTTATAGTAGTAGTTTCTGAACCTTTTTGTTATTAAATCCAGTGAGGAGGCTATGGTGGCAGATTACCTATGACTAAGTGGGAGGTTCTCTATGCATTCCTACTATCAGGTGTTATGCGGGATTGAGTCTATAGGCTTGCCTTGGAAAAGCATTTGGTGAATTGAGGTATTTCTTTGTTTGGACAGTAGCTCTGGGTGCTATCTTGACTGTTGATAATCTAGGCTGTAGAGGGAAGATGCTCCCCAATTGGTGTTGCATGTGTAAAAGAGCGGTAGAAATGGTGGATCATCTTCTCATTCACTGTGAGGTATCTAGAGATCTTTGGACTTTGGAGCATAGTTCTATCCCTTTTTGGTGTGCTTTGGGTGATGTTGGCCTCGGTGGTTGAGTTGGTTAGATGCTGGCAGGGGGATGGACTTGTAAGTGGCTGTTGCAGGCTTGGGAGGCTTTCCCTTGTGCCTAATATGAAGCATTTGGAGGGAACAAAATAGGACCTTTGAGGATCCAAATGTGTCTTCTATGGAGTTGAAAAGGATGA
>c1148.graph_c0
GGTATTATCTTGATTTTTGATTTAATGGATATTAGAGGTTTATGTTTTTCATCATGTTTATTGAGGCATCCTTATCTCCCATGTCAAAGGAAGCTAGAACGAGTTTTGTTATTTATCTTATGGAGAACCTGATTATAAGAATATTCTCCAACCATGTAACATCACATTCCTAAGTGATTGTTCTACTGGTTTTAAATGCAAAATCTTCTGATTTTCATGCTGTGAAGATTAATTCATCCTC
>c11480.graph_c0
CCACGTCCATCATGTCAGGTGAATTGTATATTTAATCTCCCCGCTATGACATGCCTAGGGTTTCAAGGAAAGTTACTATATTATATAGCTTGGTAAACACGATTAAAAGTGTTTTTTATTGTGATTATCAGCTCAACAGTAAGCAGATTTCAACAAATTTGGAGATTAATCCATGAAAGATGAAGAAATTGCTGGTGGGGTGCAGAG
>c11481.graph_c0
GGAATGAAAGGCTTTTATCAATCTGCAAGGAGGATTTACAGATATTAGTATTCTGGCAAAAGACAATGTTTAACAGAGTGAAAAAAGAGAACAATTAAGGGGCAACAAGAAATTACATGTTTGCCAAACATTGAACACATACAACAGATGTGAACACACAATAAACATGAAGGCCAATACATATAGACACATGGGTTCACAATTTTTCCAGGTAAAAACAAATATATGAACACATACTTATATTATTTGTTCACTGCATCATGCTCGTCTGTCTGCTCCCCATCAATACATCCAATTCATCCATTATCTTTCAGCCCCCCAACCAAAAATTAAAATATAAAATAAAAAGAAGAATTAAGGGAAAAAATCATTTATATATGTAATATATGTACACAATACAACATTTCATGTGGACTGAACATGGCCTAGAAATATACTGCACCAAAGTGAGGCTTTCAAGCAAAGAAAGAAAGAGATGTCTAATGCAAATGCCTAGAAGAGCAAATTAGCTGGACAAAAAGGCAACAAGGTTCAACATAGAACCAAAAAGGACAAACACCAAGAAGTACTGAAAGCCAACAAAGGTACAGTTGCAATATCAACTAAGGCATACACCTATTCAATGCAAACACCAAGATGTTGTCATGCTATGCCTCAGCAACTTGGGCAAAACTCTCCAAATCAAGCAGAATGTATGCAGTTTTCTATCCACAGTCACTTGAATGTAGAATTACTTAAAATAACAGTTAATACTCTTTGCATTTAAACATTATATGGATTTAAGATCTTCCAGAATCAGATTTAAAGAGTCTGGCCCAAACCCACCCTACTATATCATCTTTAAT
>c11483.graph_c0
GTTGGGAATCTCACACATTGAGATGTCACTGAATCCATTTGGATTTGCGAATTCCTGTTTCAAATTGTTAACACCGTGCCCAGATACATTATGCATGGCTTCTAAACCTAGTGGTGTTTGAGAGCTTTGCATGGCAGCATACCTCTTCCGTAACTCAGAGGATCGACTTCTTGTCATGGGTTGAGAACTGTGAAACCATGCCTTAGCCAAATGTAAATTACTAGCTTGCCATCCTCTTTCAACCGTAGTCCTGATTGAATCTTGATTGAGATCACTCAAGGGTTCATTAGCCACTGAAGTATTTTCTGAGAATAACTTATCATTGCTTCTTTTCTTCTGAAGTGAACCCCCAGGTTGCTGACTAGTTAAGCTGGCTAGTTCAGTGGATATCCTTCT
>c11484.graph_c0
ACATAGCCTCTTTACATTGAAAATTTTGCTATACAAGATACAACTCAGCCAAGCTATACACCTCAAAAGGTCTTAGTGCAGAAAAACACCTAAGACTTAGGAGTACTCCGAAGGACTGAACCACAACCACGTACATCTCTGTATTTCTTCTAAAAAATTCTGACATTCCTTTCCCTCCATACATGATACACCACACTAGAGAAAACTAATTTCAACATATTAGCTTTGAAGGATTTACCTTTAACTAGATCAGCAAACCAAACCAACTCTGA
>c11487.graph_c0
CTCTTGAAGCCTGTGAATTTTGGTAATCCTCCACTTTGTGATCTTCATTTCTGATGTTGTACCCCTAAAAAGTTCAATGATAAAGTGCCCTTTTCTGTTTTCATCTGACTTGGTGTAAAATGATGATTGCAGAAAGGTCCAATAGTGACCTTGATATACAGTTGTCTATTCATCCGGAATCCCATATGCTTTGAGCCTCAATTCCAGAGTGTAATATGAATTGGCTATAGAGTTTATTATCTGTTCTGAGGAAATAATTCAGGGATTTATTTTGTCGTAGTGTATTGGTTGTCTTAATGG
>c11488.graph_c0
CACCTCGGGGTCATCCTACGTGTACCTTCACTCCAGTACGAACATACCTTTCCCGATTCACCCATCAACACCACACATCAAGTTAATTGGACATATAAGTGTCGGACTCTTGTACTCATATTTCTAAACAAAATATTAGAATAAATTCTAATTTAAAGCATGATGTCAATGGAACAACTCCGAATGTCCAATATCTTTTCACTTTGGCATGAACAGCAAGAACGGGAGCTATATTTAATCCTACAGTTGGATTAACAATAAATGAATCATATAAAAGGTTAATGAGAGGTGTAATAATAGTTTTTTTTATATTATGTGTAATTTGATCTTCACACACATACACACACAGAATGAGAGAGAGAGAGAGAG
>c1149.graph_c0
GTCCTGCATCACATATTTCACTATTTTGCCTTATTTAGGCCTGTCTGTTCCATCAAATTACAGTTATCTTCTCACTACCTCAACTCGGGCCAATTTTGGTCTTCTCCGTTCTCAAAGCACCTTGGACATATCACTCACCTTGTTCTTCTCCAGTTTTGGTTATCATAATGCTTGTAGGATAGGGGTTTAAAGAGGTAGAAGAGAGGTGGTCTTAGTGAATAAGAAAG
>c11492.graph_c0
GCTATGTCACTAATGCATACTTTTTTACAAAGTGAAGCCACCTTTCCTACTTAAGTGACAATACTAACTACAAAATTTCTTTTGAACAACCCCTAAATCCCTAATAAGTCCACCTACTTTAAGAGGGGTATAGGGTGACAACTATGTAACTCCAATTCCATAATTTACTTCTCCACATTCCTAAAATCTTGTTTGTTAGTTACTTGTAAAAAAAA
>c11494.graph_c0
AAAAGGCGCTAACCTTTGAAGCCATAGAAGGCATTTACACACCACTCATTTTTAATTCAATGGCCTCAATTCAACGAATTGAATTCCACATCAGAAATTAGATTTTCTAACTCAAAATTCGTTTAGAATTCAAGGCCTAACAAAATCGATAAGCTCTCGTAAACGATCGTTCTTTCTCTTATCTCTCCTTCCTCCCCTACTCTCTCGCAATCATTCTCTCTCCTCTCTCCTTCTCCATCTCTCCTTGAGGCCAG
>c11499.graph_c0
CGACTAAACACCTTCAAACTCAAGCCAGCTTCAACCCCTTCGCATCCATAAAGCGTACAATCTTTATTCCACCAATTAAACCAATTAAAGGCCTAAGCCCACCATAAAACCAATTGTTGGAGGCTTTATTATTCCTTTTACTGTGCTGCCAAACCATCAACACTTGCAGAATCAAAGCTTGTACTCATACTACATCTTGCTTGCCTCAAGGAATGCTAG
>c1150.graph_c0
GGGGGGATGATAAATGGTGGTAGTGGTGGCTGGGTGGGTGTTGTGGCTGCGGTTGTGATGTGCGTGTTAAGGATAGCTTTTAAGGTATGGTATTACTGGAGAATACGATTGAGCTTTGTGGCAATGGTGGGGGGTGGAACGATTTGGATTTATAAAGTATTCTAGTGGGTGGCTCAATAAAGTTTTACAGGTTTTGTTTCAACCTGCGAACTTTGAAGGTGTGTTTTCTTTTGAAATATGTCAAGTGAAATGAAAATTGATATCTGGATTTGTATATCTGGCCTTTTTAGCATCACATTTCAAGGACTTGTCTAATTAGTGGACGAGGTGAGTGGG
>c11504.graph_c0
AGAATCTTTCGAGCTACAAGCTTGATTGTGCTGGGAATAATGGAGCTGGTTTGGGTCTGGCAATGTTAGGAAATGATAGAAACTTAAGTTATGCATTGGAAAGGTGTCGTACCAATGTGAAGGCACCGGTTGAGGTGTATGGGGATGATGAAAGTAATGGAATTGAAGACTATATAGAGATGCTGAGAAATGGGTTTGTGTTGAAATGGAAGGCCAGTAGCTGTAGTACATGCGAGAAAAGTGGTGGGCGTTGTGGTTTTG
>c1151.graph_c0
ACAAAATGGAAGGAACTTCCCAATTGATTTTTTATTATCAGGAGATTTGATACATGGCTACTCCATAATCCTTGGTTGATTGTTCACTTCTTTGTTATGTATAATCCTGCAGAGTACCATCTAAGTTGTGGATGAACTTGTGCCAAACCAAATCAGTTTGACACAAGTAAAGGTAAGTAGTATTTGATGGTTCACTAGTTCACAAATTAAAAGAGGAAAGAGGGCAAGGGGAGTTGTAATTGATCTTACAAATTTGATATACGAGATGGGCTCACTTTTGTTATTTTTATGTGGATGTTGATTCCCAAGCGCTTGGAGACCGAGAATTGGAGTATTGAGATTACTCCGATTCTTGGGTCACCTTGAGATCGTGACCGTGCATGAGGCTCGTACAATCTCGAATAGGTAGGTAGAGATGAGTTATATGTCTAATGAGGATGAATTGTGGGTGGAGAAAGAAGACCTAGGTTTTACCAGGATAGCAAGAAGGGAATTTTGGGGGGATAGTGAAGGGACCAGTAGACAGAGAAGCTTAGTGCCCTTTTGGAGGGGAGCCCTCTTTGTATGGATAGGATCTCCATTAATTAACACCCTTTATATGATATCAAAGGACTAATGGCCTTATACAGATGCTGTCTTCACTAAGCTTATTAACATATTAGACGCTCTGTTGAGCGTAGGATGTAGGCCCATATCACCTGTCAGTGTTGTCTGTGTTG
>c11512.graph_c0
GAGATGAATAGGAATTCCGATTCGGAGTGAAATTCAAATTGCCAGAGAAATTGACGCCCTTGGTTGAGCCCTTGCGTTCGATGAATGCATTGCGATCGAACCAGTCGAGTTCGTATTCTTTGGGGACCCAGAAGGAGTCCGGTGGGAGATCCGGTGGTGTCTGAGGAGGATCCGAATCAGCTTCATCATCTGAGAAGCTTTGTTGGCCGTCACCGTCGGTGGAAATTGGGTTCGGGAGATTGGCTTGGGGTGGCATTAGCTAGAGAGAGAAATAGAGAGTTTTAGAGAG
>c11517.graph_c0
GTAAAATATGAAGTGTTAATATCATTTCCCTAATAATAGTTTAACTTTATTTGTTTTACTTAAATTATTATTTTATATTTAACTTGTGCCAAATTGTCTACTTGGTGCATATTACGTAGTACATACCTATTATATTATAGTGTTGTATTTAATTATAATAATTGAAAGTTGCATTAGAAAATTATTTATAAAATCTTTTATACTTGTTTTTTTACTAGTGAATAATCGCCTAATATTATTCAACTTATCAAAAAAAAAAAAAA
>c11519.graph_c0
GACTTGTACAAGTTGGGATCAGGGTATATTTTGTGTTTCTTTGTTTTATTACTGCTTTTAGGACTCTTTACGAAGAGCTGCTATCCTACAGTATCTGCGCGTACTGTTTATTTTAGCACATGAATGGATGGGTTGATGCCTTGTATTGTTCTAAGTTAAATATGGAAGTTTGAACTCTGTAGTGAATGCTCATAGGGGTTTGCCAATATTCAGG
>c1152.graph_c0
GGTAGTTCCATTTTTCTTGACAACTATCTCATTGAAGGTTTTCATTGACTCATCATGCACTAAATATGAGAAATGATATTCATGAATATCTTATTCAATCTGCTTGTAAAAGTGGATAAGGAACACCTGTGCCAATCTGAGAGATGACATTTTGTAAGCACTCACAAGTTATGACTAATAAATAAGATACAACTAAGAAGGTATGCCAGTTCTTGATAATTTCTCAAAGTGAATTGGCCTACAAGGATTGGGAGAATGTCGACAAGCCATCTTAAACATGGTGGATCCTTCCTATAGAAGTTCTTTACCACCAAATATTTTGTCTTCTTTGAATCTCAGATTATTTCTTTTTATACATCTCTATTGGAGTTCTATCTGTAAATGAATGCTTAAACAACTAATTAAGTGATTAGTTTTAGTAGTTATGTTGTGCACG
>c1152.graph_c1
GTCAAGAAAAATGGAACTACCTTGTACACAGTTCCTAGTAATTGTTTTACTCATTAAAGAAGCATTGGAAACCTTCAAAAACTCAATTAGATGCATTTGCCACAAGTCTATATATAGATTGGTGAGGTCTGCAGACAAGTGCTGGTGTGCAGAGAATGCACATTCATGTCAGGCGAATGTCAATTCAGAGATCACCAAGAAGGCTTGCTGCAAAAGGGATAAAGTTAACTACAGTCCATATCAGTCTACTGCTAAAGTAAAATGGACCGTCAGTAGAGTGAAATAGTCGTATTGTTCCAACTTTTTATCTCATAATGACATAAGTACGTTTACTACAGTTCAACCTATGTTAACCCTGACAGTGGTTCCATGCAATGACAAGAT
>c11520.graph_c0
AAAAAAGGCATATAAAAACTGAAAGTGAACCAGGCAACTAAAATCAACCAATCTAATTCTTTTGATTGAGGTTTCTACCTAGCATACTTCTCTAAAAATGCAAAATGTGATTCATTGATGTGATTATAAAGTTCCACTCATACAAGATAAGAGTTGGTTCATATCTACTAAGTCAACTGAAAAACTAGAGTTCAATAACACGTATAACAATATACAAAATTCTGAATACAGATTTATTCAGTTGTTTT
>c11521.graph_c0
AGAGAGAGAGAGAGAGTTACAATTGTTGTTGGGGCAGGGATAGTGACGGTGGCAGACTGGAGAGAGGGGGGTTGTAGCAATTGTAGACTAGAGGGAGGTTGCAAATATATATGGAGAGAGAGAGGGAGATGTAGAGGGAGGACTGCTAAAATGGTGGACTAGAGGGAGGTTGCAAATATATATGGAGAGAGAGAGGGAGATGTAGAGGGAGGACTGCTAAAATGGTGGACTAGAGAGGGAGGGTTGCAAATATATATGGACAGAGAGAGAGAGAGAGAGAG
>c11523.graph_c0
CTATGGAAATTCCTCCTGCAAATACAGTGAAACAGTACAATTAACGTTATGCAAATTCATGTTAAAGATGACAACCAATTGTTCAAATATGAGTTCTCAAGCTTGACAAATAGGGGCATAGTTGGAGTGAAAGGTATTTTACTCTTATTCTGACACTTCAATAAATATGCTATTACTTACTTACTGCTTTGTAGGGTTCAATGATATTCAGTTTGGTTGCCCATAAATGTGAGAAAATAGAAGAAAACAAACCTCTAATTCACTGAACTGATAATGTACAATTGGCTTAGTTATAGAGGCTTTTTTAAAAAAGAAATGGATGTTCAGATTTTTAGATATGGAGACAAACAGACAAACATGGATTGTAGATTGTTTTACCTTCTTTGAAATTGCTTTTGAACCTACAAGATAAGTGGCTGGTGTCGGTGGTTTAATCGGTAGATGATAAAATGACATAAGATCAATAGGCGTGTGTATAGATACATGAAGAGATAGATATATAGAGAGATTTACATGTCTTGACATGGCTTGAAGG
>c11526.graph_c0
GCATTGTTTCCCGGCTAAAAAGGGTACTCTTTCATACATATACATTCTCTCTCTCCGGCTCTCTCTCTATAGATCTCCATCTCCAATTAATCCATTTCTTTTCTAGGGTTTTGTTAGCATTTCGTTCTTTATTTTCAGAAAGTGATCCTCATAATCTTCTGAATTTGTACCCATCTTTTCTCAATTAGGGTTAGGGTTTCGTTGAAACGCATTCTTGTTTTCTGCTCTTTCACTTTACAGATGTGTTAATTGAAGGAATAAGA
>c11529.graph_c0
CATAATTCGAATGGTGTTTAAGTATAGAAGAAGCCAGCAAAATGCATAAAATAATTGTGTTTGAATGTTTTCAGTTGGAGCTTTCGATTATCTTTACATTGATGGTATCGGATAATTAATAATTTTTTTTGGGGAAGCACTTGATTCTATGGTGAGTTTTTGAAAATGTATTACCAAAGAGGTAAGAATTATGTGGAAAGTTACTTTTAAAATGTTAATTAATAGAATAGATATATACAGAATTTCATGATTAGCAAAAAAAGTACACATTGTCATACATAACAGAAATTTTACTAGTAGGCAAAAATATATTTTCATGTATGG
>c1153.graph_c0
CATCACTAAGAGTTCTGGTGTCTCCAGAACCAGGCACCACAGGATATTTCTTATTAACATTGTCCAAAGTTGAGGCTTGATCAGATATGGTCTGGTTTCCTGTGGCCATTACCATGTTGTTAATATCGCCAACATTCAACAAATCTATGGATCCACCTGCATCTAGCATATTCCTTGATATTTCTGCCTTTGATATGGGGGATTGACGGGCCCTTGCCACTCCAATTTGCAAATTAAGAGGACTGGCATTGATTTTTCTCTCCCCATATTGCTTTTTACCAATTTCTGCTTCTTCTTCAGAATCTTTAGCTTCAGCCTCCACCATCTCCAACTCATAACCACTCTTATCATAATTAGCTTCCGGAAGAATTTCCCATGCCCTTAAACAGTCTTCCAACCACCGATGATTTACAAGCTTTATCTTTTTCATTTTCTTGGCAAGCTCATACTTCTCCCCCTCGAATTTGTAGCATATAAGATGAGTGACTTTGTTTGCTACCAACGGCTTGGAAAAGTTTGCACCCATCAGGCCAACCATTGTCATAATGTCATCTCGATCTTGCCGTTGGTATCCGGTCAAGCAAACAATTAGAGATTTGGCACCCAAAATTCCATTCAAATCTCTTAGAGGTCTATACATAATTGAGGTGGGATCAACGGGTATTCCAATATCAAAACTATGATCAACCCATAAGCCTGTGACTAGTGTCTTTCCATCTCTTCGAGCTGCAACACATATAGGATCGTCATGAACAAGCTTATCAACGATCACGTGAGTGCAATTTGGACTGTACTGACCAATATCAACCCCGCCACCATTAACAAGCTTAGATCGGACCTTCTGGCCGTTGATGGGATCGAATCCAAAAA
>c11537.graph_c0
GCTGCATGGCAAGCAACTTTATAAAGCAACGAGGGGTGATCCTTGATTAAGTTCTTTGCTTCAGATTTTCAGCTTCTCACACGCTGGCCTAAGTTATCTTATTAGTATGTTATCACATAATTATTGAATCTCTTTAAATTTGGTGTTGTCTTATAATATAATGTGTTTTCCCCTGTCTACAATGTATCTTGAATCTCTTTAAATTTGGTGCATTCTTATAATACGTGTGTTCTATTTTCATGCAGATGTCACAGAGCCATTGTTAAT
>c11539.graph_c0
TGGGCACTCGGGTATAATTGAGGCTGCACGGGATCTCTTCATGCAAATTGAAGGAAATCATAGAAATGATGGAGATTTAGATAGTTCATCTGAGTCTAGTGGATTCCTTTCCTCATTGCTGGGATCTGGATGCGAATGTGAAGGGTATGGTGTTCGCATTGTGGGGCATTCCCTAGGAGGAGCTATTGGCGCATTGCTAGGACTGAGGTTATATCGCCGATACCCAAACTTACATGTCTATGCATATGGCCCCCTTCCATGTGTGGATTCAATCATAGCAGATGCATGTTCGGAATTTGTGACAAGCATTGTACACAACAATGAATTTTCAGCACGCCTGTCAGTTGCATCAATCCTGAGGCTTCGTGCAGCAGCAATTATGGCACTGTCACAAGATAGCACAACTGATTCAAG
>c1154.graph_c0
GCAGGTTTTCTGGAATTCATGAAATGCAGCAATTTCCAAATGTTCTCAATTATTTGTGCAATGGTGGCTACCATTCACTGAAATGGCCTCAATCAATGATTACAAGGATAGATTGAAACCTCTGGCATAAAAGACTGGATGTCCCACCAATCACCAGCCACTGAATTCTCCACACCTTCCTCTTGAGTTTAAAATGACAGCATCACACTATGGTGGAAATTTTGCCGGGCTAAAATGTTCTCATATGATCTAAATTGTCTAAGAAATGGATTCTGACTAGAAATGAATTACAAAAGATTTCACCCATGCCTGCTTAAAAACAAGCCATGGATGACTCTTATGGGAGGACATCCATGATTGCTTTCCG
>c11546.graph_c0
GGGAACTTGGAGGGTGGAGGTTCCTGTCTGGGTCGAAACGGCTCCTCATATGGTGTGTAGAGGGGGTTTGAAGAGAAATGAAGCCACTGGTCAAGCTCTCGTCATGGTTAAAGCGGTGGGGAATCAAGTGTCGAAGAAGACGAGGGGCTTTCACGCGTCTATAGCGCGTGTAGGCAGGGGAAGGATGACAAGGGGGAGGTACAGTCGTGGCAACCATCCAACGGTCAAGGCTACGACGTGGTGATTCCATCGGGATGGTCACAAGC
>c11549.graph_c0
AGCTGTGTAGAATTGGGTTGGCAACTGCATAAAAGGAACATTAAAAAATCGTGAGAGAAAGAGGGGAAGGTATTTGGTGCTGAAACAGTGGGCCATGCCAATGCATGTTTTATGTGTTTGAAAAAGTACATTGAAAAAACTGATTTCAATGTATGTTTGGCACACATATTGTTTGTTTATTGGCCTCAACCACTAACCACAGTAATTATTGAATGGTTCCGGACTATATAGTCTCAACAGTTAAATGATGTGTTATATGTGCATTTAAGCTACATTTTGCACATGTACCATTGGAACTATGTAGTCAGGTACCATCCAACGAAAGCACCAAATCTGAGGATATTTCTGGGCTGCTATATCACTATCGCTCGGAGGGCTTGAGTCTATCAAGTTCACTTTAAACTTAAGATCAATATTATCTGTTAAATTTAAG
>c1155.graph_c0
AAAGGGATGAAAAACCCACGGCTGTAAAAATCCACTAATCAATAATTAGCAATTACATGCCAACCTGACTTTCCGCAAGAACATCACAATCAGCCGTCTTCAGATCTTGTATCTCCCTCCTGAATCAGTAACTCCTTGATCAGCAGCAGCCAATGCTTCACACGCCTCAATCCGCAGATTCACTCAATCCAGAGTGGGATACTTCTTTAGCAAAGATATACCCCTCTTCAT
>c11551.graph_c0
TTGGAGGTTGGGATGATTTGGGTATTGATTGGCATGATTTGGACTGTTGGAATACTGAGTATGACATTTTCTTATTTCTTGTTTGGATTGATAGAAAATTTTGTTCAGATTTTCATGTTCAAGAATAGAAAAGAAAGGAAACGAGGAAGAGTAGTTGTGAGGTTTGGTTTTGTTCTCTCTTGTGATTGCAGAGGGGACTATGAGAATCTCCGGTGAGTGTCGTCCTAGAGCTTGACGGTGTCATGGAAGAATTGGTGATGGAGCTCATCTTTTCAATGGTGTGGATTCAGCGATGGTGGGTGGTGTCCATCTATTGATGTGTTTTTGTACCAAAAAAAAAAAA
>c11552.graph_c0
GTCGATGAACAAAACCGAAGAAGACGAAGACGATGAAGAGATATCGGGCCAAATCATCAAAGAGAGAAGGATTAGTGGGTGGAACTTCAATGTTGATGGTTTTGAATTAGACCCAGTTTTTCCAACTGAGAAACTAGTAGGGGATGAAATTGTGAAAAAGGTCCGATTTGGTGGTGAAACGATCATTCAAGACAAGGGACGTGAATCAGACAGTTCAACCCGGCAATCCCAAGTGGGTGGTGAAGCCAGTGAGGGTGGAGAAGGTGTTGGACACAGTAGTACTGGTGGTGGTGGTGGTGGT
>c11553.graph_c0
GTGTTTAGTCTGGTTTATCCTCTGTAAGTGGGTTCTTATTCTCCTTCCATTTGTTTCGAAGTGAAATTTTTGTTCATATCTGATTGTCTGATTTCATGATTTGCATTTATTTTACACTCAACATTTGATGTTCTGTAATGGGTAATTTTAATAATTGGGTTTACTCGTATGGGTTTGATAATAGATTGAAGCTATGGTTGTGTTGTTTGGGTTCTTTGGCAGATATGCCTCGATTAGGGCCATTG
>c11554.graph_c0
TAGCTTGTACAGCCGAATTCCCTGAAGAAATGGTTTAATAATTAGAATATGTTTACACAGAGTTTCAGTTTGCAGATAAATTCTCTCAAATTTGGTTTTTATCATTTCAGGCAACAGTATAGACTAGCCATTGTCAACAAACATGAGTGCACGACTACCATGTATCATGGGAGGCTGTGGTTCGACAAAGCACTGTCACATTTCAACA
>c11555.graph_c0
AAGGAGAAAAGCAGACAACAGGTTAGGGGAAAAAAGTAATTGGTACTGTTTGAAATGCTTCACTGATAGTAGTTGGTTTGTTGATAAGAATTCATCATTATGCAAACCTTTTTGCAGACCATGTACACAATTCCTGTAAAAATGAAATTAGCTTGTTGAATGCTTAAGATGCTGCCCTCATTGCCTTTTCTTGTCAGTGCCATAAGGATACA
>c1156.graph_c0
ACCACAGTCCGAGTCAATGCATGCTTGGACAGAGTGATGCAATATCTTTTATACACAGATGTAGTTGAATACATACAGATAAAGCAAACTTTCAAATTGTGCATACAAATTTATAATGAAATCAAACCAATGTAAACTTATTATTTGTTCTGACATGGTTGCTTGCTTCAGATATGATCTTTACATTTTTATACTCTTTTCATCTTAATTTTTTCAACCATATTACTATTCCTTGTGCAGATGATGGTCAAGAGAGGACCG
>c1156.graph_c1
ATTGACTCGGACTGTGGTACCTATGCTACAGATGCCTCAACATATTAAGTGCGCCCTAAACCTTTAAATAATTATTATCATGACTTGTAATGGCAGCAACTAAAAACTGCACCAGTAGTCCAAACAAACAATCTAATAACAGCCACAGACAAAGCAACAGAAGAAAAGAATAATAAGTCATATTTGTAGAAGTTAAAATTACTAAATCTTTTCAACTTCACATCTACAACAAGATCTTGGCCACGATAACATTTGAAGTTCCATTCAATAGTGACCAAACCTGATGTTCCATTTGTTAGTTCCA
>c11560.graph_c0
GTCTTGGGAATTGATACAACATCTGGTGACACGGAGAAATCAAATCTTAATAGAGGATATTCACATGAGCACAGCAATGAGGACAAAAGCTGTCCTTATCACCTGTTCTACAAGCGATCATCTATGTTCAGGTTTCTACTGTGTAGACTGGTGTGGTCACTTATGTTTGCCCCAATAATTCTGGAGTGAAACCTTTCTGTTGGTAATACACTACATTTTTATTTTTTTCTTTTTATTCTTTTTACCCTATTCCATAAACTGAAGCCAAGCATAAACAGACAACACAAATCCCACTCTGGCATCTTTATGTGAGATTTCATCTTCCAGATCCAACTTACAGGACCAAAGTAAATTTTAAACATAGATAATGAATTTCTACTCTTCCATTGTGAGAGTTCAACTCTAAAGAATTGGC
>c11565.graph_c0
ACAATGGGAGTTCGCTGATGGCACCTTTTGTTTTCAGGGGGTGTCTTAATAGTACCTCACCATACACAAACCCTTTCTTACAAATCTATCTAATTTAAATAATAAAGAGAGAATTGCAGTGTGGACTTCTATCTTGAAGTGGGGATCTTCCTGATCCCTAGTAAGCACTAATTCTTTATCCCAGCCACCTATTTTATGCAAAAATGATTGAGTGGCTTGTCTTATTGAGAATCATAGCCTCATTAATGAACCAGCTGCATGAAGG
>c11568.graph_c0
AAGAATTGCAGATTATTTCGATGTAGTTGCTGGGACGAGCACAGGTGGGCTGGTCACCACAATGCTTGCAGCTCCCAACAAGGACAACCGCCCTATGCATGCTGCAAAAGACATCAACAGCTTCTACTTAGACCACGGCCCCAAGATCTTCCCCCAGAGCAGCCGCAACAACTTCATGGATAAGGTGTCGGGTTTGTTTGGGGCGGTCACAGGGCCAAAGTATGACGGGAAGTACCTAAGGTCATTGATAAGGCAGCTACTAGGCGACATCACTATTAAACAGACTTTAACGGATGTGATCATACCAACTTTCGACATCAAGCACCTTCAGCCCATAATCTTCTCCACCGATGATGCAAAGGTGAATGTCTCCAAGAACGCGCTACTATCCGATATCTGCATTAGCACCTCTGCAGCTCCCACCTTTCTCCCTGCACACTACTTTGAGACCAAGGATGCTGAAGGAAAGACACGCAGCTTTGACCTCATCGATGGTGGTGTTGCTGCTAATAACCCTACTTTAATGGCCATAAGCCACATATCCAAGGAAATTTTGATGGGAAACTTTCAGTTCATTGACATTGAACCGATGGACAGCAA
>c11570.graph_c0
GCCACACATCTCATTAGAATCATGTTTGTTCTTTACCTATAAAAAAAGCAGATTATATTTGGATGGTTACGCTGGGATGTGATTCTGATTTTGGTTATTGATTTTGAATATTAAGCATACTGCTGAGTTCTAATTTTTACATGGAAATGACATGATTCTATTGAACAGATTTTTATCTTCTTTTTGATTTGTCTACTACCTCTTATTATACCGGGCATGTGG
>c11574.graph_c0
GAGAGAAAACTTCATTTAGTAGGTTGGAAGAAAATCAAGCTCCCCCTAGGTGAAGGAGGCCTGGGCATTCGGGATTTAAGGCTGTTCAACACGGCCCTCTTAGGCAAATGGTTTTGGAGGTATGTGGGGGACTGTGATGTGATGTGGAGAAAAATTATTGTGGCCAAATATAGGAGGGAGGAAGGCGGGTGGTTCCCTAGTGAAGTGGCTGGAAGCATTGGGTGTAGCTTGTGGAAGTTCATTAGAAAAGGATTGAATGTTTTCAAACATCACATTAGGTTCAATGTGTGGGAAGGCTCTAGAGTTAAGTTCTGGTTGGTCCCTTGGTGTGGTGATGCCCCCCTGAAAGACAATTTCCCAAGCTTCTTCTGCCTTGTGGTGAATAAAGAGGTTTCTGTTGCAGATTATGTTCATCGGGAAGGGGGCCACTTGATTTGGGTCCCTTGCTTCAGGAGGAACTTGTCTGATTGGGAGACAGAAGAGCTCTTAAGCATGTTTTGAGTGCTGAATCGCTTTCATCCTTGCATCAGGAGAGAGGATTCTATCATCTGGAAGTTGGAAAGCAGCCGTGTCTTCTCTGTGAGATCCTTCTACAGGGAGGTCTCAAAGGGAGGG
>c11575.graph_c0
GATCAGTATTCCAGGACACTTGAATAATTTCCCATTTCCAACAAGAGCTGCAACATCTATTACAGTATTACGTGACCAACATTTGAATTTGAAACGCTTGCTTGAAATGAAAGTCACCAGCTGTTATGATAATTAGCTTTCGTCCATTTGAACCATTCCCAGTCGCACCTGGAGGAGTTTGGGATATACGCGCCACCTGAGGCCTTGCAATATCTCCTTCCTCAAAGGTTGGAGGATTT
>c11577.graph_c0
TTGGGCGAGTGAAGCAACCATCTATCAGTGGGTACAGATACATGATCACCTTTATCGATGACTTCTCAAGGTACGTATGGGTTTATTTTCTAAAAGAAAAATCAGAAGTGCTTGATAAATTCAAGTTGGCAAGAAGATCAAGTGCCTACGTACCGACAATGGGGGAGAATACACGTCTAACGAGTTCTCAGATTACCTGAGAAAGTGCAAGATTCGACGCCAGCTGACTTGTCCTGATA
>c11578.graph_c0
AATTTGGCCTTGACAGCACAACTAACAAAATATGTAATGATATTAAAATCAACCTGATGCTCGATCTGATGATTCAACAGGAATCGTCTACATAATTGTTAACAGTCCCTTCCTTTCTTAGGATTAATGAGAATGAAAGAAGAATATATGGCAATATGATGTTGCATAAAGGAGGTAATCTGTAAATCGGAACCAGCAAAAGACTCCACTTCAATATTTCCAAACAGAAGGGGAAAAAAGGAAGAAAATAGAAAGCATAATGTCCATCAACCGTAAGAGGTAACATGGATGCAGAAAATGTGCTATACATATCTCACTATTTCTCATGTGATATCTACCATATGTATAAATGCTTCAGCCATACATTTCAT
>c11579.graph_c0
TATATATATATATATATTTTGCTAATATATTATTAAAAGGAAAATGTTTTACAGACAAAAGTTTTAAACCAAATATTAGTTCAGGATTATGTGACTTTTGTTGATTTTTCTGGTGCTCTAATACCAAATTTGTTGGGGGGCAAGCGGAAGTGTGAGATGGGCTTTTTCATAAAACTGAATTTTTGCATTATAGAAGAGAGGATGCTTTTAGCTTTTGACTGTCTTGGAGGTAAATCTGAAGATCTTGAATCACAGGG
>c1158.graph_c0
ATCCGCAAGACATATGACTCTTTGAAATTGTGTGCTCAAGGTCATGTCAACAGTAACAGTAGAGTCAAGGGTAAAATTTCTATCTCGGATACCTCGCCCATCTCGTGACCCCGCTCCTTTACTACCTTCAGATTTTCATCCTCCATCAGTTGGTTAAGTTCCTTTACCACGAGAGTCCCATCCATCTACATCTCCCGTTTCTTCTGCCCAACAATCTTGTGCTCCTCCTGCTAATATGTGTTGCAAAATTGTTCTGGGTGATGAAAATTATAAACCTGCTGTAACTCTGCACAACAAGACACCAAAACCTAATGAAAGCCGCCATGCTATAATTCATGTTTCCCCACATGTTCAACCCTCTGGTTTTGTTTGTCTTGACCATCACTTGGGCCTTAATGCATTTTTATTTAACTTATCATTGCATATGGGTACTAATCTGGATTTTCATGTGGAGAATATATTTCCTTACCGAGGCACCTTTGAG
>c11580.graph_c0
CAAATGCTCAGGACGTTGCAAGGCCACCGTGCGAAGGATTATAGAACAAGTGAGGGCTGAGACAGAGCAGTGGTCCCAAATGCAGGAGATGCTGGGGAAGGTGAGGGAGGAGATGGAAGAACAACAGGCTTCTCGGGATTTTTGGGAAGATCGAGCACTCGATTCTGATTATGAAATCCAATCTCTACGTTCCAATGTGCAAGAATGGAG
>c11582.graph_c0
ATACATTCATCCAAACACTCAACAACTTAACTCAAACAGCACTTTTTAACAACTGCTTAACTTAAAAAGCACTTTTCAATAGCTCACCCAAACGAACAATTAACCTTGAATCCAGCTGAAAAACTCGGATATCCCATGTAAGTACTAAGTACAACATGTCTTGTGGTTAATGACAGAAGATGTGGTTGTAGTGATGGGACAGACTTAGCTTGGTCACATGCATGATATTTTTCCTCATGGGTTGGCTAGACAGAACGGTTTCATGTTTGCGTATTTGAGTTTCAA
>c11584.graph_c0
CATTGTGAGGTTGCTTGAGATATGTAGACTATGGTGTTCTCCCTTTTTGGGGTTGGTTGGGTTATATGCTGTAGTTAGTTGAGGGGTTGCTTGCTTGTTGGCTTTAGGCTGAGTGAGGAAAAAGGTTCGCGAGGCTTGACAGGCTGCACCTCTCTGTCTCATGTGAAGTCTTAGGAGGGAGAGGAAGCGGCACACTTTAAAAGTTGTAGAGATACCCATTGTTAAGTTAAAAAGCATTTAATGTTGAATTCTTTATAGTTCAGTATGTACAATGTTTGTGGTCCCTCTGG
>c11588.graph_c0
ACCTTCTTCTCTTATCTCTCCTCATTAATTATCCAAATATGAAGGGCTCTTCTCTCTTCTCCCTCTTACTCATCCAAACAACACTTTTTACTCTGGAATCAAAGGCTGCTCACTGAGGAGTTAGTATTTTTTTTTAATGTTTTGCATGCCTATGGAGAGAGACTCCGAAAGTATAATTCTTGGTCAATAAACATTGCAATCAACTACTACAGTACTACTATATGTATAACTCATGGCTCCCAATAATACATAGACAAAAAGGGGTCAAAGTTAATTTTACCAAAGAGAAAGCTGGGCTGGGCCAGTGGAAAAGCATACGGACAGATAGGGTGTGCGGACCGCGGACCGAGTTCTCTCCTTCCATTCGTGGAACTGTAGTAGGAGAGAGAGCGTTAGTTAAGTCTTCAGTGACTGTGTCATAGGTTGCTTTTCTTTCTTCCTCCTGATCCATGATGCTTCCAGACTGCATGTTGCCATTTTTCTTGCTTTCTTCTTGTCTTGAATTTGTTGTAATTATATAAGGTA
>c1159.graph_c0
GTCGGTGGCAAATGCGTTTGGGCGTTTGTGTCGCCGTCCTACAACAAAGACCCGTGCGACAACCTTCAGTGAGGTAGCTCAGCTCACCAAGTGGCCAATGACAGAGGTAAAGGTGATTCCGAGTCACAACATGGCGAGAGAGGAGGTAGTCGTGAACCCTGGGTCTTGCAGATCAAGAATCGAGTACATGGAGAGATGCTTGGTAGGTCGGGTAGGATCAATGGGGGGGAAGCAGCCGAGTAAGGAGAAGTTACAGAGTTGGGTGAATAGGAAGTGGGAGGTGCCGTCGGGAGCCATTGTGAAGGAGATGTACGGGGGTCTGTTTCTATTTGTGTTTCCGTCCAGAGTTGAAGCGGCTAGGGTTCGGGATAGGAGGGATTGGATCA
>c11593.graph_c0
AAGTACTTTTAGTTTGTTTTATTTGTTTAATTTTTTTTTATAGAGATCAACTATTTTTTCATGTAACATTCTTTTTCTCCATCATCTTTTGGAATTCCAAGTTAATTTTCCCACTTGGAAATAAATCACCCATTGGACTAAATCATAGATTGAGAAGAACAATTAGAGAAATAGAAATAGAAGTAACAGCATGAATTTTTTAGCAGGATCACCAAAAAATTCTTGGCA
>c11594.graph_c0
AATCTTGCAACTAATCACCTCTGAATTCAAGCCAATTTCAATCCTTTTCAATTCACAAACCCCCCAACCTTGCTTCCACTTCTTAAAACCCTAACCCTACAAGCTTTCCACTTCCAAAACCCATCACAAGATCATCTGTAGTCAGTTTTATTAAGGATTTCCTACAGCTGACCTACATCAAAGAAACAATGACACGAGAAGATTTGCCAGTAGCAATAATACCTAGTCAAGCACAAACCCA
>c11595.graph_c0
TTCATAGTATTTTAGTGCTTACCAAATAATATTTATGTGATAAATAATTTATAAAGCAAGCACTTCAAGTAAAAGTGGTTGTGATTTTGGCTGGCATAATGAATCTCTTGAAAGGAGGTTATGGCCTTGTGGGTTTGACACCTCTCACCTCCATATTTAATATTAGTATAACTAACAAAAGTCACCGGTGCCAGAAGATGAATTGTGAAGGAACTGTCCACTGGGTGCACGCCTATGTTAAGAAATAGATGATATACAGACAAATCATCTTACAGCTGCTTGTCTACTTTAGGAAGTATGTTGGAGCATGGGGAATCTATGCTTTAACATCATTAAATCTATGGATTGGATGCAGATTCATACTAGCAACGTCTATCTGCAGACTGATCTTCGGAGCCCCTCTCTAGGTGCACGGATTAGG
>c11598.graph_c0
GGACTAGCTGTAATTGCTATCTAAACCATAATAGAAAATTTTCATTGCCATGCTATGTCCAAATCACTGAATCAATAATATGACTTTTGATAGATGGGAATGGTGGCTGCAAAAGAGATTACTGGCAACTTGGCAAGCCTCTGAACCATTTGAAGCACTGTCAGTAAAGTGAAGTTGAAGCATTCCACTTAGTATTTTCATCTCATTGCAGTGGAAACCAAAATTTGTGTGACTCAATCAGCCAGCAGACTCCCTAAAGGTTTACATGATCACTGCAATTGAATCCAACCTCTAGCTGAGTCAAGCTTTCATAATCTGTACATTAGATTCAAAACTCAGACCAAAGGAG
>c11603.graph_c0
AATAATTTGAAATTTTGATTAGAAAATCTTTGATGTGTCTAGTTTATGTTGGAAAAATTTTAGTAGTATTGAGCAACTGTTGTATTTTTGGTGAATTTTTGAAGTTGGGAGTGAAATTCTGGGCAGCAGGGACAGCAACCATGAGTCTATTATGGATTAAATTTTAAATTATGAAATGAGGTCCAAAAGTAGGAAAATTATCCAAATTGTACAAGTTCTCTAAATTTGATTATTTAGAACTTCAACTATAAATTATTGAATTCATGTATGCGAGCCTTCCTAGTATTCTGTCTTGAGAATGTAATTGG
>c11605.graph_c0
ATGTGGTACTGCCATACTCCTCAACCACAGTTGTTGAATATTGGGAGTAAAAGAGTATTATCAGCTATTTATCAACTATTTGACATTCAAATTAGAATGGTCCCAAACATCTTATCATAATCCTGACCAGATAATAATGGATATGAGCACAACAAAGTGATCCATGATATCAAATAAAAGTAGTTCAGGAGATGGATTTGTCAACATTAGATGTGACGCG
>c11606.graph_c0
TAAGAATCAAACCCAAGTGCACCCTCCTCCCCCTGTTTCCTTCGTCTTTTAGATGCCTTAACTTCTATTGCTGGTGAGAGTTCTTGAATAGAAGGGGTGATACACATAGGAGTCGGGAGCCCAACGGGCCGGATTCAGATGAGAGTGGGACTTAAGATCTTTGAGCATGAGTATTGGCAATGGGTCAACCCAAGGATATATATTCAGTCAAAAGCTGGAGTTGCTTCAAGCTTTCTTGACTGATTGCCCATTACAATGGGCTCCCTGACCTTATATAGGACCCTTAGGGATGTGGAAGACAATTACGAACCAAAAGCCAATCACAACAGAGCTGG
>c11607.graph_c0
GCATTATTTCCCTGTAAACATCAAGGTACACACATTATTCATCTCACAAACTTCAAATTTCAATTCTAAACCTAAAATATGTGTGCGCCACTGATTGGTTTTATGAGTATCAAAGATACCAAAATTATTACTTTAGTTTGTGCTTAATTTAAAAAAATCTGTGGTTGAAGCCTAGCAAAACCCATCATTCAATCAAAATTACCCTTTAAATA
>c11609.graph_c0
CCGGAAGGCAGCCGGGTTTAGCCGATCGGTTGTCGTGCTGGCACAAGCACGGGTTGACCCGACCCGAACTCCCGGTATCATGAAGTGTTTGGCCACCCCAGTTTATCGGCTCACCGTTTGTGAGCTGGACACTTGTAGTTGGAGTGAGATGCCGCCGGTGCCTGGGTATTCCGGCGGGTTACCTATGTTTTGCCAGGTCGCCGGAGTCGGGTTGAACCTTGTGGTGATGGGCGGGTGGAACCCGGTAACTTGGGAGGTTTCGA
>c1161.graph_c0
AGTGCAGCAACCATTTTTTCCCTGTTACAGAAAAATCTAAGCTTCGCAGCACTGATCTGCACAGGCTATTAGTGATAGTCTGAAAGTGACTACAAGTGCAGACCAACATGATTTGAGGAACTTAACAATTCACCTATGACTTATTCCATTCTCATACTTATTATGACCAACCCAAAGATCGCTACATACAAATATGGCTATTGTCATTTCATCAAGATAATTGTGTGTCACAT
>c1161.graph_c1
TTGTGTGTCACATAATCATGAGGAAGTGACAAAAGACGAATCAATTCCCTCCACCTCTGCACAACATGAGCAACATTGTTGGTCCCATACCTGGGCGACCCGACCCCCACAAACACCCCTACTGGGGCTTGAAACCTGCCCTCCCCACGGGGGAGGAGATGCCACTGGGCTACAGCCGATTGTGGCACACTGTCGGTCAACCTTACTAACAATTTTCTGGCAAGGTAACTAATAATACCCATTTGGGATTTAGTGCAGAGCATGTTTGCAAGCTAAGAATTTTTTACAGAACTGAATACTGGGGACATCAACAAACCCACATCAAGTTAAATTTCCATCACACAAGTTCTTTCAAATGCCTTCTTCAGTTCTTTGCTTTCTTTTGGCCCAATCACTCACGCATACACAGGCATCTGTTAAACTGGTAAAAGAAAATAAATAAGAAGTTCCATTACCTTCCAAAACGTGCAGCCCAATG
>c11610.graph_c0
GTCGGAGTTTTCTCTCAAGTCGAGCAAAGTAATTAAGCTGCTAACTTTAATACAGATTATGCATTATTAAATGGGATAGGAACACCTCACCTGCTGGAGAGGAGTTGGAGGCAATATAAATCATGGTGTATGCATAAAAAGTGATGAAGAACAATGTATTTTCAATTTCCTCCATTGAGATGGAGGAAAATATCAATGACCATGTTGCAAAGAGAAGTTCTACTACTAGTTCAAAAACGTCCTAGGAGGTCCACTTTTATAGTGTGGAAG
>c11615.graph_c0
GGAAATTGTTTTTTTTTTTTATTGCAAGTGTTTGTTAATCTCATTTTTTAAAGTCAAATAAGAAAATAACATGTGCACCCTAAATAAAAGAAAATGACCAAAGTGAACAAAAAAATTCAACAATTAACCTTTTCTTGTTCAGTGACCCCCATCCACTGTCTAAACTCGCTCTAGCAACGTCTGTTTGTTTGTTCCTCGATGATGGAGGCAAACTATTTTTTTCCATTGATTCGCAAACACCTAGGCCTGTCAATGGATCAGATTTCTATCCGATCTGATTATATTGGATATGGCATGATAAATTTTAATCCGAATCTGAATCCGATCTGATAGTTCTTTTAATAAAACGGACTGAATATGGATTAATCTAATCTAATCCATTAACAACCCGATC
>c11616.graph_c0
ATTAGATCCCATCCTTGAAGAACCTAAATACACAACACCCAAATACGCGGCAACAGGAAAGATTGGATGCAACAGGAAAAATTATTTCAAAATGCAGAGAATATGAAAGACTCTTTCAAACAAGTTCTTTCCAACGCAAAACTATACATTTTTTTAAACAACTGAGAAATTGGCGGAGATTTCTCAAAGTTCCTTCAAAATTATTGTCGTTGAAATCGAT
>c11617.graph_c0
CGAGAGGGTCCCACCGCTCCCAAACGAGACGAACAGGACAGAACCACTTGGCTGCTTGTCCAACCATCTTAAGCACTCGGACCTATCCGGCCCAGTACTTGATGAACCGGTTTGAATAAGCGGTCCAACCGGGTAAATGGGCAGCTTAATGGACTCTTCCACCTGCAAAGCTTTAAAAGGTCCCGGTTCCAAGTCCATGAAGCTATTTACAATCACCCCCTCAGCTAAACCGTACCGTTTTGAGTGGTGAAGAAGCAACTTGTATGACTCTCCTGTCCGGTTTTGGAGCGGGTCCATGAGGTCTTTTCCATGAACCGGGATGCAACCCGGAAGTTTCAACGGTTCAGGTAAGTCTCTATAGTCACCTGTGACCATCTCATCAAGCTTTGGCAAATGAATCAAATATGACAACGCCATGGCTGATGCTGCGAAGAACAAGTAGGCCGAGACATGAAATTCGACAGCAACGTCGATCGCGTCGGTGCCGAAGGGGTCGACAATGAAAGCAACCAACCTAGTACTAGTAGTTGCCATCAATGAATTTATAGTGTCCCGAAGTGAAGGAAGAGAGCGACTCATTGTTTGGTATATTTGGGTTGCGATAGCACTGTCCTTGGGCAAATCCTCGAGGCTAACCGGTGAAAGAAAGACATAGTTTATGGCTTTGGGAAGGGCTTTGAGGATCTCTAGTTGGGCTTTGGGTGGAGGCCCAGTGGTGGGAATGATAATGGTGATCCAAAGGTGGTGGTGGTGTTGAACGAGTTTCTTAGCGAAGGCAAGGAATGGG
>c11619.graph_c0
TTCAGATGTGAAATTGGGTGCTCTATGCAGTGCAGATGGGACGGTTACTTCACAGCAGAATCTGATTCAGGATTTTGAGGTTGAAATTGCAAAGAATAGTAATTCAACCCAAATAGAGTCAGGGGGTGGAAAGTCACAAGTGTTCCTAGGTCATGCAAGCAAACAAGATACAATGGCTCGTGCTCACCAACCGCTACCTGGATTGCAACAAGGAAGTGTATTTGATCTACTTCCTATTAATGCTTCTGGTGGTGGTAATGTGTCAAAGGTGTTAAAATCTGTGAACCAGAATGGGGCTCACCATATTTTGGGACATCCTGTTTCTAATCGATGTGGGGTCAGGGATGCCTCTGGACATACTGCTACTAATGCCCTGAAAGAAGCAGAAGATCTCAGA
>c11620.graph_c0
GTGATGTTGAGGGGTTCATTTGTGTAGCTTGTTTATATGGATGCGTTGAAGTGATTGGTTCTCATTCATCATAGTGAGTGACTGTGAATCTACATTTGGGTGTACGGTTAGGGTACATCTCAGGTTATGCTTTCTGGAAACTTAACACAAAAATTATCCCTGTACATACTATATTAAGTCATTATGCTTTTTGGACACCTGACACAAAACATACTATACTGAGTCATTATGCTTTCTGGACACTTTAACACAAAAATTATCCATGTACATACTATATTAAGTCCTAGCTTCTGTCTAGAGGCGCACCCATTCAATGATTGGAGGGCATTCAAAGTTGGAAACGTCAGTTCACCATTGGTTGATAATG
>c11623.graph_c0
AGGGAAAACTTTGGAACTAAGTAATCAGAACTTGTAAGCGCCCTGTACCAAATAGAAAAATCTTGGCACTAAATAATCAAAACTTGTAAGTGCCGTGAATTATGCACACATGGCTTAGAAATTAAAAGATCAGGACCCAACAATAAATGACTCACCACAGTATCCACAAGGTCAAAAAGAAAGTTGGATAGTTTTAAACATCTAAATCTTATCAAGTTGTACTAAAAGGTGGAAAGCTCATTAAGAATTGCCAGAGAAACTTCTACAAACGGATTAAAAAAAATCAAATCACCACTATTTCAGGCATTAGTGCCCTGCATCGCTGATCATGTGCCACATGTCCAGGTAACATTGCTTTAGAACCCATGATACACATCTAAGAGACTACGACTCAGTCACTCTGACGATATATGTTCCCATAGAAAAGGCAG
>c11625.graph_c0
GGTTTGATGATCTTACAGGTGGTGGCATTATAGGTGGGCTGTGGTTGTAGCGGTTGACGGCAGTGAGGGGCTATGAGAGTGACTTCGGTGGCTGGTGCTGTCGGGTGTGGAGTGAGCGGTCAAGGTTCGGCAGTATGGTGGTATCTATGGGGCATGCGGTGGTGAGTGATGACTCGGGTGGTGATTTTCGGTGGCGGCAGTAGGTGGTTTGAGTTGTGTGAGGTAGAGATGGAGTTGGTCTTTGGTGTTAGGTGCAGGTTGGTTAACGGCGGTGGATTCGATGGTGGTTATGGTGATAAAAAGTGGTGGGTGATGGGTTCACAATGGTTTTTTTTTTT
>c11629.graph_c0
CTGGACAATAGTATATCAGATCGAAACACCCACATAACAGTCAGATGGTGTGTCGATCGATTGATAGTAAGGTAGACGATTGTTGTGTGCGATGATGGAATGAAGCCTCTTTTGATCTCTGGTGAGCATTCCTCGATGGAGTGGTCTTAGATGTGATGAAGAAGCTGTAGTTGTAATACAAGAGGGAGGAGTAGGTATGTATTGCTCTCCCTCTAATCGAAATGGTTTTCCACTAATGTGAAAACTGG
>c1163.graph_c0
ATCAATTGAATTGGAGAAGAATGAGAAGAGATTGGGAATGGAGGAGGAACTAGAGGGAGTTGAATCGGAGAAGAGGATTTTAGAACAGTGCAATGACGACGGAGCCCAAGGACCTCATATCCCTTTTTCCGAGACGCGGCGATGCCATTTTTGAGGTTCGTTGTGTTTCTCCTCCGAAAGCTTCTATGCGATATTTTGGCTAAAAAGCGCGGGTTAATGCCTGAACTCACCTTCTCGAACGAGTTGAT
>c11633.graph_c0
GTTGGGTAAATAATTCAACATGTTGCACTAAAAATACGTCATCACAATCATTCACCTCCTCCTCAGGAGCCTCCTGTGCATCGGCACATCTTCTAGGAGGCATGGTGCAGGAATGAGCACAAGCTCTAATACCAACTGATGTAGTGTAACGTGGCTCTAATACCAACTCATGCGAAAAATACCAAGAACAATGGCATCAAA
>c11635.graph_c0
ACTTGATGTTGAAGCCTGAGATGGAAAGCTTGTATCCTGATGTTGAAGCCTGGAGAGAAGTTGACCAGTGTGATGCGCGTGACTGTGTGCGTGTGTTTGCAACTGTGCATAGAGGATGGAGGACGGGGAGATTCAAACCATATGGATAATGGATGGTATGCTGTGGAGTAATAAAACTTGGAGAAAAAAGAAAGGGATTGTACACATAGAGAGA
>c1164.graph_c0
ATAAAAACATGAAGTTAATGATAAACAGAAATTTGAAAAGTATGACATAAAATAATCATCCATATGACAGGTGACTAAAACAATAAAGAAAATAGCAGCACTTGATCCATCTAAACAATGGAGGCTTGTATAATTATCAGAAAATGAGTGTTAGGTACTTCTATTTAATGCATCCAATAGGCTAATACTGCACAAGAATCAGTAGTTTCCACAACACTTAGCATGCATATATTTAGACGGCAAATATATATGACACAATGAAAAAAGATATGATAGCATGTGACCTAACTGAGGT
>c11640.graph_c0
TACGTTGTTCAAGTTCTTCATTGATTTTGAAATGAGAAGATTATTCCGATGACATGGGCCGCCATTATGCTATTCAAGAAGTGACCGTTGCTAAAATCACGAGCTTATAGGAAGGGCACCTCTACTCCGATCTGTCTAATGTTGGTGGTGATTCCCACTTTTTCATGTCTAGGGAGTACCTTGAATGGCTATATGATTAGGTTGGGGCACATGAACG
>c11641.graph_c0
GCATTCCATTCTGCAGCCACACGGTCAAGCACGTCAAACAGGTCACCTACTCACCCATCCTGTGCAGAAGCGGAATGAGCACTCTCAAAAATCGTTAGGTGGGTGTCAGTGTGAATCAACCGTCGTCTAAGAAATATGCTCTCAAATTTAAGATCTTATCAATGATGGGTTTCATTTACCTCAACTAAAAGCATGAGAATCAGTATAATAACACAAAAA
>c11645.graph_c0
AGAGAATCAAAATTCAGGAGTTAGAACCAATGTAATTTAAACATCCACTTCAGTGAATCACAAGAAAATGATATAATCCAAAAATTGACTTAGGTAACACATGTTCTTAAATCCCAGTAAATGCAGAATAATTGGCCATCTTAATATGCTAAAGAGCATTTCTGTTCCAATAATTTCATCAATCAAAGATAGAACTTAAGAATCTAGTTAACGAACTAAAATTCGTAAGTTAGAATAA
>c1165.graph_c0
GAAGGGTGAGACTGGCCTTTGAAGGGAGAGATCGTTGGGTGTGGACACTCCACAATTCCAAAGCATTCATGGTAAAGTCTTATTTTGAAATGTTAGTGGGTAGGAGGGATGTGGAGTTCCCAAGGAATGTTATTTAGTGCTCAAAAGTCCCCAAGAGAGTAGCGTTTTTTGCATGGACAGCAGCTTGGAGAGCCATATTGACTGTTGACAACCTTCAAAAAAAAGAGGTTTTTCGATGGTTAATAGGTGCAGCTTATGTAAGGAGGCAGAATTAGTGGATCACATGCTTATCCATTGTTCCTTTTCTGGGGAAGTGTGGGGCA
>c11651.graph_c0
ATGGAGGGCTGTAGAGCTTGAAACGCGCCTCCCTACCAAAGTGTTTTAGCGAATTGGCTCAATCTCATCTAGTAATATTCTTGCATCTTAGGCAAGATTACTCTCGTCTCTCATCTTGGACAATTCGTTGAAGTTTTGCTATGTTCTTCTATGGTTCAGTATAATCTCTGCCCCTACAGAGATGTCAACTCGGGTGTCTCGGTTGGTCATGTCCGCGACTTTTGAACCATGTCAGTGACCCTG
>c11654.graph_c0
TAGAATCAGTGGCACGAGATATAGGAAATTATATTACTGATCATCATTTGCTAATTTGTCTGAATTCAAAATTTCCAGTGGCCCATGAATATATTAACGGATTCAGAAATAATTAGCTTTAAAAAGGATTCGGAAAGATATCATCATTTTGCATAGAACATTTGAGCTTTGAGTATGTCACCTTTCATAGCTCATTTGGGTGGTAAGTTGACCTCAGGGAGTTTTGTAAGTGCGGCACCAGAACTATAGAATAAGTACGATTCGGACCTTGGTTAGAAGCAAGTCAAGGACTGCCCTGAGAATAGGGCTATTCAGCTTTGTTGGAGGCTACTGTCAACCATTTTGCCACTGTTAAATGTAAAGAGTATTTTTCCCCCCTCCTGGCTTTGTATAGGTTCAGTTGTTTGTACAGCCTTGTTTTGGCTGAAGTGG
>c11655.graph_c0
ATTCCACAACTTTCTTTAGGTTTCTGGATTTTGAAAAAGAAAAAAATTTGAACATTGTTGAGATGGAGAAAAACAAATGAAAAGTGGGTATGGGAACCACTTGGGTTTTCTTTAGGGGTGCATTATTGAAGTTTCAGCATGTAGTTGTATAATATGTTGCATGAACATAGAGCCAAGTCCTGTATTTGACATGATGTAAGTGTGGTAACATTGTAAATTCATAGCAATACATTACAAGCATGGGGAGGAAACTATGATGTGTATG
>c11658.graph_c0
AAGGTTTTGTTGAGTTGAGTTAAATAAATGTACTTGTTGTGGTCCCTCCTCTTTTCATTGGAAGGGGATCTGAGTTGATGGAGAGATTGGGGAATTATATCCTTGTGGTAGGTGGCTCCTTTTTGTCTTTGGTGGAGCATTTGAAAAGAGAGGAACATGAGAACATTTGAAGTTGCGGCGATAATGAATGTTCTTAGTGATTCAAACCTAGTGATCAGCATTTGAAGTTTGGACATCT
>c11659.graph_c0
AATTCTTAATGTTAATCAAAAGAAGTGATAGTCTTGTGCACAATTGGATTGGCCTCCCTTGTCCTAGGAGAAATCTTCTTCCACTACCATGCTTGTTGCCATTTTCTTTAAATGAAAATCCAGAAACCTCTTGCTCTGCCAAAATCCTTCCTGTACCTACAATCAAAAGACCTTATAAAGAAGCAAATCATTGAAAGCTTCAGGAT
>c1166.graph_c0
CACATGTCTACTGGGAGAGCACCAGACAGCTGATTGTCTGCGAAATTGATTCTCCGCAAAGAAGAGATGTTGAAGATGGTGGAAGGAATGGAACCCGAGAAGTTGTTGCCAGCTGTGACTACCATCTGCAAATTAGGAAGATTTCCAATCTCTTGGGGAATAGATCCTGTGAAACTGTTGTAAGACAGAGTCACGTGTTGAAGCTTTGTGAGGAATCCAACACTGGGAGGAATGTCCCCACCAAGCTTATTGAACTGCAAATCTAATGACTGCAGTTGATGCAAATGACCAAGTTCATCAGGGAGAGGGCCATGGAAGCTGTTATTGCTGATGTTGAAGGAAACAAGAAATGAGAGGTTGCCAATCTCTCTGGGTATGGTACCACTAAGACCCATGTTAGGAAGATTCAATTCTGTCACTCTTTCATTTGGAAGGCTGCAAGAGACACCAACCCAATTGCAAAAGGAGGTTCCCTCTGACCAGTTCTTT
>c11660.graph_c0
TTATTAAAGGAAGGTTAAAGTGTAGAAAGGTTAGGGATTGAGCGATAATGGATTGGGTAGGATTTTGGGCTTAGGAGAGTAAGGTTTTAGGGGTTGTTCATGTGCTGTGAACAATAACCCAAGAACTGATATTTTGGATTTATTGGTGGTTAGATTAAAGCTTGAGGAAAGGAATGGTTTAGGCTATGAAAGAGTGCTGGACAAAGTCTGATCTTAGGAATAAAGTGTTGTTGCTTAAGCGATATTGGGGAAGGTACCATTTGGACAATAGGTAAAAGCAATATTTTAATAAGTTAAACAGTGTCTTTCTAAGTTTTGTTTGTTTGTTTATTTATTTGTTTTGTTAGCACAAAGGAGGCCAAGAGTGAAGAGGCACTAGGGAGAAAAACCACCATAATATCTTAAGCAGCTGACTCATATCAGGAGGAGGGTCAACCAGT
>c11662.graph_c0
TAAGCTGAAGATGAACAATATCGTTGTCCATTGAAACATAGAAAATCAGTATCTGAAGACACCGAAACTGGGTTGTCAAAAACAAATTCATCAAAAAGCAAGCTATCATGTTGGAGTAGTGGAGGCACAGGATGGAAAATCGGAGAAATAACAACTCCCCCTGCAATAAGATCATCAAGAAATATACGAGGCTCCAAAGTACCTCGATTAG
>c11664.graph_c0
GGAATCATAGGTCATTTGATGACATATGGCCTTGAGTTTGCTTTGCTGAAATGCCAACTCTTCAGAGTATTGAGCAGTGACATTCTATATTCCACAGAATGGTTTGAAATTCTCATTTCAATTATGATTATGAGGCTTGAGCTACCAGTTTGGTTCTCAGTTTGGGTCATACTTGCTTTTGTTCTCCTTAACTTTTGTGTCAGGAATTTCTTCTCATAGCTACTCAGGATCCTGGGATGTTTCTCTTGGCATAGCGATTGAATGTCAGGAAGTAGACGTTTATTACTGGGAAGCGGCTTTCATCATTGGTGTTGTTGGTAGGCAAGAAACACACTAAAAAGTTGCAAGTGTTTTATATATTTTTTAGTTTCTACATGTTGCTATGAATCCCTTGTCAATATATACATTCATTTTTCAAACCTGAAAGCTAAGTCAAGTTATATATACTTGTATCTTTC
>c11669.graph_c0
AAGTATTTTACCTTAAAATGAAAGGAGATTACTACAGGTACCTTGCAGAAGTGGCCACAGGAGAAACCAGAAATACCGTTGTAGAGGATTCACAGAAAGCATACCAAGACGCCTTCGAAATCAGCAAGGCGAAAATGCAGCCCACACACCCAATAAGGCTGGGTTTGGCGTTAAATTTCTCCGTCTTCTATTATGAGATATTAAATTCACCAGACAAAGCGTGTCAGCTCGCCAAACAGGCGTTCGACGATGCGATCGCAGAGCTCGACACATTGAACGAGGACTCGTACAAA
>c1167.graph_c0
GCCGAACGGATCAACGGCCGAGGTTCCTCGCTTTTTCATCATTGTTTTAATCTTGATTGAGTTGATATATAATGATGACTGAGTTTGTATATGTCATAGTGTATTAATTATGCTTGTTTTAGTTTGATTTTGAGAGAGTGAAAGCTCTGGTTGCAGATGAGTAGTTAATAGAGTTGTTTTGATGCTATTTAATTGAGAGAAAGAATTTTTCTTTTAAATTGAAAAGTTAAGAAAGTTTATTCAATGTTGATAAATTCTCAGAACCCATAAATTCTGTGGAAGTTGGA
>c1167.graph_c1
GGAAGTTGGAGAAATAAATTGGTGTATGTTGATGAAGAATAGTGTAAGAGATGGTCAAATTACTAGGGCAAACAAAGTTGCTCTTAGAACTATAAAGTGAGACACTGAATTAAGCCACAAGCATAGGTCATGGTTTCAAAACTCCCACAAAACTATGATCCTTCCAGGACCCACCTTTCTCGGCTTAAGCCGGTGCAAAAGGGCTATGAGAGG
>c11670.graph_c0
GGGTGGAATGGATGCCACCAAAGGTCATCAGTCAGCTTACTTTGCTATTGTGAACTGTGAATCATTTTCCTTATTCTCCTTTATTCTCTAAACATAATCATGTATTGGCATGCTGATGCTGCCAGTATTGCATTTAATCATCCGAAGGAAATTTTCCTTTGAAAGTGGCATCAATGGTATCAAAGCATCATCTAAATTTTCTGTTTAAACTGGGAATCATTGCCTTCAAGGGAAGATTTGCTTGCATGCACA
>c11674.graph_c0
GCTTTATTATCCTGGAATCCTACCAAGAGTCAGTTTATAGTGAACCAAGGGAAGTGATTGGGGCATATAGTCTGCAAAGATGGATTCAAAACGGACCCGGAGAAATTACTTGTAATTACTGAAATGGTGACTGCGATAACGGCCGGTTGGCGGTGTCCGGTCCTTTCTAGGACTTTCTACTATCCCACTAAAGATTCATTAACCATTTAGCCAAAGATGCACATCCTTAAGAGTAATTGCTCAAGAAGGGACAGCCACTGGGGACCAAAGCAGGAGAATGCGTTCCAGTATTTCAAGGAGTGCTTAGTTACAGCCCCTATACTTCGGTTTCCGGACTGGGACAAGTCTCTGCTTCTCTCTACGCTATA
>c11684.graph_c0
AGAAGACTGTGACAGGGGTGGTCTTCCACATCAACGCAAGAGCAGTCCAATTGGCTTGCTGTTGCAGATTAGACCAGAGGATTTTGTTTATGGCACTTGGGATTATCCATGCCACTGCAATAGAAGCACCAAAGAGATTGAATTCTAAATCTGTTACGGTTGCTACTGCCACACCTACAGAGACGAAAGCTAGAGCCAGAACCTTACTAAAAGAAATTGTTTTCTTGAAGAGAATGAACTCTGCAAAAACAATGGTTG
>c11685.graph_c0
ATTAAATATTATGGGTGGAAGGAGATATATGAAGAACAATTCTTCATTGAATCTTAGGATGTGAGAATTTGTGCCCTTGCTTATATACAAGATCATGGTTCCAGTTATACATCCCTAATTTTCAAAATGTTAAAATAAAATAAAATTATAAAAAGAATTAAGAAAAACAAACTCAAGGTTCAACAGCAACAGAACTCAATTCAACAGAAACAAAACAAAAATCATGTCTCATCAAACTTTGATAGTTCGGATCCATTAGCCAATGTTGAAT
>c11687.graph_c0
TGGAACACAATCATCATTGGGTTCATATGTAATAACATGCCCGATGAAGCCCTTTTGTTCTACGCCCGGATGAAGTCATCATCATCCCCTGATACCAAATGCGATCCCTACACATTCTCTTCCACTCTCAAAGCTTGCGCCGAAACCCGGCAGCTCAAACCAGGTAAAGCCGTGCATTGCCATATTCTACGTTCCCATTTATATCCCAGTAGAATTGTTTGCAATTCACTCTTAAACATGTACGCGACTTGTTTGAGCTCAACAGATGATGAAACGGG
>c11688.graph_c0
CTTCGCGCTCAAGGCATCACCCACCCGCTCACCTTAGCATCGCTCGCCGGGACTATCCTACACTTGGCCATCAACTTCTTGTTCGTGTCCCACCTCCGGTTCGGCGTCGCTGGTGTCGCTGCCGCCTCCGCGGCTTCCAATTTCGTCGTCTTGGCGGCGCTTGTCTTGTACGTGTGGGCCTGCGGTCTGCACGTGCCAACGTGGACCGCACCGAGCCGGG
>c1169.graph_c0
GGATGACAATTTTTTGTGCTATGTTAGTAGTATTTCAAATAGTCCTGGTGATATTGCATGGTGGTTGGATTGTGTTTAAACAGTTTGTATAAAATAAAAAAAACCCCCTCCTTTTGTTCACTTTCATTTGAGATGATGCCAACCCTCCTAGTTAATTCTGTTGCTACTAAATTATTTATATCTTCTGCCTTCTGATTTTGGATTATACAGTTTTGTTAGTGTCAGG
>c1169.graph_c1
AAAAGCACTTATTTTGAGTTTGCTAGTCATAGTTAAGGTTTTCAATCGAGTTTATATAGTCATAATCATGGACTTAAATGTTCGAATTCAAATGACTTACTTGAATTTGATAGTAAAATGTGACTGGTTAATTTCATTGTCAATGTCCTTGTGTCTTACTGATACCCTGGTTTGCTTTCGGTATTTTGAACTTACTAGCATGGCATCCCATTATTACTTAAGTAATTGTTTCTGGATG
>c11691.graph_c0
CCAAGACTTATTCTTTGTGTTCTCGTTTCTGAACACAACAGCCTTTGCTGCTTCAATGGCAGTGATTGTTGTCGTCCTCCATATTCACTATTATAGTCTGTTGCTCCACATATCTCTAGTTTTTCTCATGTCTAGCTATGTGGTTACACTGGGTGTCATATCGCCACTGACTAATATGGCTGCTAAAATTTTTATCGTGGGTCCTCACGCCCTTTTCTTTG
>c11692.graph_c0
GGTTTCTCTAATCATTTTGAGTAATCAGAATCAGAGAGAAAAAGATCAAAAGGTTCATCTTAGTAGGAAATTTTACTCTAAATATTGACTTCTAGAATAAGAAATAAAGTTGCAACCAAATCATGGAAGAAAAAAATTGTTTCAGGGTACTTTGAATGTTAATACTGCAATACACCAAAAGGAAACAAGTACATGGTACATCAGTTATCCCAGAAAGTGGTAGAACAGGGGGTACACTTTCTAACTTAGATAGATTGCACAGTGTACATTAAAATGTTTTGATAACCAGATTTAATGTAAGGTAAATTATCGATAAGATAATTGTAAAAGTATCACCTGTTTCCTTTCATGCAACAGAAATTGCATAAGACTAATATGAATTGACAATGTAAGGGCACAGGTAATGCATTTTCCTAGTTGTATTAGTCTCTTGATATGTTATGCCCGTTGTCCCTTGAGGTTCTGAT
>c11694.graph_c0
TGTAAATTGGGTAAATTATAGTGGAGGACCCATACAGAATTTTAAAATTGTGCTCAGGAATCAGGATACAGCAGAAGACCAAATAGTTCAATGGAATGGTGTTGAACTCAGGCCAGTGAACTCGTAGTCTCTTTTAATGGCTGAACTAGACAATACCAAACACAATGCTACCTATGAAAAAAAAAAATGAAAGAATCCAAATCATTAACCTGCATTGCATAAGAGAAGATGAATTCTTACTTCAGTCCCACTTTGATCTCGAACATGGGTTCAGGTGACTTAGTTTCTTCACCATCAGAAACAATGTCCTCAATACTCAAAGGCAAGCTACAAGAGAAAGTGAGACTGGGTTTCATCTTTGGCACGACTA
>c11695.graph_c0
AAAATACCAGTCTTTCACAAAAGGTTTCTTTTGTGGTTATAGACTCTAAATATGTGGTAGTCAAGTGCTACATAATAGTGCTATTGACGTGTGACGTGGTGCATGTAGGATCCTTCATCACTTTTCATATGTAAGATTGAGTCAATTAGTTTATGGTACTGTTGCAATGTGTTCTTATACATCATAATGAGTTCTTCATTATTTTTTTCCCCCAAATTTGTCGTACACTTGCTTGTGTAATTGCTGACA
>c11698.graph_c0
GCGATGTATTTGTTAAATTTTTTGTAAGACAATTCTCAAGGAATGGTACATGATAATTTGTGTTTATTTTACCTTTTTTTTTGTCTCATGGTGTATGCTTTTTGTTAAGGGCATCATTTTAATTGATGAAACTGAAATAAGGTTATATGCTAAATAAGAGGTTTGAAGAGAGGTTTTAGAATCAATAGGGTTTAAGACACGTAAAACGAAAACTGAATATATGGAATGTAACTTCAGTAAAACTAGGAGTAGAAATGAGGATGTAGTAAAGATTGAAGTTCAAGAGATACAAAATAGTGAGCAGTTTCATTACCTGGAGTAAGTTATTCACAGAGAGAGAGAG
>c117.graph_c0
GTTGAGGTATTTTAAAGTACAAATTTATGCAAGGTACAACCTGCAATTTTTAGTAACTGTTGCATTCTTTGCATAACAACTAAGATAATAGCAACACCATCATCATTATTAAATCCTGGCGAGGGACTCTTATGAATTGCATTTTATTGCATTACTTGTATCTCAAAAAAAGAGAATATTGCATTACTCATCATAGTAAAACTAGGCATTGTGTCAATAAATTGTTATTACGTGTCTATAAGATTACTGCATCTGAACATCTCTCCATTTCAGG
>c1170.graph_c0
GCCCTGGCGTATAAGATTTGTCACCTATTTGACTATAAGATTCCTCCAAAGTCAAGTTATTCAAGCAATGGGGGATTGGGCCGGAAAGACTATTATGAGAGAGATCCAGAATGCTCAGTCTTTTCAAGTGGCATAATTGGATGGGAATGCTACCTTCAAATTGGTTGGCTTTCAAGAGAAGAATACTCAATGCAGGAAGGCTACCAATCCAT
>c11701.graph_c0
TAACTTTCTAAATTTTGGAGGGCTCAATTGAAGAATTTTCTGAAATTATGGGGTTGTGGCAGAATTTTCTGGCAGTGCTGAAGGTATGTGTGAAGAGATTTCTGCAATGTGGGGCTGTTATGTAATTTCTTAAAATCTCAGGTCAATCTGAAATTGCCATTAATGTTTTGGGGTGAGGCAAGGTTGTGATGAACATGGTCTAGTTTAT
>c11705.graph_c0
ACCCGAACTTAATACCCATTGTTCATATCTCACCGCAAGACTTAGAAGTCCCTGGAGACATGAACACTACTTCCCCAGCAAGTGACTTGGAAAATTCTGCAAATAGTATGAACCAAAAGGTTACCAAGGATCAGCAACATGTTATGACTGGTACAATAGGCAGAGGTGAAACCGTGTCCCATGGATCTCCTGAGATACAACCTGTTGCACATCAGGAAATGAGTAAACAAGAACCAATTGTTGCAATCCCTGTGAATTTAACTCCATTTGCAATAGATGAATCTGGTTTGAGCTACTTCAATTTGCACAAGATTGACCCTCCAGTCCCTGAATCTTCAATTCAGAATCTTAGAATG
>c11707.graph_c0
CAAGTAGAAAGCCTTTAAAAGAACTGATCCCGTTATTTATACTAGGGGTTATAAATCAAGTCTGTCAGAAGTACGATATTCTAGACTGAATTGGTTAGAGGTGATCCAATTATACTGACCATTTGAAGATTCTTATCAACATAAAGAATACTGAATAATAATATATTAGCATGCTGCAAATCATTTACAAGAAAATAAAACTAGACAAAAATTGAAGCTATGG
>c11708.graph_c0
GGTAAGTTCATTCCATAAAGGGACAAGAAAATATGCAGCTGGATTGTGATTTGAGTTTCCAATGAAATCTTCCTGTTGGCTGCTCCCAAATTACTATGAGAAATGCCAAATTGCCGATAACATTGAAAGAAAAACTAAAATTTGGATAAATTTATACAAAGAAAGAAAAACTAAATTGTAGATACACCTGTTACTGATCTTAATAACGCATTTATTGTTAGCTATAAAAAAAAAC
>c11710.graph_c0
GTTTAAATTCAATCCGGATATGGTGGAACATCCTCCTACCGGGTAGTTTAGTAATTAGGGTTGAATTGCCGCCGCCGCCTCTCAAAACCCTTGTAAGCTCTGCCAGTTCTGCAATATTACTCATGTAGTTTCTTCCGATGGCCAGGAACTGACAAGTCTCTTCCTGCATCATTTGCGATGGCATGACACTCGTACCACCTATCTCCAGAAGATTGAGTACTGCTCTTGAGTGGTTTGAAGGGTACATTTTATGCCCGCGCTTTTTTTGGAAGATGCGGTTGTAAAGCAATGGGAGCATGGTAAGAGAACACAAGAACACTAGCAGTGGCCCAAAGATCCACAGCAGAAGAGGAAGTGCTGCATAAAAGAGCCTGTTTCCAAGTGTATTAAGCAAACAGCCCTTCTCTAGAAGCACGGACACATACTCTG
>c11714.graph_c0
GTCATGATAGATTGATAGTGCCAGCTGGTGGAAATAATATAAAATGTAACCACGTTTTGGTACGTTATGTAAAACATAGACAACAAATTCAATCTTTAATTGGATACCCATTGATCAAAATATCTCCCACTTAATTATTATAGGTCATGATAGATTGATAGTGCCATTCAACAAACCAAGTTGCTCTTGAACAACCAAGGCTCGGCTCATCAAAGGGCTTGTTCTTGCTCCTCCACCAATCAAA
>c11716.graph_c0
ACGGGCTTTTGATAAATGGGCTTCTGCTACACATTTCACTTTTTCGCAAACCCAAGACTATACAAATGCTGATATAAAAGTTAGTTTCCATCGTCGTAATCATGGAGACGGGCATGCTTTTGATGGCCCCGGTGGAACCATAGCTCATGCTTTCTCGCCACCTGATGGAAGGTTTCACTATGATGCAGACGAGACATTCTCCATTGGCCCAGTTCCGGGTG
>c11719.graph_c0
GCTTGGGATCATTTCAATTCACTTAGTTCGCTTTGATTGTTCAATGCTCTTGGTAATCTGCTATCTGCCAAGGAGAATGACTGGGTACTCACGATCTGCAAGTGCACATGTAAATATCATTTTGAGTGTGCATTGGCGTATATGACTGACTGTATAGTACATTCACAGATGCCAAGTGTATATTAGATAAGTGAGTCTGAGAAACACATTCATCAGGTATCTTGTACTCCTTGTTCACAGCACATTGAAGTTGGTATGTTGTTAAAAGCAAGATAAGTAACAAATTGTTTCTGTTTCT
>c1172.graph_c0
CAATGAACCTTTATCATAACTTGGAACATAAGGGGGTTCAATGACCCTGATAAGAGGATTGTTATTAAGGGATGGTGTGTTTGCAGAAGACCAAAATTGAAGAGGTGCAAAGGGGTTTGATTAGGAATCTGTGGGGAAACAGGTAGTGTGACTGGAGATGCTTGCCAGCCAGAGGAACTGCGGGAGGCATTTTAATCATGTGAGATACCAAAGTAATCACATGTACTGATTGGTGGTTGGGGACCTTGACCCTGTCTTGTTTTTCAAGCTATCTGGGGAGGACTCTTAATGGTGTTTTTCAG
>c11722.graph_c0
AAATCATAAAAAGAGGAAGAAAATCCTTCAAAACAGAAGACAGATATAAATATCTGTTTGCAACATAAGAAGAAAAACAGAAACAAAAAAATGTGATTTTATGAGCAAAAAATTGAGAAAAAATGGAGAACAAGATCGTTTTTTGAACAAGGCAGTATGAACAATTATATGGAGTTTTTTTTTTCCCATCAATTATATGAACAAGAAAAAGGATAAACAGTAAAGGGATACATATAGACAGATATATCTGTCTTTGAAAAAAAAAAAAAAA
>c11723.graph_c0
ACCAAACTACCACCATCTAGAAAAAAATAGAGAGAGAGCAACCTCGTACCTTGGTGTTGCTGGATGGATAACGGCGGTCGGCGGTAGGGGTACGGTTGCTTCGGCGGCTGCGGCTGCATTTGTGGTTGAAGACATTCTTGATAAGATCGGTGGCGCCGAGAGACCAGTGATAGCGTCGGTAAGGAGAGAGGGAAAAAGGAAGGAGTA
>c11724.graph_c0
GGAGTGTATCCTTGAACTCAGGAACCCCTAGAATCTCATCAGTCCACTCTTCCCAACCACTCATGGGACCGGACACAGCAGCGAGCAGCGAAGAGCACAAACATATGAGGAAAATCTCCACGCTCAACCCTTAGTCACAGCACCGAGTTGGGTGGAATATGCTCGCCATCCTCTACAGCGAGTTCCTTGCATTGAAGCAAGGGATTCTGCACCAGTTCTGCGGCTATGGGAAGTTCTTGAATTTTCCTCCACAGGACATCATCAGACCAACCCATATATGGAGCCCTCACCACAAAGAATCGGAAGGAACCGGAGGCTCCTGCCCATCC
>c11725.graph_c0
GCGTCGTCTCGCATGCATGAAATTCATTAATTTTGTGGATTCAGTACTACTCCTCCAACATTCAAACATTCAAACATTCCGTTTGCATTGTGACCATCCAATTTCTATACCCCGTTTGGATCCATGGATAAGCGCCGCAGTCAAACGCGGTGTTCAGGAGCTTGATATTGATATTTTTGGTTACATTCAGCCTATTCACTTGCCTCATAGCCTCTTCACTTGCGAGACGCTGGTGGTCTTAAAACTGAAGAGAGGACTAATGTTCCCTATCCCTTCTTCGATTTGTCTTCCACGTCTCAAGGTTCTTCACG
>c11726.graph_c0
GGAATGCATTGGGTTTTGCTAGTCTGTTATGGGCCTTTTGGTGGGTTGGAGGGGTCGTTGGCAAGATAGGAATGGTCTTCATGTATGGAATACCGCTCCTCTTTCTCTTATGTGGTGTGTGGAATGAGAGGAAACGACGTATTTTTTATGGAGTGGCGTGGTCTTCGAATGAGTTGAAAGGATGGCTTTTGAAGTCTTTGTACTTCTGGATTGTACAACGTTCCAC
>c11729.graph_c0
GACAAGACAGAGTGGGGAAGTGAGGTGTGTCATCTTTTCCTTTCTGAAGCTTTTACTACTCTCAAGATGAATGCTCAGAATTCCCCCTTTTTTCCCTTCACGGAAGCACTCCATAATTCCAGGATTTGTAGTGTAAAATTTTTTTTGGCTATTAGTGTGGGACTGGAAGCATGTGACGGATGGGCCTTTTTGGTGGTAAATCCATTATCTATATGACTTGGTTCTTATAATTCTAATGTTGGTAATTTTATTCCCAATGTTATTCCCTGAGACAATTGTAAGAGTTGTAGTTACAAGCCGACTTGACTTCTTATTAGCCTCAAGAATACCAATGCTTTCTTTTGGAAAACAACAGTTTCATGACTAAAAG
>c11730.graph_c0
AACTTACACGTGGTCCATTCGATCATTTCAAAATCCACTTAAAAAAGAGAACGCAAAATGGGCAGGATGCAACCTAGAAAGGAGATCCTTTTAAAATAAACATTACAGTTTAAAAAATGGAGCGGAAATGGGGTGGATCTCAGATAGCGTCACCAGAATAAATATATTATCCCAACCCCAAAGCGGGGAGGGGCAGGGCATGGTAGCAAACTAACACGCAGAAGCACAGGTACTGGTCGGG
>c11734.graph_c0
GGCAATTAATTTGTGGGTAGTTGTGCATGAATAGTCATGTATAGCACACACTAGATTAAAACCTTATTTTAAATTGAGTAGGAAACGTAAATGGATTCCCAAATTTCTCTCAAATGCAACCCCCCAAATCTTTTTATCCCCCTCTATCTCTCAAACGATGATTCCCCAAGATGATCTTATCGCAATGGTTTATCATTGATAGAATTTTCATAGGAAGTCGAGATCATATTGCTGGAAAATCCAGAAAATTATTGTGTATGGCTGACCGTTGTACAAG
>c1174.graph_c0
GGAAGTGGAAGCTTGTGTGCCTTAAATATTTGTTTTAATTTTTCTATATTTTTCATGAGTTTTAGGCTTTTATTCCTCATCATATATTTTTAAGAATCCTCGAGATGCACAAATATTTGTTAGTATTAACATTCTCATTTTATAAAATCTTACGATTCTTGATCCGATCTTGAAAATTATCCCATCGATTAGGACCCCAATTTCAACAATACTTTTGTATAAGATTAGAACACATCAATGCATGCCAAGAATGCGACCAAATTTAAAACTCTTGGATACTATTAAGGCTTGTTAGCTACAAAACACTGGCACAAGGAAAAAGGTACCACATGCTCTGGCTTTCTTCCATGCACATTATTTCAAGGCAGAATGAATGTTGTGTATGTAAATGAATCATAATTTCTCCATGCTAGCTCACTCTTATTTTTTTGGGAAACAATTCCTTAATATTGGAAAGAACGGTTCATGGATTGCTTCTCCAATTGGCAAAAGATGTCCACAATATCTTTACCTTTCCTATAAACTATATGCATGAAATTCCCTTGTAGGTATGCTCAACTTGGATATCCAATAACCCATTTACATGTGAAGTATACGGAAACCTACAAAAAGGTCCCAACTACACAATTCAG
>c11743.graph_c0
AGATGCTTTCCACGCCACTGTAAGAATACATGGAATTTTTTACCATGTTGGGTTATTTTAAATGTTTTAACCAAAATAGGTTCCTTTTGATCTTATTTACCAAGGTGGTGCTGTTTTACTAAAACGTCAGTTAAAGTGACACTTTCCTAAACTGACGTGGAAAGCGTCAGTTAAAGTGCTATATATCCTTGCCATTTTTGTGTTTTCTTGCCAAACACCACCTGGAGGGCTCAACCCAG
>c11746.graph_c0
ATGAGAAAATTGAAGATGGAAACAATGAAACAGCTTCACAGATGAGGCATGACGTTCAGTGCATGCAACATAACAATGCAAATCTAGAAAACTGCCTGGTAAACTGGATGAGCATGGATGACGCCCAATGGGCATCTATGCATTTTGAAAAATTAAAAGATGGAGACTCTGCAGCAGATTGTGATGACATCATGACACAGATGATAGTGACAATGAGGATGACGCATACTTTTATGAGAATGATGTTAACATTGACCATAGAGATGGTGGAA
>c11748.graph_c0
GGAGACAAAGGAGACGATCGATTAGAGGGAGAGCTAGAGAGCGAGACGAGCAAAGAGTCGCGACTGAGAGAGAGTTGTGAAATTTGGGGGAGATCAATTAAGATTTAAGACTTAAAAAGAGTAAGTTTCCAAAACAAAATGCCGTCGTTTTTGTTTAAGAAAAGTTAAAAAAAAAAGAACGGACCAAAACGCTGCGTTTTGATTAAAATAAAATTACCTCCG
>c1175.graph_c0
GAATGATGCTTTTTGAGATACTATCAGGAAAGAGGAACTGGGATGTGAAGGAAGATGGCATGAATGACTACTTTCCAGCTCAAGTCATGGAAAAATTAAGCAGTGAAGATGAAGTTCTGAGCCTGTTAGATTACAAGTTAAACGGGAATGCAGACACAGAAGAGCTCACTAGAGCTTGCACAGTTGCTTGTTGGTGCATTCAAGATGATGAGAAGGATAGACCGTCTATGGGGCATGTTGTCCAAATTCTGGAGGGTGTGCTGGATGTGATTACACCACCAGTCCCAAGGTTTCTCAAACACATTGCAGGTATCTAGTAGATGTCTAGGTTTCCAAGTAGTATTTCTATTTTCTAGAACAGGTGGTAATACATAATCAGGTTCTTGGTAACACTTTCCAACTGAG
>c11752.graph_c0
AACATGTCTGGGTAGGGTAATGTGTAGTGGAAATTATAATTGTCTAACTTTGACTGAAGACATACTAAAGGTTGGAGAGAGCAGGGTTGAATTGAAAGAAAATGGTCATATTAGGTTGGATGAAATAATATATTTGAAGAATCCTATATGAATTCCTTCAACATGATCTAGAGATAATAGATGTGCATTTCATTAGGAATTAATTG
>c11753.graph_c0
ATCGTGCCTTTAATCCAGCAGATCCTGCCCGGCGAGCAACTCAGAAATTACCAGATTTCAGCACAAGTGCGAGGATCATGAATGACCGTCGCGGTGATGTCGATGATCGTGCGATCAGATCTGGTGATTGTGGAGACGTCCTTGTTATTCGACTGTGACAACCATGAATCTTCTTCTTCAATTTCTCTTCATTCGCCATTGATGAATAGCTGAGAAGGTA
>c11754.graph_c0
GGAATAGTTAGTTTTCTAGATAACAGGCAAATTCCTTTTAAGGGCAATATTTCTAAGTTACACTAGGAAAGGTTTGAGTACAAAAGGTTCTTCCATTTTCTCATAGATTTTGAATTTGATATCTTCAGCTTGTAAACTTTGAGGAGAGTTTCTGGTTGTTTGGCCTCTCTTATGTTGGTATACAGATAATTATGGTGCAAACTGAGAGGCTGTGGTGTGCTTACCATTGATATGTGTTGCACTCAAATCCTTTATAATTCCACTTTTCAGGGAGAATTTTTGTATCTTCGTTGCCTGTTTATCTATTCATTTTAATGGAAGAATTGGAATAAATTTGTTTCAAGGTCAGATGATTGAGCCCTTATCATTTGCTCATCTGATTTTGTCAGC
>c11755.graph_c0
CCTCCTTGTTTGGTTTTCCTCTCTGGTTCAGTATAAAATAGGTACTAGATCATCACAATTTCAGTTGAGAATTATAAAAAAGAATAAGAAAAAGAAAAGAAAACTCCCCGCCCAATATAAACCGTCTAAGTCATCTTAATTAAAATTAAACAAAACCTATGTTACAAGAATTCACAAGAGCAAAGCAAGCATATTAACAGAGACTTCAACTCCAATTCTTTTGATCACTACAATATAGTCGAAGAACAAAAATAGAAGGAAAAAAAA
>c11756.graph_c0
AAATCCTAAAAATGAACCTGTATATGACAGAAATATAACTGTATCATATGCCAAGAAGAATAAATATGGCTCTGCTATGATATTCTTGACGGAATAATTCCTCTTACAGTAGAAAGCCATGCCCTGAGCAAATAAATTGATTTCTTACTCAGATGTCGCTGAATGACTAGGTATTATAACAGTTCTATTAAGATATTTATTGAATCCCATTCTATAAAGG
>c11759.graph_c0
GTTGATAACCGGGTTCATCAGTTCTATTCTGTTGATAAAACGCATCCCAGAACAGAGGAGATATACACGATTTTGGAATGTCTGGTTGGTTTGTACTAGTTTATATCTGTTGGGTTTGTCTCCCACCATCATCAGAAACTGCCATTTATGTGTACCTTGAGGTCACTGAGTTTAAATTGCATTTCTAAGTCTCCAACACCACTAGAATTTGCACAAATCTATTTGATCTGAACTGACAGCTGTGATGCCCATTGAGCTTAAAGAGTGAAATGCTTCCTTTGTTTTGGTGTCTTGGTGGGCATGATAAAGAAGTGGTAACTTAAGTGGATAGTGTGGAGAGAAAAACAGGACCAAGGTTGTCTGTCCTATTCTTTTGTTCGACCTCTTTTGAAGAAGAGAATCAGAGGAAGAAGGAAAG
>c11761.graph_c0
GATAACATTTCTTTGGGCTAACAAAAAATATCACCTCAATAGTGAGGTGATTCGTTGAGAAGTCATTTTTGCCCAAGATGCAAGTACTTAAAGAAGTGCAAGGATGAGCCCCACCCCAATTGACATATTTTCTATAACTAGCAGATGAATTTTTTTTATTTTTATTTTCTCTTCTCTTTTCTTTTCTTCTTTCCTTCTTTCAAGTAAGGAAACAAACAATGTGTCAAACTTGTTTGTACTTATAAAAGAAAAAATTGTTTATGAAAATTAGTAGTTTTGAC
>c11768.graph_c0
TTCCGCCTGCCAAAGTCTCCCTAACTCCTCTTTCAACTCGTTTCTTTTATTCCTGTTTTCCTCAAAAAGAGGACTGACTTGCTCTTCAGCCTCAAGTCCTTTATATCCTTGAGAACTCTGGCCTTCTTTACTTTGAGGTTCCTGAACACTTCCTTATTCCACTCCTTAAGATCTTCTTTCAACATTTTCAGTTTTCTGGCCAATACAAAACCCGGTGTGCCACTCACTTGGTATCCCCG
>c11773.graph_c0
GGGCCGTTCTGATGTCGACCACAATGTCCACATTTGAAATCACAGCAGGCGCCAACGAGCCGTCATCGTAACATCGATTCTCGGCCAATTGAATTCAATTACATAAACATCATTTGCTTGCCTATTCATTTGTTTGAATTTCAAACTAAAACTCTAGGGTTTACCCCTAATTTATTCGACTAGGGTTTTTGGGTTGCGATTGCCTGATTCAAAAA
>c11774.graph_c0
CGTGCATCAACAGAGTAGCCATAACCTCTTTCTCTATTCTGAATATCCAACAACTCCTCTTGAATTTTATGCACTGCAATTTCAGGATTGAATGGGCGCCCACCCCGACCAGCAGAAGCTTGATTCGTTTCATATCTCGGATTCCAGTTTGCATTTTGCACTGCATCTGGTAAGAAGCTGAAGTCAACAGGAGAACCTGCAACTATTTGCCTACCTCGACCCCTTCTACCCGAAGAGTTCTTTCCCATGG
>c11779.graph_c0
GGGTTTGGGTTCTGGACCTGTCAGGGAACAATATCAATGGGACTATACCATCTTGCTTCGGACGCTCGTATATAAGAGTTGTTCAGTTGTCTGCAAATAGGCTACAAGGACCACTGCCGCATGCACTATCTAACAGCACTTCTCTACGGATGTTGGACCTTAGCAATAACCACTTAACTGGCAGTATTCCAGACTGGATTGGAAGCCTTTCTGGGCTGAGAATTCTCCTCTTAAAAAATAATCATTTTGAAGGTAAGATCCCCATTGAGTTATGCCACTTGTCCCGGTTAAAATTGATTGATCTTTCTCAGAATAATCTTTCCGGCTACATTCCTCCTTGCATCAATTACATTCCATACAAGGAAATATCTACCGCAATTAATTTATTCCATGAAAGTCGGTCATATTTAGGTTTCATGACATTGTGGCATGATCTGAAGATGACGCAAACAGTT
>c1178.graph_c0
TACAGAGCAAGCAAAGCAGCTTGTATTAGTCTTGAAGATACCATCTGTAATTCCCAGAGCCAGATACATGCTTAGCTCACAATTATCATATTGTTCCTTTCATGCCATTTATGATAAACAGTAGCTGAAAGCTGGTTTTCTAATATCAGCATTGTGATCCACCCTCAACTCGTCAAAAAAAAAAATGAAAAATGAAAGTTTCCTCTTCGGCAAGAATAAATCCCATAAGCTGAATGAAGTCAGTCACTCCTACACCAATAGACTTCCATAAACTACACCAATAACATGAAGTCAGTCATGCTATGTTGAAGAAATTGAGATTATGGAATAACAGTAATTTCAAAAATAAAATTAGCATAACATGTAACTCTCAGCAGTTAACACTTATGAGTAAAAGCAAAGAAAATCAAATCTAGAGCATCTGAATAATCCAAACACTAAAATTTAAAGCACAAACAAGGCCAACTTTGCACTCAGCTAGACTTAATTTAGGCGTGATCTCTCATATGACAGCCAACTCTTGAATGAAATCTGAAGTCATAAGATTTGAGAACACTATATGAATCCACTATATTACCACTATATGAATCCATACTGTGTAATAGTTGAAGAACATTGTGTAATAGTCAGGAGATGAATTCCCGAAAATCTAGAGACGATTGGAAAAAGTCAAACACAGAGTACACTTTCTACATCAATCGACTCAAAGCTGCTTAGAAAATTCAAGCCCTAATAACTGAATTTACACAAATTGGCTGATCGTATAAAACCAGAGAGTTCAATTCACAATCGATTCAATTTTAATCGACTCGAGATACCTAATGCCTACAGAATCGTTGCAGTAATTTATGAGTCCAATCGTATAATCTACACACACAGCATGGTGTGTGTAGATTATTGAACAAACTCATCGTGATTGAAAGAAAACTCAGAGTGATTGAGAG
>c11780.graph_c0
TGGATATCAATTACCACAAAGATGCAGTGCAATGCATTGAGTTTATGGATGCTTGTAAGGAAGCTCACTGGGTACAGGATTTGGGGATTCTCTGCCATCCCTTCATATGTCAATAAATTCTTGCCAGATTTACTGTCAAATACATTGAAATTATGTTTCAGTCATTCTGCAAATTATCATAATACCATTCATGTATGAAACAATGGCTGATTTGGCCATGATTCAGGAGATAAACACTTTCTTGGTGG
>c11782.graph_c0
TCAAAATATAAAGCAAATGCATTGTATGCTCTAAGTTGGGGAAAGATGAAAGAAATGGTGGCACTCAAGGGCTAGTGGTGGTGGATGGTGGTGGTGAGAGGAACGGAATTGTTGGAATGGTAGGGATTGAAGGAATTGTTGGCATGGTGGGCGGTGAAGTAGCTGGCAATGGAGGTAGTGTCACCGTCGGAACTGTGGGCATGGTTGGCAATGTTGG
>c11786.graph_c0
TATATATATATATGATATCTATAGTGTCTTCCAACCAAAAATGAAAGCACATCCTTTTAACCTTTTGCAGCCACTTTGCCCTTCACATATCATGATTATCATCAAGCGGTTATATATACATCGACCCTCTAAAAATTAATAATCACAGGAAATTTAAAATTTATTAACTAACAGAATTATTAAGTATTAATTTGCTCTTACTTTTG
>c1179.graph_c0
GAAGATAATCAATGATCCATCATCGTATATAGGAGATCCATTGATCTTCACATTATTCAACGAAATCTGCTCATCGGAAGCCGATGTAGTGACTATCAAGGACTGTCCCGGTAACAATGTCGGAATCTTGGTTCCGTAAGGAAGTGATCGGAGGCTTTCGATGGAGAAAGCAAGCGGAGAGAAGTGTAACTTGAGGAGAGAGAGAGACGGCTGTCCAGACTTGGAGAATGTGGCGTCAGAAGGAGAGAATATCGTTGCGGACGGTGGTTGAGGAATTAGGGTTTGCGAGACGAGCCGGAGAGTCAGAGCCATTGATGCGAAGCCCGAATCCAACAGGATTGCAGCGGCGTTGAGGACTGCTTCCGAAGGAAGTGAAGAGGAG
>c11792.graph_c0
TTTTGCCCCATAGCATAAATGCTGAAATGAAGGAACAGAAAAATGATGGTAATCTAAATGTTGTGTATTTGTCTTTTTGTTTGTTATAATCTCTTTGTTTATTAGTATAAACCTATAATATCCATATGTATAATATCAGAGAACTAAAAACTTCATGGCAATCAACTAAATCCATTCCATTTATTATGGTTTAGCAGGAAGTGAGGAGGACATAAACTACAAACAGG
>c11794.graph_c0
GGGAATCTTGGAGTATTTCTCATAATAAGATTATATTATGTTCAGGAATCAGGAGATTATCTGTCAATTTACTCTTTATGTGTAAGCATTCTCCATGAAGTATGTTATAAAATCTAATTTTATTTGTATTTTTCCATAGGAAGTATTAATCACCCTTTTAGGCATCTGACAGCCTTCTCTAAAGTATAAACAATTATTAAGGTCGTGTATGATATTTATGTTGACTGGTACCAGTCCAATAGATATGCTCAACTATATAATTTATCATGAGGGATGGCCTTTCTCCATGAGAGATATAGTTTCTCACCCTGATC
>c11795.graph_c0
CTAAAATTAACATAAGTTCAAGGTTTTAATAAAGAGAGACAATTGGTTTACTTTTTTTTTAATTTCTTTTTTGGTTACGCAAGGTTCACCCTAACCAATTCTAAATTAAAACTAATCCTTACAGATGCACGCAACACCCACAACCACATGCATCAAGTAAGCTCGAGAAGAGTCAAACTCAAGGCGTTTAGTTCCTCGGCCATCACCACGAGCATAATAGGGTTAAGTTAAAATGTCCAATTTAGTGTCACTACCTATCTAAAAGTCCTTAAAAGCCCAAATCAAAGGTAGGAAAACTGCTCAGGCATCCACACTTTCCTCAATATATTAGCTAGTCATCTGTAGGAGTCATCCCCAGTCTAGGCCACATATAGG
>c11797.graph_c0
TCCTACAGTTGAAATAAAAATCAGTAAACGTTCTCTCTCAATACTTGAACATACTTTCTTCTAACTTCTATGGCAGAATTAAAACTAGGTGCTAATATAATACCCCAAAAGTTGGAGGTCTAATGTTGCTTTGTACTGTGACGGTATTTCCATTAATGCTGCCAGAGCAATCTCCGTCTCCTTCTTGGATGTAGGGACGTTTCTCAACATAATTTCTGTAAAATTCACA
>c11798.graph_c0
TAGATGAGTTGCATCACATGGTTTCCTGATATACTAGATTACAAATACCAGATGTATCAAATTGCACCACCAGTCACAACCCTAATTAGGAGGTATATGTCCAGTTGACAACAGTTGTAACTGTGCCAAATCCTTGACCAATAATATAAATAAGTTTGTTGGTCCTCTGTAATAGTGGAGAACTATTCATGTTTAATGACACAGTCACTAA
>c11808.graph_c0
ATCACCATCACCAACGACAAGGGCAGACTTTCCAAGGATGAGATTGAGAAGATGGTTCAGGAGGCTGAGAAGTACAAGTCTGAGGACGAGGAGCACAAGAAGAAGGTTGAGGCTAAGAATGCATTGGAGAACTACGCCTACAACATGAGGAACACCATCAAGGATGAGAAGATCGCCTCAAAGCTCCCAGCTGCTGATAAGAAGAAAATAG
>c1181.graph_c0
TGTAAATAAGAAGAAACAAATTTCTTGCATGTGATGGGGAAGCAACACAGGAGCATGGGAACTACCCTAAGATTTTTAAACCTGCTGTCCCCATACTTGTTGCACATATAGTGGATCTGTCCAAGTATAAATATAGTTTTCCAGACCACCTACGCTAGTATTTTCTTGCTGCATGGATTCTTGAAAATTAGATAGCTCTAAAAAAAA
>c1181.graph_c1
GGGTGGACTGTGTAGAGACCTAACCTCTAGAATTATTGCATGAAGTGGCTATCCTTGGGACTAGAAACTGCATATTCATGCTTAGCAGCCTGAGCCTTTTACCCTTGTGCCAGGCACGACCCCTACTAGTAAGGACACTAAATGTTCTTTTTAATAAATATCCATTGGGTTGACATGTTGCTAATTGTGTATTGGAGCTGCATGCAAACTTAACCTGATTTTCACTAATGGGTCAACCCAAGCCAAAATAAGCAGCTGGGACTGTGAATATGATTAGATATTTTTCTTCCAATGAAAACAAAGATACAATAACAACAAAAGGGGAGATTTTTTTTAGAG
>c1182.graph_c0
GCCGTCCTTGGAGGATTTGAGCATTGAGGATTGTCCTAAAATGAGGACATTTGTTAGTTCTGGATGTCTAGAGGCAGAAAACCTAAAAGAAAGTGACAAAGGATTCGAAGGAAAAATGGAGCAAGAGGCCAACCTAGTTGGCATCACACAACCACCCTTCTTCAATGAAAAGGTTCTATTCCCTACCTTGAAGACATTGATTATTCGCAACCTACGAAGCTTGAAAGAGATTTGGCGAAAACAACTTCCAGCTGATTCCTTTTGTCAACTTCAAGTTCTGAAGGTGACAAAATGTGACAAATTGTTGACAGT
>c1182.graph_c1
GAAAGTATGCATGTTTGGACAGTCCTTCAACCTCACTGTTTTCACGGATGGCAATTCAAGGGTAAGATTCCCAAAGTAGAAACTCCTGAGCTTTGGTAGATTTGTAAGTCTCAGAGAGTGTAGTTGAAAGAACATAACTTTGTCTTCAGAATATTGCCCATGTTCTAAGACATCTTCCACTGAATCACATTCTTTTACAGAGACCTTTTCCAATTTATTTAGCTTTAAGGGTAAATTGGATGGAAAAACTGTCAACAATTTGTCACATTT
>c11823.graph_c0
AAATTGTTAATACTCTAATGACATTGCCAAATTGTATAGATGTGATAGGAAAATTCAGTGCTATTCTTTTCAAAGGAATTTGTTAATCTCATCTTCAATGTCTGTTCTCAGCACAAAACTAGGAAATGCAGTTGTGATGTCCTTCAAATATGGAATTGTCATGTTCTTCAATAAGGATGGATTCCGAGCCACAAAATCCTTCCACTCTTCCATATCAATCTTGCCATCTCCTTTTAAATCTGCTTCCTCAAATGTCTTGTCAATAATGGCTTCAACAATGTCATCAGAAAGGATCAAATCTGACTCATCTAGAAAAGCCAAAATCATCTCCTTGACCTCTTCACGTTCGATGAAGCCTGTTTGGCATATGTCATATAAATGAAATGCAAAAGCAGCTTTTTCTG
>c11824.graph_c0
GTGAAGGTAGTAAGGTTAAAGTTGAAACAAAATGCCTATATATTGGCCTACATGTGGAGAAAGTATTCGGTGTCTTGAGGCACCACGTGGCCATGCCCCACTTCAGTGGGTGGCTATCATGTGTAATATGGTCCACCATTTTAGTGGACCATAGCACGCATGGTAGCCCCTCATTGGAGAGGGCACCACTTGACCCATTCCTGGGGGCACTGAATATATTTTCCCTTCATGTGGGGATCCATGTTTGGGTCTCGATTGGTTTAACATATAAAAAAGGTGGAAAAGGAG
>c11825.graph_c0
GCACATATATCATCTATTAAAAGTCTGGCAATTTCCATGAGCTACTACATAATAAAACTACTAGCAGACCGCAAGGGAGCAAGGAAAATTACAATACTGACTTGCAATTACAAAATTATTTAATGTATTTCATTCTACAGAAGAAGCCAAAGTTGTAACAAAAAGCTCTTCAGTATATTTAGACTTTTGAAGTAAAACTAATGTCA
>c11827.graph_c0
CAGACATGGAGCATTGCCAGCTATCTGGTTTCTAAAATTATGATAGAGAACCCATCCAATCTCCTCATGATTTCTCTTGAAGAGGACAAAAGGATAGCCAAGCCAAGGCTCACCCGCTCTGTCTCATGGACTTGTTAGATTGTTCTGATGATACTATGCATCTTTTGGATATGCGGAAGTTTGCTAAGAGGAGCCAGGTAAAATGAGAGTAAGGGAG
>c1183.graph_c0
ACATGCTCCTTCAATCATTCAACCATAGCACACCAAAAGAGCCCAAAAGAACCAGAGTACTAGTCAGGGTACCATTCACAGCACCGAGAACAACCCCCAAGGTTCCTCTTTCCTTACCTAATTAAAGCCTCAAATCTTTACCCATTTCCTACATCTTTTAAACCCCAAATCTCCACTAAACTTTAGCCACAAAACCAAACAATAATCAGCCCCAAAAGA
>c11830.graph_c0
TAAGAGGAGGATCGACAAAAAAAGGTTGTTTCTACATGTAGCAGATATCAATGAATGGCTGACGAAGCCATTATGCGTTGTCAGGAATTTCATGGGGAACAGTGGTGAATTGGAGGTGGACTATGATTCATTTAAGGAAAGATTGGAGTTCCTTAGGAGGTGTTTGTTTTGAAGGGTGGGGGCTCTAATCCAATTTAACAATTACTTGAGAGTCAACCAGCAGATAATTTCAACCCGGATTTATTTTTTATTTTTTGTGGAGAGCCACCTAATGTAATCTTTGGTTGAGGGGGAA
>c11831.graph_c0
ATTTTCCCAACAAAGCCTAATTAGACACCTTCAACTTCCTCACCCCCCAACTCCCTTGCTTTCATGGACACCGTCTTCTAATCAACTAAATGATATTTGAAATCTTTTAAGTCCCCTTACCTCAGTATACAAGCTCCCTCTACAACTTCTCTAGCCTTTTAGCTAGACTAGGATGGGAAAGATGCACACAAATATGCAGTAAACTAGAGAAGGTATTTCTAATAAGAGTTAAATCTCCCCCCTTTAGATAGATATTTCCTCTTCGAACCTACCAGCCTCTTTTTGAACTGTTCGGCAACTGCATCCCAAACTAGCTTGACCTTAAACGGGGACCCAAATGGATGGCTAAGATAAGAAGGAAGAGAACTAACCAAACAACCTAGGTTAGAGGCTAACTCAGTAGAATCAAAGCACTCTTCCCTGTGTTGCCTCTTAAATTTGGAGACCCACCTGAAAACATAAAGACACATTGAAGATATCATAACTGCTCCTGCTCAGCTCCACAGGAAATAATGGTATTATCTGCTTACAAAGGGTGGACACAAACATGGGAACATCCCTCCACCGGTCAAGCCAAGAGACCACTAACGTCCTCCATCACCATGATAAACAAGAAAGAGAAGAGAGGGATCCCCTTGTCTTAAGCATCAAGAGCTAGCAAAGAATCCAAAAGAAGATTCATTAATCAATATAAAGAACTTGAGAGTGGAAATGTAAATCATGATCCATTCCCTCCATCAAGCTCCA
>c11832.graph_c0
GTGGACACGACTAGAATTTATGAAATGTGGAGATATGTTTATGAATGTGCCATATGTTTCTGTTTTCCTTTTCTTCAGCACCAGACAGATAATCCAGTTGTTAAATTGTTATTTTGATAAATTCACTAATTTTCCCCTTGATACTTTGTCATGTGGCGATATGTAAGATTTGTCAGTTTAATAAATCTTGGCGAGGCCATATTAAATTGGGTTATACTTCAGATATCGGTCTGTATTTTTGAGATATGTTCAAGGTTCCGCTGTGCAAAACATTAATACAGTGATTTTATGCGTGAGACACATTTATAGT
>c11835.graph_c0
GTAGACTCGTAATAAGGATAGTTTCCGGGAGATTAATCAATATCTACGAGGGATGATGCTCCTGCCGACCCTCTAGTGCAGGACGGTAACAATAGAGCTCATTCTCCCTATCTGAAAGTTCTCCTCAAGGTTCTGCCTTCTCCGCTCTGGTGTGAATACGGAGAGTCAAGTTCCTCAACCGGACGGGGGTGATTACCTTGATGCCCCCAGATATAATCTAGACGACATCCCCCTTTCGCTTCTTCTAGAGGGGCAGCTA
>c11836.graph_c0
TGCGGCAACTCCGCCACCGGAGCTGGCGATGTGTGTCAGTTTAACTGTGAAACTCCGGCAAATGTGTCTGAAACGGAGATATACGACTCAGAGCTAAAAACCATCGCTGCAAGCTTCCTACGTGGGTTCTCCACCGAACAAACTGGCACCCAGAAGCAGTTGGCGGTGGCGCTGCCCGAGCCAGCGGCGAAGAAGGCCGTCGACACCTTCGGTCAACGCACGTCGATTTACCGAGGAGTCACCCGGCATAGATGGACTGGTAGATATG
>c11839.graph_c0
GTTCCAAGTAACATTGCGCAACTAAAAGTAAGAAAAGCCATTTTCGCAAACTACGAGTGCATAAATCTATATAATTAGATAATGTGTAACAGATTTTGGAAATTGCTATTTCCACAGCCTAAAAGGCTGCTTCCACGACCCTCTTTCACGTGGGTGGGCCCCACTCATGTGAGTGGGAGACCTGTGGAAGCAGCCAAAAAGGCTG
>c1184.graph_c0
GGTGTAGATAAATGTTTTCAATTGATCCGAACAACTCATCAGTTAAGGAACAGCCACAGAAAAAGAAAAAAAATCCACTGGCTAAGATGTCATGAACAAATCAGAACATGTTAATTTAGGGGAAGACAAATAAGTGTTCAGGATCCACTAAGGCCTAATATCTTGGAACCAATGAAGTTCCATGCTATGCACGTTCACTTGGAAGAAAGACTACATATGCAAAGCTCGTCCAACATAGACTAACATCAACAATTCTCAAACACATGGTCATTCCTTCCAGAAAATATATGAAAAACTATTGCACACAGTTCAGTGAAATAAAAAATGAGCATTCAACCAAACATACCAGTAATGAATAAAATCACTTCTTGATAAACCCATAATCAATGTCCCTCATTTACAATATAATAATTTTAAGGAGGATAACAAAAAGGGCC
>c11845.graph_c0
AGAAGTTGGGTTCATTAATAAGACATGGCTAGCATAATAATCAAAGATAGAACCTGTAAGTGAATGGAGCAAATGTTGGTAATCATTGTTATCAAGATCTCACAGTACACTACATGATATTATTTCTTTCTGCCTTTTTGATTTTTTTTTTAAACACACATTCCACTTCTTTCAATACATATCTACTTTATAAGTTTATCTTATATAAAGAATACATTACGAGAGAAGTATGTAATTACAGAAATCAATCCTTGATATAGAGATTAATAATTTAACAGAATCATTCACCCAATACGATATGCATACCAACAGAGCGTGAAATAATTATGAACAGGTTCATACCACACTCCCAAATTCTTCTCATCCAAATAATTGAAACACTCTGTTGTAGTTGTTGCTTCTGCTGCAATGCTGCTGCTGATGTTATTTTAATTACTTACTCACTGTTAAAAGGTACCATGGAATTTCTGTTCTAAGATGGA
>c11847.graph_c0
GGAGAAAGGAAGAGCACTGGTGGAGCAGACTGCAAGATGCATTGATGATACTGTAATCAGGAGCAACCAATACATTTCAACTGGTGCTGTTTGGTTGTCCGGCGTACTGGACAAGGCCTCCAAGTATGCCTATGAGCTCAGCACTAAGAAGACAGGCAACCCCACCTTCATGAAGCAAAAATAAGCCACTTGGGTTGGGCCGGGGGTGACCGTATTGCAATTAAAAACATCTATTTCTATTATACTC
>c11848.graph_c0
GTGGCCCAGGTATGTGGATTTTAATTCAGGTCTTGAAAAGGTGACTGAATCAGAAGAAAAGGAGGAAGGGGTTGATATAGAGAAGCTGGGCTTCGCTTCTGGGGACAACCGAGTTCTGGAGGGGGGAATACGAGTGGAGATCGAAGGATGGAGCAAGCAGAAACTGGGGATGTCTCTAATGACCAAACTTCAGGCAATAAGGTTAAGAGAGAGGCGAGGGAGGCTCAGAGGGCTT
>c11849.graph_c0
GTTGGAAGATAATAGCCGGAATTGCCTCTGTTTTTGCAGCAATGTTTGGTACATATTGGGACCTTGTCAAGGACTGGGGGCTTCTCCATCGGAATTCCAAGAACCGGTGGTTGAGAGACAAGCTCATCATCCCACATAATAGTGTATATTTTGGAGCCATGGTCTTGAATGTGTTGTTGAGATTTGCCTGGCTTGAAACAGTGTTCAATTTTAAGATTCCTTCCTTGCATACAGAAACCTGGATTGCAATTGTTGCTGTCCTAGAGATCATTCGTCGTGGAATATGGAATTTCTTCAGGTTGGAAAATGAACATCTGAATAATGTTGGCAAGTATAGAGCATTCAAGTCAGTACCACTACCTTTCAACTACAATGAAGATGAGAACAAAGATGAGTAAAGTCTCACAACAGTGAACAAAAAACCCACCAATTTTTTTAAAAAAAAAATGCTAGAAGTGTAGAAAGAACAGAGGAAACCAAACAGAGGAAGAAGGAAAGGAAAATAAATAGGCATGTCTGTGAATGTAGCCAATTTTTCTCAATTGTTTTGGATGGATATTATTTTGTATATGTAGACCTTGGC
>c11850.graph_c0
AAGGAGACAACCATGGGCAAAGTTAGTGCTGGCATATGCTGAGAGTTGGAATTATATGGGGAGTAGGGTTACCGCACAGTGTTATTGTAGAGGCACCTTCGCTTGAGTGGAGATCGGAGCAGCCTGGGAGAAAGAACGAGGGGAAGTATGGTAGTTGGTTGTAGGCGTCAGGCTGTAGGAGATGCATTCCAGACTTAAGAGCATATGTGAATT
>c11853.graph_c0
GTTCAGAATAATAAAATAATGAAAATTTCTAAGACTCTAATTGGAGGAGTAGCTGAAGATATGAAATCTATGAATTCTGTCTGCAGAAAATTTGAAATTTGGTGGACCACTCTATGTTCTGTTCAAGCAAATTCATTAATGAATTTTTACGTTAATCTCTAATGTTGTGCTGGATGTCTGTCTCCCCAGCTAGGAGGTTTTGGTTTCCAT
>c11860.graph_c0
GGCGTGTAAAATGTGATTTCAGCAGAGATCTACAGTTCTAGTGGTCTTTCTTTGATTTTGATAGAGACCAAGATAGTTCGTTTGATCCACTTCACTTCCACTTCCGGTGAGGCGGCAACAACTCCAGGCTTCCACTCTGTCAAGTGACTCAAGTCAAATACGAAGGAAATCGATTAGGGATTGTAAACTCATCTATTGGTCTTAGATTGGCAGTAAAATTTACAGATTTTCGCAGTCTGCATTTCTTTTCTTCTTCTGTGTTTATCGATCCCCACTGTCTCTCTTTCTCTGCTGATTCTGAATTTTTGGTATGCTTAAAGCCTTAAACTTTATTTCTCTCTGTTT
>c11861.graph_c0
GAGGTGGAGATAACGCTAAAGGAGTGTGATGGTGATAAGGCTCCTGGGCCGGATGGGTATACTATGACTTTTTTCAAAGGTTGCTGGCACGTGATCAAGTCAGAGGTTATGGCTGCATTCAACTTCTTCCATGAAAGGGGCTGCTTCGAAAAAAGTTAGAATGCCTCTTTTATTGCGTTGATTCCGAAAAAGGATGGGGCATATAACATCAGGG
>c11866.graph_c0
TAGAAATTTAAAATGCACCGGGTCGGCGTTTGGCTGTTTCAACTTTCACGTTTGGCTTCCGGGTCGGCGTTAAGATCCAAGCCTGTGTTCTCGTTTACTTCTTCCAGACCTTTAACTTCCGCAAAGTCTTCCCAATCAAACGACGGTCTCCACGTCGTCAACTTACGGCCGCCGTCGCCGTTACGCTTCTCGAAATACTTGATTGCCACTTGTATCCGCCGCAGAATCGCGAAAAACTCCTCCACCTCCTCATCTTCCGTCGCCGTCTTCCCTCCGTTACCGTCACATACTTTCGTTCTCTTTCCGTCCACTTCTCCGTCATCCGTCCGTTTTCTCTTCTCTGCCTCCATTGCAGTTAAACGCCGTCGTGTAGTCACCTGCAACAAAATATCAGGGATGGCTGTAGACAGGTTTG
>c11872.graph_c0
AGCTCATGCATCGTGTACCTGGCACTGCGTTGGAGCAAATCGCCCCGGCTGGCTGACTGCTGAACAACCTGAAAGCATGTATTGACAATGGTGCAAACAGCATGATCCGTGAGCAGAACTGAAGCTGTGTGTCTCATGATTGCAGTCAAAACCTGTAAAATTCTCATCATAACAGCATCTTCAGAAACCGGGTCAGTTTTCTCCAGCCGGCAGGTTGTGATGGCGGACATAGCTGAATTTATAGCGTCTTTGGCGCCTGCTGTCTTCTCGTCGAATATCTGA
>c11873.graph_c0
AATGAAACTACCATTTTGATATGGAATGACATGTTATGCTGCTTATCAGAAAAAAGAAAAGGAATGACATGTTATACTAATTCTTGTATTAGCTACTATATAATGGATATGTAAGGATACCTAATTTTAATTTTGAGTTTGGAAGCTGTGATGTTGGCAATACTTTTTTATGTTGATTGCTAATTGTCACATAATTAGTGTCAAGTAACAAACAGAAGTTGATGAGATACACTACTGAATCTGCTTAAATCATTTTAATATTTCTGGCCATTTTTCACTTAGACTGAGCAA
>c11874.graph_c0
CATGATTAACAACTGGGTAATGTTATATTTTTTTTCTCCTCCCCTTCTGTGTATTTCATCACACAACATGGATCAGAACCAAAGTGAAGTCAGATTTTCGGAACCATCGGACTGGTACAAAGCAAATGACTAAATTTCCAATAGGCATGCCTTAATAATAGCTCAAAGAACCTGATTAATTTTGAATTTGCTGGTCCTCTTGTTTTAGTGGATTTACCTTTTAATCCTGGAACTAAAGAGGTTACCCTCTTTGACTTCAGTTAAGAGAGATGGGTAGATAATTTTTGAACTTGTGGGGTGGAATGCATATTCCTCTTGTACCCACCCTACAGG
>c11875.graph_c0
GATTTCATAATAATGATAATGTTACCTATGATTGATTATTTGGTGGGCTAAGATTATGAACAATTTGCAAGATTAGGGTTAGAAGGTTGGAAGAAAAGGTGTTAGGCTTTATATGGAAAATGGTAAGAGACATGGATTGATCATGAAGGTTGCTGGAATTTCAGAATATATGATGCTAGAATAGTATGATGTTAACTATTTCAGTGTAAAAAGTTCTGTAGGGTAGGGCAAGATCTATGGTTATGAACGC
>c11876.graph_c0
TGCCATTGACTTAAATGTCATAAAATCAGTGACTGAATTTTAAATTAATATAAAAATGTTGACTGAAACGTAATTTTCCCAAAGTGAAAACTTAATTTCATAACTGATTGGATCTATTTACATCTGAAAACCCTTGTTCTAACAACTTAAAACATTGAAATGCATGAAACTTGCACTTTCAGAGATCTACCACTTCAGCACTTCAAAATTCAATGTAATTTTCTCCAACCAAGGGAGAATGATA
>c1188.graph_c0
CAAAAGAGTCCTCATCTCCTAGAATGAGAAGGGTGTGAAGCAAATTAAAAAATGCATCCATTGTTTTGAATTCCTAGTCCTAGGTGTCATGATAGATTTGGGATTCCAAACCATACCTCTATCGGTGACACTGATATAGTCTCCATATCCGCTGCTATATTGAACAACTCTTGAAAGACAATCTTCAAATCTATCTCCCTGCACCATCGGTTGTGCCATAACTTATCCTCTGGCCATCCCTTACTTTCAAACCTGTATGGAGCCAAAGCCAAG
>c11880.graph_c0
ATTGTAATGGATGATATATGGCATATTCAGGCCTGGATTGATTTAAAAAAGTATTTTCCAAACAACAACAATGGAAGTAGAATCGTCTTCACTAGTCGGATCACTGACATGGCTTTGCATGCTAAACTTGATAGCTCTCCACATTTTGTGGACATTTTAACTGAGGATGAAAGTTGGGATCTATTCCAACAAAAGGTATTTGGG
>c11885.graph_c0
AAAGGTTGGAAAAGGCTTGTGTAAGGATGATAAGGCTCAAAAATTAGCTTTTCAACATTGGATTGAAGCAATTGATCCAAGGCATCGATATGGTCATAACTTGAATCTGTACTATGAAGAATGGTGTAGAAGAGATGCAGTGCAGCCATTTTTCTACTGGTTGGACATTGGAGATGGCAAAGAGGTCGATCTCAAAGAATGCCCAAGATCAAGGCTTCAGCAAGACTGCATCATATATCTTGGACCTCAAGAGAGGGAACACTATGAATACATAATAGCTGAAGGGATAGTGGTGCACAAAGAAACTGGAAATCTCCTTGATACAAATCAAGTAGTGCAAGGTTCTAAATGGATATTTGTGATGAGTACCTCTAAAAGATTGTATGCCGGTGAGAAAAGGAAGGGATTGTTTCATCATTCCAGCTTCCTTG
>c11886.graph_c0
AGAACTCCCTGTAATCCCCAAAATAAATTTTTTAAAAAATAAGAGCTCAATAATTAATAGTCCGAATAGGAATTCCACCTCCTCAAATGACTTCTTGTTCCTCTCTCTCCAAATAGTCCACCACAAGCATAAAGGGCCACTAGCTACATCTCTCTAACTCTCCTTCCCATCCAATGACCTCTCCAACTAGATAACATCTCTTCAG
>c11887.graph_c0
GGACAAAGTACAATAGATGTCCCAACCCCTCCTAAAACAAAATGTCCACCACATCAATTCTGAAGGACAGTCCTACATTTAAACTCATAAAGACATCAAAAAGTTCAGCTAACCTCATGGAAGCCACACCAAACCTTATTCCTTGAGACCCACACAGTACTCTCATGACAGCAACTCAAAGAGGCCAACCAACCCCATAACCGGGTGGACCCCATATGCTCAACTCAATACCTAATCATTTTCAATACGGTCTGAAAGTCCATTCTGATTTGACTAGAACTGTCATGCTCTAGTATTATGCAGGAGGGCAGTGCTACAG
>c11893.graph_c0
AGATTTGGAACATAACCTCCCTGCGGGGGAGCCCTTTGGCGAGTCATTTTTCTTCAAATACGTCCAATTTTAAATAAATTGAAGAACTGAGCTTGAATGATAAAAATTTATCTTTTATAAATCCTCTCACTTCTTCTAATTTTTTCCTTTTATCTATTTGGGAGATTTTGATATTACTCTCTGAATTATTTCTTCTCCCTTAAAATCATTCCATCGGAAG
>c119.graph_c0
GAGAGAGTAAACGAAATGTCCGAATAAATAAATAGATAAATTTCCATCCCAAGTTGAGAACCTTAAATATGAGGCAGTTGGAGTGGTGGCATAGTCGGGCTATGGTTTATTTAAGAAAAAAGAACAGAAGAAAAAAGATGGTCATAATTTGGTGTAGATGGGGCATTTACAATATTGTTCATGATCATGGTTATCACAAATGCTAAC
>c11902.graph_c0
GTGAGATGTCCCTCAGAAATTTGATCTCTTGGAATTCAATTATTTCTGGTTTCCAGTTAAATGGATTTCCACAGCAGAGCTTAGAGCAATTTTCTGAGCTGCTGGTGTCAGAACTGAGGCCAAATCTGTATACACTCACCATTGTTTTGAGTGCATGTGCTAGCATTTCAGCCTTGAGACGTGGGAAACAAGTCCATGGCTATGCTATAAAATTTGGGTTTTTTCCAGAGACGTCTATAGGTAATGGCCTTATTACATTGTATGCAAAAAGTGGGGATTTAGATTGGTCTATAAGAGTGTTCAATTTGATGATTGAGAAAGACACCGTTTCTTGGAATTCCCTTATTTCTGCTTATGCACAGCATGGAGAAGGAAAGGAAGCCGTCAATTGTTTTGAGGCAATGCAAAATTCAGATGGGATCAAACCAGACCAGGCCACTTTCACTGCAGTTCTTTCAGCTTGCAGCCATGCAGGTTTAGTTGATGATGGCATTTGGATTTTCAACTCAATGGTAAATAATTATGGTTTGGAGCCTGGAGTGGATCAATTTTCTTGCATTATTGACCTTCTGGGTCGAGCTGGGTATCTTGATGAGGCAGAGAGACTTGTAAACAATAAGCATATTGAAGTCTATTCCAGTGTGTGGTGGACACTGTTCAGTTCATGTGCAGCCCATGGTAATGTAAGGCTAGGAAGAATTGTTGCCGGGTTTCTTCTTGAAACTGAACTAAATAATCCAGCAGTTCATGTGCTTTTGTCAAATATATATGCAGCTGCGGGGCAATGGGAAGCGGCAGCTAATGCAAGGGAATTGATGAAGAAATACGGGGTGATGAAGCAACCTGGCTGCAGTTGGATTGGGTCATAAGATCATGAA
>c11905.graph_c0
GGAGTAACTGCTGGTGAGAATTGGGTAGAGAGAACGTGGAGAGTAAAAGAAAGGGAGGTGGTGATGGTTCAATAGAGGGTGATTTCAGTGCGTTATAGAGATTGGGGAAGAGAGAGGTGTATGTCTGGTACTATGGTGTTTTTAGCTAGGATGATGCTGGAGGTTTCTGATGGTGGGTAGTTGTTGAAAATGGGTTGAGCAGTGGTAACCGGCTGGCTATGGTGATGGTTTAGATTGTGGTGGTCAGCTGTCAGGGAGAACAATGGAGTGGAAGGT
>c11906.graph_c0
CTAATTCACACAGCCATTGAAAACATTCACATGCATGATCAAAGAAACCCTAGAATTCTTCGCCAGCCTGCGAAGAACCTCGAAGTTCCCCAACCCCTACACCTTCAACAAGTCCCTCCACCACCTCATTCGCTCCAACTGTGGTGACCTCTCTCTCAAACTCCTCGTACATTTCATCTCCAAAGGTTACTCTCCTCACCTCTCTTCTTGCAATTCAATCATATCATATTTTTGTAAACTGGGAAATCTTAATTCTGCTCATAACTTCTTAAATTCGATGCCGGTGTTTGGGTGTTCACCCGATATCGTTAGTTACAATTCTCTGATTGATGGGTATTGTCGGGCGCACAATATTAAAGGCGCGTGTTTGGTAATGAAACGGATTTCTGGTGGGAAAATTAGGCCAGATTTGGTTACATTTAATATTTTGTTTAATGGGTTTTGTAAACTTGGGATGGAAAAAGAAGCATTTGTGTGTTTGGGTTTGTTGTGGAAATGTTATACGCCCAATGTCGTTACATATAGTACTTTTATTGATATGTTTTGTAAAATGTGTAATTTGGATATGGGTTTTAAAGTGTTTGGAGATATGAGAAGAGATGGAATATCTCTGAATTTGGTTGTTTTTACTTCTTTGATTGATGGGCATTGTAAGGTTGGTAAGTTGGAAGTTGCATTTGAGTTGTATGATGAAATGCGTAAATTGTCGCATTCACCGAATGTGGTTACTTATACGGCCTTAATTGATGGTCTTTGTAAACAGGGG
>c11907.graph_c0
GTTGAAATAGATTCCTGGTAAGCATAGAAACTTAAACCTTTAGGTTTTGATGATGCTCTGATAAAGAGAATATATTCCAGCATGGATGGAAAAGTGGCACATATCATTGTCCTTTTACACTCAATATTGAAAAGGAAACATCAGGGCAAAACCACAAATGGGCATTCAAATATGAAACAGAGACACGCATTGAATCATACCAGTGGCTAGATATTCTGGAGC
>c11909.graph_c0
GTTGCCCTTTGACCACACCATCATGTCATCCCCAGTTCTTCGAACACACTGCCTACTCAACAGCCTCAACAAGTCCCCCACAGACTGAATTCCCAATCATGAAAATTTCTTCTGAAGAGGGGATTGGTCACTTGTTCTTATTGCTTTTCATTTCTCTCCGGATGAAAACCATTTCACCTTTGTATTCCAGCTCACACTCTTACA
>c11914.graph_c0
ACATAGGGGTCATTGTCCCTTTCCTGCAATTGAGAGCGTCCACAAGCATGTCCATCTATGCTTATGTCTGTGTTTTTATTTAAAGGAGCTGTTTGGAAAGGAGTGGAATCGGTTTTAATGGATATAATATGGGTCTATTCATAGCTGGCCCTAGTTTGGTAACTCTTAATGAAGTAAAATCTGGTTTTTGTTCCGTCCAATTATGAGCAAGAAACGGGAATGCATAAGAAACGAGTAGGGGGGTGTTCTTCATTAGGACCGGTTTCTCTGAAGCGATTTTCACTACTTTCCCATCCTCAAGGCCAGGATGAAGACTTGCAGAGGAAAAACTCTATTTTGATTCAGGATGACGAAAATGAACAACAATCTCAATATCAATCTCAATCTCCTTTAGAAACCTCAG
>c11917.graph_c0
ATATGAGAGAAACTTATTTGTCCAGCCTTTAACTTTAGTCAACATTCTGTCAATCAACGATTTACAATCAGCTGCCCTCAGTTTTGTGGAAATGAGAGGCACCCCTAGATATCTCATAGGCAAACAACCTACTTGAAAGCCCAGGCACTGAATGATTTCTGCTTTCTACTCTCTTGCCACGCCTCGCAATGAAGACATTACTTTTAGTTTCATTTGGTACTAGACTTGAGAACTCAGCAAACCCTTCAATGGTTGATTTTAGAATAGACGCTGAAGTGGCATCACCGTGACAAAATAGCATCAAGTCATCAGCGAAACAAAGATGTACCAACTGGGTTTGCTTGCACCTCCAATGATATAGAAAATCTGATCGCCCAG
>c11917.graph_c1
TTTCTCTCATATGTTGGTCGCTTACAATTAATCAAAAATGGTTCTGTTCAGTATCAAGGTTTTCTGGTCAAGCCACTTTGTGTTACCAAAGAAGGTTGTCACACAATTGGAAAAATGCCTCCGTCAGTTTTTATGGACTGGTATTGCAATGAAGAAAACGGGTGCAAAGGTTGCTTGGTCTGAAGTTACATGCCCCAAAGAA
>c1192.graph_c0
TTTTATCCCAAACAGGAATTTTATTCCATGTTTGGAACGGTCGGTTTAGTGGGATTAATTTGTCCCCGGGATAAATTAGTGTGTTATACATGGTATTATTCAAACCCATGGGGGGTGGGTTTGAATAGTCCGGGATTAAAGGTGGTTGGGATTAATGGTTAAATGACACATATGCCCCTGAGTATATAAAGGAAGGTCACAATCTGGGCTAAGAAAAATGTGAAATTCGATCTTAGGGGTAAAAATGTCATTTCAACGTGCAATCCGTAGCCAATCCTGACCATTCCAAACAAAGAGTAGTATTATAACATGCATTAATGTGTTTAGTCCAGCTCATTCCAAACACAAGATGGAATTTCATTAACACACTAATTAG
>c11920.graph_c0
GTCATATCATTTAGAGAAGTTTTACATCGTAGCAGAGTCTTTGGTTTATCAGTTAATTCTGCTGTATTAGTTCCATACAATGTTCAACACCCTAAATGCACCAATATACAACATTGTAAAAAATTGAGATATACAACAATTTAATTATAACATAATCTTTGTAGTAACAGATCTAGAGGTTACAGCCCAAGTCTCATAATAAAAGACTACAAAGCTAGAGTAGGCCACATGAGGTTCTAATGAAACCACTGAAATTATGAATTGCCCGATCATGAATTAATAAATAAATAACATATAGAGTTCATAATTATGATATATCACATGCTGCAATCAGTTGACAGACCAATGATGAATGGACGTACCAATATATGCAAGTGTGAAGAAA
>c11923.graph_c0
CAATTTTTCTTTTTTTTTTTTTTTTGGTTAAGCTAGAAATATGGATTCTGGTTACGCTTGCCAAAATGGAGCTCTCTCTCCATTGATTTAGGGTTGATCGGATTCGGATCTAATGTACCTAATATTCGCATTATTTGCATGAAGTGGTTTGTCTTCTTACCCCAACTCTGTTTTTCATGCACGATAAATTCTCACTCATGTAATTTCATGTAACA
>c11924.graph_c0
AATAGTAAAATGAAGCGAGAGTTGAAGAATCTTGTGTCAAGTGTTAATTATGATGGAGGAAGTGTGACAAAGGGAGCAGAGGTTCAGGGGAAGTGTCTGCAAATTCTGAATGCTGATGATCAATGAAGCTACGAATGATAATTTGGAATGTGCGTGGGCTTAACAGCCACAATCCGAACAAGCATTCAGTAATCAAAGGGGTTCTGCGAGATTGGAGGCCATCTATTGTGTGCCTGCAAGAAACAAAAAATGGAGAACATGGAAGCATCTACGGTGGGG
>c11926.graph_c0
AGTTCTGTATTAGCAATATCCTGCAAACACAAATATATTTGATGTCATAATAACAACACAAATCTCAAACCAATACTTTAAATCATACAATTACAAATAGATATTGCATTCGATGAATCCTGGTAATGTAAATGCAGAATATAATTGTGATTTTACAAAGAATATAACATATATCCAGTGCTATAATTATAAAACAACCAAA
>c11928.graph_c0
TGGATTTGTTTATTTTTGTAATGATCTTGAGGACAAGGTCATTCTAAAGGGGGATGGATGTTACGTGGCTGGGACTTTGTTACACACCTAGCTAGTAGTGCATGTTGGCCCATGTTTCATGCATATGGGTTACTAGTTAATTGGTGGACTTTAACATTGTTTCAACCAGTTTGTTATTTTGTTTACGTAGGTGGGTGTGTTACTGAGACTTGGGGACCTTTTGTTCATATGATTTCTTAGGTATTGGAGTGGTGGGTTGTTATGTAAGTAGTGGGTGGTTATGTAAACTCTTATTTAAATGATTTGCTGTGAATAAAAAAGTTATTTG
>c1193.graph_c0
GTTAAATTGAATTCTTTTTGAGACTTCTTCAGAAAAATATCTACCCATCTATATCTATATAGAAGAAGAAAAGTATAGATTACTATGTACCGGCTGAACCAATGACTATTCATGATTCCATAATTGAATCATTTCCATACCGGTTCCAAATTAGAGGCATGTTATGGTAAAACTTCGTTTGAAACGATGTGGTAGAAAGCAACGTGCGACTTGAAGGACACGATCCGTTGTGGATTCTTACATCCACCATTTTATATAGGAATGAAAGTGCTCTTGGCTCGACATCGTTTGTTCTGTTCCACTAAAACCCCTCTTTTTTTGTTGGGTTGTAATGTAAATAGTACATGATGGAGCTCGAGT
>c11933.graph_c0
CAAGAACCTGGAGTTTGTCAGAATTCAATAAAAGATTTTCGGGTAGAAAACTGGTGAGATTGTTATTTGCAAGAATCACGTTTTCAAGATTTGGGCACTTGGTGAACAAGTTCTCTGGAAGTAGACCTGCAAGTCCAGTGGAAGACAGTACAAGCTGTTTCAATCCATATGGGAGTTGAAGCAAAGAGGTAGAATTTACAGTAAAGGAATTCGTGGACAGATCAAGGACAGTTAACATATCTAGAGGAGCCAGAGCAGAGAAAGAGATGGTGCCAACCAGATCACTCTGGCTGAGATTGAGTTGAGTTGCTCGTCCAAGAGTGCATGTAACTCCATACCAACTGCATGGATTCCTATTGAGCTGCCACCCTGAGAGGACTCCTTTTGGGTCCTTTTCTATCATCTTCTTGAACATAAGAAGAGCCTCAGCATCTGTTTTGATCGATGAAAAACCGCCTTGTTCGGCTGCTAAAACTGAAACAAACACCATAAAGATTAGTGCTAGAGGAAGATGAAGGAAAAGCTGTAATGGGTTGCTCTCCATTGGAGAAACAGGTTGCCGGAACACAAGTTAG
>c11934.graph_c0
TGAATTGCAGTTTGTTGACTATTCCAGTTATGTTTGTAATAAGATGTCATTGGCAATAAATGATCCATTCTCAGAGTGATCTTCAGCAGTTAAGATTTGGCCTCTACTTAATGATCAATCCACTAATGAATATATAGAAATGTTTATCATCCAAGTAGCCAGAAAAGATAGATTTTGTGGTGGCATTTTAGAGACCCATTAAATGTTGCTGGTTTTCTTTTCCCTTGCCATCATCAAATCCAGTTGATGTGATTGTAGTAAATGCATTCACACAGTATTTACAATTATTTCTTTAAAATCATCAAGA
>c11937.graph_c0
AAACTTAATAATCTCCAGTTAACCACTGTATGTGGTTGACTTAGTGAAGAGCATTACTATAGATGCTGCTCTCTGAAAGTATATTTGGTCATATATAAAACTAGTGTCAGCCAAGACCACTGAACCATGTCAATCTGTTTATGCTGTTCACTTCTGAGTCCTAGCACACCAGACAACAACACTCCTGAAAGCAAATGTAACAACTTCGTGTGCCTGAGAAAGTT
>c11939.graph_c0
GCATTTTTCATGTCAGAGAGGATTTCCAGCATTCAACAGTGAGCAATTAATGTTTCTAACTGCATGTATGTCAACGGTTTTTATTATATTTAATATACATCAATAGATTTCTTTAAAAGGAAAAGTATTTGTTAGGTTTTGCATTTCCTGATAGTTACATTGTACTATAACTTACTATGCATATGCACTATGACTAGTTTTTTTGTCACATCCTGCATAAAGATTTTCAACTTATTATGTATGCTGTATGCATGCATGCATGCATATATAGCACAAAATCAAGTTAGACAAGAACTATAAGAAATAATATTATTATCTTAATTGCAT
>c11940.graph_c0
GCAAATCATCAATCTGATTACTAGGTCATTTTGTTTCTTAATCAACCCAAAGAAAGAGAAAGAACTAAATTCAAAAAAAGAAAAAATTTGTTACAGTGAAGGTGGCATAAGACTCACTCTAATATTCAAAAGATTTGTGATTAATTAGATAATTATTAAATTACACACAATGGCATTGGGTTATATTTAGCTTAAAGAAGTGAAATCCAATTCCGTTTTGAACATTGTTTTTGCATTACAAAGCCATAATATTAGAGGTCAGAGTCAGACTGATTAACTACTGTATTAT
>c11948.graph_c0
TTATGAGAATACCTGACTCTAAAACATAAAGAAACATACATAAAATTAAACTAACAGCAAATTAACTTAAAGTAACCCAAAATAAGACTCAAATAAACTCAAATTAAATTATGTAAGCCACCAAATGGGCTCTGCATCATCTAGCAGGTGCTAAATTAAAGCTTGGGCCTTCGAATCATCTTTCCATTCCTTCTATATACTTTATAAGGATGCTGCCACTTG
>c11949.graph_c0
ACTTTTGACTGACCAAAAGATGATAAATGAGTCCTAAGATGCATTTAGGAGTGATTAGGGTTGAAAAGGTGTGAAAAATAGCAAGAAAAACGAAAAAAGGGAGAGAGTTGCAGGTTTTTCTAGAATCTGGCGACCAACGCCAAAAGTGGTGGCCGTCGCAGGCGAGTCAGGCTGAGTCTGACGAGTCAACTCGCTGAGTCAACCGAGTCA
>c1195.graph_c0
GGGGAATGTAAGCATGATGGAAATGGTAGGTTTGAATGCACCACCTTATTTTTTGATAAGTAATCTGTAATCTATAGATAGCACCAAGAGGGTGCACCCATGTACATCCAAAATATACACCTACGCTCTCAAGGAGCTCAAAAAAGTTGAAACCCCTTGTAACAAAAAATAAAGGGTGCTTAGCACTATAGCTTTTACATTCCACACTGGGGACTCTACACTATAGCTTTTAGGGAAAAAAACGTCTATAAATACATACTGAAAGTATATTTCTTAACCAACATGTTATGCCCTTTTGTTTCTTTTTCTCTTGTAGGTGTGAAAGAAAATTTGGGCATTAGCGAGTTGTTCATATCAATAGCGTAACTTGTTCATATTAATCATTAAGATGCATTTAAGTTTC
>c11951.graph_c0
GATAAATGATGCTGAATCAAGTGTAGCAGAATAGTCTGGGGCATAGACGAGATTACTTTTTGTAGTGATGTGCTGTGTTAGTTTGATGGTAACTTAATACAGTACTCCTACCCTTGATCTTTCTCGTCAGGTCGCACGGCCCATCTCCTGTGTGTAGAGATGAGATGATGAGATGAGAGATTTGGAGATTTTGGAGTTACA
>c11956.graph_c0
GATTGGAGGCATTTGTTTGCAGACACTTATCTTAATAGTGGTCACTTCAATCAGAAACTGGAAAAGAGAAGCTGAAGAAGCGGAAAGCCGTGTTAGGAGATGGGGAGGATCGATTGCAGATCATTGATACCAGTAAAAATTAAGATTAGAAGGGATGACACAGGCAAACACCACTTTTGCAGAGAGTAATGACGAAGTGATGCATCATTGTGCTTGGCATGCTTTATTCATCTCAGTGAAAAAGTTAGAAAGGGGTGAATTACACCATCACACCCTGATTTTTTTCTCTGAATTGTCTAACCAGCCAATAAGTAATTGGATCCTGATTATGTAAACTTGCTGGTGTCACCTCTAGAGCTTATGCTATTTTTTAAGAATTTATTCTCGAAGGAGTGTAATACTACGA
>c11957.graph_c0
GGCACTTATTTGTTTTGGGGCAGCTTTTGCACCCTGTTTTTTTCATTTGTGTTTGCAAAAATTATTTTGAGAAACATGTTTAGTTGTTTGACCAAACTTTGAAAACTACTTTTATGTTGACTTTGCTTCTCCAAATGAACTTTTGTGCATTTGGTGAAGCAACCCTAAACACCACTACTTCATTCAAACAAAGAAACAAACTCAAGAACCCAAATTTAGG
>c11959.graph_c0
GCCTACTAGTTCCTCACTACCATCGGCCACCACAGTTCACTGTTGCTGCAATCCCATCGTCGCCGACCAGATCTAGTTCATCGGTCTTCACAGAACAAAGTTCGTCTCGTCGTGATCAAGATCCACCCCAGTCACTACATCGATCCCATTACTCCACCAAACCTTCAGCACAGACCCTTCACCATCGCGCCTCGCAGTTCCTCGTCACAAACCTACATCCTCATTGTCTTCGTCATCA
>c1196.graph_c0
AGGACCCTGGATGCAATAGAGTATTCCCCACATTTGCAGTATAGCCACACAAGAGTGCTGCCTATGTAAATATTGCTTTGAATAGAATTCTTGATTAATTGGGCATGGACTTCCTTTCCCAGCAGTAAAGCTCCAATTGAGCCACACGCCCTAAGGATGCTTACCGCTGTCAAGTGGGTAGCAAATATTTTTCGTCTTTTCATTACCCGAAAGAGACTTATGGCCTCTTCACCAAGTCCATTCCGAGCATACCCCGCCATAATGGAAGTCCATGTAACCGTATTTCTCTTCCTCATTCTGTCAAACACTTTCCTAGAATCTACAATTTCCCAACATTTTGCATACATATCCACCAGTGAAGTCCCTATGAAAACATCATTTTTGAAAATCTTCTTAACTACGGCCCCATGTAATTGCCTGCCAAGTTTCAAACTGTCCTCATCTCCACATGCCTTCAAAACGCTACACACCGTAAACTCATTAGGGACAAATCCATGAGAAAGCATTTGTGAAAACATGGCAAAAGCCTCCTCTCCCCACCCATGTTGTGCGCAAGCAGTGATCATCGTTGTCCAACAAACTACATCCCATTCTGGCATCCG
>c1196.graph_c1
GGGTCCTCCAAGAAATGCCTCTTAGAGATGTTGTCTCATGGACAGCCATGATTTCTGGTTGTGCTCGTCTTGGGCATGAGTCTGAGGCTCTTGAATTCTTGAAAGAAATGTTGGGGGAAGGCGTCGAGCCAAACCCTTTTACCTATTCCTCGGCTTTGAAAGCGTGTGCTAAACTAGAAAATATACAGCAAGGGAGATTGATTCACTCCTCTGTAAACAAGACCCCTGCCTTGTCTAATGTTTT
>c11964.graph_c0
GCTATCCTATAAAATTCTTCCTTCTATATGGCTGCCATAGAACCCTTGGAAAAAACACTTCCCCCCACCCCCTTCCCTTTTTCATGATAAGTATCTCCCCTCCTGAAGAAAGGATCTTCCCTGCTTTAATTCTGTAGGAAACATCCATGTTAATCCTCATTCCATAGATAATGAAGCCTTAATGCAAGCAGTTACTTTTTGGAGTATCTCTTGGCTTTTGTAATCCATCATACCGATGCCTAGTTTTACTTAAATTGCATATTATTGTGCCTTTACCGTTTAATTATATATTCTACA
>c11967.graph_c0
TTAGCTTAGCCCAAAAAGTTTTGGGTCAAAGGGGTGACCTTGAGATTAACCCCAATCAATTGGAAGTCCTACATGAAACCATAGGAATGCAGCGACATGACAAATCCTAAAAAAATAGCACACAAACACATCAAGGACACAATGACCAATAAATACCTCTTCATATATGGTTGTATAAGAAGCCTAATTATTCCATTTTTTAGAAG
>c11967.graph_c1
GGGCTAAGCTAAAAGTGAAGTCTGGGTTATGCTCGATCAGGTTTTCGTGCTTGAGTGGGTGTTCCAGCTGAATTTGGGCTATGGTTTAGCTTGAAGCCTACCTATCTTGAAATTTAATTAATTCCATATGTTTCTATTTAAATGACATACATATATTATTTGTTGTATTTTAGCTAAATCCACGAATATAGCATAGTTGGTCACCTAAAATGTTTCAT
>c11968.graph_c0
GGATGACCTCCGTGGCATCTCACCGAAAGGCATAACCACAGCCAACTTGGCTTCAAAGCTTTTCTGAGGCAAAGGAACCTATACCAAGGGAGGGCGATTCCTCCCTAAACTCTGGCTCCATGAACACTTTCTCTACCTCATGAGGCGCCGGCTTTTCAAAATCTTTGGTCAAATCCCGCACATGAGTATCACAAGGGGAAAGGACTTCAAACATATTAGGCGCA
>c1197.graph_c0
TTTCTAGGGACAAACGTCCTCCAATCATTCACGGAATTGGCTCGTGTCCATGGCCCAATCTTCAAGCTCTGGCTCGGTAGCAAGTTATGTGTTGTTTTGAGCTCTCCATCCATAATAAAAGAGGTGGTAAGGGACCAAGATACAACATTTGCTAATCGTGACCTAACTATAGTTGGTTCGATTTTATCAAATGGTGGAAGTGATATTGTGTTAGCTCCTTATGATCTCAATTGGCGCCTATTACGCAAGGTATTTGTGCGTGAGATGCTAAGTAATGCCAAACTTGATGCCTGTTACACGCTGCAAAGACACGAGGTTAGG
>c11972.graph_c0
AAACATTTGAGGAACTTAAAATAATTGGAGAGAGTTATGGAGCAATTATAATAGGATTAAAACTTTTTATATGATATGTAATTTCATTCAACAGATTTATGCGGTGAAGCTTTCTTCTTATGCGATTTGATGGACAATTCCATTTAGATATGGTTTGTGCTAGGTAGAGAAGTTCATACACAGTCAGCCTTGTGATAATTAATAATCATGGGAGATACAAAAATTATTAGTTGATAGAATTATTAAGTATTAATTTATTTTTATTGACCATTAACTTCTCACACATATAGCTAGTCAACACATGGCATATATGATATCATGATATACATATGTATGTGTAAATGTATG
>c11974.graph_c0
GTTCCAACTCCTCCGATGATGGGCTATAAATGGGCAAGTTAAATGAGTCCAGTTTATCTTTGCTCAATATTCCCTCATTTGCCATATCTATAAGGCTAGATTCCAAGGGTTGGAAATGAGGGCTAAGCGATGACTGTGCCGGAAGTGTCCCATTCACTCGACCGGGAATTAGAAGCGCCATCAACCCTCCGGGAGCAAGCTCTTGTGCTCGAGTACCTAGAAATGTTCCCATGTCCATTGCATACTGTGCTGAATAAGCCTCACCAACTTCCTTTGGAGCATTTGCATAAAGAATCCTCCCCTTATTGCAAGAAGGAGAGTTCAAGTCACAAACTTCTTGTGGCACCTTAGAAAGCCATTGGAGTGCATATGAAGAGTAAATAAAATTTAGAGAGGCCTTCGGGAACAATCTACCACAAAAAGAGCCAGGAACTCCAGCTGCAAAATACTTCCTATCTGGAGGAAGATTGATAAAGAGAGTATTGAAATCATTTGAAACGTGGTCATTGAAGAACACTTGAAATTCCAAGGGGCAAGTTTTGTGGCCCTCAGCTTGGTATTTGTGTTCTATGGCTTCTATTA
>c11975.graph_c0
ACCAGATTTAAAATATATAGTGTACTGCGTTCATGTTTGCGTTCTGCCATAACGATCCATATTGAGGGGATATTGTGTGCTCTCTTATTGAGGGGGTGGTTTGGGCATTAATAATGGTGTTTTCAACCAGGGTCATGGAAGTTTTCTAAAAGAGATATGCTTTGGAGTTGTAGTCTTGTAGAAGCGAAGAATGGTCGCTCATGGGGTGGTTGGGCACTGGGGGAGGTGGGATTGTCGCATGGTGTTGGTATTTGGAAGAGCATTATGGAGTGGGGGAAGTTTCCCATGTTTGTT
>c11982.graph_c0
TATATATATATATATATTTACAAAATCAAGAAATACAATAACCAGGTAATCACAATCATCAATAATGCTGATGGAAAAAATAAAATTGCTCAACTTCAATGGAATCTGCTACTTCTCCTCCTTCAAAGCTTGTAGTTGGAGAATCAAGTGACATAGGCAATGCCAACAAGCATTGGATGAAGCAGAGAGCATCACCATGGTAACAACGTGATGACAGTCATGGGGAG
>c11985.graph_c0
GTGTTTGGCCATATAAAATCACTACCATATGGAATGTACATTGTGTTCAGGGGTGTATGACCATTGAAATTATTGTTGCCAATGTCAACTGCGGAATCTCCAAATATATATAAAGCTGGTACTTGCTGAGCTTGACATGTCATAAAAGACGTTTGATAAAGATGAAGGAGAAGAGGATAATAGAAGAGAACAAAAATGGATGTTGCTTTCCCCATCTTCTCTTGAAAACTTGACCTGTGAAGCAGG
>c11988.graph_c0
GATAACCACAACCATAAATAACCATCTAACGGTACTGGACAGTTAATGAGGATAAATGAAATCAATACCAGAAATAGAAACCAGAGAGAGCACTAGTTGATTAGGCAGCTTATTATATTGACAGAGACCCCCAATTTAACACCCAAAAATAACCCCCACATTTTCAATCACCGAATACCCAATGCAAAAATCGGAACCTAGAAACCCAAAAAATTTCACAATTTTA
>c11991.graph_c0
AAAAATGACTTCCTTGAGCATTATCAAGCAATTTCCTTTCTTTGCGCTTCATTCTTGCTGAGGACTGAACATGGGGTTAATCCACTAAAGATTCATTAAAGGTTGATCTTAATCCTTTGTGTTGTGTGCTGAGACGTAAAATTTTCAGAGGTTCAACAACAAATTGGTTTTAGTGATTATTTAGGAGGAGGCGAAGCTGTTAGATACAAACTGAAAATGAAGCTCTTACACAAACCTTATAATGTGTTTAACCTTATAATTTTTTTGTTAGTGGCATAGAAGCAGATACTGAGGAGCTGTTTATGTGCAAATTGG
>c11993.graph_c0
GGGGGATATTTCATTTTATTTTTTAAAACCCATATCACCTCTTCCTGGTAATCTTCAATTTTATATAAATCTTGGTAAGTAGAGTAGCAAATGAACAGAGCCAAGCAGTGTTGCATGCAGCTCTGGTTCCTTGAAATTTTGATTGAGTTCAAGTGCTGTGTCCCGCACTAAACTAGCATGTTCAAACTTGATTCATCCGAGCTTTATTCACAAGTCTTACCCGGCATTAGGAATCTGTACTTCTTACCAACACTGTATCCCCCTGGCGTCCAATTTGCCTAGGTATCATATTTTTGCTCCAAAATAATTTGGGCCATTTTTACAAGTTCAACTCTTTTGTCATATATAGGCTCATAACTTAAACCTAAATGTGTAATAAAATTTCAA
>c11995.graph_c0
ATTTTAGACAGGTTCCTGCTTCCATTAACTCTTACCATAATGGGGTCTTCTTGGGATATATCTGAATATAGGAGGTCCCACAGGGACTTAGTCGGATGCTCTAAGAGGTCTAGATACCCTCGTCATAAAAAAGGTCCCACAGGGGTTTATTTCCTGTCCAGATATCAAACCTCATGGAAATTTCTCTCTGTTCCCAATCCTCAAAGCAAG
>c11996.graph_c0
ACCAGATACCGTCATAATATCATACATGTGGATACCACAGACATAACTATGACAAACAGTGATGCAATAAATTTTCTTATATCATAAAGGAGCATAGCACATGCCTATATTACTTCTGCTAGCATCCCTTTATAACCTCGTCTACTGCAAATTGCTCAGTCAATCTGCGACACATCCTTTATTTTTCACCCTTTGCAAATAATCATTTCTTTGTCAAGGAAATGACTATGTTGAAGTACTTTGTTTTCTCCATGGACAGATGCTCAGCCACATGCTTTGCATACCTTTCAAATAGATTGTCAATGATAGAGTCTCCGAAATGACTAGCCAACTGAGGCTCCATAACAGCTCTTATGCAACTTGCCACATTTGCCCCACTCTTATGCTTGTCAAACA
>c12.graph_c0
ATTTTTTTCCTTTAGTAGAAATGAATTAATGAAAAGAGACAAACCGGTAAAGTGGGAGGACTGGGGGAAGATCTTTTTCAAGAGGAACAAACTGTCATTTTAAAAAATAAATAAAAGAATAGGGTAAATAGCTAAGAATTCTCTAAGATAGATGTACGGTGTACCTATGTTACTTGGGAACAGCTCCAGATTTAAATAGCTAAGAAATAGAGCACTGTAATTCTCTTGCAGGATCACATATTTCTTTGTATA
>c12.graph_c1
AAGTACGGAGTATATCAACAGCATGCGACCCAAAAGTAACCAGTACGAGTATTCTTCTGAGCAATGGGGTTTAAACAATTCATCAGGTCTGAGGCATACATGATTAAACTCCTAAATGTATACATCAAAAGGCAAGTTTTGTCAGTACAGTATCAGCCAATCATCTCAACTCGGGATTTCTTCCCATCTTTTAGGCTTAAGGAACAAAAAAGGCAAGGGTATTGAATAGTATTGACATGTCAGGAATCTGGTAAATATCATTATTGGAGCAGTGGTGTTTCATTT
>c120.graph_c0
ATCATGCATATGCATAATGAAAAAAAAATAAGTTCAGTAATCAATTTTGAAACAACTCTTTTTAAGTCTAATATGAGATTCAACCTTCCACACCAAATTTATAACCACTAACTACATCGAACTGGAGGAGATGAGATAAGCTCATACTAGATAGAATATATAATGAGATGACAGAGTACCATCAAGGCTCATCCAAGGAAAA
>c12000.graph_c0
AGCTGAAGCTTTTAGGAGATCCCCTAGTTCAAAACTTGCTCGGACGTCCATGAAAGTGAGCTTTCCTTTCTCTTCTCCTTCAATCACTCTCTTTTCCTTTCCCTCCTCTATCTTGTTGTCGTTGTTCTTCACCTCTTCTTCTGCAGAGTTCTTTCTCTTCTTCTTCTCTTCCTTGAGCTTCCTGGACTTTTTGCAGTAAACAAATAAAAGCAACCCAATGATAACTAGACCAACAATATCAACAACAATGAAAATGGCAGCAAAAGGTGACTTGGATGAACCGTCTCCATCTGACTTGGAGTTGGATGTATCATTCTTGATAGTACTACTAATGTAGTTGCAGGCAGTGGGAGAGGGTGGGCCGCACAATCCGGGGTTACCGGAAAATGATGAGAAGCTGAATGATTGGAGAGCCTGTGTGCTTG
>c12001.graph_c0
CGGTGCTTGAGATTGCACAACGTTCTCACCGTAGCGGCGCTGCCACCATCACAATTGCCCCAAACCCAAGTAAAAGAAGAGGCAAAAGGCACAGAGATATTAACTCTATCATCATCCATGGAAGATCCGATGGCCATAGTTCCTTACCATGACCCGTTTGATGATGATTCATGCACCAAAAACATCCTAATGTTCGATGAAGATCCCAGTCTAGGCCTTGATGAATTACCCTCATATGCACACGAACCTAATTCCAATTCTTTTCATCCTTCAATTCCTCAATTTGGTGATGACATCGCGGACTTGAACAATCCCTCAGTGGATCCATTTGTTTGGGATGTGTATAATCCTACAACCTACAATTGTCAACCGGGTCCTTCAGAAATTCAGGGTGACACAAACAACCAAGAAGCAAATCCCCAACAGCAAAATTGGGAATTTGGAAACCCAGTGCAACTATCTATGTGGCCTGTGCCACCAGTTCCGTATAGTTGCACTTGTTGTCAAGTGCTAAGAGAAATAACCCATTCCAATG
>c12002.graph_c0
CAATGATTAGTTTTTAGGTGTTAGCTCTTAGGAGGTGAAGACAATTTTCAACCTTACTGAAGGTTTTCAACCTAGATCTACAGACTTTTCCCGACAGACTAATTGGCATTAAAAATCCTTTCATAAAGAGAATGCTGGTTCATCTTTCATATATACTAGAAGCATGGGTGTATTTGACGTGGATATAATGGATTCTTTTGCATTACATTTGCAACTTGGGTGTACAAAAAATGTCTGTTTTGGCATGATAGCAACAATGATGATATTGAAGTATCAGAAATTGGCTATTGCAGGATGAACATAAACAGAAGCATG
>c12003.graph_c0
ATTGATTATTGTGCAAGCTGTATTTCTTTAGTACTTTTGAAAAATATTTGCTTATCCAGAATTTGGTCATAAGGACGGTACATCTTTATTACAAACAGCTGACTGGCACGATTTACTTCTGGACTGAATATAAGCTAGAGCCTGGTGTCATCAGTTTTGTGTCACATGTTTGTATTTCATGTAGTGAGACTGGCATGATTTACTTCTGGACTGAATATAAGCTAGAGCCTGGTGTCATCAGTTTTGTGTCACATGTTTGTATTTCATGTAGTGAGACTGGCAT
>c12005.graph_c0
AACAGAATGGTATTGGTGCTGTTAGGACCTATTTAAACCCGATTAACCCATTTAAACCCCCCTCTCTCTTTCACCCTTTTATGCCAAAAAGGTCCATTCAGATTAGGCTTCTCGAGAGTTACACCCTTCTCTCTCTTTTCTGCAAAATTCCTCACTCTTTCCTTTGTGCAATGTTTTAAAACCGGGTTCAATGAGCTGGAAAAGGGATCTGGTCACAAGTCACTAGTTCAACTGGAATCGAACCGTGATGT
>c12006.graph_c0
GGGCTACTAATACAATGGACACGAGTACCACTTGGTGAAGGCTACAGTCTATTCACCAAATGACATCAACCCCTACTTGCTCTTCCAAGTCACACAATGCCGCCACACGCAATCCACAATCATAACACATTCCAATGTCACATACACACACACCCTCATGTGCATCCAAGTAATAATTCACACCACATACACCAATCATTCAACCTTCAATTTCATTCCAAC
>c12008.graph_c0
ATCACGACCAAGCTCCATATTTTCTCCACGGACCAAACCATGCAAACTGATAAGAACAATGTAAAGCTTTTTTTCCTTGTTATTGTCCGACCATACTTCCAAGTTGGAGAAGTTTCTTTGGAACTTTTTCCTTGGGCTGTCTGTTAGCATTTCCCCCAGAGCATCTCCCTTCTCTCCTTCAGACAATTCCTCAGACATGTCTTCAGTGACATCCCTCCGTCCTTGTTCCCGCTCCCACTTCCGGTTTGCCATCCGTTGGAAATCCTCCAATTCCAACTGCTTCTTCTTGCGGGTGAGATGCCAAATACGCCAGCACATGTTCTCGAGCCTTGAGCTCCGTTCGCGGGTGTTGCGAGTGGCAACCACCTTGATCCATGTCCTGTGCAGGTCAGTCTCGTCGACCCCAGTCACCACTTCCTCCACAAAGTACTTTGTGGGATTGAAATGTCCTCTATCTCCCACGTTCACAGGCGTTGGCTTGTTCTCTTCTATAGCTGACGCCCCACTGTCCAGTATAGCCTCCAAGTACCCATTTATCCACTCATTCCCTGCCATTTTCTCTATCTCTTTCCCGCAAATTTTCTCAAGAAAATATTATGGGTACTTTTCCAATATCAATCCCATAAAGAATTAACCTTTATTAGAGTTCTGTTAGA
>c1201.graph_c0
AGAGAGAGAGAGAGAGAGATGTTGACGTCATCAGTGTTCAAGGAATCGCAGGATTAAAGCTCTTACACTCCATTAACGACTTCTGTACCCCACCCTGACAAAAAAAGAAGAAGCTAACCGGACACCGGTACAAGCAGTTATCCCCCAATCTGACCGTCACCGAACCCGGTTTCAGCTGCATCAACGGACTCGGTATTGGCCCGAACAAGTAGTTCCCTCCGAGAAATAGCCTCTCAAACTGGGACACCACGTTACCCGGTACCAGCGCCTTCAATGCGTACTGGATCGGTATCATACCAGTGAACTTGTTGTTCTCTAGCGACAAAGCCGAAAGTTTCGGCATCGAACCCATGAATGTCGGTAACAACCCGCCAAGGTCGTTGTTGCTTATATCAATGGCTATGAGCTCGCTCTGTTGACCCCAGTTACTCGGTACTTGAACCGACCCGAATTGGTTGT
>c12014.graph_c0
AAAAATCATATCAACGAGTGGGTCTCCAAGAAGGTATCCCGCTGCTGGATCTCCTCCGAAAACCTCTGGTACCACATCTCCCACAAAAATTCAATATGAAGGACAGAGTACTCTGTCTTCATGGTACTCATCTAGCCAGCAGTCATCAGCGGCAAACTCTCCTCCTCGGGGACACCCAGTGCCAGCACGCACCCCTCGAATTGATGGAAAGGAATTCTTCCGCCAAGCTAGGAGTCGT
>c1202.graph_c0
ATGATGAGGTCCAGTGGTTGATGGGCAATTGGGTTTTAAAGTGCATAAAAGTGAGGGAGAGATTGGGGTTTCCTGTCCATCCAGGAAATTTTCCGGTCAAAATTTTGGGCACAACTAGGCAGCTTTTTATGCTACAGTTTAATTATTGTTGATTTTGCGGAGTGAATCATCCATCACTAACTAATCTGGGGTTAAATGTGTTTCAATTTTCTTCTAATCTTC
>c12022.graph_c0
AGAAAATGCCACCATTAACACCCCTCAACCAGAACTTGAAGGCGGAGTTTGTGATATCACTGTCGTCAATTGTAATGGAGATAATTCAGATGTTAAACATGGTGAATTGCAAATCAGCAAGGTAGGAGGAGCTGATTCGGTTACAGAACACCACCAGCTTGAGTTTGTTGATAATATGACTTCTGAAGTGGAGCTTACTGAAACATCCCAAATGGAGAAACCTTT
>c12023.graph_c0
CGTGCCGCCGGGCACATACTCCATCATAAGATTGTACATGAGCTTATTGTTCTCCCTAGTAATGTCACACCCCTTGTATCTGACTATGTGACAACAGCTCAAAGAGGAGAGAATTTTTTGCTCTCTTTGCAAGAATTCGGATTGTGATAGCTCGACGGACTTCACGGCAAAAATGTCATCAGACCGGCGAGACGTGGCGACGGAGACGGTTGCGGATGAACCACGGCCGATGGTGTGGCCTCTGGTCCAGTCCATTTTTCTGGATAGTTGAG
>c12025.graph_c0
AGCTATGAGGCTGCCATTAGAGTGACATGACTCAACTTTTGAAACTAGTAACATATGAAACTGTAGAAACAATAATTAAAAAGAGAGTGGAGATGAAAACCGAGACATTTGTTCACCAGGTAGGAATAAACCAAGAGGAAGATGTAGCTGATCCAGTATATAAGATTAAGCCTAGTTTAGTCAACAGTAGACGGTCAATATTCAAG
>c12026.graph_c0
GATCAGCCTCTTAACAGTGTTCTTCTTTTTTAATTTTTTATTTGTTTTGAACCTCTTTAAATTGAAGCTTTGAATAATTGATTTTCATTTGTTTTTAGGGTCGATTCGAAACATGGCTATGTAATTAACTGATCAAACAAAGCATTGAATTTAATAGAGGATGGCCAAAGTATCATTTGAATTTTTAATTAGATAGAAATGTTGTTCAGGAAT
>c12029.graph_c0
AGGGTGACTGAAGCTGGCTTTTCCTGATACATTCACTTCTCACTATCTTGATCGAACTTCTATCTTGTGGTGACAGTATGCTCTCTGAGGATAATTTTAGCCCATTTGATGTTGAAACCATTGCTTATGACAGTACAGCTGCAACATTTAGCTTTCAAGATGGAACTAGTTCTCCACACGCCCATGTACTGATTGGCAAAGATGGCCTGTTTTGGA
>c1203.graph_c0
AGGACCAAGGTATACCACGGAACCAACGCGAGGTGGACCTTAGTGAACCCACAACTTTAACCACCAAGCCACATAACCCTAAGAATCCCATTGAAGGGACTATGGCATGGTAAGAGAACCACACCATAGTCGGGCACTGAGCTATAAAAGCTTCTCGGTCTACCCCAAGCCTCAACCAATCACAGTGATAGGGTGAATACCATAAGCAAGTATATTATGGGGGACCGAGCAGTGGCGTGGCCAGAATTTTTTTTCAG
>c12033.graph_c0
GGTTATTATCACACGTGTTTCTCTGCATGGTGTGACAAGAATTAAGAATTTATATGAAATGCATGCAAGAATTCCAAATACAAGCAAACCGAGATCATATTTGTCCAAGTGTCATTTTTTTTATATATTGTCCAAATGTCTTTTATAATGGAATACTGTAGCAATTCAAAGAGTGTACTTCCTGAATCGGACAAAGCCCGAAGATACGTTGAGCATGCACCAATAAGTGACCAAAATATGCCACTACATTTCAATCAAAGGATACCATTTATTTCTCTTCCTTTTTATTTTTTACGAGTATTATATCCCCATAAGCATGTAACAGCACATAACCATATATTCCT
>c12035.graph_c0
AGTGGATTACAGTATATGGGAGGAGAGAAACAAGAAGACTTTTACTAAGAAGAAGAGGGATGAAGCTGCCATTATGCCACTTTGTCTTGGAGAGGGATTGCTAAGTATGTGTTTTGGCTTATCAGATTGCAATTTTCAGCAAAAGTACCTCACTGCTGAACCTTCTTGATGGATTTGCTGTAAATCCAACTCTGACATATTGGTTGTTTGGGGAGGTATTTGGAGTGGTTTTATGTGTAGTTTTTTTCTCTCTGCATTGAGATCTGCTTTCTGATCCTTGGGGCTTTGGTTGTGCTGCCATTCGTTCTCTATTTTTTGTGGTGAT
>c12039.graph_c0
CCGAGGTATTGTCCGCTTTGATTTGCCAGCCCACTAGCGAGCCTAAGCTTCTAGCAGTCTTGTGTTTTAATCCAAAAGGGAGGTTGCGCCGCACGCTGCGCACAGCACCTACATCCCCCATTCGGTGGGGACACGGATGTTAGACCCCTGAGGTATTGTCTGCTTTGGTCTGCTAGCCACTGGCGAGCCTAAGCTTTTATCCCAACAGTGAGCCCACACAGTTTTATCCTTTTGGGCTTTAACCCAAAAGGCGCTTTCAAGATGGGGAGAGTGTGCCTGCTCTTATAAGCCAGGCGCGGATACTACTTGCATCCGATATGGGATGAGGCTGCGCCGTACGCTGCGTGCAACACCTACAATATGGTTCGATTTAAAAGTTTGGGTAGACGAAACCAACCTGAGAACCAGACTTCCAATTATATATATATATATTGAAAATGGGGTTTCTGGTAAGAGAAAGTGTAGAGAAAGAGAGGTTTTGAGGGGAAAGGAAGGG
>c1204.graph_c0
GGGAGCCAGAGCAGATGGTTTTTTTTTTTTTTAAAGTGTGGAAGTTATGATATATAGGATTAAGAATATAATGTTACACTTTTTATTTCTGGATATCTGGGGGTATCTCTGACTCTTTACATAGTTTTTTAGACTTTACAGATGACCTGAATTATAAAGTCTAGTCTTTTGTACTGCTCTAGTTCCTTTTGTTCATGGGCTGCACCTCCCTTGGGTGCCCATTTATATATACACCTCATTACTTGAAAAAAAATAAAAATAAAAATCTATGGACGTGTTCTATAATAG
>c12044.graph_c0
GATTGGGTCATGAAGAAAATGAAGTATGTGAGCAGATTCTTAGGTGTGTCGTGTAGAGGCTTTGAGGATGATCTGACGGTGTAATTTCAGGACATTGAAAGAAGCAACAGGCAACCAAGACTGGGCGGGCAAAATAGAGGTGGGGATTCAGAGGCTAGAAGGGCTGCTCCAAAGATGCAAAGGGAACTGAGAAATTTGCACTGTTCAG
>c12045.graph_c0
CGGAGATCCGGAAAGATGGGAAAATCGGGTCCGTTAAGGTCTGAGATGTTAGGGAGGGCCTCTGGAATGTTAGGGAAACCTACGGACGATGAAGAAGAAGAGTCGTTATTCGATGAGGATCTTCCTGAAGGATACAAGAGGGCGAATCTGAGTGCAATTACTCTGCTTCAATGGGTCAGTCTCATTTTGATTGTGACTGCTCTGGTGTGTACTCTAGCGATTCCTAAACTGAAAGGACGGAAACTTCGGGG
>c12046.graph_c0
GGGGAATTAGTCTCTTCCTCAGCCTTTGGGAAGTAGTGTGGATGTGAAGATACTCCATTCACATTAGAATGGCACCCTGATTATGTCACCTGCTTACCATAAGAGCCACAGAAGAAATCAGTTTCTCAAGTTTCCGTCATGGGGGCATGGTGAGTATACCCTCAATTGGAAGGAGTTGGGGTGGGCATTGAGTACACACAAAATTA
>c12047.graph_c0
GCCAGACCATCTGCTCCTCCCGCATCTGATCCAGCTGGTCCCTATAGTGTCGTAAGACATGTGAGGGAGCCTGCGTCCTAGATAAACTAGCATCTCACCGTCTCCCCAATGGACACCCAGGTAATGGCTCATCTCCTACATCTGGAACTGGTATCGCATGATAGGGGAGGCCTTCAGACGGACGAATATGGGAAAGTCTCTCCCATGCCCATAACTGAACA
>c12048.graph_c0
CAATACTTCATTACATGGGCACTGAAACAAATTTTGAAATCCTACAAAAAGCTTCCTTTAACATTTTGGAAAGCCACTTTTCAGAAAAGTCTCACTTCCACATTTCATTCATCTATACAAAATTATAAATATGCATATATAATTTAATAACACAAGTACACAACATGTACATCAAAATAATACCAGCACAAGCCTCACCAGATAGTATTGATATTTTTCTTTTATACAGCCATTTTCCAAAATCTTGTCTTCCCAACCCCAGTTGAATCAATGTTTCCATACCACTAGATCATGCACCAGAATCCCTGATGTGGTCTACCCTATTCAAATATCTTCAGTCAGCTTGCTTCTTTTCAAATCCCAAGATCTTTAAAAAAAACCTTTGCATTAATCTTCAATTTATGAAGACAGGTGAGGCAGTGTATGGATCTTA
>c1205.graph_c0
AGAAGAAAAGGTGTCTCGCTGGATTTTGAATATGCTGCAATAAGGTTTCCTAAAATTGGAATATTGGATGCAGGATTTCAGGTGTTATGAGAATTCTAAATTTTAGAGGAGACTCCTAAAGAAAAAAATGTACGGATCATTCAGTGGTGGCTTCTAAATTATTGATGGAAGATTTGCAGCACTTAAGAAGCAGTCTCTCATTATTGGTTGCCGATCTCTGACTCTGCTCGCAACTATCAGGAAACCTT
>c12051.graph_c0
GTTCAAGAATTTGATATGTGGAACATGTTTTCCTTCTATGAAATGGCAACAACTGCAACGCTGCTACCGTTGGCAGTGGATACTTTCTCGGATAAAATGAACCAGTTTGAGAGGCTAGCATCAACTGCAATGTCTTCCATGAGAGGCTTGGACTGATTAAAGTTTGTTTTACAATTGAAAGGTGATAGATTGACAGTTTGCTTCAAACTCAAGGGTATCTGTTTTTCTTGCTCTAATGTGATGTTTTCCTTCCTCTGGTGCTTCAATGGTGGTGGTGGTGGTGGTACTGCTCTAGCCTTAACTGCTTTCCATTGAGTGAGATTTTCAACTGGGTTCAGCACAGAGTGCACATATTGACTTCTATCTCTAGCACTTCCA
>c12052.graph_c0
ATGGCAACAATAATAAGCAAGCAAACACATAGTGAGAGGGAGACATACAATCTTTACAAATGTCGATAGACTGAAAATTTGCAAGTTTGAGAGATGAAGTAGTAGCAATCAAGCTTTCATAAAATAAGATCGGAGAAGTTGCCGGAGAAGTTGCTGGAACTGAATGAGTGAAGTTGCCGGAGAGACGAGCGTAGGGACAGAGATGGAG
>c12054.graph_c0
TAGAAACTTCACTTCCCCCGAAAAAGAGAGAATTTACCAACAAGCAATGGTACAGCAACACTTGCACACAAGCCCAACTCTGGGTCGTAACAAAGTAATTTATAGCACAAAAGGGTAAAACATAGTATTTATGAACATTTATTAAGTCAAGGTTACACCAAATAGCAATTATGCAACAAAACACGCATACAATAACTAAAACGGTCAAGAACCTCCAATCCACATCATAAATTTTCTGACACTGAAAATTCCTCCACTGTTCAGATAATATTAAGTGCATGAAATTATAAAACTATGAAAACTCAAAAACAGCCAAGATCATCCAAGAAACCTTTCGAGCAAGAGAAATGGAAAACTTGTGGAAGATAGGAAATTGCAGTAGGGACGCATCTTGATTGGTACAAACCAAATCCAAACACACCCATGCGAATATGCTTTAATATTAATGTCACTTGTTACCCAAGCTTAAAGCACGGACTTGGGTAAGGTCAGCTTGGTTCAATTAACTTTTCAAGTTAAGGAGTTTCTCTGTTTTAAGCAATGGACCCTTGATCTAGTAGGTTTCATTTTAACCCATCATAAACCACATTGCATTTGCAGATTTTATTCAAACACTAAAATTGGGTCGGATG
>c12055.graph_c0
AGGCTAATATTTTTTGTTGCCATTGAAGGAAGTTTCTACTCCAATTGTTAGCTTCTTCTTCTTTTGGATTATTCCCATCTCTGTTATTGAATTACCATTGACACTGTTGATTCTTCTCCACTAACTTTTAAAAAGAGTTCCGGGATTGTTGCTGATATATATCCTTAATAATATCAGTTTTATTGCCATGATATTTCCATTTGCAGAAATGTATTTCGACAGAGGCAA
>c12058.graph_c0
CTTGCTCTTTGATAGGTTACCCCTGCATTCTTCAGCCCAAACGGCATAACTCTGTAACAGAATATACCCCACGGTGTGATAAAAGCAGTCTTCTCTCTGTCCTCCTCTGCCATCTGTCGCGCCCCAAAAAAATGACCGCCTGCTGGGAATCCATTGGTTGGACCCGGGGTGCCCTTTTTGGTGGCTTGGATGCGACGGAATTGTAATTTGAAAAAGTGAGGGCCTGTG
>c12059.graph_c0
GTTGTTCTTTTCAGCACAGTGGTATTTGGTTTAATGACTAAGCCTATAATAAGGTGTTTGCTGCCACCACCAAGACAGTCAAGCAGCACGGTATCATCAGATCCTTGTTCTCCAAAGTCAGTCACAGTGCCACTTCTAGGAGCTGGACAGGACTCCGAAGTTGATCTGGGTGGCCATGATATCCCTCACCCGAGCAGCCTGCCCGTACTTTGGACTTCCCCAACTCACACAGTCCACCGCTGCTGGCGTAAGTTTGACGATACCTTCATGCGTCCCGTGTTCGGTGGGAGGGGTTTTGTTCCCTATGTTCCGGTTCACCAACTGAACGGAGTGTAGACTAATGGAAATGAGCTGGAATTGGAGAGAAGATGTACAAAAAAGGATGCATCTAGATGGAAATCAAGGAGTTCATTTTGTTGAACCTGCTATTGTTCTATATTTGCAATTAGAAATGTCCAGTCCAAGGGCATTGTGTTTATGTTTTTGTCATTGTATCTGTTGTATATATATTATATAGCTGATATCATTGACCCAAGTGTTTAAGTAGGGTTCGGAAATCTCTGGCATGGTGATAGTTGCACCACCACAATTTTGTGTTCTTGCAAGATTTGAG
>c1206.graph_c0
GTAAAGAAAAAGAAAAAGAAAAAAGAGATGCTTCAGAGTGTGTATTTTGGGCGTGGATAAACCCTGTTACTCCGTTAGTCAAAAGCAAAAGCAGAACAAAACACGGATTCACATCAAGTAGCATAAAGAAAATCATATACAACGGTTGAGAAGATCACCAAAGCTCTGTTTGGTTGATTAGAAAGAGGTACGAAAATAAAAGAAATTCCCATTATTTGGACCCATGCCTTAAAAAACCACCATCCAAACAAGCCTGCTACTGGAAATTGACAAATTAGAGGGGGGTTTTCAATTTCTTTTGAAACAAACATACCACTAAACATTAGATCCAAAATCCAATTTCTTTTCTAAAGCTTTCTCGGCAGCCAAACAGAGGTTTTAAGTTCACGAGTGGCTGACAAACGGACACACAAAAAAATCCAAAAACAAACAAGGCCAGAAAGTCCACAATACTGGG
>c12065.graph_c0
ACGCACCCAACCTATTTTTATGCTGTTGTTTTGCTGGTGGTACCTATTTATGAGTCTATCATCTTTGTGACATGTTGCTCGCATATATGCTGAATTTGTTTAGTACTTGAGTTGGGAATGCTTGTGAATTTTATTACCATAGACCCCGTGCAGACTTTCTTTACGTGGTAACCAGCCAGACAGAAACATGCTTGCTTGTAATTATGCTTATCTGAAAAATGCGAAGCAACTTTGTTATATCATTGTTCGGAAATAACTAGCTGTCTGTATCACATCATATAATAAATTATGGCTTATGAGATGTCACATATAGGCTTTTGCTGTCATTCA
>c12067.graph_c0
ACTAACCTTGCCTCAATATGATACTAATGTATGCATAGAAAAATTGTGAAATTTAAACACATAATGAGGTGCTTTCTCACTTGCATCATGTTTAGTGTAACATGGAGAAATTGACCGTCTTTCAAACTGTTGAACCCAAATTCACCAGTAAAATTTTCTTAGCCATGGGTCTGATCCCCACTACAAATGCAAACAACACATGAAAGAACAAGAAAA
>c12076.graph_c0
ACAAAAGCATGGTTTCAAACTGCAATGGCAGATGTATGCAGAAAAAGAAAAGAAAATTAAAAAAAAGAAAGAAAGAAAAGGATAAAGAAAAGAAACCACCACCAAGGATTTGGAGCTTGGCATGGACCCCATGCTCGTTATTAATAAACAAAGAAGAGAAACAAGAAGAAGAGGGGATGTAAAATCCTTAGATAAACCCAAAGGA
>c1208.graph_c0
GCGCAAGTGGTCCTTCCAATTGTGACTGAAGACTAAAATGTCATCAAAGAAAACTAAGACAAACTTGCGAAGGTAAGGTTTAAATACCTCATTCATCAGAGATTGGAAGGTAGATGGCGCGTTGGTGAGTCCGGAAGGCATGACCAAAAATTCGTAATGTCCTTGATGTGTACGGAAAGCCGTTTTAGGAATGTCATTGGGGAAGACGCGAATCTGATGGTAGCCCGAACGAAGGTCCAGCTTG
>c12081.graph_c0
GTTTAAATCTTCAAATGAAAAAAGAATGGAAAACCCAACCAGCACAGGTATCATAATTCATTTAAGAGTCTCATCGATTTGATGATATTGTAAACATATGCACATGATGTTGTAAACATATGCACATGATTGTAGGCATATGCACCAGATTTGGGAATATGTTCTTGGTGATCATTCTAGAAGAACAGGACACGCCAGATTG
>c12088.graph_c0
AGAAAGAGAAAGTGGCAGTGGAGCTCATGAGAAATTTGAGGTTGCCAATGTCCTCATCCCTCTTTTCAATAATGAAAATGGGCTAGGGAAGGTGTTTTTATTTAGAGAGTTCAAGAGTACCAAGGACTGGATGTTGCCTGTGCTAGAGTGACGCGGCTATGTGAGATACTGTCAAGCATAGGAGAATACCTGTAGGTGAGGCTGAGCGCACTGA
>c1209.graph_c0
GAAACTTTTAGTACATATATTGGCAAGTAAATAAGATTTTATTGAAAGAAAATATATACAAGAGCACAGGGCCATACCCCAGGAAGGCCATAAAAGGAGGCCAACCACACAGCAACACTAAAACAAAGCTAAAAGGCAGCAGCCTCTACATCAACAGCATACAAAAACACAACTAGGCATACACCATTGGCATCACCACCAAACAATAGCACACCATGAAACACAATAAGGCATCAACAG
>c12090.graph_c0
ATCTAAACCATTAGGCTATCACAAACACTCTTCTCATGGCAATGTCTCATGCCTTGTCTGTTTCTTGCCATAGTACTCCAATTGCTCCAAACAACATCCCACAAGTTGGCAACATTAAACGCGTTCACACTGCCAAATGGAGCACAGCCCAAGACCTCACCTTGGTTTCTGAACCCTCAAAACAACAAAACTTCATGACTGGATATTGCAATTTTACTGACGACTTTGACATTGAACATGCACAAAAATTAAAGGAAGTTAGGCACCTATTCAGCAAAGTTGGAGAAGACCCATTACAAGGTTTGATCATGATTGATGCCATCCAACGCCTAGGCATTGACTACTACTTTGAAAACGAGATTGAGGCAGTTCTGCATA
>c12097.graph_c0
GTTTTCTGATGGGTAAACTGCAGCCACTAGGAAAAGCATCATGACACAATTATTTATAGAGTTATTGGGAGCCTGGGAGGTTGTTTGGAGACAAAATTGTGATCTGAAGCCTCAAAGCTTGCTTCTCAAAAACTCATGCATAGGAAAATTCTAACAATCATGGACTTAAACAAAGGCAGGCAAGCATTCAACATCTATGAACAAG
>c121.graph_c0
ATAACTGAAAATCTCTTTACACCACACTGGGTTGGTTTCAATTGGAATGTGGTAAAGCAGATGGGCAGCTACGTTACCTTTCCTTTGTTCTTTGTTTTTTCCATCCATAATAGAAACTTATAAACAGCATTAATGAGGAGAAGCAATTCTGTTGACTGCTATTTAGTAGAATGATTTTAGATATGCCTTGAAATCTATTTTTTTACAAGTTCCTTGAAATCTAAATACCTGAATCACTATTTTGTCCTAAGAGCGT
>c1210.graph_c0
ATGGACTTAGTAAACTTTCATGGTTTGATACTGAAATAATTATTCATACAACTCTTCCAGTTGCAAATGAAATTCGCCTTCATAAAACTGAAAAGAGAAGTCACAAATATAAGAAGTAGATCAGATAAGATGAAGAAGTCAAACACAACTATATGATTCAAATGATAAATGGTTATATAATTCCAGTTATTTTAGGTTTTG
>c1210.graph_c1
TTGTATGACATGCAGTGGGATACAGTGAGTATTTTCATTTCAATTGTTTTTTCCTTAATTTCATTATTTACAAATTGGATGCACATTTTTACGAGAAGGAATGTTTGTATTCTACCAAATGAATATAGTCTATGGGTTGATACTTGATCCCCCATGGGCGGGGGATAAAGTGGGTTGATATTTGATGACAATGGACTTAGTAAACTTTCATGG
>c12102.graph_c0
TTAGTAAATTGCTTCCACGATACTATGATTTGTTCCCCTGGGTCTGCTTTCTTTTCAACCTCTTACTATCTGCATGGAGCTGCATTCCTCTCAAGGACACAGAGAATTGAGGGGCCATGATTCAAATTGGGAGAATTAGACTAAGGCTAACAGTTTGGAAAGGGGTTTTTGGTGGTCTGGTCGCTGAGGATCGATGTTGAGGGAAAGAGGTTCTTATTTGGGGCTTGCAACTATTTCATCTTGGAAAAAAAGTACAGTGGTAAGGTAGTACCGAAAAATTCTATACTTACGCATATTAGAACATGACATGTGAAATAAATGATATATTATTACTGGACCATGACATTATTTATTTCACATGTCAATTTCTGGTATATATGAGAATGAAATTTTTTGATACTACCTTACCACTAACTTTTTTCCTTCATCTTGGCATGGTGGCCGGAA
>c12103.graph_c0
CCTCAACCTTTCTCTTGGGATCGAGACGTGCATGTTTAAGCTTAAATCTTTAGCTTAATCAAGCCATCTGATTGTCCTTCTTACTTGTATCATGTAGTCTTCTTTTCACATGTGGATTGCATCAAATTGGGCGCCTTTAGGCAATGTGTGCAACTTGGTCTTTTGGCAACATTGTTGCAGGAAAGTTCCCTAAAAAAATTGGCATGACTGTAGTTCAAATTATG
>c12107.graph_c0
[truncated: 48,762,606 more chars]
