# Supplementary material for: De novo transcriptome sequencing and gene expression analysis reveal potential mechanisms of seed abortion in dove tree (Davidia involucrata Baill.)
Source: BMC Plant Biol. 2016 Apr 12;16:82. doi: 10.1186/s12870-016-0772-x (PMC4828838; doi:10.1186/s12870-016-0772-x)
Supplement: Additional file 2 — All annotated unigenes. (XLS 29890 kb) [file 12870_2016_772_MOESM2_ESM.xls]

## Sheet: Integrated_Function.annotation
#GeneID	COG_class	COG_class_annotation	GO_annotation	KEGG_annotation	Swissprot_annotation	nr_annotation
c30483.graph_c0	[E]	Amino acid transport and metabolism	Molecular Function: aminopeptidase activity (GO:0004177);; Cellular Component: vacuole (GO:0005773);; Cellular Component: cytosol (GO:0005829);; Biological Process: proteolysis (GO:0006508);; Molecular Function: metalloexopeptidase activity (GO:0008235);; Cellular Component: chloroplast stroma (GO:0009570);; Biological Process: leaf senescence (GO:0010150);; Molecular Function: manganese ion bind…	K01255|0.0|vvi:100250183|hypothetical protein LOC100250183	Leucine aminopeptidase 2, chloroplastic (Precursor) GN=LAPA2 OS=Solanum lycopersicum (Tomato) PE=1 SV=1	PREDICTED: leucine aminopeptidase 2, chloroplastic isoform 1 [Vitis vinifera]
c31475.graph_c0	--	--	Molecular Function: AT DNA binding (GO:0003680);; Molecular Function: double-stranded DNA binding (GO:0003690);; Cellular Component: nucleus (GO:0005634);; Biological Process: chromatin organization (GO:0006325);; Biological Process: photomorphogenesis (GO:0009640);; Biological Process: leaf senescence (GO:0010150);;	--	Putative DNA-binding protein ESCAROLA GN=ESC OS=Arabidopsis thaliana (Mouse-ear cress) PE=2 SV=1	PREDICTED: putative DNA-binding protein ESCAROLA [Vitis vinifera]
c41647.graph_c0	--	--	Cellular Component: Golgi apparatus (GO:0005794);; Molecular Function: transferase activity, transferring glycosyl groups (GO:0016757);;	--	Uncharacterized protein At1g04910 GN=At1g04910 OS=Arabidopsis thaliana (Mouse-ear cress) PE=1 SV=1	PREDICTED: DUF246 domain-containing protein At1g04910-like [Vitis vinifera]
c44122.graph_c0	--	--	Cellular Component: mitochondrion (GO:0005739);; Cellular Component: vacuole (GO:0005773);; Cellular Component: plasma membrane (GO:0005886);;	--	--	Major facilitator protein [Theobroma cacao]
c40204.graph_c0	--	--	Molecular Function: binding (GO:0005488);; Cellular Component: nuclear envelope (GO:0005635);; Cellular Component: Golgi apparatus (GO:0005794);; Cellular Component: plasma membrane (GO:0005886);; Cellular Component: plasmodesma (GO:0009506);; Cellular Component: chloroplast stroma (GO:0009570);; Biological Process: response to red light (GO:0010114);; Biological Process: response to far red ligh…	--	Growth-regulating factor 7 GN=GRF7 OS=Arabidopsis thaliana (Mouse-ear cress) PE=2 SV=1	PREDICTED: uncharacterized protein LOC100250422 [Vitis vinifera]
c40803.graph_c0	[Q]	Secondary metabolites biosynthesis, transport and catabolism	Cellular Component: plasma membrane (GO:0005886);; Molecular Function: oxidoreductase activity, acting on single donors with incorporation of molecular oxygen, incorporation of two atoms of oxygen (GO:0016702);; Molecular Function: phytanoyl-CoA dioxygenase activity (GO:0048244);;	--	--	PREDICTED: phytanoyl-CoA dioxygenase domain-containing protein 1 [Vitis vinifera]
c31029.graph_c0	[M]	Cell wall/membrane/envelope biogenesis	--	--	Leucine-rich repeat extensin-like protein 3 (Precursor) GN=LRX3 OS=Arabidopsis thaliana (Mouse-ear cress) PE=1 SV=1	hypothetical protein SELMODRAFT_430475 [Selaginella moellendorffii]
c20122.graph_c0	[V]	Defense mechanisms	Molecular Function: ATP binding (GO:0005524);; Biological Process: ATP catabolic process (GO:0006200);; Cellular Component: integral component of membrane (GO:0016021);; Molecular Function: 2-alkenal reductase [NAD(P)] activity (GO:0032440);; Molecular Function: ATPase activity, coupled to transmembrane movement of substances (GO:0042626);; Biological Process: transmembrane transport (GO:0055085)…	--	ABC transporter C family member 10 GN=F17J16.190 OS=Arabidopsis thaliana (Mouse-ear cress) PE=2 SV=2	unknown [Lotus japonicus]
c36070.graph_c0	--	--	Molecular Function: transferase activity, transferring hexosyl groups (GO:0016758);;	--	UDP-glucose flavonoid 3-O-glucosyltransferase 6 GN=GT6 OS=Fragaria ananassa (Strawberry) PE=1 SV=1	hypothetical protein PRUPE_ppa004725mg [Prunus persica]
c59430.graph_c0	--	--	Molecular Function: protein kinase activity (GO:0004672);; Biological Process: metabolic process (GO:0008152);;	--	Receptor-like protein kinase 2 (Precursor) GN=RCH2 OS=Arabidopsis thaliana (Mouse-ear cress) PE=1 SV=1	receptor-kinase, putative [Ricinus communis]
c40942.graph_c3	--	--	Molecular Function: phospholipase D activity (GO:0004630);; Molecular Function: calcium ion binding (GO:0005509);; Cellular Component: membrane (GO:0016020);; Biological Process: lipid catabolic process (GO:0016042);; Biological Process: phosphatidylcholine metabolic process (GO:0046470);; Molecular Function: NAPE-specific phospholipase D activity (GO:0070290);;	--	Phospholipase D beta 1 GN=PLDBETA1 OS=Arabidopsis thaliana (Mouse-ear cress) PE=2 SV=4	hypothetical protein M569_17447, partial [Genlisea aurea]
c44593.graph_c2	--	--	Biological Process: xylem development (GO:0010089);; Biological Process: cell wall macromolecule metabolic process (GO:0044036);;	--	Protein Brevis radix-like 4 GN=BRXL4 OS=Arabidopsis thaliana (Mouse-ear cress) PE=2 SV=1	PREDICTED: protein Brevis radix-like 4-like [Vitis vinifera]
c56277.graph_c0	--	--	Molecular Function: copper ion binding (GO:0005507);; Molecular Function: L-ascorbate oxidase activity (GO:0008447);; Biological Process: lignin catabolic process (GO:0046274);; Cellular Component: apoplast (GO:0048046);; Molecular Function: hydroquinone:oxygen oxidoreductase activity (GO:0052716);; Biological Process: oxidation-reduction process (GO:0055114);;	--	Laccase-10 (Precursor) GN=OsJ_009911 OS=Oryza sativa subsp. japonica (Rice) PE=2 SV=1	laccase, partial [Buxus microphylla var. japonica]
c54961.graph_c0	--	--	--	--	Leucine-rich repeat extensin-like protein 2 (Precursor) GN=LRX2 OS=Arabidopsis thaliana (Mouse-ear cress) PE=1 SV=1	--
c16983.graph_c0	--	--	Cellular Component: chloroplast (GO:0009507);;	--	--	conserved hypothetical protein [Ricinus communis]
c55887.graph_c0	[G]	Carbohydrate transport and metabolism	Molecular Function: beta-galactosidase activity (GO:0004565);; Cellular Component: cell wall (GO:0005618);; Biological Process: carbohydrate metabolic process (GO:0005975);; Biological Process: plant-type cell wall modification (GO:0009827);; Molecular Function: carbohydrate binding (GO:0030246);; Biological Process: mucilage biosynthetic process involved in seed coat development (GO:0048354);;	--	Beta-galactosidase 13 (Precursor) GN=BGAL13 OS=Arabidopsis thaliana (Mouse-ear cress) PE=2 SV=1	putative beta-galactosidase [Nicotiana tabacum]
c50376.graph_c0	--	--	Molecular Function: oxidoreductase activity, acting on paired donors, with incorporation or reduction of molecular oxygen, NAD(P)H as one donor, and incorporation of one atom of oxygen (GO:0016709);; Biological Process: oxidation-reduction process (GO:0055114);;	--	--	monoxygenase, putative [Ricinus communis]
c64237.graph_c0	[M]	Cell wall/membrane/envelope biogenesis	Cellular Component: cytosol (GO:0005829);; Cellular Component: plasma membrane (GO:0005886);; Biological Process: sucrose biosynthetic process (GO:0005986);; Cellular Component: plasmodesma (GO:0009506);; Molecular Function: sucrose-phosphate synthase activity (GO:0046524);;	K00696|2e-74|rcu:RCOM_0271410|sucrose phosphate syntase, putative (EC:2.4.1.14)	Probable sucrose-phosphate synthase 1 GN=SPS1 OS=Citrus unshiu (Satsuma mandarin) PE=2 SV=1	sucrose phosphate synthase [Mangifera indica]
c48351.graph_c0	--	--	Biological Process: DNA repair (GO:0006281);; Biological Process: DNA methylation (GO:0006306);; Molecular Function: hydrolase activity, acting on glycosyl bonds (GO:0016798);;	K01246|4e-34|vvi:100267363|hypothetical protein LOC100267363	--	DNA glycosylase superfamily protein isoform 1 [Theobroma cacao]
c41776.graph_c0	--	--	--	--	Putative DNA-binding protein ESCAROLA GN=ESC OS=Arabidopsis thaliana (Mouse-ear cress) PE=2 SV=1	predicted protein [Populus trichocarpa]
c18692.graph_c1	--	--	Molecular Function: nucleic acid binding (GO:0003676);; Biological Process: DNA metabolic process (GO:0006259);; Molecular Function: hydrolase activity (GO:0016787);; Molecular Function: ion binding (GO:0043167);;	--	Putative ribonuclease H protein At1g65750 GN=At1g65750 OS=Arabidopsis thaliana (Mouse-ear cress) PE=3 SV=1	hypothetical protein VITISV_021068 [Vitis vinifera]
c53508.graph_c0	--	--	--	--	--	PREDICTED: zinc finger protein CONSTANS-LIKE 7-like [Vitis vinifera]
c66868.graph_c0	--	--	--	--	Pentatricopeptide repeat-containing protein At1g08070 GN=PCMP-H12 OS=Arabidopsis thaliana (Mouse-ear cress) PE=2 SV=1	PREDICTED: pentatricopeptide repeat-containing protein At5g66520 [Vitis vinifera]
c41961.graph_c0	[K]	Transcription	Cellular Component: nucleus (GO:0005634);; Molecular Function: sequence-specific DNA binding (GO:0043565);; Biological Process: primary metabolic process (GO:0044238);; Biological Process: cellular biosynthetic process (GO:0044249);; Molecular Function: protein heterodimerization activity (GO:0046982);; Biological Process: organic substance biosynthetic process (GO:1901576);;	--	Nuclear transcription factor Y subunit C-5 GN=NFYC5 OS=Arabidopsis thaliana (Mouse-ear cress) PE=2 SV=1	PREDICTED: uncharacterized protein LOC101315090 [Fragaria vesca subsp. vesca]
c23472.graph_c0	--	--	Molecular Function: nucleic acid binding (GO:0003676);; Biological Process: cellular process (GO:0009987);; Biological Process: gene expression (GO:0010467);;	--	Protein argonaute 4A GN=P0038F12.13 OS=Oryza sativa subsp. japonica (Rice) PE=2 SV=1	eukaryotic translation initiation factor 2c, putative [Ricinus communis]
c37787.graph_c1	[R]	General function prediction only	Molecular Function: nucleic acid binding (GO:0003676);; Molecular Function: zinc ion binding (GO:0008270);;	--	CAX-interacting protein 4 GN=CXIP4 OS=Arabidopsis thaliana (Mouse-ear cress) PE=1 SV=2	PREDICTED: uncharacterized protein LOC101261150 isoform 1 [Solanum lycopersicum]
c11185.graph_c0	[V]	Defense mechanisms	Biological Process: drug transmembrane transport (GO:0006855);; Molecular Function: drug transmembrane transporter activity (GO:0015238);; Molecular Function: antiporter activity (GO:0015297);; Cellular Component: membrane (GO:0016020);;	--	MATE efflux family protein LAL5 GN=MDB19.3 OS=Arabidopsis thaliana (Mouse-ear cress) PE=2 SV=1	hypothetical protein PRUPE_ppa003689mg [Prunus persica]
c36450.graph_c0	--	--	--	--	Proline-rich receptor-like protein kinase PERK9 GN=PERK9 OS=Arabidopsis thaliana (Mouse-ear cress) PE=2 SV=1	hypothetical protein MGG_14269 [Magnaporthe oryzae 70-15]
c19093.graph_c0	[M]	Cell wall/membrane/envelope biogenesis	Cellular Component: plasma membrane (GO:0005886);; Molecular Function: methyltransferase activity (GO:0008168);; Biological Process: lipid biosynthetic process (GO:0008610);; Biological Process: methylation (GO:0032259);;	--	(S)-coclaurine N-methyltransferase OS=Thalictrum flavum subsp. glaucum (Yellow meadow rue) PE=1 SV=1	PREDICTED: (S)-coclaurine N-methyltransferase [Vitis vinifera]
c46144.graph_c0	--	--	Biological Process: cytokinesis (GO:0000910);; Cellular Component: spindle (GO:0005819);; Molecular Function: microtubule binding (GO:0008017);; Cellular Component: plasmodesma (GO:0009506);; Cellular Component: phragmoplast (GO:0009524);; Cellular Component: preprophase band (GO:0009574);; Biological Process: microtubule polymerization (GO:0046785);; Cellular Component: cortical microtubule (GO:…	--	65-kDa microtubule-associated protein 5 GN=MAP65-5 OS=Arabidopsis thaliana (Mouse-ear cress) PE=1 SV=2	unnamed protein product [Vitis vinifera]
c49917.graph_c0	--	--	Biological Process: carbohydrate transport (GO:0008643);; Cellular Component: integral component of membrane (GO:0016021);;	--	GDP-mannose transporter GONST1 GN=GONST1 OS=Arabidopsis thaliana (Mouse-ear cress) PE=1 SV=2	Nucleotide/sugar transporter family protein isoform 1 [Theobroma cacao]
c1376.graph_c0	--	--	Molecular Function: nucleic acid binding (GO:0003676);; Molecular Function: zinc ion binding (GO:0008270);; Biological Process: DNA integration (GO:0015074);;	--	--	Putative polyprotein, related [Medicago truncatula]
c24722.graph_c0	--	--	--	--	Protein CHUP1, chloroplastic GN=CHUP1 OS=Arabidopsis thaliana (Mouse-ear cress) PE=1 SV=1	Hydroxyproline-rich glycoprotein family protein isoform 2 [Theobroma cacao]
c59324.graph_c0	--	--	Cellular Component: cytoplasm (GO:0005737);; Biological Process: petal formation (GO:0048451);; Biological Process: sepal formation (GO:0048453);;	--	--	Uncharacterized protein isoform 1 [Theobroma cacao]
c32260.graph_c0	--	--	Cellular Component: mitochondrial respiratory chain complex I (GO:0005747);; Cellular Component: vacuolar membrane (GO:0005774);; Cellular Component: integral component of membrane (GO:0016021);;	--	Prohibitin-1, mitochondrial GN=PHB1 OS=Arabidopsis thaliana (Mouse-ear cress) PE=1 SV=1	unknown [Medicago truncatula]
c57618.graph_c0	[M]	Cell wall/membrane/envelope biogenesis	Cellular Component: Golgi membrane (GO:0000139);; Cellular Component: integral component of membrane (GO:0016021);; Molecular Function: cellulose synthase (UDP-forming) activity (GO:0016760);;	K13680|1e-81|vvi:100263604|hypothetical protein LOC100263604	Mannan synthase 1 GN=ManS OS=Cyamopsis tetragonoloba (Guar) PE=1 SV=1	mannan synthase, partial [Genlisea aurea]
c50475.graph_c0	--	--	Cellular Component: cytoplasm (GO:0005737);; Biological Process: regulation of translation (GO:0006417);; Molecular Function: transaminase activity (GO:0008483);; Biological Process: ethylene biosynthetic process (GO:0009693);; Biological Process: response to auxin (GO:0009733);; Biological Process: response to cytokinin (GO:0009735);; Biological Process: fruit ripening (GO:0009835);; Molecular F…	K01762|3e-56|vvi:100258512|hypothetical protein LOC100258512	1-aminocyclopropane-1-carboxylate synthase 3 GN=ACS3 OS=Solanum lycopersicum (Tomato) PE=1 SV=1	ACC synthase [Vitis vinifera]
c20399.graph_c0	--	--	Molecular Function: hydroxymethylglutaryl-CoA reductase (NADPH) activity (GO:0004420);; Cellular Component: endoplasmic reticulum (GO:0005783);; Biological Process: isoprenoid biosynthetic process (GO:0008299);; Biological Process: coenzyme A metabolic process (GO:0015936);; Cellular Component: integral component of membrane (GO:0016021);; Molecular Function: NADP binding (GO:0050661);; Biologica…	K00021|2e-08|vvi:100245191|hypothetical protein LOC100245191	3-hydroxy-3-methylglutaryl-coenzyme A reductase OS=Camptotheca acuminata (Happy tree) PE=3 SV=1	RecName: Full=3-hydroxy-3-methylglutaryl-coenzyme A reductase; Short=HMG-CoA reductase
c42239.graph_c0	[O]	Posttranslational modification, protein turnover, chaperones	Molecular Function: catalytic activity (GO:0003824);; Biological Process: metabolic process (GO:0008152);; Cellular Component: chloroplast (GO:0009507);;	--	--	PREDICTED: spermatogenesis-associated protein 20-like [Vitis vinifera]
c45312.graph_c0	[O]	Posttranslational modification, protein turnover, chaperones	Molecular Function: ATP binding (GO:0005524);; Cellular Component: cell wall (GO:0005618);; Cellular Component: cytosol (GO:0005829);; Biological Process: gluconeogenesis (GO:0006094);; Biological Process: rRNA processing (GO:0006364);; Biological Process: protein folding (GO:0006457);; Biological Process: cytoskeleton organization (GO:0007010);; Biological Process: plant-type cell wall organizat…	K09494|0.0|vvi:100257518|hypothetical protein LOC100257518	T-complex protein 1 subunit alpha GN=CCT1 OS=Arabidopsis thaliana (Mouse-ear cress) PE=2 SV=1	PREDICTED: T-complex protein 1 subunit beta [Vitis vinifera]
c28037.graph_c0	--	--	Biological Process: defense response (GO:0006952);; Biological Process: immune response (GO:0006955);; Cellular Component: membrane (GO:0016020);; Molecular Function: kinase activity (GO:0016301);; Biological Process: cellular metabolic process (GO:0044237);; Cellular Component: cell part (GO:0044464);; Biological Process: regulation of cellular process (GO:0050794);; Biological Process: cellular…	--	Putative receptor-like protein kinase At3g47110 (Precursor) GN=At3g47110 OS=Arabidopsis thaliana (Mouse-ear cress) PE=3 SV=1	hypothetical protein PRUPE_ppa020921mg [Prunus persica]
c33552.graph_c0	--	--	Cellular Component: mitochondrion (GO:0005739);; Cellular Component: membrane (GO:0016020);;	--	--	Uncharacterized protein isoform 1 [Theobroma cacao]
c42720.graph_c0	--	--	Cellular Component: exocyst (GO:0000145);; Cellular Component: cytosol (GO:0005829);; Cellular Component: plasma membrane (GO:0005886);; Biological Process: vesicle docking involved in exocytosis (GO:0006904);; Biological Process: abscisic acid-activated signaling pathway (GO:0009738);; Biological Process: intracellular signal transduction (GO:0035556);; Cellular Component: extracellular vesicula…	--	--	PREDICTED: uncharacterized protein LOC100255378 [Vitis vinifera]
c40431.graph_c0	[MG]	--	Molecular Function: nucleotide binding (GO:0000166);; Biological Process: anthocyanin-containing compound biosynthetic process (GO:0009718);; Biological Process: response to sucrose (GO:0009744);; Biological Process: response to UV-B (GO:0010224);; Cellular Component: extrinsic component of endoplasmic reticulum membrane (GO:0042406);; Biological Process: cellular metabolic process (GO:0044237);;…	--	Dihydroflavonol-4-reductase GN=MJB21.18 OS=Arabidopsis thaliana (Mouse-ear cress) PE=2 SV=2	PREDICTED: dihydroflavonol-4-reductase-like [Vitis vinifera]
c17627.graph_c0	--	--	Cellular Component: chloroplast thylakoid (GO:0009534);; Cellular Component: chloroplast stroma (GO:0009570);; Biological Process: photosynthetic electron transport chain (GO:0009767);; Biological Process: post-embryonic development (GO:0009791);; Molecular Function: FMN binding (GO:0010181);; Molecular Function: oxidoreductase activity (GO:0016491);; Molecular Function: protein anchor (GO:004349…	--	--	PREDICTED: uncharacterized protein LOC100260424 [Vitis vinifera]
c46534.graph_c0	--	--	--	--	Protein argonaute 2 GN=AGO2 OS=Arabidopsis thaliana (Mouse-ear cress) PE=1 SV=1	PREDICTED: protein argonaute 2-like [Fragaria vesca subsp. vesca]
c47109.graph_c0	[G]	Carbohydrate transport and metabolism	Molecular Function: aldose 1-epimerase activity (GO:0004034);; Cellular Component: cytosol (GO:0005829);; Biological Process: galactose metabolic process (GO:0006012);; Molecular Function: carbohydrate binding (GO:0030246);; Biological Process: D-xylose metabolic process (GO:0042732);; Cellular Component: apoplast (GO:0048046);;	K01785|0.0|vvi:100250907|hypothetical protein LOC100250907	--	Galactose mutarotase-like superfamily protein isoform 1 [Theobroma cacao]
c40533.graph_c0	--	--	Molecular Function: DNA binding (GO:0003677);; Molecular Function: sequence-specific DNA binding transcription factor activity (GO:0003700);; Cellular Component: nucleus (GO:0005634);; Biological Process: regulation of transcription, DNA-templated (GO:0006355);;	K09286|0.0|vvi:100248027|hypothetical protein LOC100248027	Ethylene-responsive transcription factor RAP2-2 GN=MLN21.1 OS=Arabidopsis thaliana (Mouse-ear cress) PE=1 SV=2	ethylene response factor 5 [Actinidia deliciosa]
c64545.graph_c0	[J]	Translation, ribosomal structure and biogenesis	Molecular Function: structural constituent of ribosome (GO:0003735);; Cellular Component: ribosome (GO:0005840);; Biological Process: translation (GO:0006412);;	--	60S ribosomal protein L34 GN=RPL34 OS=Nicotiana tabacum (Common tobacco) PE=2 SV=1	hypothetical protein PRUPE_ppb011184mg [Prunus persica]
c43339.graph_c0	--	--	Biological Process: protein targeting to vacuole (GO:0006623);; Cellular Component: chloroplast (GO:0009507);; Cellular Component: integral component of membrane (GO:0016021);;	--	--	PREDICTED: transmembrane protein 63C-like [Solanum lycopersicum]
c49870.graph_c0	--	--	Molecular Function: metal ion binding (GO:0046872);;	--	Putative RING-H2 finger protein ATL37 (Precursor) GN=ATL37 OS=Arabidopsis thaliana (Mouse-ear cress) PE=3 SV=1	RING/C3HC4/PHD zinc finger-like protein [Cucumis melo]
c39010.graph_c0	--	--	--	--	DeSI-like protein At4g17486 GN=At4g17486 OS=Arabidopsis thaliana (Mouse-ear cress) PE=2 SV=1	conserved hypothetical protein [Ricinus communis]
c37276.graph_c1	--	--	Molecular Function: peptidase activity (GO:0008233);;	--	Protein ASPARTIC PROTEASE IN GUARD CELL 1 (Precursor) GN=ASPG1 OS=Arabidopsis thaliana (Mouse-ear cress) PE=1 SV=1	unnamed protein product [Vitis vinifera]
c42445.graph_c1	--	--	--	--	Formin-like protein 3 OS=Oryza sativa subsp. japonica (Rice) PE=2 SV=2	hypothetical protein VITISV_043891 [Vitis vinifera]
c27170.graph_c0	[R]	General function prediction only	Molecular Function: iron ion binding (GO:0005506);; Biological Process: heat acclimation (GO:0010286);; Cellular Component: membrane (GO:0016020);; Molecular Function: oxidoreductase activity, acting on single donors with incorporation of molecular oxygen, incorporation of two atoms of oxygen (GO:0016702);; Molecular Function: gibberellin 3-beta-dioxygenase activity (GO:0016707);; Molecular Funct…	--	Gibberellin 2-beta-dioxygenase 2 GN=GA2OX2 OS=Pisum sativum (Garden pea) PE=2 SV=1	Gibberellin 2-oxidase [Theobroma cacao]
c57844.graph_c0	--	--	Cellular Component: mitochondrion (GO:0005739);; Biological Process: sister chromatid cohesion (GO:0007062);; Biological Process: synapsis (GO:0007129);; Biological Process: reciprocal meiotic recombination (GO:0007131);; Biological Process: organ morphogenesis (GO:0009887);; Biological Process: tissue development (GO:0009888);; Biological Process: positive regulation of organelle organization (G…	--	Pentatricopeptide repeat-containing protein At1g50270 GN=F14I3.12 OS=Arabidopsis thaliana (Mouse-ear cress) PE=2 SV=1	PREDICTED: pentatricopeptide repeat-containing protein At1g50270 [Vitis vinifera]
c42550.graph_c0	--	--	Cellular Component: mitochondrion (GO:0005739);; Cellular Component: Golgi apparatus (GO:0005794);; Cellular Component: plasma membrane (GO:0005886);; Biological Process: membrane fusion (GO:0006944);; Biological Process: protein transport (GO:0015031);; Cellular Component: integral component of membrane (GO:0016021);; Biological Process: vesicle-mediated transport (GO:0016192);; Molecular Functi…	--	Secretory carrier-associated membrane protein 4 GN=SCAMP4 OS=Arabidopsis thaliana (Mouse-ear cress) PE=2 SV=1	predicted protein [Populus trichocarpa]
c21962.graph_c0	--	--	Cellular Component: integral component of membrane (GO:0016021);;	--	--	PREDICTED: LOW QUALITY PROTEIN: uncharacterized protein LOC101229590 [Cucumis sativus]
c37547.graph_c0	[QR]	--	Molecular Function: O-methyltransferase activity (GO:0008171);; Biological Process: phenylpropanoid biosynthetic process (GO:0009699);; Cellular Component: cell part (GO:0044464);;	--	Caffeic acid 3-O-methyltransferase GN=COMT1 OS=Catharanthus roseus (Madagascar periwinkle) PE=2 SV=1	PREDICTED: caffeic acid 3-O-methyltransferase-like isoform 2 [Vitis vinifera]
c43791.graph_c0	--	--	Cellular Component: nucleus (GO:0005634);; Cellular Component: cytosol (GO:0005829);; Biological Process: DNA-dependent DNA replication (GO:0006261);; Biological Process: chromatin silencing at telomere (GO:0006348);; Biological Process: regulation of flower development (GO:0009909);; Molecular Function: H4 histone acetyltransferase activity (GO:0010485);; Biological Process: histone H4 acetylati…	K11303|0.0|vvi:100250987|hypothetical protein LOC100250987	Histone acetyltransferase type B catalytic subunit GN=MIK19.19 OS=Arabidopsis thaliana (Mouse-ear cress) PE=2 SV=1	PREDICTED: histone acetyltransferase type B catalytic subunit [Vitis vinifera]
c38151.graph_c0	--	--	Molecular Function: nucleotide binding (GO:0000166);; Molecular Function: nucleic acid binding (GO:0003676);;	K12881|8e-48|pop:POPTR_279773|hypothetical protein	--	predicted protein [Populus trichocarpa]
c26084.graph_c0	--	--	Cellular Component: nucleus (GO:0005634);;	--	--	unnamed protein product [Vitis vinifera]
c30585.graph_c0	--	--	Cellular Component: nucleus (GO:0005634);;	--	--	hypothetical protein VITISV_041592 [Vitis vinifera]
c45531.graph_c1	--	--	Cellular Component: nucleus (GO:0005634);; Biological Process: mitotic recombination (GO:0006312);; Biological Process: embryo sac egg cell differentiation (GO:0009560);; Biological Process: flower development (GO:0009908);; Biological Process: leaf development (GO:0048366);;	--	--	PREDICTED: AT-rich interactive domain-containing protein 2 [Vitis vinifera]
c45222.graph_c0	--	--	Cellular Component: chloroplast (GO:0009507);; Biological Process: singlet oxygen-mediated programmed cell death (GO:0010343);; Cellular Component: thylakoid membrane (GO:0042651);;	--	Protein EXECUTER 1, chloroplastic (Precursor) GN=EX1 OS=Arabidopsis thaliana (Mouse-ear cress) PE=1 SV=1	unnamed protein product [Vitis vinifera]
c59851.graph_c0	--	--	Molecular Function: calcium ion binding (GO:0005509);;	--	Pentatricopeptide repeat-containing protein At1g08070 GN=PCMP-H12 OS=Arabidopsis thaliana (Mouse-ear cress) PE=2 SV=1	PREDICTED: pentatricopeptide repeat-containing protein At3g09040, mitochondrial [Vitis vinifera]
c61664.graph_c0	--	--	Molecular Function: catalytic activity (GO:0003824);;	--	--	hypothetical protein SORBIDRAFT_02g033135 [Sorghum bicolor]
c14085.graph_c0	--	--	--	--	--	conserved hypothetical protein [Ricinus communis]
c31190.graph_c0	--	--	Cellular Component: chloroplast (GO:0009507);;	--	--	Uncharacterized protein TCM_021248 [Theobroma cacao]
c38619.graph_c0	--	--	--	--	--	PREDICTED: uncharacterized protein LOC100265575 [Vitis vinifera]
c51757.graph_c0	--	--	Molecular Function: polygalacturonase activity (GO:0004650);; Cellular Component: extracellular region (GO:0005576);; Biological Process: microsporogenesis (GO:0009556);; Biological Process: plant-type cell wall modification (GO:0009827);; Biological Process: pollen tube growth (GO:0009860);; Biological Process: pollen exine formation (GO:0010584);;	--	Polygalacturonase QRT3 (Precursor) GN=QRT3 OS=Arabidopsis thaliana (Mouse-ear cress) PE=2 SV=1	Pectin lyase-like superfamily protein isoform 2 [Theobroma cacao]
c374.graph_c0	--	--	Biological Process: mRNA splicing, via spliceosome (GO:0000398);; Cellular Component: chloroplast (GO:0009507);; Biological Process: production of siRNA involved in RNA interference (GO:0030422);; Biological Process: chloroplast RNA processing (GO:0031425);; Biological Process: polycistronic mRNA processing (GO:0031426);; Biological Process: production of miRNAs involved in gene silencing by miRN…	--	Pentatricopeptide repeat-containing protein At5g04780 OS=Arabidopsis thaliana (Mouse-ear cress) PE=2 SV=2	hypothetical protein VITISV_033310 [Vitis vinifera]
c36267.graph_c0	[F]	Nucleotide transport and metabolism	Molecular Function: thymidine kinase activity (GO:0004797);; Molecular Function: ATP binding (GO:0005524);; Biological Process: DNA replication (GO:0006260);; Biological Process: nucleotide biosynthetic process (GO:0009165);; Cellular Component: plastid (GO:0009536);; Biological Process: phosphorylation (GO:0016310);;	K00857|1e-122|pop:POPTR_1102579|hypothetical protein	Thymidine kinase GN=OSJNBa0090O10.3 OS=Oryza sativa subsp. japonica (Rice) PE=2 SV=2	PREDICTED: thymidine kinase-like [Vitis vinifera]
c16877.graph_c0	--	--	Molecular Function: protein serine/threonine kinase activity (GO:0004674);; Biological Process: protein phosphorylation (GO:0006468);;	--	Probable leucine-rich repeat receptor-like serine/threonine-protein kinase At3g14840 (Precursor) GN=LRR-RLK OS=Arabidopsis thaliana (Mouse-ear cress) PE=1 SV=1	hypothetical protein PRUPE_ppa000854mg [Prunus persica]
c22246.graph_c0	--	--	--	--	--	PREDICTED: uncharacterized protein LOC100262676 [Vitis vinifera]
c43695.graph_c0	[S]	Function unknown	Molecular Function: catalytic activity (GO:0003824);;	--	Receptor-like protein 12 (Precursor) GN=RLP12 OS=Arabidopsis thaliana (Mouse-ear cress) PE=2 SV=2	PREDICTED: LRR receptor-like serine/threonine-protein kinase FLS2-like [Vitis vinifera]
c42627.graph_c0	--	--	Molecular Function: calmodulin binding (GO:0005516);; Cellular Component: nucleus (GO:0005634);; Cellular Component: plasma membrane (GO:0005886);; Biological Process: defense response (GO:0006952);; Biological Process: cell death (GO:0008219);; Biological Process: response to biotic stimulus (GO:0009607);; Cellular Component: integral component of membrane (GO:0016021);;	--	MLO-like protein 11 GN=MLO11 OS=Arabidopsis thaliana (Mouse-ear cress) PE=2 SV=1	predicted protein [Populus trichocarpa]
c65590.graph_c0	--	--	--	--	Pentatricopeptide repeat-containing protein At4g14820 OS=Arabidopsis thaliana (Mouse-ear cress) PE=2 SV=1	unnamed protein product [Vitis vinifera]
c57508.graph_c0	--	--	--	--	--	PREDICTED: protein FAF-like, chloroplastic [Vitis vinifera]
c29831.graph_c0	--	--	Biological Process: MAPK cascade (GO:0000165);; Molecular Function: nucleotide binding (GO:0000166);; Molecular Function: protein serine/threonine kinase activity (GO:0004674);; Biological Process: protein phosphorylation (GO:0006468);; Molecular Function: ion binding (GO:0043167);;	--	Wall-associated receptor kinase 5 (Precursor) GN=WAK5 OS=Arabidopsis thaliana (Mouse-ear cress) PE=2 SV=1	PREDICTED: wall-associated receptor kinase 2-like [Vitis vinifera]
c75447.graph_c0	--	--	Cellular Component: mitochondrion (GO:0005739);; Cellular Component: membrane (GO:0016020);;	--	Pentatricopeptide repeat-containing protein At1g74630 GN=PCMP-H71 OS=Arabidopsis thaliana (Mouse-ear cress) PE=2 SV=1	unnamed protein product [Vitis vinifera]
c35185.graph_c0	--	--	--	--	Putative F-box protein At1g67623 GN=At1g67623 OS=Arabidopsis thaliana (Mouse-ear cress) PE=4 SV=1	hypothetical protein VITISV_039291 [Vitis vinifera]
c50323.graph_c0	--	--	Cellular Component: ubiquitin ligase complex (GO:0000151);; Molecular Function: ubiquitin-protein ligase activity (GO:0004842);; Molecular Function: zinc ion binding (GO:0008270);; Biological Process: protein ubiquitination (GO:0016567);;	--	U-box domain-containing protein 44 GN=F2D10.27 OS=Arabidopsis thaliana (Mouse-ear cress) PE=1 SV=1	ARM repeat superfamily protein isoform 2 [Theobroma cacao]
c8167.graph_c0	--	--	--	--	Leucine-rich repeat extensin-like protein 5 (Precursor) GN=LRX5 OS=Arabidopsis thaliana (Mouse-ear cress) PE=2 SV=2	extensin-like protein [Arabidopsis thaliana]
c44118.graph_c1	[C]	Energy production and conversion	Biological Process: cell morphogenesis (GO:0000902);; Cellular Component: plasma membrane (GO:0005886);; Biological Process: glycerol metabolic process (GO:0006071);; Biological Process: lipid metabolic process (GO:0006629);; Molecular Function: glycerophosphodiester phosphodiesterase activity (GO:0008889);; Biological Process: root epidermal cell differentiation (GO:0010053);; Biological Process…	--	Probable glycerophosphoryl diester phosphodiesterase 2 (Precursor) GN=GPDL2 OS=Arabidopsis thaliana (Mouse-ear cress) PE=1 SV=3	glycerophosphoryl diester phosphodiesterase, putative [Ricinus communis]
c55180.graph_c0	--	--	Molecular Function: organic cyclic compound binding (GO:0097159);; Molecular Function: heterocyclic compound binding (GO:1901363);;	--	Putative AC transposase OS=Zea mays (Maize) PE=2 SV=2	transposon protein [Zea mays]
c32755.graph_c0	--	--	--	--	--	PREDICTED: uncharacterized protein LOC100250855 [Vitis vinifera]
c38034.graph_c0	--	--	--	--	--	hypothetical protein PRUPE_ppa020139mg [Prunus persica]
c41907.graph_c0	--	--	Molecular Function: peroxidase activity (GO:0004601);; Molecular Function: protein binding (GO:0005515);; Cellular Component: nuclear envelope (GO:0005635);;	--	--	PREDICTED: uncharacterized protein LOC100253561, partial [Vitis vinifera]
c24425.graph_c0	--	--	--	--	--	hypothetical protein VITISV_006082 [Vitis vinifera]
c42283.graph_c0	--	--	--	K14686|2e-07|pop:POPTR_739170|copper transporter	Copper transporter 5 GN=COPT5 OS=Arabidopsis thaliana (Mouse-ear cress) PE=2 SV=1	hypothetical protein PRUPE_ppa012919mg [Prunus persica]
c45497.graph_c1	--	--	Biological Process: transcription, DNA-templated (GO:0006351);;	--	Scarecrow-like protein 14 GN=SCL14 OS=Arabidopsis thaliana (Mouse-ear cress) PE=2 SV=2	PREDICTED: scarecrow-like protein 14-like [Solanum lycopersicum]
c29518.graph_c0	--	--	--	--	Somatic embryogenesis receptor kinase 1 (Precursor) OS=Arabidopsis thaliana (Mouse-ear cress) PE=1 SV=2	unnamed protein product [Vitis vinifera]
c58240.graph_c0	[J]	Translation, ribosomal structure and biogenesis	--	--	--	hypothetical protein CH063_14476, partial [Colletotrichum higginsianum]
c35507.graph_c0	[C]	Energy production and conversion	Molecular Function: electron carrier activity (GO:0009055);; Biological Process: electron transport chain (GO:0022900);; Molecular Function: metal ion binding (GO:0046872);; Molecular Function: 2 iron, 2 sulfur cluster binding (GO:0051537);;	K02639|2e-82|vvi:100251971|hypothetical protein LOC100251971	Ferredoxin-3, chloroplastic (Precursor) GN=FDX3 OS=Zea mays (Maize) PE=2 SV=1	PREDICTED: ferredoxin-3, chloroplastic-like isoform 1 [Vitis vinifera]
c15389.graph_c0	--	--	--	K09580|5e-07|vvi:100246809|hypothetical protein LOC100246809	--	PREDICTED: protein disulfide isomerase-like 1-4-like [Solanum lycopersicum]
c46473.graph_c0	--	--	--	--	MATH domain-containing protein At5g43560 GN=At5g43560 OS=Arabidopsis thaliana (Mouse-ear cress) PE=1 SV=1	PREDICTED: uncharacterized protein LOC100257222 [Vitis vinifera]
c40441.graph_c0	[RTKL]	--	Biological Process: MAPK cascade (GO:0000165);; Biological Process: respiratory burst involved in defense response (GO:0002679);; Molecular Function: protein serine/threonine kinase activity (GO:0004674);; Molecular Function: phosphoprotein phosphatase activity (GO:0004721);; Molecular Function: ATP binding (GO:0005524);; Cellular Component: mitochondrion (GO:0005739);; Cellular Component: plasma…	--	Probable LRR receptor-like serine/threonine-protein kinase At1g74360 (Precursor) GN=At1g74360 OS=Arabidopsis thaliana (Mouse-ear cress) PE=1 SV=1	Leucine-rich repeat protein kinase family protein [Theobroma cacao]
c79757.graph_c0	--	--	--	--	--	hypothetical protein SDM1_29t00005 [Solanum demissum]
c45931.graph_c0	--	--	Cellular Component: mitochondrion (GO:0005739);; Cellular Component: endosome (GO:0005768);; Cellular Component: Golgi apparatus (GO:0005794);; Cellular Component: trans-Golgi network (GO:0005802);; Cellular Component: cytosol (GO:0005829);; Cellular Component: integral component of membrane (GO:0016021);;	--	--	PREDICTED: transmembrane 9 superfamily member 4 [Vitis vinifera]
c41269.graph_c1	--	--	Biological Process: response to molecule of bacterial origin (GO:0002237);; Molecular Function: glycerol kinase activity (GO:0004370);; Cellular Component: mitochondrion (GO:0005739);; Cellular Component: cytosol (GO:0005829);; Biological Process: glycerol-3-phosphate metabolic process (GO:0006072);; Biological Process: fatty acid beta-oxidation (GO:0006635);; Biological Process: response to micr…	K00864|1e-19|pop:POPTR_810168|glycerol kinase (EC:2.7.1.30)	Glycerol kinase GN=T21F11.21 OS=Arabidopsis thaliana (Mouse-ear cress) PE=1 SV=1	unnamed protein product [Vitis vinifera]
c37186.graph_c0	--	--	--	--	WRKY transcription factor 6 GN=WRKY6 OS=Arabidopsis thaliana (Mouse-ear cress) PE=1 SV=1	WRKY family transcription factor [Theobroma cacao]
c48324.graph_c0	--	--	--	--	UPF0496 protein At4g34320 GN=At4g34320 OS=Arabidopsis thaliana (Mouse-ear cress) PE=1 SV=1	PREDICTED: UPF0496 protein At4g34320-like [Cicer arietinum]
c42964.graph_c0	--	--	--	--	F-box/FBD/LRR-repeat protein At1g13570 GN=At1g13570 OS=Arabidopsis thaliana (Mouse-ear cress) PE=2 SV=1	PREDICTED: uncharacterized protein LOC101248859 [Solanum lycopersicum]
c73377.graph_c0	--	--	--	--	B2 protein OS=Daucus carota (Carrot) PE=2 SV=1	GDA2 protein [Pisum sativum]
c15889.graph_c0	--	--	--	--	--	predicted protein [Populus trichocarpa]
c55423.graph_c0	[Z]	Cytoskeleton	Biological Process: microtubule cytoskeleton organization (GO:0000226);; Biological Process: cytokinesis by cell plate formation (GO:0000911);; Molecular Function: nucleic acid binding (GO:0003676);; Molecular Function: ATP binding (GO:0005524);; Cellular Component: cytoplasm (GO:0005737);; Cellular Component: kinesin complex (GO:0005871);; Cellular Component: microtubule (GO:0005874);; Biologica…	K10406|7e-52|pop:POPTR_569144|hypothetical protein	Kinesin-4 GN=F2P16.12 OS=Arabidopsis thaliana (Mouse-ear cress) PE=1 SV=2	predicted protein [Populus trichocarpa]
c41669.graph_c0	[K]	Transcription	Cellular Component: mitochondrion (GO:0005739);;	--	Proline-rich receptor-like protein kinase PERK10 GN=PERK10 OS=Arabidopsis thaliana (Mouse-ear cress) PE=1 SV=2	Family of Uncharacterized protein function [Theobroma cacao]
c38418.graph_c0	--	--	--	--	--	PREDICTED: uncharacterized protein LOC100853831 [Vitis vinifera]
c46509.graph_c1	[R]	General function prediction only	Molecular Function: carboxylic ester hydrolase activity (GO:0004091);; Cellular Component: cytoplasm (GO:0005737);; Molecular Function: retinyl-palmitate esterase activity (GO:0050253);; Molecular Function: methyl indole-3-acetate esterase activity (GO:0080030);; Molecular Function: methyl salicylate esterase activity (GO:0080031);; Molecular Function: methyl jasmonate esterase activity (GO:00800…	K06130|1e-165|rcu:RCOM_0220610|Acyl-protein thioesterase, putative (EC:3.1.1.1)	--	Acyl-protein thioesterase, putative [Ricinus communis]
c16007.graph_c0	--	--	Molecular Function: GDP-fucose transmembrane transporter activity (GO:0005457);; Molecular Function: UDP-galactose transmembrane transporter activity (GO:0005459);; Molecular Function: UDP-glucose transmembrane transporter activity (GO:0005460);; Cellular Component: Golgi apparatus (GO:0005794);; Cellular Component: plasma membrane (GO:0005886);; Biological Process: purine nucleobase transport (G…	--	UDP-galactose transporter 1 GN=UDP-GALT1 OS=Arabidopsis thaliana (Mouse-ear cress) PE=2 SV=1	PREDICTED: UDP-galactose transporter 1 isoform 1 [Vitis vinifera]
c49044.graph_c0	--	--	--	--	--	hypothetical protein PRUPE_ppa002997mg [Prunus persica]
c41524.graph_c0	--	--	--	--	--	PREDICTED: uncharacterized protein LOC100267770 [Vitis vinifera]
c22516.graph_c0	--	--	--	--	Putative F-box/FBD/LRR-repeat protein At1g66290 GN=At1g66290 OS=Arabidopsis thaliana (Mouse-ear cress) PE=4 SV=1	f-box family protein [Populus trichocarpa]
c47665.graph_c0	--	--	Molecular Function: sequence-specific DNA binding transcription factor activity (GO:0003700);; Cellular Component: nucleus (GO:0005634);; Biological Process: protein targeting to vacuole (GO:0006623);; Biological Process: cellular response to starvation (GO:0009267);; Biological Process: vesicle-mediated transport (GO:0016192);; Molecular Function: sequence-specific DNA binding (GO:0043565);; Bio…	--	Ocs element-binding factor 1 GN=OBF1 OS=Zea mays (Maize) PE=2 SV=2	common plant regulatory factor 6 [Petroselinum crispum]
c51238.graph_c0	--	--	--	--	Putative disease resistance protein At3g14460 GN=At3g14460 OS=Arabidopsis thaliana (Mouse-ear cress) PE=3 SV=1	PREDICTED: putative disease resistance protein RGA3 [Vitis vinifera]
c26364.graph_c0	--	--	Molecular Function: ATP binding (GO:0005524);; Biological Process: ATP catabolic process (GO:0006200);; Molecular Function: microtubule-severing ATPase activity (GO:0008568);;	--	--	PREDICTED: uncharacterized protein LOC100244958 isoform 2 [Vitis vinifera]
c14909.graph_c0	--	--	--	--	--	unnamed protein product [Vitis vinifera]
c36415.graph_c0	--	--	Molecular Function: sequence-specific DNA binding transcription factor activity (GO:0003700);; Cellular Component: nucleus (GO:0005634);; Biological Process: methylation-dependent chromatin silencing (GO:0006346);; Biological Process: cell adhesion (GO:0007155);; Biological Process: auxin-activated signaling pathway (GO:0009734);; Biological Process: response to brassinosteroid (GO:0009741);; Bio…	K14486|0.0|rcu:RCOM_1597120|Auxin response factor, putative	Auxin response factor 5 GN=F6F9.10 OS=Arabidopsis thaliana (Mouse-ear cress) PE=1 SV=3	PREDICTED: auxin response factor 5-like isoform 2 [Vitis vinifera]
c43749.graph_c0	--	--	Molecular Function: nucleotide binding (GO:0000166);; Molecular Function: RNA binding (GO:0003723);; Cellular Component: cytoplasm (GO:0005737);; Cellular Component: ribonucleoprotein complex (GO:0030529);;	K12898|1e-153|rcu:RCOM_1578070|heterogeneous nuclear ribonucleoprotein, putative	Formin-like protein 20 GN=MBK20.20/MBK20.21 OS=Arabidopsis thaliana (Mouse-ear cress) PE=2 SV=3	PREDICTED: heterogeneous nuclear ribonucleoprotein F-like [Solanum lycopersicum]
c20329.graph_c0	--	--	Cellular Component: vacuole (GO:0005773);; Biological Process: phosphatidylinositol biosynthetic process (GO:0006661);; Cellular Component: chloroplast (GO:0009507);; Biological Process: response to nitrate (GO:0010167);; Biological Process: nitrate transport (GO:0015706);;	--	--	uncharacterized protein LOC100306050 precursor [Glycine max]
c1085.graph_c1	[L]	Replication, recombination and repair	Molecular Function: ATP binding (GO:0005524);; Cellular Component: nucleus (GO:0005634);; Cellular Component: replication fork (GO:0005657);; Biological Process: ATP catabolic process (GO:0006200);; Biological Process: DNA-dependent DNA replication (GO:0006261);; Biological Process: sister chromatid cohesion (GO:0007062);; Molecular Function: ATPase activity (GO:0016887);;	K11269|1e-57|rcu:RCOM_1020420|chromosome transmission fidelity factor, putative	--	unnamed protein product [Vitis vinifera]
c16883.graph_c0	--	--	Molecular Function: acid phosphatase activity (GO:0003993);; Cellular Component: mitochondrion (GO:0005739);; Biological Process: RNA splicing (GO:0008380);; Biological Process: response to abscisic acid (GO:0009737);;	--	Pentatricopeptide repeat-containing protein At1g51965, mitochondrial (Precursor) GN=At1g51965 OS=Arabidopsis thaliana (Mouse-ear cress) PE=2 SV=1	unnamed protein product [Vitis vinifera]
c27066.graph_c0	--	--	Cellular Component: endosome (GO:0005768);; Cellular Component: Golgi apparatus (GO:0005794);; Cellular Component: trans-Golgi network (GO:0005802);; Biological Process: protein glycosylation (GO:0006486);; Molecular Function: sialyltransferase activity (GO:0008373);; Cellular Component: membrane (GO:0016020);;	--	--	PREDICTED: uncharacterized protein LOC100243999 isoform 1 [Vitis vinifera]
c55013.graph_c0	--	--	--	--	--	gag-pol polyprotein [Populus deltoides]
c58298.graph_c0	--	--	--	--	Disease resistance protein RGA2 GN=RGA2 OS=Solanum bulbocastanum (Wild potato) PE=1 SV=1	Leucine-rich repeat containing protein, putative [Theobroma cacao]
c36198.graph_c0	--	--	--	K00026|8e-07|ath:AT5G09660|PMDH2	Malate dehydrogenase, glyoxysomal (Precursor) GN=At5g09660 OS=Arabidopsis thaliana (Mouse-ear cress) PE=2 SV=1	malate dehydrogenase [Pinus pinaster]
c20459.graph_c0	--	--	Biological Process: lipid metabolic process (GO:0006629);; Molecular Function: hydrolase activity, acting on ester bonds (GO:0016788);;	--	GDSL esterase/lipase At5g33370 (Precursor) GN=At5g33370 OS=Arabidopsis thaliana (Mouse-ear cress) PE=2 SV=1	zinc finger protein, putative [Ricinus communis]
c31187.graph_c0	[GEPR]	--	Biological Process: signal transduction (GO:0007165);; Biological Process: carbohydrate transport (GO:0008643);; Molecular Function: carbohydrate transmembrane transporter activity (GO:0015144);; Cellular Component: integral component of membrane (GO:0016021);; Biological Process: cellular component organization (GO:0016043);; Biological Process: cellular response to stress (GO:0033554);; Biologi…	--	Organic cation/carnitine transporter 7 GN=MGH6.16 OS=Arabidopsis thaliana (Mouse-ear cress) PE=2 SV=1	unknown [Populus trichocarpa x Populus deltoides]
c20126.graph_c0	[F]	Nucleotide transport and metabolism	Molecular Function: hydrolase activity (GO:0016787);;	--	Probable uridine nucleosidase 2 GN=URH2 OS=Arabidopsis thaliana (Mouse-ear cress) PE=2 SV=1	Inosine-uridine preferring nucleoside hydrolase family protein isoform 2 [Theobroma cacao]
c27200.graph_c0	--	--	--	--	Putative ribonuclease H protein At1g65750 GN=At1g65750 OS=Arabidopsis thaliana (Mouse-ear cress) PE=3 SV=1	hypothetical protein VITISV_021000 [Vitis vinifera]
c45877.graph_c0	[G]	Carbohydrate transport and metabolism	Molecular Function: alpha,alpha-trehalose-phosphate synthase (UDP-forming) activity (GO:0003825);; Molecular Function: trehalose-phosphatase activity (GO:0004805);; Cellular Component: cytoplasm (GO:0005737);; Biological Process: trehalose biosynthetic process (GO:0005992);; Biological Process: plant-type cell wall organization (GO:0009664);; Biological Process: embryo development ending in seed …	K00697|0.0|pop:POPTR_828543|trehalose-6-phosphate synthase	Alpha,alpha-trehalose-phosphate synthase [UDP-forming] 1 GN=TPS1 OS=Arabidopsis thaliana (Mouse-ear cress) PE=1 SV=1	trehalose-phosphate synthase 1 [Solanum lycopersicum]
c69056.graph_c0	--	--	Biological Process: metabolic process (GO:0008152);; Molecular Function: hydrolase activity, acting on glycosyl bonds (GO:0016798);;	--	Nigrin b B chain (Precursor) OS=Sambucus nigra (European elder) PE=1 SV=2	ribosome inactivating protein precursor [Sambucus nigra]
c41638.graph_c0	--	--	Cellular Component: endoplasmic reticulum (GO:0005783);; Biological Process: intracellular protein transport (GO:0006886);; Cellular Component: chloroplast (GO:0009507);; Cellular Component: integral component of membrane (GO:0016021);;	K14009|4e-35|vvi:100255733|hypothetical protein LOC100255733	--	unnamed protein product [Vitis vinifera]
c32626.graph_c0	[R]	General function prediction only	Molecular Function: nucleotide binding (GO:0000166);; Cellular Component: endoplasmic reticulum (GO:0005783);; Biological Process: protein targeting to mitochondrion (GO:0006626);; Biological Process: proteasome-mediated ubiquitin-dependent protein catabolic process (GO:0043161);; Biological Process: proteasome assembly (GO:0043248);; Biological Process: response to misfolded protein (GO:0051788)…	--	Guanine nucleotide-binding protein subunit beta-like protein GN=GB1 OS=Medicago sativa (Alfalfa) PE=1 SV=1	nucleotide binding protein, putative [Ricinus communis]
c36652.graph_c0	--	--	Cellular Component: nucleus (GO:0005634);; Molecular Function: phosphopantetheine binding (GO:0031177);;	--	--	PREDICTED: uncharacterized protein LOC100252816 [Vitis vinifera]
c33422.graph_c1	[R]	General function prediction only	Molecular Function: phosphatase activity (GO:0016791);;	K03787|2e-46|vvi:100242981|hypothetical protein LOC100242981	--	Survival protein SurE-like phosphatase/nucleotidase isoform 3 [Theobroma cacao]
c47417.graph_c0	--	--	Molecular Function: nucleic acid binding (GO:0003676);; Molecular Function: ATP-dependent RNA helicase activity (GO:0004004);; Molecular Function: ATP binding (GO:0005524);; Biological Process: ATP catabolic process (GO:0006200);;	K12823|5e-27|pop:POPTR_1068852|hypothetical protein	DEAD-box ATP-dependent RNA helicase 14 OS=Oryza sativa subsp. japonica (Rice) PE=2 SV=1	predicted protein [Populus trichocarpa]
c18764.graph_c0	--	--	Cellular Component: nucleus (GO:0005634);;	K06170|3e-29|vvi:100264318|hypothetical protein LOC100264318	Probable gamma-secretase subunit PEN-2 GN=At5g09310 OS=Arabidopsis thaliana (Mouse-ear cress) PE=2 SV=1	GDP-mannose transporter, putative [Theobroma cacao]
c52078.graph_c0	--	--	Molecular Function: DNA binding (GO:0003677);; Molecular Function: sequence-specific DNA binding transcription factor activity (GO:0003700);; Cellular Component: nucleus (GO:0005634);; Biological Process: regulation of transcription, DNA-templated (GO:0006355);; Biological Process: stomatal complex development (GO:0010374);; Molecular Function: protein dimerization activity (GO:0046983);;	--	Transcription factor MUTE GN=F28L1.6 OS=Arabidopsis thaliana (Mouse-ear cress) PE=2 SV=1	PREDICTED: transcription factor MUTE [Vitis vinifera]
c44333.graph_c0	[G]	Carbohydrate transport and metabolism	Cellular Component: proteinaceous extracellular matrix (GO:0005578);; Cellular Component: cell wall (GO:0005618);; Molecular Function: beta-glucosidase activity (GO:0008422);; Molecular Function: xylan 1,4-beta-xylosidase activity (GO:0009044);; Biological Process: xylan catabolic process (GO:0045493);; Molecular Function: alpha-N-arabinofuranosidase activity (GO:0046556);; Cellular Component: ap…	--	Alpha-N-arabinofuranosidase (Precursor) GN=Xyl2 OS=Medicago sativa subsp. varia (Alfalfa) PE=2 SV=1	PREDICTED: beta-xylosidase/alpha-L-arabinofuranosidase 2-like [Vitis vinifera]
c40998.graph_c0	--	--	Molecular Function: hydrolase activity, hydrolyzing O-glycosyl compounds (GO:0004553);; Biological Process: carbohydrate metabolic process (GO:0005975);; Biological Process: macromolecule catabolic process (GO:0009057);; Cellular Component: cell part (GO:0044464);;	--	Acidic endochitinase (Precursor) OS=Nicotiana tabacum (Common tobacco) PE=1 SV=1	PREDICTED: acidic endochitinase-like [Vitis vinifera]
c31410.graph_c0	--	--	Biological Process: cell wall macromolecule catabolic process (GO:0016998);;	--	--	predicted protein [Populus trichocarpa]
c29539.graph_c0	--	--	Molecular Function: hydrolase activity, hydrolyzing O-glycosyl compounds (GO:0004553);; Biological Process: carbohydrate metabolic process (GO:0005975);;	--	Glucan endo-1,3-beta-glucosidase, basic isoform (Precursor) OS=Phaseolus vulgaris (Kidney bean) PE=2 SV=1	PREDICTED: glucan endo-1,3-beta-glucosidase-like [Vitis vinifera]
c43616.graph_c0	--	--	Cellular Component: endosome (GO:0005768);; Cellular Component: Golgi apparatus (GO:0005794);; Cellular Component: trans-Golgi network (GO:0005802);; Cellular Component: plasma membrane (GO:0005886);; Biological Process: protein glycosylation (GO:0006486);; Biological Process: purine nucleobase transport (GO:0006863);; Biological Process: membrane fusion (GO:0006944);; Cellular Component: integra…	--	Uncharacterized membrane protein At1g06890 GN=At1g06890 OS=Arabidopsis thaliana (Mouse-ear cress) PE=1 SV=1	UDP-glucuronic acid/UDP-N-acetylgalactosamine transporter, putative [Ricinus communis]
c22448.graph_c0	--	--	--	--	--	putative RNA-directed DNA polymerase (Reverse transcriptase) [Malus domestica]
c37250.graph_c0	[RTKL]	--	Biological Process: activation of MAPKK activity (GO:0000186);; Molecular Function: MAP kinase kinase kinase activity (GO:0004709);; Molecular Function: ATP binding (GO:0005524);; Cellular Component: cytosol (GO:0005829);; Biological Process: defense response, incompatible interaction (GO:0009814);; Cellular Component: endomembrane system (GO:0012505);;	--	Receptor-like cytosolic serine/threonine-protein kinase RBK1 GN=RBK1 OS=Arabidopsis thaliana (Mouse-ear cress) PE=1 SV=1	PREDICTED: receptor-like cytosolic serine/threonine-protein kinase RBK1-like isoform 1 [Solanum lycopersicum]
c41723.graph_c0	--	--	--	--	F-box/kelch-repeat protein At3g06240 GN=At3g06240 OS=Arabidopsis thaliana (Mouse-ear cress) PE=2 SV=1	PREDICTED: F-box protein At3g07870-like [Fragaria vesca subsp. vesca]
c45338.graph_c0	[E]	Amino acid transport and metabolism	Molecular Function: nucleotide binding (GO:0000166);; Molecular Function: glutamate dehydrogenase (NADP+) activity (GO:0004354);; Cellular Component: cytoplasm (GO:0005737);; Biological Process: cellular amino acid metabolic process (GO:0006520);; Biological Process: spermidine biosynthetic process (GO:0008295);; Biological Process: glucuronoxylan metabolic process (GO:0010413);; Biological Proce…	K00262|5e-52|vvi:100244689|hypothetical protein LOC100244689	NADP-specific glutamate dehydrogenase (Fragment) OS=Chlorella sorokiniana PE=2 SV=1	unnamed protein product [Vitis vinifera]
c29988.graph_c0	--	--	Molecular Function: catalytic activity (GO:0003824);;	--	--	Craniofacial development protein [Medicago truncatula]
c39622.graph_c2	--	--	Molecular Function: GTPase activity (GO:0003924);; Molecular Function: GTP binding (GO:0005525);; Cellular Component: mitochondrion (GO:0005739);; Cellular Component: vacuole (GO:0005773);; Cellular Component: plasma membrane (GO:0005886);; Biological Process: GTP catabolic process (GO:0006184);; Biological Process: response to cadmium ion (GO:0046686);; Biological Process: defense response to fu…	--	Dynamin-related protein 1E GN=T2O9.170 OS=Arabidopsis thaliana (Mouse-ear cress) PE=1 SV=1	PREDICTED: dynamin-related protein 1E-like [Solanum lycopersicum]
c38813.graph_c0	--	--	Cellular Component: mitochondrion (GO:0005739);; Cellular Component: cytoplasmic membrane-bounded vesicle (GO:0016023);;	--	--	predicted protein [Populus trichocarpa]
c27181.graph_c1	--	--	Molecular Function: signal recognition particle binding (GO:0005047);; Cellular Component: signal recognition particle, endoplasmic reticulum targeting (GO:0005786);; Cellular Component: cytosol (GO:0005829);; Biological Process: SRP-dependent cotranslational protein targeting to membrane (GO:0006614);; Molecular Function: 7S RNA binding (GO:0008312);; Molecular Function: endoplasmic reticulum si…	K03107|2e-12|pop:POPTR_835242|hypothetical protein	--	Signal recognition particle-related / SRP-related isoform 1 [Theobroma cacao]
c8534.graph_c0	--	--	Molecular Function: transferase activity, transferring phosphorus-containing groups (GO:0016772);; Molecular Function: hydrolase activity (GO:0016787);; Biological Process: primary metabolic process (GO:0044238);; Biological Process: cellular macromolecule metabolic process (GO:0044260);; Molecular Function: organic cyclic compound binding (GO:0097159);; Molecular Function: heterocyclic compound …	--	--	hypothetical protein VITISV_038128 [Vitis vinifera]
c52137.graph_c0	--	--	--	--	--	unnamed protein product [Vitis vinifera]
c31281.graph_c0	--	--	Cellular Component: nucleolus (GO:0005730);; Biological Process: response to heat (GO:0009408);; Biological Process: response to high light intensity (GO:0009644);; Biological Process: response to hydrogen peroxide (GO:0042542);; Biological Process: floral whorl development (GO:0048438);; Biological Process: floral organ formation (GO:0048449);; Biological Process: phyllome development (GO:004882…	--	--	PREDICTED: uncharacterized protein LOC100261344 [Vitis vinifera]
c53046.graph_c0	--	--	Molecular Function: copper ion binding (GO:0005507);; Molecular Function: L-ascorbate oxidase activity (GO:0008447);; Biological Process: lignin catabolic process (GO:0046274);; Cellular Component: apoplast (GO:0048046);; Molecular Function: hydroquinone:oxygen oxidoreductase activity (GO:0052716);; Biological Process: oxidation-reduction process (GO:0055114);;	--	Laccase-11 (Precursor) OS=Arabidopsis thaliana (Mouse-ear cress) PE=2 SV=1	Laccase 11 [Theobroma cacao]
c21044.graph_c0	--	--	Molecular Function: DNA binding (GO:0003677);; Cellular Component: nucleus (GO:0005634);;	--	Squamosa promoter-binding-like protein 5 GN=SPL5 OS=Arabidopsis thaliana (Mouse-ear cress) PE=2 SV=1	PREDICTED: squamosa promoter-binding-like protein 4 [Vitis vinifera]
c12584.graph_c0	--	--	Molecular Function: protein kinase activity (GO:0004672);; Biological Process: gravitropism (GO:0009630);; Biological Process: auxin polar transport (GO:0009926);; Biological Process: phosphorylation (GO:0016310);; Biological Process: lateral root development (GO:0048527);; Biological Process: developmental growth (GO:0048589);; Biological Process: root hair cell differentiation (GO:0048765);; Bi…	--	--	PREDICTED: protein kinase PINOID 2-like [Solanum lycopersicum]
c61373.graph_c0	--	--	--	--	--	kelch repeat protein, putative [Ricinus communis]
c27227.graph_c0	--	--	--	K09548|3e-06|vvi:100260485|hypothetical protein LOC100260485	--	Prefoldin 1 [Theobroma cacao]
c46588.graph_c1	--	--	--	--	TMV resistance protein N GN=N OS=Nicotiana glutinosa (Tobacco) PE=1 SV=1	PREDICTED: uncharacterized protein LOC101311138 [Fragaria vesca subsp. vesca]
c42509.graph_c0	--	--	Molecular Function: protein binding (GO:0005515);; Cellular Component: nucleus (GO:0005634);; Cellular Component: mitochondrial outer membrane (GO:0005741);; Cellular Component: mitochondrial inner membrane (GO:0005743);; Biological Process: mRNA export from nucleus (GO:0006406);; Biological Process: protein import into nucleus (GO:0006606);; Biological Process: protein targeting to mitochondrion…	--	Mitochondrial outer membrane import complex protein METAXIN GN=MTX1 OS=Arabidopsis thaliana (Mouse-ear cress) PE=1 SV=1	unnamed protein product [Vitis vinifera]
c43330.graph_c0	[R]	General function prediction only	Molecular Function: bile acid:sodium symporter activity (GO:0008508);; Cellular Component: chloroplast envelope (GO:0009941);; Cellular Component: integral component of membrane (GO:0016021);; Biological Process: sodium ion transmembrane transport (GO:0035725);;	K14347|1e-151|vvi:100249899|similar to bile acid:sodium symporter	Probable sodium/metabolite cotransporter BASS4, chloroplastic (Precursor) GN=BASS4 OS=Arabidopsis thaliana (Mouse-ear cress) PE=3 SV=1	PREDICTED: sodium/bile acid cotransporter 7-like [Vitis vinifera]
c39851.graph_c1	--	--	Molecular Function: aminopeptidase activity (GO:0004177);; Cellular Component: nucleus (GO:0005634);; Molecular Function: metallopeptidase activity (GO:0008237);; Molecular Function: zinc ion binding (GO:0008270);; Cellular Component: plasmodesma (GO:0009506);; Biological Process: gravitropism (GO:0009630);;	K03128|0.0|vvi:100266355|hypothetical protein LOC100266355	--	PREDICTED: transcription initiation factor TFIID subunit 2-like isoform 1 [Vitis vinifera]
c73987.graph_c0	--	--	--	--	--	hypothetical protein VITISV_012940 [Vitis vinifera]
c41645.graph_c0	[Q]	Secondary metabolites biosynthesis, transport and catabolism	Molecular Function: oxidoreductase activity, acting on diphenols and related substances as donors, oxygen as acceptor (GO:0016682);; Biological Process: single-organism metabolic process (GO:0044710);; Molecular Function: metal ion binding (GO:0046872);;	--	Laccase-14 (Precursor) GN=LAC14 OS=Arabidopsis thaliana (Mouse-ear cress) PE=2 SV=1	PREDICTED: putative laccase-9-like [Fragaria vesca subsp. vesca]
c37926.graph_c0	--	--	--	--	--	PREDICTED: uncharacterized protein LOC100853168 [Vitis vinifera]
c46327.graph_c2	--	--	Cellular Component: cytoplasm (GO:0005737);; Biological Process: cell differentiation (GO:0030154);; Biological Process: auxin transport (GO:0060918);;	--	Pollen-specific protein SF21 GN=SF21 OS=Helianthus annuus (Common sunflower) PE=2 SV=1	hypothetical protein PRUPE_ppa008061mg [Prunus persica]
c50149.graph_c0	[M]	Cell wall/membrane/envelope biogenesis	--	--	Leucine-rich repeat extensin-like protein 6 (Precursor) GN=LRX6 OS=Arabidopsis thaliana (Mouse-ear cress) PE=2 SV=1	--
c21539.graph_c0	--	--	--	--	--	hypothetical protein VITISV_028660 [Vitis vinifera]
c68409.graph_c0	--	--	--	K03141|2e-06|vvi:100249755|hypothetical protein LOC100249755	--	PREDICTED: probable RNA polymerase II transcription factor B subunit 1-1-like [Solanum lycopersicum]
c77352.graph_c0	--	--	Molecular Function: nucleic acid binding (GO:0003676);; Cellular Component: mitochondrion (GO:0005739);; Biological Process: transport (GO:0006810);; Cellular Component: cytoplasmic membrane-bounded vesicle (GO:0016023);; Cellular Component: membrane part (GO:0044425);; Biological Process: single-organism cellular process (GO:0044763);;	--	--	hypothetical protein OsI_30258 [Oryza sativa Indica Group]
c40041.graph_c0	--	--	Molecular Function: nucleotide binding (GO:0000166);; Molecular Function: nucleic acid binding (GO:0003676);; Cellular Component: nucleus (GO:0005634);; Molecular Function: TBP-class protein binding (GO:0017025);;	--	--	PREDICTED: pre-rRNA-processing protein ESF2 [Vitis vinifera]
c42065.graph_c0	--	--	Cellular Component: nucleus (GO:0005634);; Cellular Component: plasma membrane (GO:0005886);;	--	--	PREDICTED: uncharacterized protein LOC100248412 [Vitis vinifera]
c41605.graph_c1	--	--	Biological Process: mitotic cell cycle (GO:0000278);; Cellular Component: nucleus (GO:0005634);; Biological Process: stomatal lineage progression (GO:0010440);; Molecular Function: cyclin-dependent protein serine/threonine kinase regulator activity (GO:0016538);; Molecular Function: protein kinase binding (GO:0019901);; Biological Process: DNA endoreduplication (GO:0042023);; Biological Process: …	--	Cyclin-D1-1 GN=F20P5.7 OS=Arabidopsis thaliana (Mouse-ear cress) PE=1 SV=3	PREDICTED: cyclin-D1-1 [Vitis vinifera]
c47240.graph_c0	[R]	General function prediction only	Molecular Function: nucleotide binding (GO:0000166);; Molecular Function: RNA binding (GO:0003723);; Cellular Component: chloroplast (GO:0009507);;	--	Glycine-rich RNA-binding protein 4, mitochondrial (Precursor) GN=At3g23830 OS=Arabidopsis thaliana (Mouse-ear cress) PE=2 SV=1	PREDICTED: glycine-rich RNA-binding protein 2, mitochondrial-like [Vitis vinifera]
c31351.graph_c0	[R]	General function prediction only	Molecular Function: nucleotide binding (GO:0000166);; Biological Process: mRNA splicing, via spliceosome (GO:0000398);; Molecular Function: RNA binding (GO:0003723);; Cellular Component: nucleus (GO:0005634);; Biological Process: defense response to bacterium (GO:0042742);; Molecular Function: protein dimerization activity (GO:0046983);;	--	Splicing factor U2af large subunit B GN=U2AF65B OS=Triticum aestivum (Wheat) PE=2 SV=1	hypothetical protein PRUPE_ppa006486mg [Prunus persica]
c47760.graph_c0	--	--	Cellular Component: exocyst (GO:0000145);; Cellular Component: cytosol (GO:0005829);; Cellular Component: plasma membrane (GO:0005886);;	--	Exocyst complex component SEC3A GN=SEC3A OS=Arabidopsis thaliana (Mouse-ear cress) PE=1 SV=1	PREDICTED: exocyst complex component SEC3A isoform 1 [Vitis vinifera]
c41663.graph_c0	--	--	--	--	--	unnamed protein product [Vitis vinifera]
c27657.graph_c0	--	--	Molecular Function: hydrolase activity, hydrolyzing O-glycosyl compounds (GO:0004553);; Cellular Component: cell wall (GO:0005618);; Biological Process: cellular glucan metabolic process (GO:0006073);; Molecular Function: xyloglucan:xyloglucosyl transferase activity (GO:0016762);; Cellular Component: apoplast (GO:0048046);;	K08235|1e-44|pop:POPTR_768438|hypothetical protein	Probable xyloglucan endotransglucosylase/hydrolase protein 31 (Precursor) GN=F14D17.60 OS=Arabidopsis thaliana (Mouse-ear cress) PE=2 SV=2	Xyloglucan endotransglucosylase/hydrolase 32 isoform 2, partial [Theobroma cacao]
c2034.graph_c0	--	--	Molecular Function: purine ribonucleoside binding (GO:0032550);; Molecular Function: adenyl ribonucleotide binding (GO:0032559);; Molecular Function: anion binding (GO:0043168);;	--	Putative disease resistance protein RGA1 GN=RGA1 OS=Solanum bulbocastanum (Wild potato) PE=2 SV=2	nbs-lrr resistance protein [Populus trichocarpa]
c46105.graph_c1	--	--	Biological Process: RNA splicing, via endonucleolytic cleavage and ligation (GO:0000394);; Molecular Function: calmodulin binding (GO:0005516);; Cellular Component: endoplasmic reticulum (GO:0005783);; Biological Process: methionine biosynthetic process (GO:0009086);; Cellular Component: chloroplast (GO:0009507);; Cellular Component: cytoplasmic membrane-bounded vesicle (GO:0016023);; Biological …	K08288|0.0|vvi:100255312|hypothetical protein LOC100255312	Protein ycf2 GN=ycf2-B OS=Oenothera argillicola (Appalachian evening primrose) PE=3 SV=1	PREDICTED: glucosidase 2 subunit beta-like [Vitis vinifera]
c39991.graph_c0	--	--	--	--	--	PREDICTED: ankyrin repeat domain-containing protein, chloroplastic isoform 2 [Vitis vinifera]
c19644.graph_c0	--	--	--	--	Proline-rich receptor-like protein kinase PERK2 GN=PERK2 OS=Arabidopsis thaliana (Mouse-ear cress) PE=2 SV=3	unnamed protein product [Sordaria macrospora k-hell]
c58750.graph_c0	--	--	Molecular Function: DNA binding (GO:0003677);; Molecular Function: chromatin binding (GO:0003682);;	K09422|8e-32|pop:POPTR_656456|MYB186	Myb-related protein Pp1 (Fragment) GN=PP1 OS=Physcomitrella patens subsp. patens (Moss) PE=2 SV=1	Myb domain protein 106, putative [Theobroma cacao]
c48827.graph_c0	[J]	Translation, ribosomal structure and biogenesis	Molecular Function: aminoacyl-tRNA editing activity (GO:0002161);; Molecular Function: isoleucine-tRNA ligase activity (GO:0004822);; Molecular Function: ATP binding (GO:0005524);; Cellular Component: cytosol (GO:0005829);; Biological Process: gluconeogenesis (GO:0006094);; Biological Process: glycolysis (GO:0006096);; Biological Process: isoleucyl-tRNA aminoacylation (GO:0006428);; Biological Pr…	K01870|5e-35|vvi:100250847|hypothetical protein LOC100250847	--	unnamed protein product [Vitis vinifera]
c51417.graph_c0	--	--	Biological Process: amino acid transport (GO:0006865);; Cellular Component: integral component of membrane (GO:0016021);; Biological Process: single-organism cellular process (GO:0044763);; Biological Process: response to stimulus (GO:0050896);; Biological Process: biological regulation (GO:0065007);;	--	Amino acid permease 2 GN=AAP2 OS=Arabidopsis thaliana (Mouse-ear cress) PE=1 SV=1	hypothetical protein PRUPE_ppa004936mg [Prunus persica]
c19851.graph_c0	--	--	--	--	--	PREDICTED: ankyrin repeat-containing protein At3g12360-like [Vitis vinifera]
c39326.graph_c0	[R]	General function prediction only	Molecular Function: nucleotide binding (GO:0000166);; Biological Process: mitotic cell cycle (GO:0000278);; Molecular Function: RNA binding (GO:0003723);; Molecular Function: protein binding (GO:0005515);; Cellular Component: nucleus (GO:0005634);; Cellular Component: cytoplasm (GO:0005737);; Biological Process: RNA processing (GO:0006396);;	--	--	PREDICTED: uncharacterized protein LOC101266798 [Solanum lycopersicum]
c34667.graph_c0	--	--	Biological Process: defense response (GO:0006952);; Biological Process: response to abiotic stimulus (GO:0009628);; Biological Process: hormone-mediated signaling pathway (GO:0009755);; Biological Process: response to inorganic substance (GO:0010035);; Biological Process: regulation of cellular metabolic process (GO:0031323);; Biological Process: cellular response to oxygen-containing compound (G…	--	ETHYLENE INSENSITIVE 3-like 3 protein GN=EIL3 OS=Arabidopsis thaliana (Mouse-ear cress) PE=1 SV=1	hypothetical protein PRUPE_ppa003113mg [Prunus persica]
c31855.graph_c0	[TZDR]	--	Molecular Function: calcium ion binding (GO:0005509);; Cellular Component: Golgi apparatus (GO:0005794);; Biological Process: response to chitin (GO:0010200);; Molecular Function: 2-alkenal reductase [NAD(P)] activity (GO:0032440);; Biological Process: oxidation-reduction process (GO:0055114);;	K13448|4e-94|rcu:RCOM_1464230|Calmodulin, putative (EC:1.3.1.74)	Probable calcium-binding protein CML16 GN=CML16 OS=Arabidopsis thaliana (Mouse-ear cress) PE=2 SV=2	Calmodulin, putative [Ricinus communis]
c46606.graph_c1	--	--	Biological Process: carbohydrate metabolic process (GO:0005975);; Biological Process: salicylic acid metabolic process (GO:0009696);; Biological Process: benzoate metabolic process (GO:0018874);; Biological Process: para-aminobenzoic acid metabolic process (GO:0046482);; Molecular Function: salicylic acid glucosyltransferase (ester-forming) activity (GO:0052639);; Molecular Function: salicylic ac…	K13691|0.0|vvi:100242294|hypothetical protein LOC100242294	Alpha-galactosidase (Precursor) OS=Coffea arabica (Arabian coffee) PE=1 SV=1	PREDICTED: UDP-glycosyltransferase 74F2 [Vitis vinifera]
c14160.graph_c0	[S]	Function unknown	Molecular Function: protein serine/threonine kinase activity (GO:0004674);; Molecular Function: ATP binding (GO:0005524);; Cellular Component: plasma membrane (GO:0005886);; Biological Process: protein phosphorylation (GO:0006468);; Biological Process: transmembrane receptor protein tyrosine kinase signaling pathway (GO:0007169);; Biological Process: cell proliferation (GO:0008283);; Cellular Com…	--	Probably inactive leucine-rich repeat receptor-like protein kinase IMK2 (Precursor) GN=IMK2 OS=Arabidopsis thaliana (Mouse-ear cress) PE=1 SV=1	predicted protein [Populus trichocarpa]
c44991.graph_c0	[I]	Lipid transport and metabolism	Molecular Function: dodecenoyl-CoA delta-isomerase activity (GO:0004165);; Cellular Component: nucleus (GO:0005634);; Cellular Component: peroxisome (GO:0005777);; Cellular Component: cytosol (GO:0005829);; Biological Process: fatty acid beta-oxidation (GO:0006635);; Molecular Function: carnitine racemase activity (GO:0008809);; Biological Process: toxin catabolic process (GO:0009407);; Biologica…	--	Sulfated surface glycoprotein 185 (Precursor) OS=Volvox carteri (Green alga) PE=1 SV=1	PREDICTED: carnitinyl-CoA dehydratase-like [Vitis vinifera]
c28862.graph_c0	--	--	--	--	--	hypothetical protein PRUPE_ppa020375mg [Prunus persica]
c19626.graph_c0	--	--	Biological Process: response to temperature stimulus (GO:0009266);; Biological Process: cellular response to stress (GO:0033554);; Biological Process: response to chemical (GO:0042221);; Cellular Component: cell part (GO:0044464);;	--	BAG family molecular chaperone regulator 7 GN=BAG7 OS=Arabidopsis thaliana (Mouse-ear cress) PE=1 SV=1	unnamed protein product [Vitis vinifera]
c29445.graph_c0	--	--	Cellular Component: vacuole (GO:0005773);; Cellular Component: endoplasmic reticulum (GO:0005783);; Cellular Component: Golgi apparatus (GO:0005794);; Biological Process: transport (GO:0006810);; Cellular Component: integral component of membrane (GO:0016021);; Cellular Component: cytoplasmic membrane-bounded vesicle (GO:0016023);; Biological Process: sterol biosynthetic process (GO:0016126);; Bi…	--	Transmembrane emp24 domain-containing protein p24beta3 (Precursor) GN=At3g22845 OS=Arabidopsis thaliana (Mouse-ear cress) PE=2 SV=1	PREDICTED: transmembrane emp24 domain-containing protein A [Vitis vinifera]
c33851.graph_c0	--	--	Molecular Function: catalytic activity (GO:0003824);;	--	--	hypothetical protein VITISV_006992 [Vitis vinifera]
c30554.graph_c0	--	--	Cellular Component: mitochondrion (GO:0005739);; Cellular Component: chloroplast (GO:0009507);; Biological Process: embryo development ending in seed dormancy (GO:0009793);; Biological Process: thylakoid membrane organization (GO:0010027);; Biological Process: vegetative to reproductive phase transition of meristem (GO:0010228);; Biological Process: iron-sulfur cluster assembly (GO:0016226);; Bio…	--	Pentatricopeptide repeat-containing protein At3g53700, chloroplastic (Precursor) GN=MEE40 OS=Arabidopsis thaliana (Mouse-ear cress) PE=2 SV=1	PREDICTED: pentatricopeptide repeat-containing protein At3g53700, chloroplastic [Vitis vinifera]
c21197.graph_c0	--	--	Molecular Function: lyase activity (GO:0016829);;	K01728|4e-36|vvi:100246124|hypothetical protein LOC100246124	Probable pectate lyase 12 (Precursor) GN=At3g53190 OS=Arabidopsis thaliana (Mouse-ear cress) PE=2 SV=2	probable pectate lyase 12-like precursor [Vitis vinifera]
c43389.graph_c0	--	--	--	--	--	unnamed protein product [Vitis vinifera]
c80188.graph_c0	--	--	--	--	--	PREDICTED: probable disease resistance protein At1g12280-like [Solanum lycopersicum]
c18106.graph_c0	--	--	--	K07374|9e-13|vvi:100247081|hypothetical protein LOC100247081	Tubulin alpha-1 chain GN=TUBA1 OS=Anemia phyllitidis (Fern) PE=2 SV=1	alpha-tubulin [Pinus taeda]
c17429.graph_c0	[L]	Replication, recombination and repair	Cellular Component: replication fork (GO:0005657);; Biological Process: DNA-dependent DNA replication (GO:0006261);; Biological Process: sister chromatid cohesion (GO:0007062);; Molecular Function: nucleoside-triphosphatase activity (GO:0017111);;	K11269|1e-100|vvi:100244400|hypothetical protein LOC100244400	--	PREDICTED: chromosome transmission fidelity protein 18 homolog [Vitis vinifera]
c47439.graph_c0	--	--	Cellular Component: nucleus (GO:0005634);; Cellular Component: plasma membrane (GO:0005886);;	--	--	PREDICTED: nephrocystin-3 [Vitis vinifera]
c66121.graph_c0	[O]	Posttranslational modification, protein turnover, chaperones	Molecular Function: serine-type endopeptidase activity (GO:0004252);; Cellular Component: extracellular region (GO:0005576);; Cellular Component: cell wall (GO:0005618);; Biological Process: proteolysis (GO:0006508);; Molecular Function: 2-alkenal reductase [NAD(P)] activity (GO:0032440);; Molecular Function: identical protein binding (GO:0042802);; Biological Process: negative regulation of cata…	--	Xylem serine proteinase 1 (Precursor) GN=XSP1 OS=Arabidopsis thaliana (Mouse-ear cress) PE=2 SV=1	predicted protein [Populus trichocarpa]
c75358.graph_c0	--	--	Cellular Component: mitochondrion (GO:0005739);;	--	Pentatricopeptide repeat-containing protein At2g27610 OS=Arabidopsis thaliana (Mouse-ear cress) PE=2 SV=1	unnamed protein product [Vitis vinifera]
c49608.graph_c0	--	--	Biological Process: polysaccharide biosynthetic process (GO:0000271);; Biological Process: oligopeptide transport (GO:0006857);; Biological Process: cellular metal ion homeostasis (GO:0006875);; Cellular Component: plasmodesma (GO:0009506);; Biological Process: multidimensional cell growth (GO:0009825);; Biological Process: cell tip growth (GO:0009932);; Biological Process: regulation of hormone …	--	Oligopeptide transporter 3 GN=OPT3 OS=Arabidopsis thaliana (Mouse-ear cress) PE=2 SV=3	Oligopeptide transporter, putative [Ricinus communis]
c16114.graph_c0	--	--	Molecular Function: protein kinase activity (GO:0004672);;	--	--	PREDICTED: uncharacterized protein LOC100259538 [Vitis vinifera]
c37337.graph_c0	--	--	Cellular Component: nucleus (GO:0005634);; Biological Process: chromatin remodeling (GO:0006338);; Biological Process: regulation of flower development (GO:0009909);; Biological Process: defense response to bacterium (GO:0042742);; Molecular Function: identical protein binding (GO:0042802);; Biological Process: regulation of developmental growth (GO:0048638);;	K11663|1e-102|rcu:RCOM_1402410|zinc finger protein, putative	--	HIT-type Zinc finger family protein isoform 1 [Theobroma cacao]
c36333.graph_c0	--	--	Molecular Function: ATP binding (GO:0005524);; Cellular Component: mitochondrion (GO:0005739);; Biological Process: pyrimidine ribonucleotide biosynthetic process (GO:0009220);; Cellular Component: chloroplast (GO:0009507);; Biological Process: embryo sac egg cell differentiation (GO:0009560);; Biological Process: photomorphogenesis (GO:0009640);; Biological Process: response to abscisic acid (GO…	--	Pentatricopeptide repeat-containing protein At3g49240 GN=EMB1796 OS=Arabidopsis thaliana (Mouse-ear cress) PE=2 SV=1	hypothetical protein PRUPE_ppa002582mg [Prunus persica]
c36926.graph_c0	[OC]	--	Biological Process: cell morphogenesis (GO:0000902);; Molecular Function: nucleic acid binding (GO:0003676);; Molecular Function: catalytic activity (GO:0003824);; Cellular Component: spliceosomal complex (GO:0005681);; Biological Process: protein targeting to vacuole (GO:0006623);; Biological Process: membrane fusion (GO:0006944);; Biological Process: Golgi organization (GO:0007030);; Biological…	K12859|1e-101|vvi:100249310|hypothetical protein LOC100249310	--	predicted protein [Populus trichocarpa]
c20489.graph_c0	--	--	Biological Process: nuclear-transcribed mRNA catabolic process (GO:0000956);; Molecular Function: protein binding (GO:0005515);; Cellular Component: nucleus (GO:0005634);; Biological Process: fatty acid beta-oxidation (GO:0006635);; Biological Process: protein import into peroxisome matrix (GO:0016558);;	--	Protein FRIGIDA GN=FRI OS=Arabidopsis thaliana (Mouse-ear cress) PE=2 SV=1	PREDICTED: protein FRIGIDA-like [Vitis vinifera]
c37154.graph_c0	--	--	Molecular Function: oxidoreductase activity, acting on paired donors, with incorporation or reduction of molecular oxygen, 2-oxoglutarate as one donor, and incorporation of one atom each of oxygen into both donors (GO:0016706);; Biological Process: single-organism metabolic process (GO:0044710);;	--	Thebaine 6-O-demethylase GN=T6ODM OS=Papaver somniferum (Opium poppy) PE=1 SV=1	Leucoanthocyanidin dioxygenase, putative [Ricinus communis]
c32529.graph_c0	[S]	Function unknown	Molecular Function: protein kinase activity (GO:0004672);; Cellular Component: plasma membrane (GO:0005886);; Cellular Component: plasmodesma (GO:0009506);; Biological Process: phosphorylation (GO:0016310);;	--	Probable leucine-rich repeat receptor-like serine/threonine-protein kinase At3g14840 (Precursor) GN=LRR-RLK OS=Arabidopsis thaliana (Mouse-ear cress) PE=1 SV=1	kinase, putative [Ricinus communis]
c2101.graph_c0	--	--	Molecular Function: protein serine/threonine kinase activity (GO:0004674);; Molecular Function: non-membrane spanning protein tyrosine kinase activity (GO:0004715);; Molecular Function: ATP binding (GO:0005524);; Biological Process: protein phosphorylation (GO:0006468);; Molecular Function: carbohydrate binding (GO:0030246);;	--	Probable L-type lectin-domain containing receptor kinase V.3 (Precursor) GN=F18O19.20 OS=Arabidopsis thaliana (Mouse-ear cress) PE=3 SV=1	Receptor lectin kinase [Theobroma cacao]
c44365.graph_c0	--	--	Molecular Function: transporter activity (GO:0005215);; Cellular Component: cytoplasm (GO:0005737);; Biological Process: transport (GO:0006810);; Biological Process: autophagy (GO:0006914);; Biological Process: leaf senescence (GO:0010150);; Biological Process: response to starvation (GO:0042594);; Biological Process: defense response to fungus (GO:0050832);;	K08339|0.0|vvi:100249011|hypothetical protein LOC100249011	Autophagy protein 5 GN=MKP11_14 OS=Arabidopsis thaliana (Mouse-ear cress) PE=2 SV=1	PREDICTED: autophagy protein 5-like [Vitis vinifera]
c40560.graph_c0	[S]	Function unknown	Molecular Function: protein kinase activity (GO:0004672);; Biological Process: phosphorylation (GO:0016310);;	--	Protein STRUBBELIG-RECEPTOR FAMILY 3 (Precursor) GN=SRF3 OS=Arabidopsis thaliana (Mouse-ear cress) PE=1 SV=1	unnamed protein product [Vitis vinifera]
c32131.graph_c0	--	--	Molecular Function: DNA binding (GO:0003677);; Molecular Function: ubiquitin-protein ligase activity (GO:0004842);; Cellular Component: nucleus (GO:0005634);; Biological Process: double-strand break repair (GO:0006302);; Biological Process: DNA recombination (GO:0006310);; Molecular Function: zinc ion binding (GO:0008270);; Biological Process: response to gamma radiation (GO:0010332);; Biological…	--	Protein BREAST CANCER SUSCEPTIBILITY 1 homolog GN=BRCA1 OS=Arabidopsis thaliana (Mouse-ear cress) PE=2 SV=1	PREDICTED: protein BREAST CANCER SUSCEPTIBILITY 1 homolog [Vitis vinifera]
c38994.graph_c0	--	--	Cellular Component: nucleus (GO:0005634);; Biological Process: nucleotide-excision repair (GO:0006289);; Cellular Component: plastid (GO:0009536);;	--	Ubiquitin-related 4 (Precursor) GN=UBQ9 OS=Arabidopsis thaliana (Mouse-ear cress) PE=3 SV=1	PREDICTED: ubiquitin-like protein-like [Vitis vinifera]
c57563.graph_c0	--	--	--	--	--	hypothetical protein PRUPE_ppa006413mg [Prunus persica]
c64112.graph_c0	--	--	Molecular Function: protein serine/threonine kinase activity (GO:0004674);; Molecular Function: ATP binding (GO:0005524);; Biological Process: protein phosphorylation (GO:0006468);;	--	G-type lectin S-receptor-like serine/threonine-protein kinase At1g61370 (Precursor) GN=At1g61370 OS=Arabidopsis thaliana (Mouse-ear cress) PE=3 SV=2	Cysteine-rich RLK (RECEPTOR-like protein kinase) 10 [Theobroma cacao]
c17587.graph_c0	--	--	Biological Process: response to reactive oxygen species (GO:0000302);; Molecular Function: ferroxidase activity (GO:0004322);; Biological Process: iron ion transport (GO:0006826);; Biological Process: cellular iron ion homeostasis (GO:0006879);; Molecular Function: ferric iron binding (GO:0008199);; Cellular Component: chloroplast (GO:0009507);; Biological Process: response to abscisic acid (GO:0…	K00522|6e-25|vvi:100267235|hypothetical protein LOC100267235	Ferritin-2, chloroplastic (Precursor) GN=FER2 OS=Arabidopsis thaliana (Mouse-ear cress) PE=2 SV=1	PREDICTED: ferritin-3, chloroplastic [Vitis vinifera]
c50601.graph_c0	--	--	Molecular Function: organic cyclic compound binding (GO:0097159);; Molecular Function: heterocyclic compound binding (GO:1901363);;	--	--	hypothetical protein VITISV_023635 [Vitis vinifera]
c45676.graph_c0	[T]	Signal transduction mechanisms	Molecular Function: protein serine/threonine kinase activity (GO:0004674);; Molecular Function: ATP binding (GO:0005524);; Cellular Component: nucleus (GO:0005634);; Biological Process: protein phosphorylation (GO:0006468);;	K07179|0.0|vvi:100259542|hypothetical protein LOC100259542	--	unnamed protein product [Vitis vinifera]
c33230.graph_c0	[G]	Carbohydrate transport and metabolism	Molecular Function: hydrolase activity, hydrolyzing O-glycosyl compounds (GO:0004553);; Biological Process: metabolic process (GO:0008152);;	--	--	PREDICTED: lysosomal beta glucosidase-like [Vitis vinifera]
c36614.graph_c0	[QR]	--	Cellular Component: nucleus (GO:0005634);; Biological Process: 7-methylguanosine mRNA capping (GO:0006370);; Molecular Function: methyltransferase activity (GO:0008168);; Cellular Component: cytoplasmic membrane-bounded vesicle (GO:0016023);; Biological Process: methylation (GO:0032259);;	K00565|0.0|vvi:100252253|hypothetical protein LOC100252253	mRNA cap guanine-N7 methyltransferase 2 GN=At3g52210 OS=Arabidopsis thaliana (Mouse-ear cress) PE=2 SV=1	S-adenosyl-L-methionine-dependent methyltransferases superfamily protein [Theobroma cacao]
c35354.graph_c0	--	--	Molecular Function: actin binding (GO:0003779);; Cellular Component: nucleus (GO:0005634);; Biological Process: actin filament organization (GO:0007015);; Biological Process: regulation of stomatal movement (GO:0010119);; Biological Process: regulation of protein localization (GO:0032880);;	--	WEB family protein At4g27595, chloroplastic (Precursor) GN=At4g27595 OS=Arabidopsis thaliana (Mouse-ear cress) PE=2 SV=1	hypothetical protein PRUPE_ppa004638mg [Prunus persica]
c56812.graph_c0	--	--	Cellular Component: 1,3-beta-D-glucan synthase complex (GO:0000148);; Molecular Function: 1,3-beta-D-glucan synthase activity (GO:0003843);; Biological Process: (1->3)-beta-D-glucan biosynthetic process (GO:0006075);; Biological Process: membrane fusion (GO:0006944);; Biological Process: microsporogenesis (GO:0009556);; Biological Process: callose deposition in cell wall (GO:0052543);;	K11000|2e-53|vvi:100248372|hypothetical protein LOC100248372	Putative callose synthase 8 GN=MIE1.7 OS=Arabidopsis thaliana (Mouse-ear cress) PE=2 SV=2	unnamed protein product [Vitis vinifera]
c56064.graph_c0	[RTKL]	--	Biological Process: activation of MAPKK activity (GO:0000186);; Molecular Function: MAP kinase kinase kinase activity (GO:0004709);; Molecular Function: ATP binding (GO:0005524);; Biological Process: recognition of pollen (GO:0048544);;	--	G-type lectin S-receptor-like serine/threonine-protein kinase SD2-5 (Precursor) GN=SD25 OS=Arabidopsis thaliana (Mouse-ear cress) PE=1 SV=1	unnamed protein product [Vitis vinifera]
c39596.graph_c0	--	--	Molecular Function: RNA binding (GO:0003723);; Molecular Function: adenosine deaminase activity (GO:0004000);; Cellular Component: nucleus (GO:0005634);; Biological Process: RNA processing (GO:0006396);;	--	--	PREDICTED: tRNA-specific adenosine deaminase 1 [Vitis vinifera]
c19384.graph_c0	--	--	Molecular Function: quercetin 3-O-glucosyltransferase activity (GO:0080043);;	--	UDP-glycosyltransferase 71C5 GN=UGT71C5 OS=Arabidopsis thaliana (Mouse-ear cress) PE=2 SV=1	UDP-glucosyltransferase, putative [Ricinus communis]
c32254.graph_c0	--	--	Cellular Component: mitochondrial inner membrane (GO:0005743);; Biological Process: mitochondrial transport (GO:0006839);; Cellular Component: integral component of membrane (GO:0016021);; Biological Process: transmembrane transport (GO:0055085);;	--	--	hypothetical protein PRUPE_ppa007463mg [Prunus persica]
c63842.graph_c0	--	--	--	--	--	PREDICTED: uncharacterized protein LOC101261671 [Solanum lycopersicum]
c74086.graph_c0	--	--	Biological Process: regulation of cyclin-dependent protein serine/threonine kinase activity (GO:0000079);; Biological Process: double-strand break repair via homologous recombination (GO:0000724);; Molecular Function: cyclin-dependent protein serine/threonine kinase activity (GO:0004693);; Cellular Component: nucleus (GO:0005634);; Biological Process: stomatal lineage progression (GO:0010440);; M…	--	Cyclin-SDS-like OS=Oryza sativa subsp. japonica (Rice) PE=2 SV=1	unnamed protein product [Vitis vinifera]
c39472.graph_c0	[FJ]	--	Cellular Component: nucleus (GO:0005634);; Molecular Function: zinc ion binding (GO:0008270);; Molecular Function: hydrolase activity (GO:0016787);;	--	--	PREDICTED: tRNA-specific adenosine deaminase-like protein 3-like [Vitis vinifera]
c67721.graph_c0	[J]	Translation, ribosomal structure and biogenesis	Molecular Function: translation elongation factor activity (GO:0003746);; Molecular Function: GTPase activity (GO:0003924);; Molecular Function: GTP binding (GO:0005525);; Biological Process: GTP catabolic process (GO:0006184);; Biological Process: positive regulation of translational elongation (GO:0045901);;	K03234|3e-34|olu:OSTLU_52010|hypothetical protein	Elongation factor 2 OS=Blastocystis hominis PE=2 SV=1	predicted protein [Hordeum vulgare subsp. vulgare]
c39614.graph_c0	--	--	Molecular Function: nucleic acid binding (GO:0003676);; Molecular Function: exonuclease activity (GO:0004527);; Cellular Component: mitochondrion (GO:0005739);; Biological Process: pyrimidine ribonucleotide biosynthetic process (GO:0009220);;	--	Uncharacterized exonuclease domain-containing protein At3g15140 GN=At3g15140 OS=Arabidopsis thaliana (Mouse-ear cress) PE=2 SV=1	PREDICTED: uncharacterized exonuclease domain-containing protein At3g15140 [Vitis vinifera]
c42304.graph_c2	[GEPR]	--	Biological Process: carbohydrate transport (GO:0008643);; Molecular Function: carbohydrate transmembrane transporter activity (GO:0015144);; Cellular Component: integral component of membrane (GO:0016021);; Molecular Function: oxidoreductase activity (GO:0016491);; Biological Process: transmembrane transport (GO:0055085);;	--	Sugar transporter ERD6-like 5 GN=At1g54730 OS=Arabidopsis thaliana (Mouse-ear cress) PE=2 SV=2	Major facilitator superfamily protein [Theobroma cacao]
c30305.graph_c0	--	--	--	--	--	Uncharacterized protein TCM_021578 [Theobroma cacao]
c74163.graph_c0	--	--	--	--	F-box protein At3g07870 GN=At3g07870 OS=Arabidopsis thaliana (Mouse-ear cress) PE=2 SV=1	PREDICTED: F-box/kelch-repeat protein At3g06240-like [Solanum lycopersicum]
c38796.graph_c0	--	--	Cellular Component: nucleolus organizer region (GO:0005731);; Cellular Component: mitochondrion (GO:0005739);; Biological Process: male meiosis (GO:0007140);; Biological Process: female meiosis (GO:0007143);; Biological Process: megagametogenesis (GO:0009561);; Biological Process: gene expression (GO:0010467);; Biological Process: histone H3-K9 demethylation (GO:0033169);; Molecular Function: siR…	--	Protein argonaute MEL1 GN=OSJNBa0052F07.11 OS=Oryza sativa subsp. japonica (Rice) PE=2 SV=1	unnamed protein product [Vitis vinifera]
c24182.graph_c0	--	--	--	--	--	PREDICTED: uncharacterized protein LOC101259062 [Solanum lycopersicum]
c78657.graph_c0	--	--	--	--	--	DNA polymerase III polC-type, putative isoform 2 [Theobroma cacao]
c28912.graph_c0	--	--	Biological Process: response to hypoxia (GO:0001666);; Molecular Function: protein binding (GO:0005515);; Cellular Component: nucleus (GO:0005634);; Cellular Component: cytosol (GO:0005829);; Cellular Component: plasma membrane (GO:0005886);; Cellular Component: plasmodesma (GO:0009506);; Biological Process: systemic acquired resistance, salicylic acid mediated signaling pathway (GO:0009862);; Bi…	--	Stem-specific protein TSJT1 GN=TSJT1 OS=Nicotiana tabacum (Common tobacco) PE=2 SV=1	PREDICTED: stem-specific protein TSJT1-like [Cicer arietinum]
c29733.graph_c0	--	--	--	--	--	hypothetical protein VITISV_000588 [Vitis vinifera]
c51560.graph_c0	--	--	Cellular Component: plasma membrane (GO:0005886);; Molecular Function: transferase activity (GO:0016740);;	--	--	o-linked n-acetylglucosamine transferase, ogt, putative [Ricinus communis]
c58432.graph_c0	[R]	General function prediction only	Molecular Function: nucleotide binding (GO:0000166);; Cellular Component: cytoplasm (GO:0005737);;	--	--	predicted protein [Populus trichocarpa]
c43977.graph_c0	[O]	Posttranslational modification, protein turnover, chaperones	Biological Process: protein folding (GO:0006457);; Molecular Function: cytoskeletal protein binding (GO:0008092);; Biological Process: phototropism (GO:0009638);; Biological Process: positive gravitropism (GO:0009958);; Molecular Function: heat shock protein binding (GO:0031072);; Molecular Function: unfolded protein binding (GO:0051082);;	--	Chaperone protein dnaJ 15 GN=T2E12.8 OS=Arabidopsis thaliana (Mouse-ear cress) PE=1 SV=1	PREDICTED: chaperone protein dnaJ 15 [Vitis vinifera]
c31699.graph_c1	--	--	Biological Process: maltose metabolic process (GO:0000023);; Biological Process: sulfur amino acid metabolic process (GO:0000096);; Molecular Function: iron ion binding (GO:0005506);; Biological Process: glycine catabolic process (GO:0006546);; Biological Process: unsaturated fatty acid biosynthetic process (GO:0006636);; Biological Process: oxidoreduction coenzyme metabolic process (GO:0006733);…	--	Linoleate 13S-lipoxygenase 2-1, chloroplastic (Precursor) GN=LOX2.1 OS=Solanum tuberosum (Potato) PE=1 SV=1	lipoxygenase [Camellia sinensis]
c47987.graph_c0	[I]	Lipid transport and metabolism	Biological Process: long-chain fatty acid metabolic process (GO:0001676);; Molecular Function: long-chain fatty acid-CoA ligase activity (GO:0004467);; Biological Process: fatty acid biosynthetic process (GO:0006633);; Cellular Component: chloroplast envelope (GO:0009941);; Cellular Component: membrane (GO:0016020);;	--	Long chain acyl-CoA synthetase 9, chloroplastic GN=LACS9 OS=Arabidopsis thaliana (Mouse-ear cress) PE=2 SV=1	unknown [Lotus japonicus]
c36813.graph_c1	--	--	Molecular Function: 1-phosphatidylinositol-3-phosphate 5-kinase activity (GO:0000285);; Molecular Function: ATP binding (GO:0005524);; Cellular Component: mitochondrion (GO:0005739);; Biological Process: vacuole organization (GO:0007033);; Biological Process: pollen development (GO:0009555);; Biological Process: cellular protein metabolic process (GO:0044267);; Biological Process: phosphatidylino…	K00921|1e-81|rcu:RCOM_0708740|fyve finger-containing phosphoinositide kinase, fyv1, putative (EC:2.7.1.150)	1-phosphatidylinositol-3-phosphate 5-kinase FAB1A GN=FAB1A OS=Arabidopsis thaliana (Mouse-ear cress) PE=2 SV=1	fyve finger-containing phosphoinositide kinase, fyv1, putative [Ricinus communis]
c4481.graph_c0	--	--	--	--	--	predicted protein [Populus trichocarpa]
c45945.graph_c2	[P]	Inorganic ion transport and metabolism	Biological Process: RNA splicing, via endonucleolytic cleavage and ligation (GO:0000394);; Cellular Component: mitochondrion (GO:0005739);; Cellular Component: plasma membrane (GO:0005886);; Biological Process: methionine biosynthetic process (GO:0009086);; Biological Process: regulation of meristem growth (GO:0010075);; Molecular Function: potassium ion transmembrane transporter activity (GO:001…	K03549|0.0|vvi:100232992|KUP2	Potassium transporter 2 GN=T2P4.11 OS=Arabidopsis thaliana (Mouse-ear cress) PE=1 SV=2	unnamed protein product [Vitis vinifera]
c47323.graph_c0	--	--	Cellular Component: cytosol (GO:0005829);; Cellular Component: plasma membrane (GO:0005886);; Biological Process: calcium ion transport (GO:0006816);; Biological Process: Golgi organization (GO:0007030);; Biological Process: response to salt stress (GO:0009651);; Molecular Function: glycolipid transporter activity (GO:0017089);; Biological Process: glycolipid transport (GO:0046836);; Molecular Fu…	--	--	glycolipid transfer protein 1 [Arabidopsis thaliana]
c21608.graph_c0	--	--	--	--	--	PREDICTED: uncharacterized protein LOC100244834 [Vitis vinifera]
c53088.graph_c0	--	--	Molecular Function: transferase activity, transferring phosphorus-containing groups (GO:0016772);; Biological Process: cellular metabolic process (GO:0044237);; Biological Process: primary metabolic process (GO:0044238);; Biological Process: organic substance metabolic process (GO:0071704);; Molecular Function: organic cyclic compound binding (GO:0097159);; Molecular Function: heterocyclic compou…	--	--	hypothetical protein VITISV_031023 [Vitis vinifera]
c45645.graph_c0	[LKJ]	--	Molecular Function: double-stranded DNA binding (GO:0003690);; Molecular Function: single-stranded DNA binding (GO:0003697);; Molecular Function: double-stranded RNA binding (GO:0003725);; Molecular Function: ATP-dependent RNA helicase activity (GO:0004004);; Molecular Function: ATP binding (GO:0005524);; Cellular Component: cell wall (GO:0005618);; Cellular Component: nucleolus (GO:0005730);; Ce…	--	DEAD-box ATP-dependent RNA helicase 56 GN=RH56 OS=Arabidopsis thaliana (Mouse-ear cress) PE=2 SV=2	DEAD/DEAH box RNA helicase family protein isoform 2 [Theobroma cacao]
c73425.graph_c0	--	--	--	K13447|3e-09|rcu:RCOM_1433130|respiratory burst oxidase, putative (EC:1.6.3.1)	Respiratory burst oxidase homolog protein B GN=RBOHB OS=Solanum tuberosum (Potato) PE=1 SV=1	Respiratory burst oxidase B [Theobroma cacao]
c37334.graph_c0	--	--	--	K10293|2e-62|vvi:100246319|hypothetical protein LOC100246319	F-box protein SKIP22 GN=SKIP22 OS=Arabidopsis thaliana (Mouse-ear cress) PE=1 SV=1	unnamed protein product [Vitis vinifera]
c47355.graph_c0	--	--	--	--	--	nam-like protein 4 [Petunia x hybrida]
c44458.graph_c0	--	--	Molecular Function: nucleic acid binding (GO:0003676);;	--	Phytochrome B OS=Oryza sativa subsp. japonica (Rice) PE=2 SV=1	PREDICTED: uncharacterized protein LOC101245086 [Solanum lycopersicum]
c1028.graph_c0	--	--	Molecular Function: 2-alkenal reductase [NAD(P)] activity (GO:0032440);; Molecular Function: protein dimerization activity (GO:0046983);; Biological Process: oxidation-reduction process (GO:0055114);;	--	Transcription factor ABORTED MICROSPORES GN=F12A24.9 OS=Arabidopsis thaliana (Mouse-ear cress) PE=1 SV=2	unnamed protein product [Vitis vinifera]
c15472.graph_c0	--	--	--	--	--	conserved hypothetical protein [Ricinus communis]
c16073.graph_c0	[K]	Transcription	Molecular Function: DNA binding (GO:0003677);; Molecular Function: RNA binding (GO:0003723);; Molecular Function: ribonuclease III activity (GO:0004525);; Molecular Function: ATP binding (GO:0005524);; Biological Process: RNA processing (GO:0006396);; Molecular Function: ATP-dependent helicase activity (GO:0008026);;	K11592|1e-178|vvi:100258190|hypothetical protein LOC100258190	Endoribonuclease Dicer homolog 2 GN=At3g03300 OS=Arabidopsis thaliana (Mouse-ear cress) PE=1 SV=2	PREDICTED: endoribonuclease Dicer homolog 2-like [Fragaria vesca subsp. vesca]
c22216.graph_c0	--	--	--	--	--	PREDICTED: uncharacterized protein LOC101204314 [Cucumis sativus]
c63501.graph_c0	--	--	Biological Process: DNA metabolic process (GO:0006259);; Biological Process: meiosis (GO:0007126);; Molecular Function: hydrolase activity (GO:0016787);; Biological Process: chromosome organization (GO:0051276);;	--	--	hypothetical protein VITISV_028617 [Vitis vinifera]
c32407.graph_c1	--	--	Molecular Function: Rab GTPase activator activity (GO:0005097);; Cellular Component: cytoplasm (GO:0005737);; Biological Process: positive regulation of Rab GTPase activity (GO:0032851);;	--	--	PREDICTED: TBC1 domain family member 25-like [Vitis vinifera]
c65954.graph_c0	--	--	Molecular Function: protein kinase activity (GO:0004672);; Molecular Function: purine ribonucleoside binding (GO:0032550);; Molecular Function: adenyl ribonucleotide binding (GO:0032559);; Molecular Function: anion binding (GO:0043168);; Biological Process: primary metabolic process (GO:0044238);; Biological Process: cellular macromolecule metabolic process (GO:0044260);;	--	--	hypothetical protein VITISV_013403 [Vitis vinifera]
c53485.graph_c0	--	--	Molecular Function: phosphatidylcholine-sterol O-acyltransferase activity (GO:0004607);; Cellular Component: vacuolar membrane (GO:0005774);; Cellular Component: plasma membrane (GO:0005886);; Biological Process: lipid metabolic process (GO:0006629);; Biological Process: mRNA modification (GO:0016556);; Biological Process: cellular cation homeostasis (GO:0030003);; Biological Process: divalent me…	K06129|1e-172|vvi:100260799|hypothetical protein LOC100260799	Lecithin-cholesterol acyltransferase-like 1 OS=Arabidopsis thaliana (Mouse-ear cress) PE=2 SV=1	PREDICTED: lecithin-cholesterol acyltransferase-like 1 [Vitis vinifera]
c16194.graph_c0	[R]	General function prediction only	Cellular Component: chloroplast (GO:0009507);;	--	--	RmlC-like cupins superfamily protein [Theobroma cacao]
c80174.graph_c0	--	--	Cellular Component: Golgi apparatus (GO:0005794);; Cellular Component: membrane (GO:0016020);; Molecular Function: glucuronosyl-N-acetylglucosaminyl-proteoglycan 4-alpha-N-acetylglucosaminyltransferase activity (GO:0050508);;	--	Probable glycosyltransferase At5g03795 GN=At5g03795 OS=Arabidopsis thaliana (Mouse-ear cress) PE=3 SV=2	Exostosin family protein isoform 2 [Theobroma cacao]
c41582.graph_c0	--	--	Cellular Component: nucleus (GO:0005634);; Biological Process: embryo development ending in seed dormancy (GO:0009793);;	--	Probable protein phosphatase 2C 19 OS=Oryza sativa subsp. japonica (Rice) PE=2 SV=2	unnamed protein product [Vitis vinifera]
c52159.graph_c0	--	--	--	--	--	hypothetical protein PRUPE_ppa009687mg [Prunus persica]
c37815.graph_c1	--	--	--	--	Pollen-specific leucine-rich repeat extensin-like protein 1 (Precursor) GN=PEX1 OS=Arabidopsis thaliana (Mouse-ear cress) PE=2 SV=1	PREDICTED: uncharacterized protein LOC100258374 [Vitis vinifera]
c35168.graph_c0	--	--	--	--	Zinc finger protein ZAT1 GN=ZAT1 OS=Arabidopsis thaliana (Mouse-ear cress) PE=2 SV=1	PREDICTED: uncharacterized protein LOC100245765 [Vitis vinifera]
c49414.graph_c0	[M]	Cell wall/membrane/envelope biogenesis	Molecular Function: 3-deoxy-manno-octulosonate cytidylyltransferase activity (GO:0008690);; Biological Process: lipopolysaccharide biosynthetic process (GO:0009103);; Biological Process: pollen development (GO:0009555);; Biological Process: pollen tube growth (GO:0009860);; Biological Process: methylglyoxal catabolic process to D-lactate (GO:0019243);; Cellular Component: integral component of mi…	K00979|1e-117|vvi:100246238|hypothetical protein LOC100246238	3-deoxy-manno-octulosonate cytidylyltransferase, mitochondrial (Precursor) GN=F14G24.28 OS=Arabidopsis thaliana (Mouse-ear cress) PE=1 SV=1	hypothetical protein VITISV_008336 [Vitis vinifera]
c44344.graph_c0	--	--	Cellular Component: plant-type cell wall (GO:0009505);; Cellular Component: membrane (GO:0016020);;	--	--	putative phosphate-induced protein [Capsicum chinense]
c9136.graph_c0	--	--	Cellular Component: plastid (GO:0009536);; Biological Process: RNA metabolic process (GO:0016070);; Molecular Function: transferase activity (GO:0016740);;	K00555|3e-18|vvi:100243386|hypothetical protein LOC100243386	--	hypothetical protein PRUPE_ppa005915mg [Prunus persica]
c17475.graph_c0	[Q]	Secondary metabolites biosynthesis, transport and catabolism	Cellular Component: cytosol (GO:0005829);; Biological Process: metabolic process (GO:0008152);; Molecular Function: carboxymethylenebutenolidase activity (GO:0008806);; Cellular Component: chloroplast (GO:0009507);; Biological Process: response to zinc ion (GO:0010043);; Molecular Function: transferase activity, transferring acyl groups other than amino-acyl groups (GO:0016747);;	K01061|1e-152|rcu:RCOM_1226380|carboxymethylenebutenolidase, putative (EC:3.1.1.45)	--	PREDICTED: putative uncharacterized protein yghX-like [Vitis vinifera]
c37869.graph_c0	--	--	--	--	--	Uncharacterized protein TCM_031330 [Theobroma cacao]
c51566.graph_c0	[L]	Replication, recombination and repair	Molecular Function: recombinase activity (GO:0000150);; Biological Process: mitotic cell cycle (GO:0000278);; Molecular Function: damaged DNA binding (GO:0003684);; Molecular Function: single-stranded DNA binding (GO:0003697);; Molecular Function: protein binding (GO:0005515);; Molecular Function: ATP binding (GO:0005524);; Biological Process: DNA-dependent DNA replication (GO:0006261);; Biologic…	K10870|0.0|vvi:100267711|hypothetical protein LOC100267711	DNA repair protein RAD51 homolog 3 GN=RAD51C OS=Arabidopsis thaliana (Mouse-ear cress) PE=1 SV=2	PREDICTED: DNA repair protein RAD51 homolog 3 [Vitis vinifera]
c45786.graph_c0	--	--	Biological Process: cell adhesion (GO:0007155);; Biological Process: trichome morphogenesis (GO:0010090);; Biological Process: actin nucleation (GO:0045010);; Biological Process: root hair cell differentiation (GO:0048765);; Biological Process: cell wall organization (GO:0071555);;	--	Uncharacterized protein At5g41620 GN=At5g41620 OS=Arabidopsis thaliana (Mouse-ear cress) PE=1 SV=2	PREDICTED: uncharacterized protein LOC100245273 [Vitis vinifera]
c29745.graph_c0	--	--	Cellular Component: chromosome, centromeric region (GO:0000775);; Cellular Component: nucleus (GO:0005634);; Biological Process: phosphatidylinositol biosynthetic process (GO:0006661);; Biological Process: chromosome segregation (GO:0007059);; Biological Process: cell division (GO:0051301);;	K11507|0.0|vvi:100259361|hypothetical protein LOC100259361	--	unnamed protein product [Vitis vinifera]
c15029.graph_c0	--	--	Molecular Function: methylmalonate-semialdehyde dehydrogenase (acylating) activity (GO:0004491);; Biological Process: oxidation-reduction process (GO:0055114);;	--	--	PREDICTED: uncharacterized protein LOC100254417 [Vitis vinifera]
c7643.graph_c0	--	--	Molecular Function: hydrolase activity (GO:0016787);; Molecular Function: ion binding (GO:0043167);; Molecular Function: organic cyclic compound binding (GO:0097159);; Molecular Function: heterocyclic compound binding (GO:1901363);;	--	--	hypothetical protein VITISV_015444 [Vitis vinifera]
c51927.graph_c0	--	--	Cellular Component: extracellular region (GO:0005576);;	--	Myrosinase-binding protein-like At1g52030 GN=F-ATMBP OS=Arabidopsis thaliana (Mouse-ear cress) PE=2 SV=1	pentatricopeptide repeat-containing protein, putative [Ricinus communis]
c52732.graph_c0	--	--	--	--	Soluble starch synthase 3, chloroplastic/amyloplastic (Precursor) GN=SS3 OS=Solanum tuberosum (Potato) PE=1 SV=1	PREDICTED: soluble starch synthase 3, chloroplastic/amyloplastic-like [Vitis vinifera]
c26560.graph_c1	--	--	--	--	--	PREDICTED: uncharacterized protein LOC101315123 [Fragaria vesca subsp. vesca]
c45620.graph_c3	--	--	Biological Process: long-chain fatty acid metabolic process (GO:0001676);; Biological Process: defense response to insect (GO:0002213);; Cellular Component: nucleus (GO:0005634);; Biological Process: fatty acid biosynthetic process (GO:0006633);; Biological Process: response to salicylic acid (GO:0009751);;	--	Mediator of RNA polymerase II transcription subunit 15a GN=F7H2.12 OS=Arabidopsis thaliana (Mouse-ear cress) PE=1 SV=1	PREDICTED: uncharacterized protein LOC100264243 [Vitis vinifera]
c58066.graph_c0	--	--	Molecular Function: chitinase activity (GO:0004568);; Biological Process: carbohydrate metabolic process (GO:0005975);;	--	Chitinase 2 OS=Tulipa bakeri (Tulip) PE=1 SV=1	PREDICTED: chitinase 2 [Vitis vinifera]
c30782.graph_c0	--	--	Biological Process: respiratory burst involved in defense response (GO:0002679);; Molecular Function: calcium-transporting ATPase activity (GO:0005388);; Molecular Function: calmodulin binding (GO:0005516);; Molecular Function: ATP binding (GO:0005524);; Biological Process: cellular zinc ion homeostasis (GO:0006882);; Biological Process: response to nematode (GO:0009624);; Biological Process: res…	--	Calcium-transporting ATPase 12, plasma membrane-type GN=ACA12 OS=Arabidopsis thaliana (Mouse-ear cress) PE=2 SV=1	ATPase E1-E2 type family protein / haloacid dehalogenase-like hydrolase family protein [Theobroma cacao]
c28604.graph_c1	[Q]	Secondary metabolites biosynthesis, transport and catabolism	Molecular Function: monooxygenase activity (GO:0004497);; Molecular Function: oxidoreductase activity, acting on paired donors, with incorporation or reduction of molecular oxygen (GO:0016705);; Molecular Function: metal ion binding (GO:0046872);;	--	Isoflavone 2&apos;-hydroxylase GN=CYP81E1 OS=Glycyrrhiza echinata (Licorice) PE=1 SV=2	hypothetical protein PRUPE_ppa016513mg, partial [Prunus persica]
c73860.graph_c0	--	--	Cellular Component: mitochondrion (GO:0005739);; Biological Process: fatty acid catabolic process (GO:0009062);;	--	Pentatricopeptide repeat-containing protein At4g37380, chloroplastic (Precursor) GN=PCMP-H48 OS=Arabidopsis thaliana (Mouse-ear cress) PE=3 SV=1	unnamed protein product [Vitis vinifera]
c27252.graph_c0	[O]	Posttranslational modification, protein turnover, chaperones	Cellular Component: cytoplasm (GO:0005737);;	--	Chaperone protein dnaJ 72 GN=T3K9.23 OS=Arabidopsis thaliana (Mouse-ear cress) PE=2 SV=1	PREDICTED: chaperone protein dnaJ 72 [Vitis vinifera]
c29143.graph_c0	--	--	Cellular Component: mitochondrion (GO:0005739);;	--	Pentatricopeptide repeat-containing protein At3g53360, mitochondrial (Precursor) GN=PCMP-E86 OS=Arabidopsis thaliana (Mouse-ear cress) PE=2 SV=1	hypothetical protein VITISV_032420 [Vitis vinifera]
c31391.graph_c0	--	--	--	--	F-box/kelch-repeat protein At3g06240 GN=At3g06240 OS=Arabidopsis thaliana (Mouse-ear cress) PE=2 SV=1	hypothetical protein VITISV_023232 [Vitis vinifera]
c55133.graph_c0	[P]	Inorganic ion transport and metabolism	Molecular Function: magnesium ion binding (GO:0000287);; Molecular Function: phospholipid-translocating ATPase activity (GO:0004012);; Molecular Function: ATP binding (GO:0005524);; Cellular Component: plasma membrane (GO:0005886);; Biological Process: cation transport (GO:0006812);; Cellular Component: chloroplast envelope (GO:0009941);; Biological Process: phospholipid transport (GO:0015914);; …	K01530|2e-92|vvi:100247431|hypothetical protein LOC100247431	Putative phospholipid-transporting ATPase 12 OS=Arabidopsis thaliana (Mouse-ear cress) PE=2 SV=1	PREDICTED: putative phospholipid-transporting ATPase 9-like isoform X6 [Cicer arietinum]
c49284.graph_c0	--	--	Molecular Function: nucleic acid binding (GO:0003676);; Biological Process: DNA metabolic process (GO:0006259);; Molecular Function: transferase activity, transferring phosphorus-containing groups (GO:0016772);;	--	--	unnamed protein product [Vitis vinifera]
c21809.graph_c0	--	--	--	--	Serine/threonine-protein kinase SAPK8 GN=OSJNBa0079B15.27 OS=Oryza sativa subsp. japonica (Rice) PE=2 SV=1	--
c10179.graph_c0	--	--	Molecular Function: hydrolase activity (GO:0016787);; Molecular Function: purine ribonucleoside binding (GO:0032550);; Molecular Function: adenyl ribonucleotide binding (GO:0032559);; Molecular Function: anion binding (GO:0043168);;	--	Probable disease resistance protein At1g61190 GN=At1g61190 OS=Arabidopsis thaliana (Mouse-ear cress) PE=3 SV=1	NB-ARC domain-containing disease resistance protein, putative [Theobroma cacao]
c38259.graph_c0	[S]	Function unknown	Biological Process: anion transport (GO:0006820);; Biological Process: single-organism cellular process (GO:0044763);; Biological Process: response to stimulus (GO:0050896);; Biological Process: organic substance transport (GO:0071702);; Biological Process: nitrogen compound transport (GO:0071705);;	--	Formin-like protein 20 GN=MBK20.20/MBK20.21 OS=Arabidopsis thaliana (Mouse-ear cress) PE=2 SV=3	PREDICTED: uncharacterized protein LOC101248717 isoform 1 [Solanum lycopersicum]
c20992.graph_c0	[RTKL]	--	Molecular Function: peptide receptor activity (GO:0001653);; Molecular Function: guanylate cyclase activity (GO:0004383);; Molecular Function: protein serine/threonine kinase activity (GO:0004674);; Molecular Function: ATP binding (GO:0005524);; Cellular Component: plasma membrane (GO:0005886);; Biological Process: protein phosphorylation (GO:0006468);; Biological Process: transmembrane receptor …	--	Phytosulfokine receptor 1 (Precursor) GN=PSKR OS=Daucus carota (Carrot) PE=1 SV=1	hypothetical protein PRUPE_ppa000729mg [Prunus persica]
c20640.graph_c0	--	--	--	--	Zinc finger protein CONSTANS-LIKE 9 GN=COL9 OS=Arabidopsis thaliana (Mouse-ear cress) PE=2 SV=1	PREDICTED: uncharacterized protein LOC100252747 [Vitis vinifera]
c70250.graph_c0	--	--	Biological Process: maltose metabolic process (GO:0000023);; Molecular Function: hydrolase activity, hydrolyzing O-glycosyl compounds (GO:0004553);; Biological Process: microtubule nucleation (GO:0007020);; Cellular Component: chloroplast (GO:0009507);; Biological Process: embryo development ending in seed dormancy (GO:0009793);; Biological Process: thylakoid membrane organization (GO:0010027);; …	--	Pentatricopeptide repeat-containing protein At3g18110, chloroplastic (Precursor) GN=EMB1270 OS=Arabidopsis thaliana (Mouse-ear cress) PE=2 SV=2	PREDICTED: pentatricopeptide repeat-containing protein At3g18110, chloroplastic-like [Vitis vinifera]
c40519.graph_c0	--	--	Biological Process: response to stress (GO:0006950);; Biological Process: response to organic substance (GO:0010033);; Cellular Component: intracellular membrane-bounded organelle (GO:0043231);; Cellular Component: cytoplasmic part (GO:0044444);; Biological Process: regulation of cellular process (GO:0050794);; Biological Process: cellular response to stimulus (GO:0051716);;	--	--	Uncharacterized protein TCM_038592 [Theobroma cacao]
c25329.graph_c0	--	--	Molecular Function: phosphatidylinositol phospholipase C activity (GO:0004435);; Molecular Function: signal transducer activity (GO:0004871);; Molecular Function: calcium ion binding (GO:0005509);; Biological Process: lipid metabolic process (GO:0006629);; Biological Process: response to cold (GO:0009409);; Biological Process: response to water deprivation (GO:0009414);; Biological Process: respo…	K05857|5e-94|vvi:100241574|hypothetical protein LOC100241574	Phosphoinositide phospholipase C 2 GN=PLC2 OS=Arabidopsis thaliana (Mouse-ear cress) PE=1 SV=1	unnamed protein product [Vitis vinifera]
c31496.graph_c0	--	--	--	--	--	PREDICTED: UPF0420 protein C16orf58 homolog [Vitis vinifera]
c78254.graph_c0	--	--	Cellular Component: cytoplasmic membrane-bounded vesicle (GO:0016023);; Molecular Function: transferase activity, transferring phosphorus-containing groups (GO:0016772);; Biological Process: primary metabolic process (GO:0044238);; Biological Process: cellular macromolecule metabolic process (GO:0044260);; Molecular Function: organic cyclic compound binding (GO:0097159);; Molecular Function: hete…	--	--	hypothetical protein VITISV_014905 [Vitis vinifera]
c73807.graph_c0	--	--	Molecular Function: nucleotide binding (GO:0000166);; Molecular Function: 1-phosphatidylinositol-3-phosphate 5-kinase activity (GO:0000285);; Biological Process: double-strand break repair via homologous recombination (GO:0000724);; Biological Process: chromatin organization (GO:0006325);; Biological Process: sister chromatid cohesion (GO:0007062);; Biological Process: synapsis (GO:0007129);; Bio…	K04728|1e-13|rcu:RCOM_1510550|ataxia telangiectasia mutated, putative (EC:2.7.11.1)	Serine/threonine-protein kinase ATM GN=ATM OS=Arabidopsis thaliana (Mouse-ear cress) PE=2 SV=1	PREDICTED: serine/threonine-protein kinase ATM [Vitis vinifera]
c47562.graph_c0	--	--	Molecular Function: protein serine/threonine kinase activity (GO:0004674);; Molecular Function: non-membrane spanning protein tyrosine kinase activity (GO:0004715);; Molecular Function: ATP binding (GO:0005524);; Biological Process: protein phosphorylation (GO:0006468);;	--	--	TPA: putative protein kinase superfamily protein [Zea mays]
c8598.graph_c0	--	--	--	K13464|1e-26|rcu:RCOM_0759650|hypothetical protein	Protein TIFY 3B GN=F22D1.70 OS=Arabidopsis thaliana (Mouse-ear cress) PE=1 SV=1	Jasmonate-zim-domain protein 12, putative isoform 1 [Theobroma cacao]
c52605.graph_c0	--	--	Molecular Function: nucleotide binding (GO:0000166);; Molecular Function: nucleic acid binding (GO:0003676);; Biological Process: DNA metabolic process (GO:0006259);; Molecular Function: hydrolase activity (GO:0016787);;	--	--	hypothetical protein VITISV_023635 [Vitis vinifera]
c32225.graph_c0	[QR]	--	Cellular Component: mitochondrion (GO:0005739);; Molecular Function: methyltransferase activity (GO:0008168);; Biological Process: toxin catabolic process (GO:0009407);; Biological Process: response to cyclopentenone (GO:0010583);; Biological Process: methylation (GO:0032259);; Biological Process: response to cadmium ion (GO:0046686);;	--	--	predicted protein [Populus trichocarpa]
c57585.graph_c0	--	--	Cellular Component: extracellular region (GO:0005576);; Cellular Component: endoplasmic reticulum (GO:0005783);; Biological Process: fatty acid biosynthetic process (GO:0006633);; Biological Process: response to cold (GO:0009409);; Biological Process: response to light stimulus (GO:0009416);; Cellular Component: membrane (GO:0016020);; Molecular Function: transferase activity, transferring acyl g…	--	3-ketoacyl-CoA synthase 12 (Precursor) GN=KCS12 OS=Arabidopsis thaliana (Mouse-ear cress) PE=2 SV=1	PREDICTED: 3-ketoacyl-CoA synthase 3-like [Solanum lycopersicum]
c60717.graph_c0	--	--	--	--	--	hypothetical protein VITISV_032897 [Vitis vinifera]
c33763.graph_c0	--	--	Cellular Component: nucleus (GO:0005634);;	--	--	Family of Uncharacterized protein function [Theobroma cacao]
c15493.graph_c0	[R]	General function prediction only	Cellular Component: plasma membrane (GO:0005886);; Biological Process: pollen tube growth (GO:0009860);; Biological Process: regulation of defense response (GO:0031347);;	--	--	unnamed protein product [Vitis vinifera]
c62705.graph_c0	--	--	Cellular Component: mitochondrion (GO:0005739);;	--	Pentatricopeptide repeat-containing protein At3g14580, mitochondrial (Precursor) GN=At3g14580 OS=Arabidopsis thaliana (Mouse-ear cress) PE=2 SV=1	predicted protein [Populus trichocarpa]
c53359.graph_c0	--	--	Cellular Component: mitochondrion (GO:0005739);; Molecular Function: NADH dehydrogenase (ubiquinone) activity (GO:0008137);; Biological Process: ATP synthesis coupled electron transport (GO:0042773);;	--	NADH-ubiquinone oxidoreductase chain 5 (Fragment) GN=ND5 OS=Zea mays (Maize) PE=3 SV=1	conserved hypothetical protein [Ricinus communis]
c16644.graph_c0	[KAD]	--	Molecular Function: DNA binding (GO:0003677);; Molecular Function: chromatin binding (GO:0003682);;	--	Myb-related protein 3R-1 GN=MYB3R-1 OS=Arabidopsis thaliana (Mouse-ear cress) PE=2 SV=1	PREDICTED: uncharacterized protein LOC101266438 [Solanum lycopersicum]
c43672.graph_c0	--	--	Cellular Component: extracellular region (GO:0005576);;	--	Protein ycf2 (Fragment) GN=ycf2 OS=Oenothera picensis (Evening primrose) PE=3 SV=1	Uncharacterized protein isoform 1 [Theobroma cacao]
c35365.graph_c0	[V]	Defense mechanisms	Molecular Function: ATP binding (GO:0005524);; Biological Process: ATP catabolic process (GO:0006200);; Cellular Component: integral component of membrane (GO:0016021);; Molecular Function: ATPase activity, coupled to transmembrane movement of substances (GO:0042626);; Biological Process: transmembrane transport (GO:0055085);;	--	ABC transporter C family member 3 GN=MJG19.3 OS=Arabidopsis thaliana (Mouse-ear cress) PE=1 SV=1	PREDICTED: ABC transporter C family member 3-like [Fragaria vesca subsp. vesca]
c62909.graph_c0	[Z]	Cytoskeleton	Molecular Function: GTPase activity (GO:0003924);; Molecular Function: structural constituent of cytoskeleton (GO:0005200);; Molecular Function: GTP binding (GO:0005525);; Cellular Component: cytoplasm (GO:0005737);; Cellular Component: microtubule (GO:0005874);; Biological Process: GTP catabolic process (GO:0006184);; Biological Process: microtubule-based process (GO:0007017);; Biological Proces…	K07374|4e-43|ppp:PHYPADRAFT_136749|hypothetical protein	Tubulin alpha-2 chain GN=TUBA2 OS=Pelvetia fastigiata PE=2 SV=1	alpha tubulin, partial [Achnanthes kuwaitensis]
c37711.graph_c0	[RTKL]	--	Molecular Function: protein serine/threonine kinase activity (GO:0004674);; Molecular Function: ATP binding (GO:0005524);; Biological Process: protein phosphorylation (GO:0006468);; Biological Process: recognition of pollen (GO:0048544);;	--	Putative receptor protein kinase ZmPK1 (Precursor) GN=PK1 OS=Zea mays (Maize) PE=2 SV=2	hypothetical protein PRUPE_ppa001576mg [Prunus persica]
c26971.graph_c0	[T]	Signal transduction mechanisms	Molecular Function: inward rectifier potassium channel activity (GO:0005242);; Molecular Function: protein binding (GO:0005515);; Cellular Component: endoplasmic reticulum (GO:0005783);; Cellular Component: plasma membrane (GO:0005886);; Cellular Component: chloroplast (GO:0009507);; Biological Process: response to nematode (GO:0009624);; Biological Process: high-affinity potassium ion import (GO…	--	Potassium channel KAT3 GN=F4D11.150 OS=Arabidopsis thaliana (Mouse-ear cress) PE=1 SV=1	PREDICTED: potassium channel KAT3-like [Vitis vinifera]
c53294.graph_c0	[RTKL]	--	Molecular Function: protein serine/threonine kinase activity (GO:0004674);; Molecular Function: non-membrane spanning protein tyrosine kinase activity (GO:0004715);; Molecular Function: ATP binding (GO:0005524);; Biological Process: protein phosphorylation (GO:0006468);; Molecular Function: carbohydrate binding (GO:0030246);;	--	L-type lectin-domain containing receptor kinase IX.1 (Precursor) GN=LECRK91 OS=Arabidopsis thaliana (Mouse-ear cress) PE=2 SV=1	hypothetical protein PRUPE_ppa016555mg, partial [Prunus persica]
c40511.graph_c3	[S]	Function unknown	Cellular Component: extracellular region (GO:0005576);; Cellular Component: cytoplasmic membrane-bounded vesicle (GO:0016023);;	--	Pathogenesis-related protein PR-1 (Precursor) GN=PR-1 OS=Medicago truncatula (Barrel medic) PE=2 SV=1	PREDICTED: pathogenesis-related protein PR-1-like [Fragaria vesca subsp. vesca]
c54771.graph_c0	--	--	Cellular Component: nucleus (GO:0005634);; Cellular Component: cytosol (GO:0005829);; Cellular Component: plasma membrane (GO:0005886);; Biological Process: polysaccharide metabolic process (GO:0005976);; Biological Process: plant-type cell wall organization (GO:0009664);;	--	Patellin-4 GN=PATL4 OS=Arabidopsis thaliana (Mouse-ear cress) PE=1 SV=2	hypothetical protein PRUPE_ppa002198mg [Prunus persica]
c29830.graph_c0	--	--	--	--	Leucine-rich repeat extensin-like protein 5 (Precursor) GN=LRX5 OS=Arabidopsis thaliana (Mouse-ear cress) PE=2 SV=2	hypothetical protein VL3_5180 [Saccharomyces cerevisiae VL3]
c41385.graph_c1	[RTKL]	--	Molecular Function: calmodulin-dependent protein kinase activity (GO:0004683);; Molecular Function: ATP binding (GO:0005524);; Biological Process: protein phosphorylation (GO:0006468);; Biological Process: signal transduction (GO:0007165);; Biological Process: defense response to fungus (GO:0050832);;	--	CBL-interacting serine/threonine-protein kinase 5 GN=T30N20.200 OS=Arabidopsis thaliana (Mouse-ear cress) PE=2 SV=1	CBL-interacting protein kinase 25 [Theobroma cacao]
c30304.graph_c0	--	--	Molecular Function: binding (GO:0005488);; Molecular Function: transferase activity, transferring phosphorus-containing groups (GO:0016772);;	--	Probable serine/threonine-protein kinase At1g18390 (Precursor) GN=At1g18390 OS=Arabidopsis thaliana (Mouse-ear cress) PE=1 SV=2	PREDICTED: probable receptor-like protein kinase At5g39020-like [Vitis vinifera]
c37789.graph_c0	[O]	Posttranslational modification, protein turnover, chaperones	Molecular Function: ubiquitin-protein ligase activity (GO:0004842);; Biological Process: response to auxin (GO:0009733);; Biological Process: embryo development (GO:0009790);; Biological Process: protein ubiquitination (GO:0016567);;	K10579|1e-120|rcu:RCOM_0553170|ubiquitin-conjugating enzyme m, putative (EC:6.3.2.19)	NEDD8-conjugating enzyme Ubc12 GN=RCE1 OS=Arabidopsis thaliana (Mouse-ear cress) PE=1 SV=1	RUB1 conjugating enzyme [Olea europaea]
c33114.graph_c0	[RTKL]	--	Molecular Function: protein kinase activity (GO:0004672);; Biological Process: cellular protein modification process (GO:0006464);; Biological Process: phosphorylation (GO:0016310);; Cellular Component: intracellular part (GO:0044424);;	--	Putative U-box domain-containing protein 50 GN=PUB50 OS=Arabidopsis thaliana (Mouse-ear cress) PE=3 SV=1	U-box domain-containing protein kinase family protein, putative [Theobroma cacao]
c43340.graph_c0	--	--	--	--	Probable disease resistance protein At4g19060 GN=At4g19060 OS=Arabidopsis thaliana (Mouse-ear cress) PE=2 SV=2	blight resistance protein RGA3-like [Oryza sativa Japonica Group]
c40789.graph_c0	[H]	Coenzyme transport and metabolism	Molecular Function: catalytic activity (GO:0003824);; Cellular Component: mitochondrion (GO:0005739);; Biological Process: Mo-molybdopterin cofactor biosynthetic process (GO:0006777);; Cellular Component: chloroplast (GO:0009507);;	K03639|1e-100|rcu:RCOM_0961070|molybdopterin cofactor synthesis protein A, putative	Cyclic pyranopterin monophosphate synthase accessory protein, mitochondrial (Precursor) GN=CNX3 OS=Arabidopsis thaliana (Mouse-ear cress) PE=1 SV=1	PREDICTED: molybdopterin biosynthesis protein CNX3-like [Vitis vinifera]
c65130.graph_c0	--	--	--	--	--	PREDICTED: uncharacterized protein LOC100835067 [Brachypodium distachyon]
c71856.graph_c0	--	--	Molecular Function: intracellular cAMP activated cation channel activity (GO:0005222);; Molecular Function: inward rectifier potassium channel activity (GO:0005242);; Molecular Function: calcium channel activity (GO:0005262);; Molecular Function: calmodulin binding (GO:0005516);; Cellular Component: plasma membrane (GO:0005886);; Biological Process: nitric oxide mediated signal transduction (GO:0…	K05391|2e-43|ath:AT5G15410|DND1	Cyclic nucleotide-gated ion channel 2 GN=T20K14_20 OS=Arabidopsis thaliana (Mouse-ear cress) PE=1 SV=1	Cyclic nucleotide-regulated ion channel family protein isoform 2, partial [Theobroma cacao]
c64338.graph_c0	--	--	Molecular Function: nucleic acid binding (GO:0003676);; Molecular Function: zinc ion binding (GO:0008270);;	--	--	hypothetical protein VITISV_043332 [Vitis vinifera]
c41141.graph_c0	[P]	Inorganic ion transport and metabolism	Molecular Function: calcium:sodium antiporter activity (GO:0005432);; Cellular Component: plasma membrane (GO:0005886);; Biological Process: high-affinity potassium ion import (GO:0010163);; Molecular Function: potassium ion transmembrane transporter activity (GO:0015079);; Cellular Component: integral component of membrane (GO:0016021);; Cellular Component: nuclear periphery (GO:0034399);; Biolo…	--	Cation/calcium exchanger 5 GN=F7G19.17 OS=Arabidopsis thaliana (Mouse-ear cress) PE=2 SV=1	hypothetical protein VITISV_041917 [Vitis vinifera]
c36086.graph_c0	--	--	--	--	--	hypothetical protein VITISV_004539 [Vitis vinifera]
c36409.graph_c0	[V]	Defense mechanisms	Molecular Function: ATP binding (GO:0005524);; Cellular Component: nucleus (GO:0005634);; Cellular Component: plasma membrane (GO:0005886);; Biological Process: ATP catabolic process (GO:0006200);; Biological Process: vernalization response (GO:0010048);; Biological Process: auxin efflux (GO:0010315);; Molecular Function: auxin efflux transmembrane transporter activity (GO:0010329);; Biological P…	--	ABC transporter B family member 20 GN=T26I12.200 OS=Arabidopsis thaliana (Mouse-ear cress) PE=2 SV=1	putative P-glycoprotein [Arabidopsis thaliana]
c21327.graph_c0	--	--	Molecular Function: monooxygenase activity (GO:0004497);; Cellular Component: plasma membrane (GO:0005886);; Biological Process: multicellular organismal development (GO:0007275);; Cellular Component: plasmodesma (GO:0009506);; Cellular Component: chloroplast (GO:0009507);; Cellular Component: integral component of membrane (GO:0016021);;	--	Auxin-induced in root cultures protein 12 (Precursor) GN=AIR12 OS=Arabidopsis thaliana (Mouse-ear cress) PE=1 SV=3	hypothetical protein PRUPE_ppa006889mg [Prunus persica]
c40278.graph_c0	--	--	Cellular Component: nucleus (GO:0005634);; Molecular Function: zinc ion binding (GO:0008270);;	--	F-box protein At1g67340 GN=At1g67340 OS=Arabidopsis thaliana (Mouse-ear cress) PE=1 SV=1	PREDICTED: F-box protein At1g67340-like [Solanum lycopersicum]
c33689.graph_c0	--	--	Molecular Function: alpha-1,3-mannosylglycoprotein 2-beta-N-acetylglucosaminyltransferase activity (GO:0003827);; Cellular Component: Golgi stack (GO:0005795);; Molecular Function: alpha-1,6-mannosylglycoprotein 2-beta-N-acetylglucosaminyltransferase activity (GO:0008455);; Biological Process: oligosaccharide biosynthetic process (GO:0009312);; Cellular Component: integral component of membrane (…	K00736|0.0|vvi:100240895|hypothetical protein LOC100240895	--	PREDICTED: alpha-1,6-mannosyl-glycoprotein 2-beta-N-acetylglucosaminyltransferase-like [Vitis vinifera]
c38066.graph_c0	--	--	Molecular Function: carboxylic ester hydrolase activity (GO:0004091);; Molecular Function: alpha-L-fucosidase activity (GO:0004560);; Biological Process: lipid metabolic process (GO:0006629);; Cellular Component: plant-type cell wall (GO:0009505);;	--	GDSL esterase/lipase At3g26430 (Precursor) GN=At3g26430 OS=Arabidopsis thaliana (Mouse-ear cress) PE=2 SV=1	PREDICTED: GDSL esterase/lipase At3g26430 [Vitis vinifera]
c27266.graph_c0	--	--	Molecular Function: zinc ion binding (GO:0008270);; Cellular Component: cytoplasmic membrane-bounded vesicle (GO:0016023);;	--	E3 ubiquitin-protein ligase At1g63170 GN=At1g63170 OS=Arabidopsis thaliana (Mouse-ear cress) PE=2 SV=2	PREDICTED: LOW QUALITY PROTEIN: uncharacterized LOC101216634 [Cucumis sativus]
c55481.graph_c0	--	--	Cellular Component: condensed chromosome (GO:0000793);; Cellular Component: nucleolus (GO:0005730);; Biological Process: positive regulation of DNA repair (GO:0045739);;	K11490|6e-12|vvi:100241388|hypothetical protein LOC100241388	Condensin-2 complex subunit H2 GN=MGL6.20 OS=Arabidopsis thaliana (Mouse-ear cress) PE=2 SV=1	PREDICTED: condensin-2 complex subunit H2-like [Solanum lycopersicum]
c37911.graph_c0	[LKJ]	--	Molecular Function: translation initiation factor activity (GO:0003743);; Molecular Function: ATP binding (GO:0005524);; Biological Process: translational initiation (GO:0006413);; Molecular Function: ATP-dependent helicase activity (GO:0008026);;	K03257|6e-47|vvi:100249159|hypothetical protein LOC100249159	Eukaryotic initiation factor 4A-6 (Fragment) OS=Nicotiana tabacum (Common tobacco) PE=2 SV=1	eukaryotic initiation factor 4A, partial [Anthurium andraeanum]
c46131.graph_c0	[S]	Function unknown	Molecular Function: hydrolase activity (GO:0016787);; Molecular Function: purine ribonucleoside binding (GO:0032550);; Molecular Function: adenyl ribonucleotide binding (GO:0032559);; Molecular Function: anion binding (GO:0043168);; Biological Process: response to stimulus (GO:0050896);;	--	TMV resistance protein N GN=N OS=Nicotiana glutinosa (Tobacco) PE=1 SV=1	PREDICTED: TMV resistance protein N-like [Vitis vinifera]
c14587.graph_c0	--	--	Cellular Component: nucleus (GO:0005634);; Biological Process: ethylene biosynthetic process (GO:0009693);;	--	--	PREDICTED: uncharacterized protein LOC101257634 [Solanum lycopersicum]
c12768.graph_c0	--	--	Molecular Function: nucleic acid binding (GO:0003676);; Molecular Function: catalytic activity (GO:0003824);; Biological Process: DNA metabolic process (GO:0006259);;	--	--	hypothetical protein VITISV_013228 [Vitis vinifera]
c37768.graph_c2	[R]	General function prediction only	Molecular Function: nucleic acid binding (GO:0003676);; Cellular Component: intracellular part (GO:0044424);;	K12741|1e-158|rcu:RCOM_0655610|Heterogeneous nuclear ribonucleoprotein A1, putative	Heterogeneous nuclear ribonucleoprotein 1 GN=RNP1 OS=Arabidopsis thaliana (Mouse-ear cress) PE=1 SV=1	hypothetical protein PRUPE_ppa006895mg [Prunus persica]
c72485.graph_c0	--	--	Biological Process: RNA methylation (GO:0001510);; Molecular Function: structural constituent of ribosome (GO:0003735);; Biological Process: translation (GO:0006412);; Molecular Function: zinc ion binding (GO:0008270);; Cellular Component: cytosolic large ribosomal subunit (GO:0022625);; Biological Process: ribosome biogenesis (GO:0042254);;	K02923|4e-30|ath:AT2G43460|60S ribosomal protein L38 (RPL38A)	60S ribosomal protein L38 GN=RPL38 OS=Solanum lycopersicum (Tomato) PE=3 SV=1	large subunit ribosomal protein L38e_1, cytoplasmic, partial [Guillardia theta CCMP2712]
c44729.graph_c0	--	--	Cellular Component: ubiquitin ligase complex (GO:0000151);; Molecular Function: ubiquitin-protein ligase activity (GO:0004842);; Cellular Component: nucleus (GO:0005634);; Cellular Component: kinesin complex (GO:0005871);; Cellular Component: chloroplast (GO:0009507);; Biological Process: protein ubiquitination (GO:0016567);; Molecular Function: kinesin binding (GO:0019894);;	--	U-box domain-containing protein 7 GN=PUB7 OS=Arabidopsis thaliana (Mouse-ear cress) PE=2 SV=1	predicted protein [Populus trichocarpa]
c71031.graph_c0	--	--	Molecular Function: protein kinase activity (GO:0004672);; Cellular Component: cytoplasmic part (GO:0044444);;	--	--	PB1 domain-containing protein tyrosine kinase, putative [Theobroma cacao]
c20626.graph_c0	[H]	Coenzyme transport and metabolism	Molecular Function: ATP binding (GO:0005524);; Cellular Component: cytoplasm (GO:0005737);; Biological Process: metabolic process (GO:0008152);; Molecular Function: Mo-molybdopterin cofactor sulfurase activity (GO:0008265);; Molecular Function: nucleotidyltransferase activity (GO:0016779);;	K11996|0.0|vvi:100248765|hypothetical protein LOC100248765	Molybdopterin-synthase sulfurtransferase GN=MCO15.8 OS=Arabidopsis thaliana (Mouse-ear cress) PE=2 SV=1	PREDICTED: adenylyltransferase and sulfurtransferase MOCS3 [Vitis vinifera]
c64655.graph_c0	--	--	Cellular Component: cytoplasm (GO:0005737);; Biological Process: pollen exine formation (GO:0010584);; Molecular Function: anthranilate N-benzoyltransferase activity (GO:0047672);; Molecular Function: hydroxycinnamoyltransferase activity (GO:0050734);; Molecular Function: spermidine:sinapoyl CoA N-acyltransferase activity (GO:0080072);; Molecular Function: spermidine:coumaroyl CoA N-acyltransfera…	--	Spermidine hydroxycinnamoyl transferase GN=SHT OS=Arabidopsis thaliana (Mouse-ear cress) PE=1 SV=1	PREDICTED: spermidine hydroxycinnamoyl transferase-like [Fragaria vesca subsp. vesca]
c5843.graph_c0	--	--	Molecular Function: sequence-specific DNA binding transcription factor activity (GO:0003700);; Biological Process: regulation of transcription, DNA-templated (GO:0006355);; Molecular Function: sequence-specific DNA binding (GO:0043565);; Biological Process: response to stimulus (GO:0050896);;	--	Probable WRKY transcription factor 50 GN=WRKY50 OS=Arabidopsis thaliana (Mouse-ear cress) PE=2 SV=1	WRKY DNA-binding protein [Citrus unshiu]
c35807.graph_c0	[K]	Transcription	Cellular Component: nucleus (GO:0005634);; Biological Process: transcription, DNA-templated (GO:0006351);; Molecular Function: protein C-terminus binding (GO:0008022);; Biological Process: response to salt stress (GO:0009651);; Biological Process: response to salicylic acid (GO:0009751);; Biological Process: response to jasmonic acid (GO:0009753);; Biological Process: negative regulation of absci…	--	RNA polymerase II C-terminal domain phosphatase-like 3 GN=CPL3 OS=Arabidopsis thaliana (Mouse-ear cress) PE=1 SV=2	PREDICTED: RNA polymerase II C-terminal domain phosphatase-like 3-like [Vitis vinifera]
c14519.graph_c0	--	--	--	--	--	hypothetical protein MTR_5g051150 [Medicago truncatula]
c56712.graph_c0	--	--	Molecular Function: nucleic acid binding (GO:0003676);; Biological Process: regulation of transcription, DNA-templated (GO:0006355);; Biological Process: response to salt stress (GO:0009651);; Biological Process: response to ethylene (GO:0009723);; Biological Process: response to auxin (GO:0009733);; Biological Process: response to abscisic acid (GO:0009737);; Biological Process: response to gibb…	--	--	hypothetical protein VITISV_028723 [Vitis vinifera]
c20957.graph_c0	[R]	General function prediction only	Molecular Function: nucleotide binding (GO:0000166);; Cellular Component: cytoplasm (GO:0005737);; Cellular Component: Cul4-RING ubiquitin ligase complex (GO:0080008);;	K11801|0.0|vvi:100244218|hypothetical protein LOC100244218	LEC14B protein OS=Lithospermum erythrorhizon (Purple gromwell) PE=2 SV=1	PREDICTED: LEC14B homolog [Vitis vinifera]
c37450.graph_c0	--	--	Cellular Component: mitochondrion (GO:0005739);;	--	Pentatricopeptide repeat-containing protein At1g79080, chloroplastic (Precursor) GN=At1g79080 OS=Arabidopsis thaliana (Mouse-ear cress) PE=2 SV=1	PREDICTED: pentatricopeptide repeat-containing protein At1g79080, chloroplastic [Vitis vinifera]
c39625.graph_c0	[R]	General function prediction only	Molecular Function: translation elongation factor activity (GO:0003746);; Cellular Component: cytoplasm (GO:0005737);; Biological Process: translational elongation (GO:0006414);; Biological Process: proximal/distal pattern formation (GO:0009954);; Biological Process: floral organ abscission (GO:0010227);; Biological Process: flower morphogenesis (GO:0048439);;	--	BTB/POZ domain-containing protein At2g04740 GN=At2g04740 OS=Arabidopsis thaliana (Mouse-ear cress) PE=2 SV=2	PREDICTED: BTB/POZ domain-containing protein At2g04740-like [Vitis vinifera]
c41472.graph_c0	--	--	Molecular Function: nucleotide binding (GO:0000166);; Biological Process: response to molecule of bacterial origin (GO:0002237);; Molecular Function: protein serine/threonine kinase activity (GO:0004674);; Biological Process: signal transduction (GO:0007165);; Biological Process: lateral root morphogenesis (GO:0010102);; Biological Process: stomatal complex morphogenesis (GO:0010103);; Biological…	--	LRR receptor-like serine/threonine-protein kinase HSL2 (Precursor) GN=HSL2 OS=Arabidopsis thaliana (Mouse-ear cress) PE=2 SV=1	PREDICTED: LRR receptor-like serine/threonine-protein kinase HSL2-like [Vitis vinifera]
c44295.graph_c0	--	--	Cellular Component: vacuole (GO:0005773);; Molecular Function: zinc ion binding (GO:0008270);;	--	--	hypothetical protein PRUPE_ppa005259mg [Prunus persica]
c33717.graph_c0	--	--	Cellular Component: intracellular (GO:0005622);;	--	--	unnamed protein product [Vitis vinifera]
c3239.graph_c0	[C]	Energy production and conversion	Molecular Function: ATP binding (GO:0005524);; Biological Process: ATP synthesis coupled proton transport (GO:0015986);; Biological Process: ATP hydrolysis coupled proton transport (GO:0015991);; Cellular Component: proton-transporting ATP synthase complex, catalytic core F(1) (GO:0045261);; Molecular Function: proton-transporting ATP synthase activity, rotational mechanism (GO:0046933);;	K02133|3e-58|sbi:SORBI_03g031470|hypothetical protein	ATP synthase subunit beta, mitochondrial (Precursor) OS=Oryza sativa subsp. japonica (Rice) PE=1 SV=2	mitochondrial F-ATPase beta subunit [Candida haemulonis]
c39016.graph_c0	--	--	--	K03846|2e-06|vvi:100245221|hypothetical protein LOC100245221	--	--
c57278.graph_c0	[R]	General function prediction only	Molecular Function: translation initiation factor activity (GO:0003743);; Biological Process: translational initiation (GO:0006413);; Biological Process: phosphatidylglycerol biosynthetic process (GO:0006655);; Biological Process: response to abscisic acid (GO:0009737);; Biological Process: stomatal complex morphogenesis (GO:0010103);; Biological Process: mRNA modification (GO:0016556);; Biologic…	--	Clustered mitochondria protein GN=F4F15.250 OS=Arabidopsis thaliana (Mouse-ear cress) PE=2 SV=1	PREDICTED: protein KIAA0664 homolog [Glycine max]
c8555.graph_c0	--	--	Biological Process: floral whorl development (GO:0048438);; Biological Process: floral organ formation (GO:0048449);; Biological Process: phyllome development (GO:0048827);;	--	--	PREDICTED: uncharacterized protein LOC101252144 [Solanum lycopersicum]
c38359.graph_c1	[C]	Energy production and conversion	Cellular Component: plasma membrane (GO:0005886);; Cellular Component: chloroplast envelope (GO:0009941);; Molecular Function: oxidoreductase activity (GO:0016491);; Biological Process: response to cadmium ion (GO:0046686);; Biological Process: oxidation-reduction process (GO:0055114);;	--	Probable aldo-keto reductase 5 GN=At1g60730 OS=Arabidopsis thaliana (Mouse-ear cress) PE=2 SV=1	hypothetical protein VITISV_033356 [Vitis vinifera]
c21152.graph_c1	--	--	Biological Process: amino acid transmembrane transport (GO:0003333);; Cellular Component: plasma membrane (GO:0005886);; Biological Process: N-terminal protein myristoylation (GO:0006499);; Biological Process: protein targeting to membrane (GO:0006612);; Biological Process: nucleotide transport (GO:0006862);; Biological Process: ER to Golgi vesicle-mediated transport (GO:0006888);; Biological Pro…	--	Lysine histidine transporter 1 GN=LHT1 OS=Arabidopsis thaliana (Mouse-ear cress) PE=1 SV=1	Lysine histidine transporter 1 [Theobroma cacao]
c42351.graph_c0	--	--	Biological Process: iron ion transport (GO:0006826);; Biological Process: cellular response to iron ion starvation (GO:0010106);; Biological Process: response to nitrate (GO:0010167);; Biological Process: glucuronoxylan metabolic process (GO:0010413);; Biological Process: nitrate transport (GO:0015706);; Biological Process: xylan biosynthetic process (GO:0045492);;	--	Protein WVD2-like 1 GN=WDL1 OS=Arabidopsis thaliana (Mouse-ear cress) PE=2 SV=1	PREDICTED: uncharacterized protein LOC100258034 [Vitis vinifera]
c40576.graph_c0	[D]	Cell cycle control, cell division, chromosome partitioning	Biological Process: gene silencing by RNA (GO:0031047);;	--	Protein SUPPRESSOR OF GENE SILENCING 3 GN=SGS3 OS=Arabidopsis thaliana (Mouse-ear cress) PE=1 SV=1	PREDICTED: uncharacterized protein LOC100244410 [Vitis vinifera]
c35630.graph_c0	--	--	--	--	NAC transcription factor 25 GN=At1g61110 OS=Arabidopsis thaliana (Mouse-ear cress) PE=2 SV=1	NAC domain containing protein 25 [Theobroma cacao]
c36211.graph_c1	[R]	General function prediction only	Molecular Function: GTP binding (GO:0005525);; Cellular Component: peroxisome (GO:0005777);; Biological Process: small GTPase mediated signal transduction (GO:0007264);; Biological Process: protein transport (GO:0015031);; Molecular Function: hydrolase activity (GO:0016787);; Molecular Function: GTP-dependent protein binding (GO:0030742);; Molecular Function: myosin XI tail binding (GO:0080115);;	--	Ras-related protein RABC2a GN=F12E4.310 OS=Arabidopsis thaliana (Mouse-ear cress) PE=1 SV=1	Rab gtpase c2a, alpha,atrab,atrab18b,atrabc2a,rabc2a isoform 1 [Theobroma cacao]
c55009.graph_c0	--	--	--	--	Proline-rich receptor-like protein kinase PERK14 GN=PERK14 OS=Arabidopsis thaliana (Mouse-ear cress) PE=2 SV=1	PREDICTED: uncharacterized protein LOC100247334 [Vitis vinifera]
c43911.graph_c1	[BK]	--	Molecular Function: transferase activity, transferring acyl groups (GO:0016746);; Biological Process: primary metabolic process (GO:0044238);; Biological Process: cellular macromolecule metabolic process (GO:0044260);; Biological Process: single-organism cellular process (GO:0044763);;	--	Transcription factor GTE4 GN=GTE4 OS=Arabidopsis thaliana (Mouse-ear cress) PE=2 SV=1	PREDICTED: transcription factor GTE4-like [Vitis vinifera]
c58652.graph_c0	--	--	Molecular Function: nucleic acid binding (GO:0003676);; Biological Process: single-organism process (GO:0044699);;	--	Protein MEI2-like 4 OS=Oryza sativa subsp. japonica (Rice) PE=2 SV=1	unnamed protein product [Vitis vinifera]
c2179.graph_c0	--	--	Molecular Function: nucleic acid binding (GO:0003676);; Molecular Function: metallopeptidase activity (GO:0008237);; Molecular Function: transferase activity, transferring phosphorus-containing groups (GO:0016772);; Molecular Function: ion binding (GO:0043167);; Biological Process: primary metabolic process (GO:0044238);; Biological Process: cellular macromolecule metabolic process (GO:0044260);;	--	--	hypothetical protein VITISV_032673 [Vitis vinifera]
c69459.graph_c0	[J]	Translation, ribosomal structure and biogenesis	Molecular Function: structural constituent of ribosome (GO:0003735);; Cellular Component: cell wall (GO:0005618);; Cellular Component: nucleolus (GO:0005730);; Cellular Component: vacuole (GO:0005773);; Cellular Component: plasma membrane (GO:0005886);; Biological Process: translation (GO:0006412);; Cellular Component: cytosolic large ribosomal subunit (GO:0022625);;	--	60S ribosomal protein L3 GN=RPL3 OS=Oryza sativa subsp. japonica (Rice) PE=2 SV=2	hypothetical protein 2_6618_01, partial [Abies alba]
c34107.graph_c0	--	--	Cellular Component: membrane (GO:0016020);; Cellular Component: intracellular membrane-bounded organelle (GO:0043231);; Cellular Component: cytoplasmic part (GO:0044444);;	K14009|4e-68|vvi:100249972|hypothetical protein LOC100249972	--	PREDICTED: uncharacterized protein LOC100249972 [Vitis vinifera]
c39838.graph_c0	--	--	Molecular Function: nucleic acid binding (GO:0003676);; Biological Process: DNA integration (GO:0015074);; Molecular Function: metal ion binding (GO:0046872);;	--	--	hypothetical protein VITISV_024905 [Vitis vinifera]
c14821.graph_c1	--	--	Molecular Function: beta-galactosidase activity (GO:0004565);; Biological Process: carbohydrate metabolic process (GO:0005975);; Biological Process: polyamine catabolic process (GO:0006598);; Biological Process: plant-type cell wall organization (GO:0009664);; Biological Process: phenylpropanoid metabolic process (GO:0009698);; Biological Process: plant-type cell wall biogenesis (GO:0009832);; Bi…	--	Beta-galactosidase 3 (Precursor) OS=Arabidopsis thaliana (Mouse-ear cress) PE=1 SV=1	PREDICTED: beta-galactosidase 3-like [Vitis vinifera]
c1656.graph_c0	--	--	--	--	Leucine-rich repeat extensin-like protein 3 (Precursor) GN=LRX3 OS=Arabidopsis thaliana (Mouse-ear cress) PE=1 SV=1	leucine-rich repeat/extensin 1 [Nicotiana tabacum]
c58469.graph_c0	--	--	--	--	--	predicted protein [Populus trichocarpa]
c38417.graph_c0	--	--	--	--	--	hypothetical protein PRUPE_ppa018574mg [Prunus persica]
c48706.graph_c0	--	--	--	--	--	PREDICTED: uncharacterized protein LOC100267290 [Vitis vinifera]
c46415.graph_c0	--	--	Molecular Function: mRNA binding (GO:0003729);; Cellular Component: plasma membrane (GO:0005886);;	--	Pumilio homolog 2 GN=APUM2 OS=Arabidopsis thaliana (Mouse-ear cress) PE=1 SV=1	PREDICTED: pumilio homolog 1-like [Vitis vinifera]
c60153.graph_c0	--	--	Molecular Function: zinc ion binding (GO:0008270);;	--	RING-H2 finger protein ATL1 GN=ATL1 OS=Arabidopsis thaliana (Mouse-ear cress) PE=2 SV=1	RING/U-box superfamily protein [Theobroma cacao]
c55558.graph_c0	[C]	Energy production and conversion	Molecular Function: retinal dehydrogenase activity (GO:0001758);; Molecular Function: 3-chloroallyl aldehyde dehydrogenase activity (GO:0004028);; Molecular Function: aldehyde dehydrogenase (NAD) activity (GO:0004029);; Molecular Function: ATP binding (GO:0005524);; Cellular Component: mitochondrion (GO:0005739);; Biological Process: oxidation-reduction process (GO:0055114);;	K00128|3e-52|rcu:RCOM_0527300|aldehyde dehydrogenase, putative (EC:1.2.1.36)	Aldehyde dehydrogenase family 2 member B7, mitochondrial (Precursor) OS=Arabidopsis thaliana (Mouse-ear cress) PE=2 SV=2	T cytoplasm male sterility restorer factor 2 [Zea mays]
c1296.graph_c1	--	--	--	--	--	putative RNA-directed DNA polymerase (Reverse transcriptase) [Malus domestica]
c34860.graph_c1	--	--	--	--	--	unnamed protein product [Vitis vinifera]
c33280.graph_c1	--	--	Biological Process: sulfur amino acid metabolic process (GO:0000096);; Biological Process: MAPK cascade (GO:0000165);; Molecular Function: monooxygenase activity (GO:0004497);; Molecular Function: iron ion binding (GO:0005506);; Cellular Component: mitochondrion (GO:0005739);; Biological Process: glycine catabolic process (GO:0006546);; Biological Process: tryptophan catabolic process (GO:0006569…	K01723|9e-53|vvi:100267750|hypothetical protein LOC100267750	Allene oxide synthase, chloroplastic (Precursor) GN=CYP74A OS=Linum usitatissimum (Flax) PE=1 SV=1	allene oxide synthase [Prunus persica]
c38150.graph_c0	--	--	Biological Process: transition metal ion transport (GO:0000041);; Molecular Function: DNA binding (GO:0003677);; Biological Process: regulation of anion channel activity (GO:0010359);; Biological Process: defense response to bacterium (GO:0042742);; Biological Process: defense response to fungus (GO:0050832);;	--	Putative DNA-binding protein ESCAROLA GN=ESC OS=Arabidopsis thaliana (Mouse-ear cress) PE=2 SV=1	hypothetical protein VITISV_016751 [Vitis vinifera]
c45399.graph_c1	[D]	Cell cycle control, cell division, chromosome partitioning	--	--	Formin-like protein 14 GN=FH14 OS=Arabidopsis thaliana (Mouse-ear cress) PE=3 SV=3	hypothetical protein MGG_14269 [Magnaporthe oryzae 70-15]
c42158.graph_c1	--	--	Molecular Function: RNA binding (GO:0003723);; Molecular Function: metal ion binding (GO:0046872);;	--	Zinc finger CCCH domain-containing protein 14 OS=Oryza sativa subsp. japonica (Rice) PE=2 SV=1	KH domain-containing protein / zinc finger family protein isoform 1 [Theobroma cacao]
c31112.graph_c0	--	--	Biological Process: maltose metabolic process (GO:0000023);; Cellular Component: mitochondrion (GO:0005739);; Cellular Component: chloroplast thylakoid membrane (GO:0009535);; Cellular Component: chloroplast envelope (GO:0009941);; Biological Process: leaf morphogenesis (GO:0009965);; Biological Process: photosystem II assembly (GO:0010207);; Biological Process: starch biosynthetic process (GO:00…	--	--	PREDICTED: thylakoid membrane protein slr0575 [Vitis vinifera]
c65688.graph_c0	--	--	Molecular Function: protein serine/threonine kinase activity (GO:0004674);; Molecular Function: calcium ion binding (GO:0005509);; Molecular Function: ATP binding (GO:0005524);; Biological Process: protein phosphorylation (GO:0006468);; Cellular Component: cytoplasmic membrane-bounded vesicle (GO:0016023);;	--	Wall-associated receptor kinase 4 (Precursor) GN=WAK4 OS=Arabidopsis thaliana (Mouse-ear cress) PE=2 SV=1	unnamed protein product [Vitis vinifera]
c17876.graph_c0	--	--	--	--	--	PREDICTED: ARMADILLO BTB ARABIDOPSIS PROTEIN 1-like [Fragaria vesca subsp. vesca]
c30832.graph_c0	--	--	--	--	Transcription factor HB29 GN=F24J1.29 OS=Arabidopsis thaliana (Mouse-ear cress) PE=1 SV=1	zinc finger-homeodomain protein 1, partial [Cucumis sativus]
c19642.graph_c0	--	--	Molecular Function: sequence-specific DNA binding transcription factor activity (GO:0003700);; Cellular Component: nucleus (GO:0005634);; Biological Process: toxin catabolic process (GO:0009407);; Biological Process: response to heat (GO:0009408);; Biological Process: response to water deprivation (GO:0009414);; Biological Process: response to abscisic acid (GO:0009737);; Biological Process: resp…	--	Heat shock factor protein HSF24 GN=HSF24 OS=Solanum peruvianum (Peruvian tomato) PE=2 SV=1	PREDICTED: heat shock factor protein HSF24-like [Vitis vinifera]
c46806.graph_c0	--	--	Biological Process: microtubule cytoskeleton organization (GO:0000226);; Cellular Component: nucleus (GO:0005634);; Cellular Component: spindle (GO:0005819);; Cellular Component: microtubule (GO:0005874);; Biological Process: chromatin silencing (GO:0006342);; Biological Process: intracellular protein transport (GO:0006886);; Biological Process: synapsis (GO:0007129);; Biological Process: recipro…	--	Protein MOR1 GN=T20F21.17 OS=Arabidopsis thaliana (Mouse-ear cress) PE=1 SV=1	PREDICTED: protein MOR1-like [Solanum lycopersicum]
c11092.graph_c0	--	--	Cellular Component: mitochondrion (GO:0005739);; Molecular Function: zinc ion binding (GO:0008270);;	--	Pentatricopeptide repeat-containing protein At3g18020 GN=At3g18020 OS=Arabidopsis thaliana (Mouse-ear cress) PE=2 SV=1	hypothetical protein PRUPE_ppb014337mg, partial [Prunus persica]
c32655.graph_c0	--	--	Molecular Function: nucleic acid binding (GO:0003676);; Biological Process: DNA metabolic process (GO:0006259);; Molecular Function: kinase activity (GO:0016301);; Molecular Function: hydrolase activity (GO:0016787);;	--	--	hypothetical protein VITISV_027353 [Vitis vinifera]
c42575.graph_c1	--	--	Molecular Function: phosphorelay sensor kinase activity (GO:0000155);; Biological Process: phosphorelay signal transduction system (GO:0000160);; Molecular Function: protein serine/threonine kinase activity (GO:0004674);; Molecular Function: ATP binding (GO:0005524);; Cellular Component: vacuole (GO:0005773);; Biological Process: regulation of transcription, DNA-templated (GO:0006355);; Biologica…	--	Phototropin-1 GN=T6D9_110 OS=Arabidopsis thaliana (Mouse-ear cress) PE=1 SV=1	PREDICTED: phototropin-1-like [Vitis vinifera]
c46422.graph_c0	--	--	Molecular Function: protein serine/threonine kinase activity (GO:0004674);; Molecular Function: ATP binding (GO:0005524);; Cellular Component: plasma membrane (GO:0005886);; Biological Process: protein phosphorylation (GO:0006468);; Biological Process: cell-cell signaling (GO:0007267);; Biological Process: virus induced gene silencing (GO:0009616);; Biological Process: production of ta-siRNAs inv…	--	Probable LRR receptor-like serine/threonine-protein kinase At1g67720 (Precursor) GN=At1g67720 OS=Arabidopsis thaliana (Mouse-ear cress) PE=2 SV=1	PREDICTED: probable LRR receptor-like serine/threonine-protein kinase At1g67720-like [Vitis vinifera]
c50559.graph_c0	[O]	Posttranslational modification, protein turnover, chaperones	Molecular Function: serine-type endopeptidase activity (GO:0004252);; Biological Process: proteolysis (GO:0006508);; Molecular Function: identical protein binding (GO:0042802);; Biological Process: negative regulation of catalytic activity (GO:0043086);;	--	Subtilisin-like protease (Precursor) GN=K8K14.8 OS=Arabidopsis thaliana (Mouse-ear cress) PE=1 SV=1	PREDICTED: subtilisin-like protease SDD1-like [Vitis vinifera]
c79946.graph_c0	--	--	--	--	--	unknown [Glycine max]
c47342.graph_c0	--	--	Biological Process: nuclear-transcribed mRNA catabolic process (GO:0000956);; Molecular Function: DNA binding (GO:0003677);; Biological Process: DNA mediated transformation (GO:0009294);; Molecular Function: transferase activity, transferring acyl groups (GO:0016746);; Biological Process: positive regulation of mitotic cell cycle (GO:0045931);; Biological Process: root development (GO:0048364);;	--	Transcription factor GTE4 GN=GTE4 OS=Arabidopsis thaliana (Mouse-ear cress) PE=2 SV=1	PREDICTED: transcription factor GTE4-like [Vitis vinifera]
c54907.graph_c0	--	--	--	--	--	Uncharacterized protein TCM_041994 [Theobroma cacao]
c42787.graph_c0	--	--	Biological Process: cytoskeleton organization (GO:0007010);; Molecular Function: microtubule binding (GO:0008017);; Cellular Component: cell periphery (GO:0071944);;	--	Microtubule-associated protein 70-1 GN=MAP70.1 OS=Arabidopsis thaliana (Mouse-ear cress) PE=1 SV=1	Microtubule-associated proteins 70-2 isoform 1 [Theobroma cacao]
c44914.graph_c0	--	--	--	--	Serine/threonine-protein kinase ATM GN=ATM OS=Arabidopsis thaliana (Mouse-ear cress) PE=2 SV=1	Tudor/PWWP/MBT superfamily protein, putative [Theobroma cacao]
c46088.graph_c2	--	--	Biological Process: telomere maintenance (GO:0000723);; Molecular Function: nucleic acid binding (GO:0003676);; Cellular Component: cytosol (GO:0005829);; Biological Process: regulation of transcription, DNA-templated (GO:0006355);; Biological Process: cellular protein modification process (GO:0006464);; Biological Process: chromosome segregation (GO:0007059);; Biological Process: meiosis (GO:000…	K12875|0.0|vvi:100252593|hypothetical protein LOC100252593	Sulfated surface glycoprotein 185 (Precursor) OS=Volvox carteri (Green alga) PE=1 SV=1	PREDICTED: uncharacterized protein LOC100246698 [Vitis vinifera]
c41504.graph_c0	[RTKL]	--	Molecular Function: binding (GO:0005488);; Molecular Function: transferase activity, transferring phosphorus-containing groups (GO:0016772);;	--	Wall-associated receptor kinase 5 (Precursor) GN=WAK5 OS=Arabidopsis thaliana (Mouse-ear cress) PE=2 SV=1	PREDICTED: wall-associated receptor kinase 5-like [Vitis vinifera]
c45980.graph_c0	--	--	--	--	Disease resistance protein At4g27190 GN=At4g27190 OS=Arabidopsis thaliana (Mouse-ear cress) PE=2 SV=1	cc-nbs-lrr resistance protein [Populus trichocarpa]
c57840.graph_c0	--	--	Cellular Component: mitochondrion (GO:0005739);; Cellular Component: chloroplast (GO:0009507);;	--	--	PREDICTED: uncharacterized protein LOC100263842 [Vitis vinifera]
c39493.graph_c1	[E]	Amino acid transport and metabolism	Molecular Function: transporter activity (GO:0005215);; Cellular Component: plasma membrane (GO:0005886);; Biological Process: oligopeptide transport (GO:0006857);;	--	Nitrate transporter 1.3 GN=MIL23.23 OS=Arabidopsis thaliana (Mouse-ear cress) PE=1 SV=1	unnamed protein product [Vitis vinifera]
c27799.graph_c1	--	--	Biological Process: polysaccharide biosynthetic process (GO:0000271);; Molecular Function: copper ion binding (GO:0005507);; Cellular Component: extracellular region (GO:0005576);; Molecular Function: L-ascorbate oxidase activity (GO:0008447);; Cellular Component: plant-type cell wall (GO:0009505);; Cellular Component: plasmodesma (GO:0009506);; Biological Process: multidimensional cell growth (G…	--	L-ascorbate oxidase homolog (Precursor) GN=Bp10 OS=Brassica napus (Rape) PE=2 SV=1	hypothetical protein M569_00695 [Genlisea aurea]
c33951.graph_c0	--	--	--	--	Uncharacterized protein At4g14450, chloroplastic (Precursor) GN=At4g14450 OS=Arabidopsis thaliana (Mouse-ear cress) PE=2 SV=1	PREDICTED: uncharacterized protein At4g14450, chloroplastic-like [Solanum lycopersicum]
c31468.graph_c0	--	--	--	--	--	Uncharacterized protein TCM_015287 [Theobroma cacao]
c53813.graph_c0	--	--	--	--	--	F-box family protein, putative [Theobroma cacao]
c69003.graph_c0	--	--	Molecular Function: hydrolase activity (GO:0016787);;	--	--	LRR and NB-ARC domains-containing disease resistance protein, putative [Theobroma cacao]
c5270.graph_c0	--	--	Molecular Function: sequence-specific DNA binding transcription factor activity (GO:0003700);; Cellular Component: nucleus (GO:0005634);; Cellular Component: mitochondrion (GO:0005739);; Cellular Component: chloroplast (GO:0009507);;	--	Pentatricopeptide repeat-containing protein At1g06145 GN=T21E18.20 OS=Arabidopsis thaliana (Mouse-ear cress) PE=2 SV=2	hypothetical protein VITISV_027622 [Vitis vinifera]
c43527.graph_c0	[RTKL]	--	Cellular Component: ubiquitin ligase complex (GO:0000151);; Molecular Function: protein serine/threonine kinase activity (GO:0004674);; Molecular Function: ubiquitin-protein ligase activity (GO:0004842);; Molecular Function: ATP binding (GO:0005524);; Cellular Component: plasma membrane (GO:0005886);; Biological Process: protein phosphorylation (GO:0006468);; Biological Process: response to stres…	--	Serine/threonine-protein kinase GN=PUB34 OS=Arabidopsis thaliana (Mouse-ear cress) PE=3 SV=1	unnamed protein product [Vitis vinifera]
c40394.graph_c0	[EH]	--	Molecular Function: anthranilate synthase activity (GO:0004049);; Biological Process: glutamine metabolic process (GO:0006541);; Biological Process: para-aminobenzoic acid biosynthetic process (GO:0008153);; Cellular Component: chloroplast (GO:0009507);; Biological Process: embryo development ending in seed dormancy (GO:0009793);; Biological Process: chorismate metabolic process (GO:0046417);; Bi…	K13950|0.0|vvi:100258193|hypothetical protein LOC100258193	Anthranilate synthase component I-2, chloroplastic (Precursor) GN=ASA2 OS=Arabidopsis thaliana (Mouse-ear cress) PE=2 SV=1	PREDICTED: para-aminobenzoate synthase-like [Vitis vinifera]
c40054.graph_c0	--	--	Molecular Function: aspartic-type endopeptidase activity (GO:0004190);; Cellular Component: extracellular region (GO:0005576);; Cellular Component: endoplasmic reticulum (GO:0005783);; Biological Process: proteolysis (GO:0006508);; Biological Process: response to water deprivation (GO:0009414);; Biological Process: response to abscisic acid (GO:0009737);;	--	Protein ASPARTIC PROTEASE IN GUARD CELL 1 (Precursor) GN=ASPG1 OS=Arabidopsis thaliana (Mouse-ear cress) PE=1 SV=1	hypothetical protein PRUPE_ppa004726mg [Prunus persica]
c49361.graph_c0	--	--	--	--	--	hypothetical protein PRUPE_ppa011878mg [Prunus persica]
c45293.graph_c1	[R]	General function prediction only	--	--	TPR repeat-containing thioredoxin TTL1 GN=TTL1 OS=Arabidopsis thaliana (Mouse-ear cress) PE=1 SV=1	hypothetical protein PRUPE_ppa002367mg [Prunus persica]
c45733.graph_c1	--	--	--	--	Formin-like protein 5 GN=P0453E05.107 OS=Oryza sativa subsp. japonica (Rice) PE=2 SV=2	hypothetical protein ZEAMMB73_817356, partial [Zea mays]
c45784.graph_c0	--	--	Molecular Function: sequence-specific DNA binding transcription factor activity (GO:0003700);; Cellular Component: nucleus (GO:0005634);; Biological Process: negative regulation of cell proliferation (GO:0008285);; Biological Process: auxin-activated signaling pathway (GO:0009734);; Biological Process: response to abscisic acid (GO:0009737);; Biological Process: positive regulation of flower deve…	--	Auxin response factor 2 GN=MTG10.3 OS=Arabidopsis thaliana (Mouse-ear cress) PE=1 SV=2	PREDICTED: auxin response factor 23-like [Vitis vinifera]
c44046.graph_c1	--	--	--	--	Protein CTC-INTERACTING DOMAIN 7 GN=CID7 OS=Arabidopsis thaliana (Mouse-ear cress) PE=1 SV=1	unnamed protein product [Vitis vinifera]
c9522.graph_c0	--	--	Cellular Component: condensin complex (GO:0000796);; Cellular Component: nucleus (GO:0005634);; Biological Process: mitotic chromosome condensation (GO:0007076);; Biological Process: response to heat (GO:0009408);; Cellular Component: plasmodesma (GO:0009506);; Biological Process: embryo development ending in seed dormancy (GO:0009793);;	--	--	hypothetical protein RCOM_0132760 [Ricinus communis]
c43591.graph_c1	[S]	Function unknown	Cellular Component: mitochondrion (GO:0005739);;	K09008|2e-99|vvi:100249656|hypothetical protein LOC100249656	--	unnamed protein product [Vitis vinifera]
c37528.graph_c0	--	--	Molecular Function: binding (GO:0005488);;	--	--	Uncharacterized protein TCM_003861 [Theobroma cacao]
c32422.graph_c0	[U]	Intracellular trafficking, secretion, and vesicular transport	Biological Process: MAPK cascade (GO:0000165);; Biological Process: respiratory burst involved in defense response (GO:0002679);; Molecular Function: SNAP receptor activity (GO:0005484);; Cellular Component: trans-Golgi network (GO:0005802);; Cellular Component: plasma membrane (GO:0005886);; Biological Process: regulation of transcription, DNA-templated (GO:0006355);; Biological Process: nucleot…	--	Syntaxin-121 GN=F26K24.11 OS=Arabidopsis thaliana (Mouse-ear cress) PE=1 SV=1	Syntaxin of plants 121 [Theobroma cacao]
c20222.graph_c0	[T]	Signal transduction mechanisms	Biological Process: response to stress (GO:0006950);;	--	Universal stress protein A-like protein GN=At3g01520 OS=Arabidopsis thaliana (Mouse-ear cress) PE=1 SV=2	conserved hypothetical protein [Ricinus communis]
c47931.graph_c0	[RTKL]	--	Molecular Function: ATP binding (GO:0005524);; Cellular Component: plasma membrane (GO:0005886);; Biological Process: protein phosphorylation (GO:0006468);; Molecular Function: RNA polymerase II carboxy-terminal domain kinase activity (GO:0008353);; Cellular Component: plastid (GO:0009536);;	--	Probable serine/threonine-protein kinase At1g54610 GN=At1g54610 OS=Arabidopsis thaliana (Mouse-ear cress) PE=1 SV=1	predicted protein [Populus trichocarpa]
c46054.graph_c1	--	--	--	K11984|8e-08|ppp:PHYPADRAFT_233757|hypothetical protein	--	hypothetical protein PRUPE_ppa000460mg [Prunus persica]
c14282.graph_c0	--	--	Biological Process: anion transport (GO:0006820);; Biological Process: signal transduction (GO:0007165);; Biological Process: carbohydrate transport (GO:0008643);; Cellular Component: integral component of membrane (GO:0016021);; Biological Process: cellular component organization (GO:0016043);; Molecular Function: transmembrane transporter activity (GO:0022857);; Molecular Function: substrate-sp…	--	Organic cation/carnitine transporter 7 GN=MGH6.16 OS=Arabidopsis thaliana (Mouse-ear cress) PE=2 SV=1	predicted protein [Populus trichocarpa]
c20043.graph_c0	--	--	--	--	--	hypothetical protein VITISV_001853 [Vitis vinifera]
c60013.graph_c0	--	--	--	--	Putative pentatricopeptide repeat-containing protein At3g08820 OS=Arabidopsis thaliana (Mouse-ear cress) PE=3 SV=1	unnamed protein product [Vitis vinifera]
c62104.graph_c0	--	--	Cellular Component: mitochondrion (GO:0005739);;	--	Zinc finger protein ZAT9 GN=ZAT9 OS=Arabidopsis thaliana (Mouse-ear cress) PE=2 SV=1	unnamed protein product [Vitis vinifera]
c40078.graph_c0	[F]	Nucleotide transport and metabolism	Molecular Function: ATP binding (GO:0005524);; Molecular Function: transferase activity (GO:0016740);; Molecular Function: nucleoside-triphosphatase activity (GO:0017111);; Molecular Function: nucleotide phosphatase activity (GO:0019204);;	K06928|1e-114|vvi:100255709|hypothetical protein LOC100255709	--	PREDICTED: cancer-related nucleoside-triphosphatase homolog [Vitis vinifera]
c35208.graph_c0	--	--	Molecular Function: nucleic acid binding (GO:0003676);; Molecular Function: catalytic activity (GO:0003824);; Biological Process: DNA metabolic process (GO:0006259);;	--	--	hypothetical protein VITISV_031023 [Vitis vinifera]
c24126.graph_c0	[C]	Energy production and conversion	Cellular Component: mitochondrion (GO:0005739);; Molecular Function: NADH dehydrogenase (ubiquinone) activity (GO:0008137);; Molecular Function: quinone binding (GO:0048038);; Molecular Function: NAD binding (GO:0051287);; Biological Process: oxidation-reduction process (GO:0055114);;	--	NADH dehydrogenase [ubiquinone] iron-sulfur protein 2 GN=NAD7 OS=Arabidopsis thaliana (Mouse-ear cress) PE=1 SV=2	unnamed protein product [Vitis vinifera]
c21093.graph_c0	--	--	--	--	BTB/POZ domain-containing protein POB1 GN=POB1 OS=Arabidopsis thaliana (Mouse-ear cress) PE=2 SV=2	PREDICTED: BTB/POZ domain-containing protein POB1-like [Vitis vinifera]
c1269.graph_c0	--	--	Biological Process: activation of MAPKK activity (GO:0000186);; Molecular Function: MAP kinase kinase kinase activity (GO:0004709);; Molecular Function: ATP binding (GO:0005524);; Cellular Component: plasma membrane (GO:0005886);;	--	--	PREDICTED: probable LRR receptor-like serine/threonine-protein kinase At1g67720-like [Solanum lycopersicum]
c52982.graph_c0	--	--	Molecular Function: metal ion binding (GO:0046872);;	--	Endonuclease OS=Nicotiana tabacum (Common tobacco) PE=2 SV=1	Polyprotein, putative [Solanum demissum]
c38740.graph_c0	--	--	Biological Process: microtubule cytoskeleton organization (GO:0000226);; Biological Process: cytokinesis by cell plate formation (GO:0000911);; Cellular Component: nucleus (GO:0005634);; Cellular Component: plasma membrane (GO:0005886);; Cellular Component: plasmodesma (GO:0009506);; Biological Process: determination of bilateral symmetry (GO:0009855);; Biological Process: leaf morphogenesis (GO:…	--	--	predicted protein [Populus trichocarpa]
c48923.graph_c0	--	--	Molecular Function: peptide receptor activity (GO:0001653);; Molecular Function: protein serine/threonine kinase activity (GO:0004674);; Molecular Function: protein tyrosine kinase activity (GO:0004713);; Molecular Function: phosphoprotein phosphatase activity (GO:0004721);; Molecular Function: ATP binding (GO:0005524);; Cellular Component: plasma membrane (GO:0005886);; Biological Process: prote…	--	Phytosulfokine receptor 2 (Precursor) GN=PSKR2 OS=Arabidopsis thaliana (Mouse-ear cress) PE=2 SV=1	unnamed protein product [Vitis vinifera]
c15096.graph_c0	[R]	General function prediction only	Molecular Function: iron ion binding (GO:0005506);; Molecular Function: naringenin 3-dioxygenase activity (GO:0045486);; Biological Process: oxidation-reduction process (GO:0055114);;	--	1-aminocyclopropane-1-carboxylate oxidase homolog GN=ACO3 OS=Solanum lycopersicum (Tomato) PE=1 SV=1	predicted protein [Populus trichocarpa]
c20402.graph_c0	--	--	--	--	--	Uncharacterized protein TCM_015287 [Theobroma cacao]
c14113.graph_c0	--	--	Molecular Function: peroxidase activity (GO:0004601);; Biological Process: response to oxidative stress (GO:0006979);; Molecular Function: heme binding (GO:0020037);; Molecular Function: metal ion binding (GO:0046872);; Biological Process: oxidation-reduction process (GO:0055114);;	--	Cationic peroxidase 1 (Precursor) GN=PNC1 OS=Arachis hypogaea (Peanut) PE=1 SV=2	Peroxidase superfamily protein [Theobroma cacao]
c18416.graph_c1	--	--	Molecular Function: nucleic acid binding (GO:0003676);; Biological Process: DNA metabolic process (GO:0006259);; Molecular Function: transferase activity, transferring phosphorus-containing groups (GO:0016772);;	--	--	hypothetical protein VITISV_002439 [Vitis vinifera]
c75510.graph_c0	--	--	--	--	--	PREDICTED: uncharacterized protein LOC101308407 [Fragaria vesca subsp. vesca]
c43442.graph_c0	--	--	Molecular Function: binding (GO:0005488);; Biological Process: gene expression (GO:0010467);; Biological Process: RNA metabolic process (GO:0016070);; Biological Process: cellular macromolecule biosynthetic process (GO:0034645);; Biological Process: xylan metabolic process (GO:0045491);;	--	Zinc finger CCCH domain-containing protein 38 GN=At3g18640 OS=Arabidopsis thaliana (Mouse-ear cress) PE=1 SV=1	unnamed protein product [Vitis vinifera]
c14568.graph_c0	[R]	General function prediction only	--	K08266|9e-33|zma:100191700|pco120776	--	TPA: hypothetical protein ZEAMMB73_993099 [Zea mays]
c15594.graph_c0	[S]	Function unknown	Cellular Component: cytoplasmic membrane-bounded vesicle (GO:0016023);; Molecular Function: kinase activity (GO:0016301);; Biological Process: phosphorylation (GO:0016310);; Molecular Function: 2-alkenal reductase [NAD(P)] activity (GO:0032440);; Biological Process: oxidation-reduction process (GO:0055114);;	--	LRR receptor-like serine/threonine-protein kinase GSO1 (Precursor) GN=GSO1 OS=Arabidopsis thaliana (Mouse-ear cress) PE=2 SV=1	PREDICTED: LRR receptor-like serine/threonine-protein kinase GSO1 [Vitis vinifera]
c31856.graph_c1	--	--	Biological Process: nuclear-transcribed mRNA catabolic process (GO:0000956);; Molecular Function: ubiquitin-protein ligase activity (GO:0004842);; Cellular Component: cytoplasm (GO:0005737);; Biological Process: ubiquitin-dependent protein catabolic process (GO:0006511);; Biological Process: auxin homeostasis (GO:0010252);; Biological Process: organ formation (GO:0048645);;	--	F-box/LRR-repeat protein 15 GN=FBL15 OS=Arabidopsis thaliana (Mouse-ear cress) PE=2 SV=2	f-box family protein [Populus trichocarpa]
c63883.graph_c0	--	--	Molecular Function: structural constituent of ribosome (GO:0003735);; Cellular Component: mitochondrial large ribosomal subunit (GO:0005762);; Biological Process: translation (GO:0006412);; Cellular Component: chloroplast (GO:0009507);;	--	60S ribosomal protein L5, mitochondrial GN=RPL5 OS=Solanum tuberosum (Potato) PE=2 SV=2	ribosomal protein L5 (mitochondrion) [Nicotiana tabacum]
c66828.graph_c0	[RTKL]	--	--	--	Probable receptor-like protein kinase At5g39020 (Precursor) GN=At5g39020 OS=Arabidopsis thaliana (Mouse-ear cress) PE=2 SV=1	PREDICTED: probable receptor-like protein kinase At1g67000-like [Vitis vinifera]
c22787.graph_c1	--	--	--	--	--	unnamed protein product [Vitis vinifera]
c28440.graph_c0	--	--	Biological Process: cellular process (GO:0009987);; Molecular Function: kinase activity (GO:0016301);;	--	G-type lectin S-receptor-like serine/threonine-protein kinase At1g61360 (Precursor) GN=At1g61360 OS=Arabidopsis thaliana (Mouse-ear cress) PE=2 SV=1	PREDICTED: G-type lectin S-receptor-like serine/threonine-protein kinase CES101-like [Fragaria vesca subsp. vesca]
c45462.graph_c1	--	--	Cellular Component: nucleus (GO:0005634);;	--	--	hypothetical protein VITISV_011851 [Vitis vinifera]
c36999.graph_c0	--	--	Molecular Function: protein binding (GO:0005515);; Biological Process: response to hormone (GO:0009725);; Biological Process: embryo development ending in seed dormancy (GO:0009793);; Biological Process: response to lipid (GO:0033993);; Biological Process: primary metabolic process (GO:0044238);; Biological Process: cellular biosynthetic process (GO:0044249);; Biological Process: regulation of ce…	--	ZF-HD homeobox protein At4g24660 GN=At4g24660 OS=Arabidopsis thaliana (Mouse-ear cress) PE=1 SV=1	PREDICTED: ZF-HD homeobox protein At4g24660-like [Vitis vinifera]
c30131.graph_c0	--	--	--	--	--	predicted protein [Populus trichocarpa]
c42983.graph_c0	--	--	Molecular Function: nucleotide binding (GO:0000166);; Molecular Function: nucleic acid binding (GO:0003676);;	--	--	PREDICTED: uncharacterized protein LOC101253037 [Solanum lycopersicum]
c67182.graph_c0	--	--	--	--	Pentatricopeptide repeat-containing protein At3g22470, mitochondrial (Precursor) GN=At3g22470 OS=Arabidopsis thaliana (Mouse-ear cress) PE=2 SV=1	unnamed protein product [Vitis vinifera]
c78100.graph_c0	--	--	Biological Process: telomere maintenance (GO:0000723);; Molecular Function: DNA helicase activity (GO:0003678);; Molecular Function: ATP binding (GO:0005524);; Biological Process: DNA repair (GO:0006281);; Cellular Component: plastid (GO:0009536);; Biological Process: DNA duplex unwinding (GO:0032508);;	--	--	ATP-dependent DNA helicase PIF1 [Medicago truncatula]
c20236.graph_c0	--	--	Molecular Function: signal transducer activity (GO:0004871);; Cellular Component: cytoplasm (GO:0005737);; Biological Process: regulation of transcription, DNA-templated (GO:0006355);; Biological Process: signal transduction (GO:0007165);; Biological Process: photomorphogenesis (GO:0009640);;	--	Scarecrow-like transcription factor PAT1 GN=PAT1 OS=Arabidopsis thaliana (Mouse-ear cress) PE=2 SV=1	PREDICTED: scarecrow-like transcription factor PAT1-like [Solanum lycopersicum]
c1075.graph_c0	--	--	Molecular Function: DNA binding (GO:0003677);; Molecular Function: RNA binding (GO:0003723);; Molecular Function: RNA-directed DNA polymerase activity (GO:0003964);; Molecular Function: endonuclease activity (GO:0004519);; Molecular Function: protein serine/threonine kinase activity (GO:0004674);; Molecular Function: ATP binding (GO:0005524);; Cellular Component: intracellular (GO:0005622);; Biol…	--	--	reverse transcriptase [Fagus sylvatica]
c52570.graph_c0	--	--	Biological Process: DNA-dependent DNA replication (GO:0006261);; Biological Process: regulation of transcription, DNA-templated (GO:0006355);; Biological Process: cell proliferation (GO:0008283);; Cellular Component: intracellular part (GO:0044424);; Biological Process: positive regulation of cellular process (GO:0048522);; Biological Process: regulation of cell cycle (GO:0051726);;	--	Transcription factor E2FA GN=F11F19.8 OS=Arabidopsis thaliana (Mouse-ear cress) PE=1 SV=1	unnamed protein product [Vitis vinifera]
c28232.graph_c0	--	--	--	--	--	Uncharacterized protein TCM_008212 [Theobroma cacao]
c80087.graph_c0	--	--	--	--	--	hypothetical protein PRUPE_ppa1027227mg [Prunus persica]
c59840.graph_c0	--	--	Molecular Function: peroxidase activity (GO:0004601);; Cellular Component: extracellular region (GO:0005576);; Cellular Component: plasma membrane (GO:0005886);; Biological Process: response to virus (GO:0009615);; Biological Process: response to ethylene (GO:0009723);; Molecular Function: heme binding (GO:0020037);; Biological Process: hydrogen peroxide catabolic process (GO:0042744);; Molecular…	--	Lignin-forming anionic peroxidase (Precursor) OS=Nicotiana tabacum (Common tobacco) PE=2 SV=1	PREDICTED: lignin-forming anionic peroxidase [Vitis vinifera]
c44352.graph_c0	[D]	Cell cycle control, cell division, chromosome partitioning	Molecular Function: GTPase activity (GO:0003924);; Molecular Function: GTP binding (GO:0005525);; Biological Process: GTP catabolic process (GO:0006184);; Cellular Component: chloroplast stroma (GO:0009570);; Biological Process: chloroplast fission (GO:0010020);; Cellular Component: membrane (GO:0016020);; Molecular Function: identical protein binding (GO:0042802);; Cellular Component: protein co…	K03531|0.0|rcu:RCOM_0516940|Cell division protein ftsZ, putative	Cell division protein FtsZ homolog 2-1, chloroplastic (Precursor) GN=FTSZ2-1 OS=Arabidopsis thaliana (Mouse-ear cress) PE=1 SV=2	Cell division protein ftsZ, putative [Ricinus communis]
c45182.graph_c0	--	--	Cellular Component: plasma membrane (GO:0005886);; Cellular Component: plasmodesma (GO:0009506);; Biological Process: heterochromatin assembly (GO:0031507);; Biological Process: positive regulation of cell cycle (GO:0045787);;	--	--	PREDICTED: uncharacterized protein LOC100267143 [Vitis vinifera]
c22718.graph_c1	--	--	--	--	--	Uncharacterized protein TCM_029816 [Theobroma cacao]
c45197.graph_c1	--	--	Cellular Component: Golgi apparatus (GO:0005794);; Biological Process: pollen development (GO:0009555);; Biological Process: pollen tube growth (GO:0009860);; Molecular Function: polygalacturonate 4-alpha-galacturonosyltransferase activity (GO:0047262);; Biological Process: cell wall pectin biosynthetic process (GO:0052325);; Cellular Component: pollen tube (GO:0090406);;	K13648|0.0|vvi:100242366|hypothetical protein LOC100242366	Probable galacturonosyltransferase 13 GN=GAUT13 OS=Arabidopsis thaliana (Mouse-ear cress) PE=2 SV=1	PREDICTED: probable galacturonosyltransferase 13-like [Vitis vinifera]
c35486.graph_c0	--	--	Biological Process: single-organism transport (GO:0044765);;	K13783|7e-09|pop:POPTR_911228|hypothetical protein	--	predicted protein [Populus trichocarpa]
c69391.graph_c0	--	--	--	--	Putative pentatricopeptide repeat-containing protein At3g15930 GN=PCMP-E51 OS=Arabidopsis thaliana (Mouse-ear cress) PE=3 SV=2	PREDICTED: pentatricopeptide repeat-containing protein At1g08070-like [Vitis vinifera]
c32741.graph_c0	[IR]	--	Molecular Function: carboxylic ester hydrolase activity (GO:0004091);; Cellular Component: extracellular region (GO:0005576);; Biological Process: lipid metabolic process (GO:0006629);; Molecular Function: lipase activity (GO:0016298);;	--	GDSL esterase/lipase At5g03820 (Precursor) GN=At5g03820 OS=Arabidopsis thaliana (Mouse-ear cress) PE=3 SV=1	unnamed protein product [Vitis vinifera]
c20490.graph_c0	--	--	Cellular Component: plastid (GO:0009536);; Biological Process: PSII associated light-harvesting complex II catabolic process (GO:0010304);; Biological Process: chlorophyll catabolic process (GO:0015996);;	--	--	putative staygreen protein [Nicotiana tabacum]
c65516.graph_c0	--	--	--	--	--	putative retrotransposon [Phaseolus vulgaris]
c48327.graph_c0	--	--	--	--	Proline-rich receptor-like protein kinase PERK10 GN=PERK10 OS=Arabidopsis thaliana (Mouse-ear cress) PE=1 SV=2	hypothetical protein G210_3999 [Candida maltosa Xu316]
c47092.graph_c0	--	--	Molecular Function: actin binding (GO:0003779);; Cellular Component: chloroplast (GO:0009507);; Biological Process: actin filament depolymerization (GO:0030042);;	K05765|2e-10|vvi:100246819|hypothetical protein LOC100246819	Actin-depolymerizing factor 2 GN=ADF2 OS=Petunia hybrida (Petunia) PE=2 SV=1	Actin depolymerizing factor 4 [Theobroma cacao]
c58075.graph_c0	--	--	--	--	--	PREDICTED: pentatricopeptide repeat-containing protein At5g66520-like [Vitis vinifera]
c53468.graph_c0	--	--	--	--	Protein argonaute 4 GN=T20P8.9 OS=Arabidopsis thaliana (Mouse-ear cress) PE=1 SV=2	eukaryotic translation initiation factor 2c, putative [Ricinus communis]
c74219.graph_c0	--	--	Molecular Function: catalytic activity (GO:0003824);; Cellular Component: plasma membrane (GO:0005886);; Biological Process: tryptophan catabolic process (GO:0006569);; Biological Process: amino acid transport (GO:0006865);; Biological Process: response to oxidative stress (GO:0006979);; Biological Process: response to wounding (GO:0009611);; Biological Process: indoleacetic acid biosynthetic pro…	--	Protein PLANT CADMIUM RESISTANCE 8 GN=PCR8 OS=Arabidopsis thaliana (Mouse-ear cress) PE=1 SV=2	PREDICTED: protein PLANT CADMIUM RESISTANCE 8-like [Cicer arietinum]
c38730.graph_c1	[S]	Function unknown	--	--	Putative disease resistance RPP13-like protein 1 GN=RPPL1 OS=Arabidopsis thaliana (Mouse-ear cress) PE=3 SV=1	LRR and NB-ARC domains-containing disease resistance protein, putative [Theobroma cacao]
c1083.graph_c1	--	--	Cellular Component: nucleus (GO:0005634);; Molecular Function: transferase activity, transferring glycosyl groups (GO:0016757);;	--	--	hypothetical protein PRUPE_ppa000616mg [Prunus persica]
c40009.graph_c0	[O]	Posttranslational modification, protein turnover, chaperones	Molecular Function: protein binding (GO:0005515);; Cellular Component: mitochondrion (GO:0005739);; Molecular Function: electron carrier activity (GO:0009055);; Molecular Function: protein disulfide oxidoreductase activity (GO:0015035);; Biological Process: cell redox homeostasis (GO:0045454);; Molecular Function: metal ion binding (GO:0046872);; Biological Process: anther development (GO:0048653…	--	Monothiol glutaredoxin-S15, mitochondrial (Precursor) GN=GRXS15 OS=Arabidopsis thaliana (Mouse-ear cress) PE=1 SV=2	PREDICTED: monothiol glutaredoxin-S15, mitochondrial isoform 1 [Vitis vinifera]
c17791.graph_c0	--	--	--	--	--	unknown [Medicago truncatula]
c29430.graph_c0	[V]	Defense mechanisms	Biological Process: drug transmembrane transport (GO:0006855);; Molecular Function: drug transmembrane transporter activity (GO:0015238);; Molecular Function: antiporter activity (GO:0015297);; Cellular Component: membrane (GO:0016020);;	--	MATE efflux family protein 7 GN=F3L12.9 OS=Arabidopsis thaliana (Mouse-ear cress) PE=2 SV=1	predicted protein [Populus trichocarpa]
c73044.graph_c0	--	--	Cellular Component: mitochondrion (GO:0005739);;	--	--	Uncharacterized protein TCM_015003 [Theobroma cacao]
c38354.graph_c0	--	--	Cellular Component: cell part (GO:0044464);;	--	--	PREDICTED: uncharacterized protein LOC100245073 [Vitis vinifera]
c30418.graph_c0	--	--	Cellular Component: nucleus (GO:0005634);; Cellular Component: cytosol (GO:0005829);; Biological Process: regulation of transcription, DNA-templated (GO:0006355);; Biological Process: cellular protein modification process (GO:0006464);; Biological Process: cytokinin-activated signaling pathway (GO:0009736);; Biological Process: negative regulation of gibberellic acid mediated signaling pathway (G…	--	Probable UDP-N-acetylglucosamine--peptide N-acetylglucosaminyltransferase SPINDLY GN=SPY OS=Petunia hybrida (Petunia) PE=2 SV=1	predicted protein [Populus trichocarpa]
c798.graph_c0	--	--	Cellular Component: mitochondrion (GO:0005739);; Molecular Function: transferase activity (GO:0016740);;	--	Putative pentatricopeptide repeat-containing protein At5g59900 GN=At5g59900 OS=Arabidopsis thaliana (Mouse-ear cress) PE=3 SV=1	unnamed protein product [Vitis vinifera]
c59133.graph_c0	--	--	Biological Process: signal transduction (GO:0007165);; Molecular Function: phosphoric diester hydrolase activity (GO:0008081);;	K05857|1e-46|vvi:100255373|hypothetical protein LOC100255373	Phosphoinositide phospholipase C 5 OS=Arabidopsis thaliana (Mouse-ear cress) PE=2 SV=2	PREDICTED: phosphoinositide phospholipase C 6-like [Solanum lycopersicum]
c1968.graph_c0	--	--	Molecular Function: iron ion binding (GO:0005506);; Cellular Component: endoplasmic reticulum (GO:0005783);; Molecular Function: electron carrier activity (GO:0009055);; Biological Process: response to UV-B (GO:0010224);; Molecular Function: heme binding (GO:0020037);; Molecular Function: flavonoid 3',5'-hydroxylase activity (GO:0033772);; Molecular Function: ferulate 5-hydroxylase activity (GO:0…	--	Cytochrome P450 84A1 GN=F23E13.110 OS=Arabidopsis thaliana (Mouse-ear cress) PE=2 SV=1	ferulate 5-hydroxylase [Camptotheca acuminata]
c46365.graph_c1	--	--	Molecular Function: SNAP receptor activity (GO:0005484);; Cellular Component: Golgi apparatus (GO:0005794);; Cellular Component: plasma membrane (GO:0005886);; Biological Process: membrane fusion (GO:0006944);; Cellular Component: plant-type cell wall (GO:0009505);; Cellular Component: integral component of membrane (GO:0016021);; Cellular Component: cytoplasmic membrane-bounded vesicle (GO:00160…	--	--	hypothetical protein PRUPE_ppa003204mg [Prunus persica]
c427.graph_c0	--	--	Molecular Function: 1-phosphatidylinositol-3-phosphate 5-kinase activity (GO:0000285);; Biological Process: double-strand break repair via homologous recombination (GO:0000724);; Molecular Function: ATP binding (GO:0005524);; Cellular Component: nucleus (GO:0005634);; Biological Process: chromatin organization (GO:0006325);; Biological Process: sister chromatid cohesion (GO:0007062);; Biological …	K04728|3e-24|rcu:RCOM_1510550|ataxia telangiectasia mutated, putative (EC:2.7.11.1)	Serine/threonine-protein kinase ATM GN=ATM OS=Arabidopsis thaliana (Mouse-ear cress) PE=2 SV=1	PREDICTED: serine/threonine-protein kinase ATM-like [Solanum lycopersicum]
c52427.graph_c0	[RTKL]	--	Molecular Function: protein serine/threonine kinase activity (GO:0004674);; Molecular Function: ATP binding (GO:0005524);; Biological Process: protein phosphorylation (GO:0006468);;	--	Probable receptor-like protein kinase At5g39020 (Precursor) GN=At5g39020 OS=Arabidopsis thaliana (Mouse-ear cress) PE=2 SV=1	PR5-like receptor kinase [Theobroma cacao]
c45731.graph_c0	--	--	Cellular Component: plasma membrane (GO:0005886);; Molecular Function: transmembrane transporter activity (GO:0022857);; Biological Process: transmembrane transport (GO:0055085);;	--	Nucleobase-ascorbate transporter 11 GN=NAT11 OS=Arabidopsis thaliana (Mouse-ear cress) PE=2 SV=1	nucleobase ascorbate transporter [Populus trichocarpa]
c35787.graph_c0	[LK]	--	Molecular Function: nucleic acid binding (GO:0003676);; Molecular Function: ATP-dependent DNA helicase activity (GO:0004003);; Molecular Function: ATP binding (GO:0005524);; Cellular Component: nucleus (GO:0005634);; Biological Process: DNA repair (GO:0006281);; Biological Process: DNA recombination (GO:0006310);;	K03655|0.0|vvi:100252614|similar to ATP-dependent helicase	DEAD-box ATP-dependent RNA helicase 53 OS=Oryza sativa subsp. japonica (Rice) PE=2 SV=2	PREDICTED: ATP-dependent DNA helicase recG-like [Vitis vinifera]
c41578.graph_c0	[E]	Amino acid transport and metabolism	Molecular Function: proline dehydrogenase activity (GO:0004657);; Biological Process: glutamate biosynthetic process (GO:0006537);; Biological Process: proline catabolic process (GO:0006562);; Biological Process: oxidation-reduction process (GO:0055114);;	K00318|0.0|vvi:100254983|hypothetical protein LOC100254983	Proline dehydrogenase 1, mitochondrial (Precursor) OS=Arabidopsis thaliana (Mouse-ear cress) PE=1 SV=2	Methylenetetrahydrofolate reductase family protein isoform 1 [Theobroma cacao]
c50498.graph_c0	--	--	Molecular Function: nucleic acid binding (GO:0003676);; Molecular Function: catalytic activity (GO:0003824);; Molecular Function: purine ribonucleoside binding (GO:0032550);; Molecular Function: adenyl ribonucleotide binding (GO:0032559);; Molecular Function: anion binding (GO:0043168);;	--	--	T4.15 [Malus x robusta]
c14292.graph_c0	--	--	Molecular Function: protein binding (GO:0005515);; Cellular Component: endosome (GO:0005768);; Cellular Component: Golgi apparatus (GO:0005794);; Cellular Component: trans-Golgi network (GO:0005802);; Biological Process: multidimensional cell growth (GO:0009825);; Biological Process: cell tip growth (GO:0009932);; Biological Process: xyloglucan biosynthetic process (GO:0009969);; Biological Proce…	K08238|1e-122|vvi:100232895|X34.1	Putative glycosyltransferase 2 OS=Arabidopsis thaliana (Mouse-ear cress) PE=2 SV=1	hypothetical protein VITISV_027412 [Vitis vinifera]
c46900.graph_c0	--	--	Biological Process: response to stress (GO:0006950);;	--	Abscisic stress-ripening protein 1 GN=ASR1 OS=Solanum lycopersicum (Tomato) PE=2 SV=1	ABA stress ripening protein [Mesembryanthemum crystallinum]
c44848.graph_c0	--	--	Molecular Function: small GTPase regulator activity (GO:0005083);; Cellular Component: cytosol (GO:0005829);; Biological Process: intracellular protein transport (GO:0006886);; Biological Process: vesicle-mediated transport (GO:0016192);;	--	--	PREDICTED: transforming growth factor-beta receptor-associated protein 1 homolog [Vitis vinifera]
c52182.graph_c0	--	--	Cellular Component: nucleus (GO:0005634);;	K12817|8e-42|vvi:100247737|hypothetical protein LOC100247737	--	hypothetical protein M569_14349, partial [Genlisea aurea]
c41149.graph_c0	[O]	Posttranslational modification, protein turnover, chaperones	Molecular Function: threonine-type endopeptidase activity (GO:0004298);; Cellular Component: nucleus (GO:0005634);; Cellular Component: vacuole (GO:0005773);; Biological Process: ubiquitin-dependent protein catabolic process (GO:0006511);; Cellular Component: proteasome core complex, alpha-subunit complex (GO:0019773);; Cellular Component: cytosolic ribosome (GO:0022626);; Biological Process: res…	K02728|1e-162|vvi:100251448|hypothetical protein LOC100251448	Proteasome subunit alpha type-4 GN=PAC1 OS=Petunia hybrida (Petunia) PE=2 SV=1	PREDICTED: proteasome subunit alpha type-4-like [Cucumis sativus]
c79450.graph_c0	--	--	--	--	--	hypothetical protein VITISV_022160 [Vitis vinifera]
c58095.graph_c0	--	--	--	--	Disease resistance protein RPM1 GN=F17A9.20 OS=Arabidopsis thaliana (Mouse-ear cress) PE=1 SV=1	PREDICTED: disease resistance protein RPM1-like [Solanum lycopersicum]
c24147.graph_c0	--	--	Molecular Function: transporter activity (GO:0005215);; Cellular Component: mitochondrial inner membrane (GO:0005743);; Cellular Component: integral component of membrane (GO:0016021);; Biological Process: transmembrane transport (GO:0055085);;	K05863|1e-142|cme:CMN084C|ADP/ATP translocase	ADP,ATP carrier protein OS=Parachlorella kessleri (Green alga) PE=3 SV=1	mitochondrial carrier, adenine nucleotidetranslocator [Galdieria sulphuraria]
c44408.graph_c0	--	--	Biological Process: MAPK cascade (GO:0000165);; Biological Process: respiratory burst involved in defense response (GO:0002679);; Molecular Function: copper ion binding (GO:0005507);; Cellular Component: cytosol (GO:0005829);; Biological Process: protein targeting to membrane (GO:0006612);; Biological Process: fatty acid beta-oxidation (GO:0006635);; Biological Process: membrane fusion (GO:000694…	--	MACPF domain-containing protein CAD1 GN=CAD1 OS=Arabidopsis thaliana (Mouse-ear cress) PE=2 SV=1	PREDICTED: uncharacterized protein LOC100244557 [Vitis vinifera]
c45214.graph_c0	[M]	Cell wall/membrane/envelope biogenesis	Molecular Function: UDP-glucose 6-dehydrogenase activity (GO:0003979);; Molecular Function: NAD binding (GO:0051287);; Biological Process: oxidation-reduction process (GO:0055114);;	K00012|0.0|vvi:100264653|hypothetical protein LOC100264653	UDP-glucose 6-dehydrogenase 1 GN=UGD1 OS=Glycine max (Soybean) PE=1 SV=1	PREDICTED: UDP-glucose 6-dehydrogenase [Vitis vinifera]
c11746.graph_c0	--	--	--	--	--	unnamed protein product [Vitis vinifera]
c30898.graph_c0	[E]	Amino acid transport and metabolism	Molecular Function: transporter activity (GO:0005215);; Biological Process: transport (GO:0006810);; Cellular Component: membrane (GO:0016020);;	--	Peptide transporter PTR3-A GN=PTR3-A OS=Arabidopsis thaliana (Mouse-ear cress) PE=2 SV=1	oligopeptide transporter, putative [Ricinus communis]
c44539.graph_c0	[R]	General function prediction only	Cellular Component: chloroplast (GO:0009507);; Molecular Function: transferase activity, transferring phosphorus-containing groups (GO:0016772);;	--	Uncharacterized aarF domain-containing protein kinase At1g79600, chloroplastic (Precursor) GN=At1g79600 OS=Arabidopsis thaliana (Mouse-ear cress) PE=1 SV=1	unnamed protein product [Vitis vinifera]
c26593.graph_c0	--	--	Molecular Function: transferase activity, transferring phosphorus-containing groups (GO:0016772);; Biological Process: primary metabolic process (GO:0044238);; Biological Process: cellular macromolecule metabolic process (GO:0044260);; Molecular Function: organic cyclic compound binding (GO:0097159);; Molecular Function: heterocyclic compound binding (GO:1901363);;	--	--	hypothetical protein VITISV_013228 [Vitis vinifera]
c44236.graph_c0	[RTKL]	--	Molecular Function: calmodulin-dependent protein kinase activity (GO:0004683);; Molecular Function: ATP binding (GO:0005524);; Biological Process: protein phosphorylation (GO:0006468);;	--	Calcium-dependent protein kinase 1 GN=MUK11.19 OS=Arabidopsis thaliana (Mouse-ear cress) PE=1 SV=1	PREDICTED: calcium-dependent protein kinase 25-like [Vitis vinifera]
c27442.graph_c0	[L]	Replication, recombination and repair	Molecular Function: ATP binding (GO:0005524);; Cellular Component: nucleus (GO:0005634);; Cellular Component: replication fork (GO:0005657);; Biological Process: DNA-dependent DNA replication (GO:0006261);; Biological Process: sister chromatid cohesion (GO:0007062);; Molecular Function: ATPase activity (GO:0016887);;	K11269|1e-167|rcu:RCOM_1020420|chromosome transmission fidelity factor, putative	--	PREDICTED: chromosome transmission fidelity protein 18 homolog [Vitis vinifera]
c61438.graph_c0	--	--	Molecular Function: catalytic activity (GO:0003824);;	--	--	hypothetical protein VITISV_013913 [Vitis vinifera]
c27311.graph_c0	--	--	--	--	--	unnamed protein product [Vitis vinifera]
c25598.graph_c0	--	--	Molecular Function: calcium ion binding (GO:0005509);; Cellular Component: plasma membrane (GO:0005886);; Biological Process: trichome branching (GO:0010091);; Biological Process: response to cadmium ion (GO:0046686);;	K13448|5e-18|rcu:RCOM_0126810|calcium binding protein/cast, putative	Calcium-binding protein CAST OS=Solanum tuberosum (Potato) PE=2 SV=1	Calmodulin like 42 [Theobroma cacao]
c34434.graph_c0	[I]	Lipid transport and metabolism	Molecular Function: triglyceride lipase activity (GO:0004806);; Biological Process: lipid metabolic process (GO:0006629);; Molecular Function: phosphatidylcholine 1-acylhydrolase activity (GO:0008970);; Cellular Component: chloroplast (GO:0009507);; Molecular Function: galactolipase activity (GO:0047714);;	--	Phospholipase A1-Igamma3, chloroplastic (Precursor) GN=At1g51440 OS=Arabidopsis thaliana (Mouse-ear cress) PE=1 SV=1	PREDICTED: phospholipase A1-Igamma3, chloroplastic [Vitis vinifera]
c3685.graph_c0	--	--	Molecular Function: binding (GO:0005488);; Biological Process: cellular component organization (GO:0016043);; Biological Process: single-organism cellular process (GO:0044763);;	--	Zinc finger protein ZAT5 GN=ZAT5 OS=Arabidopsis thaliana (Mouse-ear cress) PE=2 SV=1	predicted protein [Populus trichocarpa]
c27864.graph_c0	--	--	Cellular Component: mitochondrion (GO:0005739);;	--	Putative pentatricopeptide repeat-containing protein At3g49142 OS=Arabidopsis thaliana (Mouse-ear cress) PE=3 SV=1	PREDICTED: pentatricopeptide repeat-containing protein At2g13600 [Vitis vinifera]
c45737.graph_c0	--	--	Biological Process: mitochondrial fission (GO:0000266);; Molecular Function: GTPase activity (GO:0003924);; Molecular Function: GTP binding (GO:0005525);; Cellular Component: mitochondrion (GO:0005739);; Cellular Component: peroxisome (GO:0005777);; Cellular Component: cytosol (GO:0005829);; Cellular Component: plasma membrane (GO:0005886);; Biological Process: GTP catabolic process (GO:0006184);…	K01528|0.0|vvi:100243718|hypothetical protein LOC100243718	Dynamin-related protein 3A GN=T16L1.140 OS=Arabidopsis thaliana (Mouse-ear cress) PE=1 SV=2	PREDICTED: dynamin-related protein 3A-like [Solanum lycopersicum]
c17544.graph_c0	[K]	Transcription	Biological Process: RNA methylation (GO:0001510);; Molecular Function: nucleic acid binding (GO:0003676);; Cellular Component: nucleolus (GO:0005730);; Cellular Component: small nucleolar ribonucleoprotein complex (GO:0005732);; Cellular Component: cytosol (GO:0005829);; Biological Process: RNA splicing (GO:0008380);; Cellular Component: small nuclear ribonucleoprotein complex (GO:0030532);;	--	--	Small nuclear ribonucleoprotein-like protein [Medicago truncatula]
c23451.graph_c0	--	--	Biological Process: protein glycosylation (GO:0006486);; Biological Process: cell adhesion (GO:0007155);; Biological Process: organ morphogenesis (GO:0009887);; Biological Process: trichome morphogenesis (GO:0010090);; Biological Process: vegetative to reproductive phase transition of meristem (GO:0010228);; Biological Process: protein desumoylation (GO:0016926);; Biological Process: regulation o…	--	--	unnamed protein product [Vitis vinifera]
c66827.graph_c0	--	--	--	--	--	PREDICTED: uncharacterized protein LOC101502244 [Cicer arietinum]
c1842.graph_c0	--	--	Molecular Function: ionotropic glutamate receptor activity (GO:0004970);; Molecular Function: extracellular-glutamate-gated ion channel activity (GO:0005234);; Cellular Component: vacuole (GO:0005773);; Biological Process: ion transport (GO:0006811);; Biological Process: response to nematode (GO:0009624);; Cellular Component: integral component of membrane (GO:0016021);; Biological Process: ionot…	--	Glutamate receptor 2.8 (Precursor) GN=T9I4.19 OS=Arabidopsis thaliana (Mouse-ear cress) PE=2 SV=2	Avr9/Cf-9 rapidly elicited protein 141 [Nicotiana tabacum]
c25778.graph_c0	--	--	--	--	--	Uncharacterized protein TCM_011903 [Theobroma cacao]
c240.graph_c0	--	--	Cellular Component: ubiquitin ligase complex (GO:0000151);; Molecular Function: ubiquitin-protein ligase activity (GO:0004842);; Biological Process: protein ubiquitination (GO:0016567);;	--	E3 ubiquitin-protein ligase PUB24 GN=PUB24 OS=Arabidopsis thaliana (Mouse-ear cress) PE=1 SV=1	PREDICTED: E3 ubiquitin-protein ligase PUB23-like [Glycine max]
c54808.graph_c0	--	--	Molecular Function: nucleic acid binding (GO:0003676);; Molecular Function: protein kinase activity (GO:0004672);; Biological Process: DNA metabolic process (GO:0006259);; Molecular Function: ion binding (GO:0043167);;	--	Uncharacterized mitochondrial protein AtMg01250 GN=AtMg01250 OS=Arabidopsis thaliana (Mouse-ear cress) PE=4 SV=1	hypothetical protein VITISV_028414 [Vitis vinifera]
c24919.graph_c0	--	--	Molecular Function: nucleotide binding (GO:0000166);; Biological Process: mRNA splicing, via spliceosome (GO:0000398);; Molecular Function: snRNA binding (GO:0017069);;	--	--	hypothetical protein [Nicotiana tabacum]
c52904.graph_c0	--	--	Biological Process: carbohydrate metabolic process (GO:0005975);; Molecular Function: glucan endo-1,3-beta-D-glucosidase activity (GO:0042973);; Molecular Function: cation binding (GO:0043169);; Cellular Component: anchored component of plasma membrane (GO:0046658);;	--	Glucan endo-1,3-beta-glucosidase 2 (Precursor) GN=At1g66250 OS=Arabidopsis thaliana (Mouse-ear cress) PE=1 SV=2	beta-1,3-glucanase [Camellia sinensis]
c41560.graph_c0	[RTKL]	--	Molecular Function: protein serine/threonine kinase activity (GO:0004674);; Molecular Function: protein serine/threonine/tyrosine kinase activity (GO:0004712);; Molecular Function: protein tyrosine kinase activity (GO:0004713);; Molecular Function: ATP binding (GO:0005524);; Cellular Component: plastid (GO:0009536);; Biological Process: positive regulation of translation (GO:0045727);; Biological…	--	Serine/threonine-protein kinase AFC3 GN=F4D11.140 OS=Arabidopsis thaliana (Mouse-ear cress) PE=2 SV=2	Kinase superfamily protein [Theobroma cacao]
c21577.graph_c0	--	--	Cellular Component: plasma membrane (GO:0005886);; Cellular Component: integral component of membrane (GO:0016021);;	--	CASP-like protein 6 OS=Glycine max (Soybean) PE=2 SV=1	CASP-like protein 6 [Glycine max]
c46722.graph_c0	--	--	--	--	F-box protein At5g07610 GN=At5g07610 OS=Arabidopsis thaliana (Mouse-ear cress) PE=2 SV=1	predicted protein [Populus trichocarpa]
c18032.graph_c0	--	--	--	--	--	unnamed protein product [Vitis vinifera]
c16583.graph_c0	--	--	Biological Process: metabolic process (GO:0008152);; Cellular Component: plastid chromosome (GO:0009508);; Cellular Component: chloroplast thylakoid membrane (GO:0009535);; Cellular Component: chloroplast envelope (GO:0009941);; Molecular Function: heat shock protein binding (GO:0031072);; Molecular Function: unfolded protein binding (GO:0051082);;	--	--	unnamed protein product [Vitis vinifera]
c21367.graph_c0	--	--	Molecular Function: protein serine/threonine phosphatase activity (GO:0004722);; Cellular Component: endosome (GO:0005768);; Cellular Component: Golgi apparatus (GO:0005794);; Cellular Component: trans-Golgi network (GO:0005802);; Biological Process: calcium ion transport (GO:0006816);; Biological Process: cellular zinc ion homeostasis (GO:0006882);; Biological Process: response to nematode (GO:0…	--	--	PREDICTED: uncharacterized protein C630.12-like isoform 1 [Vitis vinifera]
c42558.graph_c0	[R]	General function prediction only	Molecular Function: nucleotide binding (GO:0000166);; Molecular Function: nucleic acid binding (GO:0003676);; Cellular Component: plastid (GO:0009536);;	K13157|1e-175|rcu:RCOM_1122320|RNA binding protein, putative	--	RNA-binding family protein isoform 1 [Theobroma cacao]
c21515.graph_c0	[C]	Energy production and conversion	Biological Process: alkaloid metabolic process (GO:0009820);; Molecular Function: oxidoreductase activity (GO:0016491);; Biological Process: oxidation-reduction process (GO:0055114);;	--	Perakine reductase GN=PR OS=Rauvolfia serpentina (Serpentwood) PE=1 SV=1	PREDICTED: perakine reductase-like [Fragaria vesca subsp. vesca]
c45517.graph_c0	[RTKL]	--	Molecular Function: calmodulin-dependent protein kinase activity (GO:0004683);; Molecular Function: calcium-dependent protein serine/threonine phosphatase activity (GO:0004723);; Molecular Function: calcium ion binding (GO:0005509);; Molecular Function: calmodulin binding (GO:0005516);; Molecular Function: ATP binding (GO:0005524);; Cellular Component: extracellular region (GO:0005576);; Cellular…	--	CDPK-related kinase 3 GN=T3A4.8 OS=Arabidopsis thaliana (Mouse-ear cress) PE=1 SV=1	PREDICTED: CDPK-related kinase 3-like [Solanum lycopersicum]
c77004.graph_c0	--	--	Molecular Function: DNA binding (GO:0003677);; Molecular Function: peroxidase activity (GO:0004601);; Biological Process: DNA recombination (GO:0006310);;	--	Endonuclease OS=Nicotiana tabacum (Common tobacco) PE=2 SV=1	hypothetical protein VITISV_021425 [Vitis vinifera]
c44610.graph_c0	--	--	--	--	--	PREDICTED: uncharacterized protein LOC100266687 [Vitis vinifera]
c30939.graph_c0	--	--	--	--	--	unnamed protein product [Vitis vinifera]
c39489.graph_c0	--	--	--	--	F-box protein SKP2A GN=SKP2A OS=Arabidopsis thaliana (Mouse-ear cress) PE=1 SV=1	hypothetical protein PRUPE_ppa001096mg [Prunus persica]
c22005.graph_c0	--	--	Molecular Function: DNA binding (GO:0003677);; Cellular Component: mitochondrion (GO:0005739);; Biological Process: DNA recombination (GO:0006310);;	--	Endonuclease OS=Nicotiana tabacum (Common tobacco) PE=2 SV=1	retrotransposon protein, putative, Ty1-copia subclass [Oryza sativa Japonica Group]
c7965.graph_c0	--	--	Molecular Function: nucleotide binding (GO:0000166);; Molecular Function: ion binding (GO:0043167);;	--	Probable disease resistance protein At1g51480 OS=Arabidopsis thaliana (Mouse-ear cress) PE=2 SV=2	unnamed protein product [Vitis vinifera]
c13866.graph_c0	[O]	Posttranslational modification, protein turnover, chaperones	Molecular Function: ATP binding (GO:0005524);; Molecular Function: nucleoside-triphosphatase activity (GO:0017111);;	--	--	ATP binding protein, putative [Ricinus communis]
c61256.graph_c0	--	--	Molecular Function: transferase activity, transferring phosphorus-containing groups (GO:0016772);; Molecular Function: organic cyclic compound binding (GO:0097159);; Molecular Function: heterocyclic compound binding (GO:1901363);;	--	Uncharacterized mitochondrial protein AtMg00310 GN=AtMg00310 OS=Arabidopsis thaliana (Mouse-ear cress) PE=4 SV=1	PREDICTED: uncharacterized protein LOC101292846 [Fragaria vesca subsp. vesca]
c39257.graph_c0	--	--	Biological Process: dephosphorylation (GO:0016311);; Molecular Function: pyrophosphatase activity (GO:0016462);; Molecular Function: phosphocholine phosphatase activity (GO:0052731);; Molecular Function: phosphoethanolamine phosphatase activity (GO:0052732);;	--	Inorganic pyrophosphatase 1 GN=PS2 OS=Arabidopsis thaliana (Mouse-ear cress) PE=1 SV=1	Pyridoxal phosphate phosphatase-related protein [Theobroma cacao]
c38056.graph_c1	[L]	Replication, recombination and repair	Molecular Function: magnesium ion binding (GO:0000287);; Molecular Function: DNA binding (GO:0003677);; Cellular Component: nucleoplasm (GO:0005654);; Cellular Component: nucleolus (GO:0005730);; Cellular Component: mitochondrion (GO:0005739);; Cellular Component: cytosol (GO:0005829);; Biological Process: base-excision repair (GO:0006284);; Molecular Function: 5'-3' exonuclease activity (GO:0008…	K04799|0.0|vvi:100242559|hypothetical protein LOC100242559	Flap endonuclease 1 GN=FEN1 OS=Glycine max (Soybean) PE=2 SV=1	PREDICTED: flap endonuclease 1-like [Vitis vinifera]
c46701.graph_c0	[V]	Defense mechanisms	Molecular Function: calmodulin binding (GO:0005516);; Molecular Function: ATP binding (GO:0005524);; Cellular Component: plasma membrane (GO:0005886);; Biological Process: ATP catabolic process (GO:0006200);; Biological Process: cell adhesion (GO:0007155);; Biological Process: regulation of cell size (GO:0008361);; Molecular Function: xenobiotic-transporting ATPase activity (GO:0008559);; Cellula…	K05658|0.0|vvi:100262262|hypothetical protein LOC100262262	ABC transporter B family member 1 GN=T1J8.9 OS=Arabidopsis thaliana (Mouse-ear cress) PE=1 SV=1	PREDICTED: ABC transporter B family member 1-like [Vitis vinifera]
c46157.graph_c0	--	--	Molecular Function: histone-lysine N-methyltransferase activity (GO:0018024);; Biological Process: histone lysine methylation (GO:0034968);; Biological Process: regulation of programmed cell death (GO:0043067);; Biological Process: gametophyte development (GO:0048229);; Biological Process: floral organ development (GO:0048437);; Biological Process: floral whorl development (GO:0048438);; Biologic…	--	Histone-lysine N-methyltransferase ASHH2 GN=T14N5.15 OS=Arabidopsis thaliana (Mouse-ear cress) PE=1 SV=1	PREDICTED: uncharacterized protein LOC100245350 [Vitis vinifera]
c13493.graph_c0	--	--	Molecular Function: nucleic acid binding (GO:0003676);; Biological Process: DNA metabolic process (GO:0006259);; Molecular Function: transferase activity, transferring phosphorus-containing groups (GO:0016772);; Biological Process: cellular biosynthetic process (GO:0044249);; Biological Process: organic substance biosynthetic process (GO:1901576);;	--	--	hypothetical protein VITISV_033107 [Vitis vinifera]
c37448.graph_c0	[RTKL]	--	Biological Process: activation of MAPKK activity (GO:0000186);; Molecular Function: MAP kinase kinase kinase activity (GO:0004709);; Molecular Function: protein tyrosine kinase activity (GO:0004713);; Molecular Function: calmodulin binding (GO:0005516);; Molecular Function: ATP binding (GO:0005524);; Cellular Component: plasma membrane (GO:0005886);; Biological Process: response to cold (GO:00094…	--	Probable leucine-rich repeat receptor-like serine/threonine-protein kinase At5g15730 GN=At5g15730 OS=Arabidopsis thaliana (Mouse-ear cress) PE=2 SV=1	PREDICTED: probable leucine-rich repeat receptor-like serine/threonine-protein kinase At5g15730 [Vitis vinifera]
c35243.graph_c0	[O]	Posttranslational modification, protein turnover, chaperones	Molecular Function: lactoylglutathione lyase activity (GO:0004462);; Molecular Function: transferase activity (GO:0016740);;	K00799|1e-83|vvi:100243021|hypothetical protein LOC100243021	Glutathione transferase GST 23 OS=Zea mays (Maize) PE=2 SV=1	PREDICTED: probable glutathione S-transferase [Vitis vinifera]
c51851.graph_c0	--	--	Biological Process: carbohydrate metabolic process (GO:0005975);; Molecular Function: glucan endo-1,3-beta-D-glucosidase activity (GO:0042973);; Molecular Function: cation binding (GO:0043169);; Cellular Component: anchored component of plasma membrane (GO:0046658);;	--	Glucan endo-1,3-beta-glucosidase 2 (Precursor) GN=At1g66250 OS=Arabidopsis thaliana (Mouse-ear cress) PE=1 SV=2	Glucan endo-1,3-beta-glucosidase, putative isoform 2, partial [Theobroma cacao]
c47115.graph_c0	[R]	General function prediction only	Molecular Function: nucleotide binding (GO:0000166);; Molecular Function: nucleic acid binding (GO:0003676);;	K12897|1e-116|vvi:100263989|hypothetical protein LOC100263989	Serine/arginine-rich splicing factor 33 GN=F7A10.15 OS=Arabidopsis thaliana (Mouse-ear cress) PE=1 SV=1	PREDICTED: uncharacterized RNA-binding protein C25G10.01 [Vitis vinifera]
c42334.graph_c0	[T]	Signal transduction mechanisms	Biological Process: mitotic cell cycle (GO:0000278);; Molecular Function: protein serine/threonine phosphatase activity (GO:0004722);; Cellular Component: extracellular region (GO:0005576);; Cellular Component: plasma membrane (GO:0005886);; Biological Process: RNA processing (GO:0006396);; Biological Process: protein dephosphorylation (GO:0006470);; Biological Process: signal transduction (GO:00…	--	Protein phosphatase 2C 70 GN=KAPP OS=Arabidopsis thaliana (Mouse-ear cress) PE=1 SV=2	PREDICTED: protein phosphatase 2C 70 [Vitis vinifera]
c18358.graph_c0	--	--	Cellular Component: nuclear chromosome, telomeric region (GO:0000784);; Molecular Function: nucleic acid binding (GO:0003676);; Molecular Function: protein binding (GO:0005515);; Biological Process: telomere capping (GO:0016233);; Biological Process: post-translational protein modification (GO:0043687);; Biological Process: positive regulation of transcription, DNA-templated (GO:0045893);;	--	CST complex subunit STN1 GN=STN1 OS=Arabidopsis thaliana (Mouse-ear cress) PE=1 SV=1	PREDICTED: CST complex subunit STN1-like [Vitis vinifera]
c67855.graph_c0	--	--	--	--	--	predicted protein [Populus trichocarpa]
c29090.graph_c0	[R]	General function prediction only	Molecular Function: DNA binding (GO:0003677);; Biological Process: proteolysis (GO:0006508);; Molecular Function: peptidase activity (GO:0008233);; Molecular Function: hydrolase activity, acting on glycosyl bonds (GO:0016798);; Molecular Function: metal ion binding (GO:0046872);;	--	Protein DJ-1 homolog D GN=DJ1D OS=Arabidopsis thaliana (Mouse-ear cress) PE=1 SV=1	unnamed protein product [Vitis vinifera]
c17490.graph_c0	--	--	--	--	Endonuclease OS=Nicotiana tabacum (Common tobacco) PE=2 SV=1	predicted protein [Populus trichocarpa]
c73443.graph_c0	--	--	--	--	Pentatricopeptide repeat-containing protein At3g61360 GN=At3g61360 OS=Arabidopsis thaliana (Mouse-ear cress) PE=2 SV=1	Pentatricopeptide repeat-containing protein, putative [Theobroma cacao]
c62502.graph_c0	--	--	Molecular Function: protein dimerization activity (GO:0046983);;	--	Transcription factor bHLH95 GN=F14J22.2 OS=Arabidopsis thaliana (Mouse-ear cress) PE=2 SV=2	PREDICTED: transcription factor bHLH95 [Vitis vinifera]
c44751.graph_c0	[RTKL]	--	Molecular Function: calmodulin-dependent protein kinase activity (GO:0004683);; Molecular Function: ATP binding (GO:0005524);; Biological Process: protein phosphorylation (GO:0006468);; Biological Process: signal transduction (GO:0007165);;	--	CBL-interacting protein kinase 18 OS=Oryza sativa subsp. japonica (Rice) PE=2 SV=1	CBL-interacting protein kinase 13 [Vitis vinifera]
c35155.graph_c0	--	--	Molecular Function: DNA binding (GO:0003677);; Molecular Function: sequence-specific DNA binding transcription factor activity (GO:0003700);; Cellular Component: nucleus (GO:0005634);; Cellular Component: cytoplasm (GO:0005737);; Biological Process: membrane fusion (GO:0006944);; Biological Process: microsporogenesis (GO:0009556);; Biological Process: negative regulation of flower development (GO…	--	Agamous-like MADS-box protein AGL15 GN=AGL15 OS=Brassica napus (Rape) PE=3 SV=1	PREDICTED: agamous-like MADS-box protein AGL15-like [Cicer arietinum]
c41791.graph_c0	--	--	Cellular Component: membrane (GO:0016020);; Biological Process: vesicle-mediated transport (GO:0016192);;	--	Syntaxin-52 GN=SYP52 OS=Arabidopsis thaliana (Mouse-ear cress) PE=1 SV=1	PREDICTED: syntaxin-51 [Vitis vinifera]
c52269.graph_c0	[RTKL]	--	Molecular Function: protein serine/threonine kinase activity (GO:0004674);; Molecular Function: ATP binding (GO:0005524);; Cellular Component: plasma membrane (GO:0005886);; Biological Process: protein phosphorylation (GO:0006468);; Cellular Component: plant-type cell wall (GO:0009505);; Biological Process: response to fungus (GO:0009620);; Cellular Component: cell surface (GO:0009986);; Biologic…	--	Wall-associated receptor kinase-like 22 (Precursor) GN=F20B17_27 OS=Arabidopsis thaliana (Mouse-ear cress) PE=2 SV=1	kinase-like protein [Corylus avellana]
c36304.graph_c0	--	--	Biological Process: methylation (GO:0032259);; Molecular Function: protein dimerization activity (GO:0046983);; Molecular Function: caffeate O-methyltransferase activity (GO:0047763);;	--	Caffeic acid 3-O-methyltransferase GN=COMT1 OS=Prunus dulcis (Almond) PE=2 SV=1	Caffeic acid 3-O-methyltransferase 1 [Theobroma cacao]
c48652.graph_c0	--	--	Molecular Function: chitinase activity (GO:0004568);; Cellular Component: cell wall (GO:0005618);; Biological Process: carbohydrate metabolic process (GO:0005975);; Biological Process: chitin catabolic process (GO:0006032);; Molecular Function: chitin binding (GO:0008061);; Biological Process: somatic embryogenesis (GO:0010262);; Biological Process: cell wall macromolecule catabolic process (GO:0…	K01183|7e-27|vvi:100245803|hypothetical protein LOC100245803	Endochitinase PR4 (Precursor) GN=CHI4 OS=Phaseolus vulgaris (Kidney bean) PE=2 SV=1	PREDICTED: endochitinase PR4 [Vitis vinifera]
c38651.graph_c0	--	--	Molecular Function: mRNA binding (GO:0003729);; Cellular Component: mRNA cleavage factor complex (GO:0005849);; Biological Process: mRNA polyadenylation (GO:0006378);; Biological Process: organ senescence (GO:0010260);; Molecular Function: hydrolase activity (GO:0016787);;	--	--	CFIM-25 isoform 1 [Theobroma cacao]
c46384.graph_c1	--	--	Cellular Component: ubiquitin ligase complex (GO:0000151);; Molecular Function: ubiquitin-protein ligase activity (GO:0004842);; Biological Process: response to heat (GO:0009408);; Biological Process: response to water deprivation (GO:0009414);; Biological Process: response to symbiotic fungus (GO:0009610);; Biological Process: response to wounding (GO:0009611);; Biological Process: response to e…	--	E3 ubiquitin-protein ligase CHIP GN=F21O3.8 OS=Arabidopsis thaliana (Mouse-ear cress) PE=1 SV=1	unknown [Glycine max]
c53385.graph_c0	--	--	--	--	--	PREDICTED: putative aryl-alcohol dehydrogenase C750.01-like [Cucumis sativus]
c47626.graph_c0	--	--	Molecular Function: binding (GO:0005488);; Cellular Component: intracellular (GO:0005622);; Biological Process: response to light stimulus (GO:0009416);;	--	Zinc finger protein CONSTANS GN=CO OS=Arabidopsis thaliana (Mouse-ear cress) PE=1 SV=1	CONSTANS protein [Nicotiana tabacum]
c38398.graph_c2	--	--	Cellular Component: vacuolar membrane (GO:0005774);; Biological Process: acetyl-CoA metabolic process (GO:0006084);; Biological Process: calcium ion transport (GO:0006816);; Biological Process: Golgi organization (GO:0007030);; Biological Process: response to salt stress (GO:0009651);; Biological Process: sterol biosynthetic process (GO:0016126);; Biological Process: brassinosteroid biosynthetic …	--	Fasciclin-like arabinogalactan protein 2 (Precursor) GN=FLA2 OS=Arabidopsis thaliana (Mouse-ear cress) PE=1 SV=1	unnamed protein product [Vitis vinifera]
c31296.graph_c0	--	--	Molecular Function: sequence-specific DNA binding transcription factor activity (GO:0003700);; Cellular Component: cytoplasm (GO:0005737);; Biological Process: regulation of transcription, DNA-templated (GO:0006355);; Biological Process: response to xenobiotic stimulus (GO:0009410);; Biological Process: endoplasmic reticulum unfolded protein response (GO:0030968);; Biological Process: hyperosmoti…	--	Transcription factor TGA3 GN=F2E2.14 OS=Arabidopsis thaliana (Mouse-ear cress) PE=1 SV=1	hypothetical protein VITISV_033868 [Vitis vinifera]
c17880.graph_c0	--	--	Cellular Component: nucleus (GO:0005634);;	--	CYSTM1 family protein A GN=At2g41420 OS=Arabidopsis thaliana (Mouse-ear cress) PE=3 SV=1	Uncharacterized protein isoform 1 [Theobroma cacao]
c35559.graph_c0	--	--	Cellular Component: extracellular region (GO:0005576);;	--	KiTH-2 OS=Actinidia deliciosa (Kiwi) PE=1 SV=1	kiwellin [Actinidia chinensis]
c43467.graph_c0	--	--	Cellular Component: mitochondrion (GO:0005739);; Biological Process: ceramide metabolic process (GO:0006672);; Cellular Component: integral component of membrane (GO:0016021);; Molecular Function: transferase activity, transferring glycosyl groups (GO:0016757);;	--	--	PREDICTED: uncharacterized protein LOC100246918 [Vitis vinifera]
c32445.graph_c0	--	--	Molecular Function: monooxygenase activity (GO:0004497);; Cellular Component: chloroplast (GO:0009507);; Biological Process: photorespiration (GO:0009853);; Molecular Function: ribulose-bisphosphate carboxylase activity (GO:0016984);; Biological Process: reductive pentose-phosphate cycle (GO:0019253);; Biological Process: oxidation-reduction process (GO:0055114);;	K01602|1e-105|rcu:RCOM_1158790|Ribulose bisphosphate carboxylase small chain, chloroplast precursor, putative (EC:4.1.1.39)	Ribulose bisphosphate carboxylase small chain, chloroplastic (Precursor) GN=RBCS1 OS=Fagus crenata (Japanese beech) PE=2 SV=1	putative ribulose-1,5-bisphosphate carboxylase/oxygenase small subunit [Aralia elata]
c15251.graph_c0	--	--	Biological Process: multicellular organismal development (GO:0007275);; Cellular Component: plastid (GO:0009536);; Biological Process: anatomical structure development (GO:0048856);; Biological Process: response to stimulus (GO:0050896);;	--	Transcription factor bHLH135 GN=At1g74500 OS=Arabidopsis thaliana (Mouse-ear cress) PE=1 SV=1	PREDICTED: transcription factor bHLH135 [Vitis vinifera]
c44675.graph_c0	--	--	Cellular Component: ubiquitin ligase complex (GO:0000151);; Molecular Function: ubiquitin-protein ligase activity (GO:0004842);; Biological Process: protein ubiquitination (GO:0016567);;	--	E3 ubiquitin-protein ligase PUB23 GN=PUB23 OS=Arabidopsis thaliana (Mouse-ear cress) PE=1 SV=1	PREDICTED: E3 ubiquitin-protein ligase PUB23-like [Vitis vinifera]
c44034.graph_c0	--	--	--	--	Uncharacterized protein At4g26485 GN=At4g26485 OS=Arabidopsis thaliana (Mouse-ear cress) PE=4 SV=1	unnamed protein product [Vitis vinifera]
c41455.graph_c0	--	--	Biological Process: cellular process (GO:0009987);; Biological Process: response to stimulus (GO:0050896);;	--	Histone deacetylase HDT1 GN=HDT1 OS=Solanum chacoense (Chaco potato) PE=2 SV=1	type 2 histone deacetylase b [Nicotiana tabacum]
c79144.graph_c0	--	--	--	--	--	unnamed protein product [Vitis vinifera]
c17692.graph_c0	--	--	--	--	Vegetative cell wall protein gp1 (Precursor) GN=GP1 OS=Chlamydomonas reinhardtii (Chlamydomonas smithii) PE=2 SV=1	PREDICTED: uncharacterized protein LOC100784149 [Glycine max]
c34599.graph_c0	[J]	Translation, ribosomal structure and biogenesis	Molecular Function: translation elongation factor activity (GO:0003746);; Cellular Component: mitochondrion (GO:0005739);; Biological Process: translational elongation (GO:0006414);; Biological Process: peptide biosynthetic process (GO:0043043);;	--	--	PREDICTED: elongation factor P [Vitis vinifera]
c39093.graph_c0	--	--	--	--	--	hypothetical protein VITISV_013228 [Vitis vinifera]
c43273.graph_c1	--	--	Molecular Function: DNA binding (GO:0003677);; Cellular Component: nucleus (GO:0005634);; Biological Process: regulation of transcription, DNA-templated (GO:0006355);; Biological Process: pattern specification process (GO:0007389);; Biological Process: auxin-activated signaling pathway (GO:0009734);; Biological Process: post-embryonic morphogenesis (GO:0009886);; Biological Process: flower develo…	--	Auxin response factor 6 GN=ARF6 OS=Arabidopsis thaliana (Mouse-ear cress) PE=1 SV=2	PREDICTED: auxin response factor 6-like [Vitis vinifera]
c74740.graph_c0	--	--	--	--	--	PREDICTED: uncharacterized protein LOC101256352 [Solanum lycopersicum]
c6643.graph_c0	--	--	Cellular Component: cytoplasm (GO:0005737);; Biological Process: pollen exine formation (GO:0010584);; Molecular Function: anthranilate N-benzoyltransferase activity (GO:0047672);; Molecular Function: hydroxycinnamoyltransferase activity (GO:0050734);; Molecular Function: spermidine:sinapoyl CoA N-acyltransferase activity (GO:0080072);; Molecular Function: spermidine:coumaroyl CoA N-acyltransfera…	--	Spermidine hydroxycinnamoyl transferase GN=SHT OS=Arabidopsis thaliana (Mouse-ear cress) PE=1 SV=1	hydroxycinnamoyl CoA shikimate/quinate hydroxycinnamoyltransferase-like protein [Populus trichocarpa]
c43430.graph_c0	--	--	Molecular Function: methyltransferase activity (GO:0008168);; Cellular Component: plastoglobule (GO:0010287);; Biological Process: methylation (GO:0032259);; Biological Process: response to karrikin (GO:0080167);;	--	Uncharacterized methyltransferase At2g41040, chloroplastic (Precursor) GN=At2g41040 OS=Arabidopsis thaliana (Mouse-ear cress) PE=1 SV=1	S-adenosyl-L-methionine-dependent methyltransferases superfamily protein [Theobroma cacao]
c38332.graph_c1	--	--	Cellular Component: cytosol (GO:0005829);;	--	--	PREDICTED: uncharacterized protein LOC100262661 [Vitis vinifera]
c43329.graph_c1	[BQ]	--	Biological Process: mitotic G2 phase (GO:0000085);; Molecular Function: protein binding (GO:0005515);; Cellular Component: nucleus (GO:0005634);; Biological Process: regulation of transcription, DNA-templated (GO:0006355);; Biological Process: photomorphogenesis (GO:0009640);; Biological Process: response to salt stress (GO:0009651);; Biological Process: response to abscisic acid (GO:0009737);; B…	K06067|0.0|vvi:100244903|similar to HDA6 (HISTONE DEACETYLASE 6)	Histone deacetylase 6 GN=MDC12.7 OS=Arabidopsis thaliana (Mouse-ear cress) PE=1 SV=1	PREDICTED: histone deacetylase 6-like [Vitis vinifera]
c37866.graph_c0	--	--	Cellular Component: nucleus (GO:0005634);; Cellular Component: cytoplasm (GO:0005737);; Molecular Function: zinc ion binding (GO:0008270);;	--	--	unnamed protein product [Vitis vinifera]
c44324.graph_c0	[R]	General function prediction only	Molecular Function: nucleotide binding (GO:0000166);; Molecular Function: RNA binding (GO:0003723);; Biological Process: response to salt stress (GO:0009651);; Biological Process: response to cadmium ion (GO:0046686);;	K13126|0.0|vvi:100255846|hypothetical protein LOC100255846	Polyadenylate-binding protein 8 GN=PAB8 OS=Arabidopsis thaliana (Mouse-ear cress) PE=1 SV=1	PREDICTED: polyadenylate-binding protein 2-like [Solanum lycopersicum]
c30592.graph_c0	--	--	Molecular Function: ATP binding (GO:0005524);; Cellular Component: nucleus (GO:0005634);; Molecular Function: glycerate kinase activity (GO:0008887);; Cellular Component: chloroplast stroma (GO:0009570);; Biological Process: photorespiration (GO:0009853);; Cellular Component: chloroplast envelope (GO:0009941);; Biological Process: phosphorylation (GO:0016310);;	--	D-glycerate 3-kinase, chloroplastic (Precursor) GN=GLYK OS=Arabidopsis thaliana (Mouse-ear cress) PE=1 SV=2	hypothetical protein PRUPE_ppa005518mg [Prunus persica]
c9379.graph_c0	--	--	--	--	--	predicted protein [Populus trichocarpa]
c55586.graph_c0	--	--	Biological Process: proline transport (GO:0015824);;	--	MACPF domain-containing protein At1g14780 GN=At1g14780 OS=Arabidopsis thaliana (Mouse-ear cress) PE=2 SV=1	PREDICTED: uncharacterized protein LOC100261217 [Vitis vinifera]
c34364.graph_c0	[O]	Posttranslational modification, protein turnover, chaperones	Cellular Component: nucleus (GO:0005634);; Biological Process: response to heat (GO:0009408);; Biological Process: protein sumoylation (GO:0016925);; Molecular Function: protein tag (GO:0031386);;	K12160|1e-58|pop:POPTR_824434|hypothetical protein	Small ubiquitin-related modifier 2 GN=MCO15.11 OS=Arabidopsis thaliana (Mouse-ear cress) PE=1 SV=1	predicted protein [Populus trichocarpa]
c985.graph_c0	--	--	--	--	Pentatricopeptide repeat-containing protein At4g38010 GN=PCMP-E45 OS=Arabidopsis thaliana (Mouse-ear cress) PE=3 SV=1	predicted protein [Populus trichocarpa]
c32333.graph_c0	[C]	Energy production and conversion	Molecular Function: 3-chloroallyl aldehyde dehydrogenase activity (GO:0004028);; Molecular Function: aldehyde dehydrogenase (NAD) activity (GO:0004029);; Molecular Function: aldehyde dehydrogenase [NAD(P)+] activity (GO:0004030);; Biological Process: cellular aldehyde metabolic process (GO:0006081);; Biological Process: response to water deprivation (GO:0009414);; Biological Process: response to …	K00128|1e-153|vvi:100266331|hypothetical protein LOC100266331	Aldehyde dehydrogenase family 3 member H1 GN=ALDH3H1 OS=Arabidopsis thaliana (Mouse-ear cress) PE=2 SV=2	hypothetical protein PRUPE_ppa005609mg [Prunus persica]
c48005.graph_c0	--	--	Biological Process: gene silencing by RNA (GO:0031047);;	--	--	PREDICTED: uncharacterized protein LOC101219429 [Cucumis sativus]
c20495.graph_c0	[O]	Posttranslational modification, protein turnover, chaperones	Molecular Function: glutathione transferase activity (GO:0004364);; Biological Process: toxin catabolic process (GO:0009407);; Cellular Component: chloroplast stroma (GO:0009570);; Biological Process: response to cyclopentenone (GO:0010583);; Biological Process: protein glutathionylation (GO:0010731);; Biological Process: response to cadmium ion (GO:0046686);;	--	Glutathione S-transferase L3 GN=GSTL3 OS=Arabidopsis thaliana (Mouse-ear cress) PE=2 SV=1	PREDICTED: glutathione S-transferase L3-like [Vitis vinifera]
c33272.graph_c0	[FH]	--	Biological Process: response to UV (GO:0009411);; Cellular Component: chloroplast (GO:0009507);; Cellular Component: plastid envelope (GO:0009526);; Biological Process: flavonoid biosynthetic process (GO:0009813);; Molecular Function: nucleobase transmembrane transporter activity (GO:0015205);; Biological Process: nucleobase transport (GO:0015851);; Biological Process: nucleobase-containing compo…	--	--	hypothetical protein VITISV_030411 [Vitis vinifera]
c38395.graph_c0	--	--	Cellular Component: nucleus (GO:0005634);; Biological Process: embryo development ending in seed dormancy (GO:0009793);;	--	--	PREDICTED: uncharacterized protein LOC100854852 [Vitis vinifera]
c36147.graph_c0	--	--	Cellular Component: plastid (GO:0009536);;	--	--	PREDICTED: protein SSH4-like [Vitis vinifera]
c72931.graph_c0	--	--	--	--	--	hypothetical protein VITISV_001579 [Vitis vinifera]
c51857.graph_c0	--	--	Molecular Function: protein kinase activity (GO:0004672);; Biological Process: phosphorylation (GO:0016310);;	--	Nodulation receptor kinase (Precursor) GN=NORK OS=Pisum sativum (Garden pea) PE=1 SV=1	hypothetical protein VITISV_026839 [Vitis vinifera]
c76348.graph_c0	--	--	Cellular Component: mitochondrion (GO:0005739);;	--	Pentatricopeptide repeat-containing protein At1g33350 OS=Arabidopsis thaliana (Mouse-ear cress) PE=2 SV=1	hypothetical protein PRUPE_ppa004156mg [Prunus persica]
c8688.graph_c0	--	--	Molecular Function: 1-phosphatidylinositol-3-phosphate 5-kinase activity (GO:0000285);; Biological Process: double-strand break repair via homologous recombination (GO:0000724);; Molecular Function: protein serine/threonine kinase activity (GO:0004674);; Molecular Function: ATP binding (GO:0005524);; Cellular Component: nucleus (GO:0005634);; Biological Process: chromatin organization (GO:0006325…	K04728|1e-128|rcu:RCOM_1510550|ataxia telangiectasia mutated, putative (EC:2.7.11.1)	Serine/threonine-protein kinase ATM GN=ATM OS=Arabidopsis thaliana (Mouse-ear cress) PE=2 SV=1	unnamed protein product [Vitis vinifera]
c30346.graph_c0	[R]	General function prediction only	Cellular Component: cytosol (GO:0005829);; Biological Process: response to cadmium ion (GO:0046686);; Molecular Function: aldose-6-phosphate reductase (NADPH) activity (GO:0047641);; Biological Process: oxidation-reduction process (GO:0055114);;	--	NADP-dependent D-sorbitol-6-phosphate dehydrogenase GN=S6PDH OS=Malus domestica (Apple) PE=2 SV=1	PREDICTED: NADP-dependent D-sorbitol-6-phosphate dehydrogenase [Vitis vinifera]
c31393.graph_c0	--	--	Biological Process: telomere maintenance (GO:0000723);; Molecular Function: DNA helicase activity (GO:0003678);; Molecular Function: ATP binding (GO:0005524);; Biological Process: DNA repair (GO:0006281);; Biological Process: DNA duplex unwinding (GO:0032508);;	--	--	hypothetical protein SORBIDRAFT_03g004200 [Sorghum bicolor]
c35234.graph_c0	--	--	Molecular Function: metal ion binding (GO:0046872);;	--	--	predicted protein [Populus trichocarpa]
c46226.graph_c0	[M]	Cell wall/membrane/envelope biogenesis	Cellular Component: endosome (GO:0005768);; Cellular Component: Golgi apparatus (GO:0005794);; Cellular Component: trans-Golgi network (GO:0005802);; Biological Process: cell tip growth (GO:0009932);; Biological Process: carbohydrate biosynthetic process (GO:0016051);; Molecular Function: cellulose synthase activity (GO:0016759);; Biological Process: cellulose metabolic process (GO:0030243);; Bio…	--	Probable xyloglucan glycosyltransferase 6 GN=CSLC6 OS=Arabidopsis thaliana (Mouse-ear cress) PE=1 SV=1	PREDICTED: probable xyloglucan glycosyltransferase 6-like [Vitis vinifera]
c64539.graph_c0	--	--	--	--	--	NAC domain protein, IPR003441 [Populus trichocarpa]
c72177.graph_c0	--	--	--	--	--	predicted protein [Populus trichocarpa]
c53887.graph_c0	--	--	--	--	--	hypothetical protein VITISV_028324 [Vitis vinifera]
c34671.graph_c0	--	--	--	--	Lysine-rich arabinogalactan protein 19 (Precursor) GN=AGP19 OS=Arabidopsis thaliana (Mouse-ear cress) PE=2 SV=2	PREDICTED: uncharacterized protein LOC284861-like [Vitis vinifera]
c32181.graph_c0	--	--	Molecular Function: methyltransferase activity (GO:0008168);; Cellular Component: plastoglobule (GO:0010287);; Biological Process: methylation (GO:0032259);;	--	Uncharacterized methyltransferase At1g78140, chloroplastic (Precursor) GN=At1g78140 OS=Arabidopsis thaliana (Mouse-ear cress) PE=1 SV=1	PREDICTED: uncharacterized methyltransferase At1g78140, chloroplastic [Vitis vinifera]
c34961.graph_c2	--	--	Molecular Function: ATP:ADP antiporter activity (GO:0005471);; Molecular Function: copper ion binding (GO:0005507);; Molecular Function: protein binding (GO:0005515);; Cellular Component: cell wall (GO:0005618);; Cellular Component: nucleolus (GO:0005730);; Cellular Component: mitochondrial inner membrane (GO:0005743);; Cellular Component: vacuolar membrane (GO:0005774);; Cellular Component: plas…	K05863|6e-30|pop:POPTR_830977|hypothetical protein	ADP,ATP carrier protein 2, mitochondrial (Precursor) GN=T6I14_20 OS=Arabidopsis thaliana (Mouse-ear cress) PE=1 SV=2	predicted protein [Populus trichocarpa]
c19632.graph_c0	--	--	Molecular Function: structural constituent of cell wall (GO:0005199);; Molecular Function: protein binding (GO:0005515);; Cellular Component: extracellular region (GO:0005576);; Cellular Component: plant-type cell wall (GO:0009505);; Cellular Component: plasmodesma (GO:0009506);;	--	Leucine-rich repeat extensin-like protein 4 (Precursor) GN=LRX4 OS=Arabidopsis thaliana (Mouse-ear cress) PE=1 SV=1	PREDICTED: leucine-rich repeat extensin-like protein 5-like, partial [Cucumis sativus]
c61628.graph_c0	--	--	Biological Process: developmental process involved in reproduction (GO:0003006);; Cellular Component: mitochondrion (GO:0005739);; Biological Process: multicellular organismal development (GO:0007275);; Biological Process: anatomical structure development (GO:0048856);;	--	Pentatricopeptide repeat-containing protein At2g01510, mitochondrial (Precursor) GN=PCMP-H37 OS=Arabidopsis thaliana (Mouse-ear cress) PE=3 SV=1	unnamed protein product [Vitis vinifera]
c38031.graph_c0	[J]	Translation, ribosomal structure and biogenesis	Molecular Function: tRNA binding (GO:0000049);; Molecular Function: magnesium ion binding (GO:0000287);; Molecular Function: phenylalanine-tRNA ligase activity (GO:0004826);; Molecular Function: ATP binding (GO:0005524);; Cellular Component: mitochondrion (GO:0005739);; Cellular Component: ribosome (GO:0005840);; Biological Process: phenylalanyl-tRNA aminoacylation (GO:0006432);; Biological Proce…	K01889|0.0|vvi:100265994|hypothetical protein LOC100265994	Phenylalanine--tRNA ligase, chloroplastic/mitochondrial (Precursor) GN=At3g58140 OS=Arabidopsis thaliana (Mouse-ear cress) PE=1 SV=1	PREDICTED: phenylalanyl-tRNA synthetase, chloroplastic/mitochondrial [Vitis vinifera]
c17974.graph_c0	--	--	Molecular Function: auxin:hydrogen symporter activity (GO:0009672);; Biological Process: auxin polar transport (GO:0009926);;	--	--	hypothetical protein PRUPE_ppa006413mg [Prunus persica]
c62652.graph_c0	--	--	--	--	--	hypothetical protein VITISV_031323 [Vitis vinifera]
c47029.graph_c0	--	--	--	--	Extensin (Precursor) GN=HRGPNT3 OS=Nicotiana tabacum (Common tobacco) PE=2 SV=1	PREDICTED: uncharacterized protein LOC100255721 [Vitis vinifera]
c35993.graph_c0	[O]	Posttranslational modification, protein turnover, chaperones	Biological Process: protein peptidyl-prolyl isomerization (GO:0000413);; Molecular Function: peptidyl-prolyl cis-trans isomerase activity (GO:0003755);; Cellular Component: plasma membrane (GO:0005886);; Biological Process: protein folding (GO:0006457);; Cellular Component: chloroplast (GO:0009507);;	--	Peptidyl-prolyl cis-trans isomerase GN=PCKR1 OS=Catharanthus roseus (Madagascar periwinkle) PE=2 SV=1	cyclophilin, putative [Ricinus communis]
c26917.graph_c0	--	--	Molecular Function: hydrolase activity (GO:0016787);; Biological Process: primary metabolic process (GO:0044238);; Biological Process: organic substance metabolic process (GO:0071704);; Molecular Function: organic cyclic compound binding (GO:0097159);; Molecular Function: heterocyclic compound binding (GO:1901363);;	--	--	hypothetical protein VITISV_027353 [Vitis vinifera]
c23682.graph_c0	--	--	--	K08956|8e-06|vvi:100250187|hypothetical protein LOC100250187	--	--
c32903.graph_c0	--	--	Cellular Component: extracellular region (GO:0005576);;	--	--	hypothetical protein PRUPE_ppa009862mg [Prunus persica]
c62261.graph_c0	--	--	--	--	--	hypothetical protein PRUPE_ppa014274mg [Prunus persica]
c39679.graph_c0	--	--	--	--	F-box/kelch-repeat protein At3g23880 GN=At3g23880 OS=Arabidopsis thaliana (Mouse-ear cress) PE=2 SV=1	PREDICTED: F-box protein CPR30-like [Solanum lycopersicum]
c37571.graph_c1	--	--	Molecular Function: binding (GO:0005488);; Biological Process: multicellular organismal development (GO:0007275);; Biological Process: regulation of cellular process (GO:0050794);;	--	Transcription factor BIM2 GN=T6L1.19 OS=Arabidopsis thaliana (Mouse-ear cress) PE=1 SV=1	unnamed protein product [Vitis vinifera]
c33960.graph_c1	--	--	Cellular Component: mitochondrion (GO:0005739);;	--	--	conserved hypothetical protein [Ricinus communis]
c28059.graph_c1	--	--	--	--	--	predicted protein [Arabidopsis lyrata subsp. lyrata]
c79354.graph_c0	--	--	Molecular Function: hydrolase activity (GO:0016787);; Molecular Function: purine ribonucleoside binding (GO:0032550);; Molecular Function: adenyl ribonucleotide binding (GO:0032559);; Molecular Function: anion binding (GO:0043168);;	--	Disease resistance protein At4g27190 GN=At4g27190 OS=Arabidopsis thaliana (Mouse-ear cress) PE=2 SV=1	hypothetical protein RCOM_1332370 [Ricinus communis]
c20933.graph_c0	--	--	--	--	--	Uncharacterized protein TCM_035403 [Theobroma cacao]
c22059.graph_c0	--	--	Cellular Component: chloroplast (GO:0009507);;	--	Beta-carotene isomerase D27, chloroplastic (Precursor) GN=D27 OS=Arabidopsis thaliana (Mouse-ear cress) PE=1 SV=1	PREDICTED: uncharacterized protein LOC101220175 [Cucumis sativus]
c26825.graph_c0	--	--	Cellular Component: cytoplasm (GO:0005737);; Biological Process: protein targeting to membrane (GO:0006612);; Biological Process: water transport (GO:0006833);; Biological Process: response to wounding (GO:0009611);; Biological Process: systemic acquired resistance (GO:0009627);; Biological Process: response to salt stress (GO:0009651);; Biological Process: jasmonic acid metabolic process (GO:000…	--	Putative methylesterase 19 GN=MES19 OS=Arabidopsis thaliana (Mouse-ear cress) PE=2 SV=2	protein S [Catharanthus roseus]
c23087.graph_c0	--	--	Molecular Function: DNA binding (GO:0003677);; Cellular Component: nucleus (GO:0005634);; Biological Process: double-strand break repair (GO:0006302);; Biological Process: DNA recombination (GO:0006310);; Molecular Function: protein C-terminus binding (GO:0008022);;	K10886|1e-136|vvi:100252901|hypothetical protein LOC100252901	DNA repair protein XRCC4 GN=XRCC4 OS=Arabidopsis thaliana (Mouse-ear cress) PE=1 SV=2	unnamed protein product [Vitis vinifera]
c28993.graph_c0	--	--	Cellular Component: extracellular region (GO:0005576);; Biological Process: unidimensional cell growth (GO:0009826);; Biological Process: plant-type cell wall loosening (GO:0009828);; Biological Process: plant-type cell wall modification involved in multidimensional cell growth (GO:0009831);; Biological Process: sexual reproduction (GO:0019953);;	--	Putative expansin-B2 (Precursor) OS=Arabidopsis thaliana (Mouse-ear cress) PE=3 SV=2	F1E22.6 [Theobroma cacao]
c39000.graph_c0	[L]	Replication, recombination and repair	Biological Process: mRNA splicing, via spliceosome (GO:0000398);; Molecular Function: DNA binding (GO:0003677);; Molecular Function: structural constituent of ribosome (GO:0003735);; Molecular Function: DNA-directed DNA polymerase activity (GO:0003887);; Molecular Function: ATP binding (GO:0005524);; Cellular Component: nucleus (GO:0005634);; Cellular Component: DNA replication factor C complex (…	K10756|0.0|vvi:100266082|hypothetical protein LOC100266082	Replication factor C subunit 5 GN=T5M16.6 OS=Arabidopsis thaliana (Mouse-ear cress) PE=1 SV=1	PREDICTED: replication factor C subunit 5 [Vitis vinifera]
c37729.graph_c0	--	--	Cellular Component: extracellular region (GO:0005576);; Cellular Component: vacuole (GO:0005773);; Biological Process: glutamine metabolic process (GO:0006541);; Biological Process: water transport (GO:0006833);; Biological Process: response to wounding (GO:0009611);; Biological Process: response to salt stress (GO:0009651);; Biological Process: response to fructose (GO:0009750);; Biological Proc…	K01307|0.0|vvi:100262251|hypothetical protein LOC100262251	Gamma-glutamyl hydrolase (Precursor) GN=F9K20.28 OS=Arabidopsis thaliana (Mouse-ear cress) PE=1 SV=2	PREDICTED: gamma-glutamyl hydrolase [Vitis vinifera]
c25156.graph_c0	--	--	Molecular Function: nucleotide binding (GO:0000166);; Molecular Function: RNA binding (GO:0003723);; Molecular Function: RNA-directed DNA polymerase activity (GO:0003964);; Molecular Function: protein kinase activity (GO:0004672);; Biological Process: RNA-dependent DNA replication (GO:0006278);; Molecular Function: ion binding (GO:0043167);;	--	--	hypothetical protein VITISV_028414 [Vitis vinifera]
c45974.graph_c0	--	--	Molecular Function: phosphatidylcholine 1-acylhydrolase activity (GO:0008970);; Cellular Component: plasmodesma (GO:0009506);; Biological Process: detection of gravity (GO:0009590);; Biological Process: amyloplast organization (GO:0009660);; Cellular Component: plant-type vacuole membrane (GO:0009705);; Biological Process: negative gravitropism (GO:0009959);; Molecular Function: metal ion binding…	--	--	PREDICTED: uncharacterized protein LOC100260107 [Vitis vinifera]
c37692.graph_c0	[O]	Posttranslational modification, protein turnover, chaperones	Molecular Function: ubiquitin-protein ligase activity (GO:0004842);; Biological Process: ubiquitin-dependent protein catabolic process (GO:0006511);; Biological Process: response to gibberellin (GO:0009739);; Biological Process: protein ubiquitination (GO:0016567);;	K10688|1e-115|vvi:100260813|hypothetical protein LOC100260813	Probable ubiquitin-conjugating enzyme E2 16 GN=UBC16 OS=Arabidopsis thaliana (Mouse-ear cress) PE=2 SV=1	Ubiquitin-conjugating enzyme 16 [Theobroma cacao]
c66198.graph_c0	--	--	--	K10143|1e-08|vvi:100258898|hypothetical protein LOC100258898	Protein SPA1-RELATED 4 GN=SPA4 OS=Arabidopsis thaliana (Mouse-ear cress) PE=1 SV=1	unnamed protein product [Vitis vinifera]
c61325.graph_c0	--	--	--	--	CYSTM1 family protein A GN=At2g41420 OS=Arabidopsis thaliana (Mouse-ear cress) PE=3 SV=1	Uncharacterized protein TCM_000918 [Theobroma cacao]
c29366.graph_c0	--	--	Molecular Function: hydrolase activity (GO:0016787);; Molecular Function: organic cyclic compound binding (GO:0097159);; Molecular Function: heterocyclic compound binding (GO:1901363);;	--	Glycine-rich cell wall structural protein (Precursor) GN=At3g17050 OS=Arabidopsis thaliana (Mouse-ear cress) PE=4 SV=2	PREDICTED: uncharacterized protein LOC100243925 [Vitis vinifera]
c41903.graph_c0	--	--	Biological Process: mitotic cell cycle (GO:0000278);; Biological Process: RNA processing (GO:0006396);; Biological Process: sister chromatid cohesion (GO:0007062);; Biological Process: reciprocal meiotic recombination (GO:0007131);; Biological Process: organ morphogenesis (GO:0009887);; Biological Process: tissue development (GO:0009888);; Biological Process: regulation of flower development (GO:…	--	Mediator of RNA polymerase II transcription subunit 8 GN=T17M13.24 OS=Arabidopsis thaliana (Mouse-ear cress) PE=1 SV=1	conserved hypothetical protein [Ricinus communis]
c28990.graph_c0	--	--	Biological Process: transcription, DNA-templated (GO:0006351);; Biological Process: response to auxin (GO:0009733);; Biological Process: regulation of gene expression (GO:0010468);; Cellular Component: intracellular membrane-bounded organelle (GO:0043231);; Biological Process: regulation of primary metabolic process (GO:0080090);; Biological Process: regulation of cellular macromolecule biosynthe…	--	Auxin-responsive protein IAA14 OS=Arabidopsis thaliana (Mouse-ear cress) PE=1 SV=2	predicted protein [Populus trichocarpa]
c32556.graph_c0	--	--	--	--	--	unknown [Medicago truncatula]
c50240.graph_c0	--	--	--	--	Uncharacterized protein At5g41620 GN=At5g41620 OS=Arabidopsis thaliana (Mouse-ear cress) PE=1 SV=2	PREDICTED: uncharacterized protein At5g41620-like [Vitis vinifera]
c32035.graph_c0	--	--	Biological Process: anthocyanin-containing compound biosynthetic process (GO:0009718);; Biological Process: cellular metabolic process (GO:0044237);; Molecular Function: dihydrokaempferol 4-reductase activity (GO:0045552);; Molecular Function: coenzyme binding (GO:0050662);; Biological Process: oxidation-reduction process (GO:0055114);;	K13082|3e-08|vvi:100233141|DFR, dfr1	Dihydroflavonol-4-reductase GN=DFR OS=Gerbera hybrida (Daisy) PE=2 SV=1	dihydroflavonol 4-reductase [Cyclamen graecum]
c20623.graph_c0	--	--	--	--	--	PREDICTED: uncharacterized protein LOC100253341 [Vitis vinifera]
c24544.graph_c0	--	--	Cellular Component: nucleus (GO:0005634);; Biological Process: regulation of transcription, DNA-templated (GO:0006355);; Biological Process: pollen development (GO:0009555);; Biological Process: auxin-activated signaling pathway (GO:0009734);; Biological Process: embryo development ending in seed dormancy (GO:0009793);; Molecular Function: protein dimerization activity (GO:0046983);;	--	Auxin-responsive protein IAA32 GN=IAA32 OS=Arabidopsis thaliana (Mouse-ear cress) PE=2 SV=2	hypothetical protein PRUPE_ppa023002mg [Prunus persica]
c37185.graph_c0	--	--	Molecular Function: ubiquitin-specific protease activity (GO:0004843);; Cellular Component: chloroplast (GO:0009507);;	K11844|0.0|rcu:RCOM_1019320|hypothetical protein	Ubiquitin carboxyl-terminal hydrolase 2 GN=UBP2 OS=Arabidopsis thaliana (Mouse-ear cress) PE=1 SV=2	hypothetical protein VITISV_042515 [Vitis vinifera]
c14489.graph_c0	--	--	Biological Process: intracellular protein transport (GO:0006886);; Cellular Component: plasmodesma (GO:0009506);; Biological Process: vesicle-mediated transport (GO:0016192);; Cellular Component: membrane coat (GO:0030117);;	--	U-box domain-containing protein 15 GN=PUB15 OS=Arabidopsis thaliana (Mouse-ear cress) PE=2 SV=2	hypothetical protein PRUPE_ppa002891mg [Prunus persica]
c46689.graph_c3	[RTKL]	--	Molecular Function: receptor signaling protein serine/threonine kinase activity (GO:0004702);; Molecular Function: protein tyrosine kinase activity (GO:0004713);; Molecular Function: ATP binding (GO:0005524);; Cellular Component: plasma membrane (GO:0005886);; Biological Process: protein phosphorylation (GO:0006468);; Biological Process: oligopeptide transport (GO:0006857);; Biological Process: t…	--	Probable LRR receptor-like serine/threonine-protein kinase RFK1 (Precursor) GN=RKF1 OS=Arabidopsis thaliana (Mouse-ear cress) PE=1 SV=1	unnamed protein product [Vitis vinifera]
c52449.graph_c0	[L]	Replication, recombination and repair	Molecular Function: damaged DNA binding (GO:0003684);; Molecular Function: ATP binding (GO:0005524);; Cellular Component: nucleus (GO:0005634);; Biological Process: mismatch repair (GO:0006298);; Molecular Function: mismatched DNA binding (GO:0030983);; Biological Process: maintenance of fidelity involved in DNA-dependent DNA replication (GO:0045005);;	K07456|7e-44|vvi:100253674|hypothetical protein LOC100253674	--	PREDICTED: mutS2 protein-like [Solanum lycopersicum]
c37472.graph_c0	[IQ]	--	Cellular Component: peroxisome (GO:0005777);; Biological Process: metabolic process (GO:0008152);; Molecular Function: ligase activity (GO:0016874);;	--	Probable acyl-activating enzyme 6 GN=MQK4.6 OS=Arabidopsis thaliana (Mouse-ear cress) PE=2 SV=1	Acyl activating enzyme 5 [Theobroma cacao]
c41166.graph_c0	--	--	Molecular Function: protein binding (GO:0005515);; Cellular Component: nuclear pore (GO:0005643);; Cellular Component: chloroplast (GO:0009507);;	K14310|0.0|ath:AT5G51200|hypothetical protein	--	unnamed protein product [Vitis vinifera]
c44879.graph_c0	--	--	--	--	GDP-L-galactose phosphorylase 1 GN=VTC2 OS=Arabidopsis thaliana (Mouse-ear cress) PE=1 SV=1	PREDICTED: LOW QUALITY PROTEIN: GDP-L-galactose phosphorylase 1-like [Vitis vinifera]
c38990.graph_c0	--	--	Molecular Function: metal ion binding (GO:0046872);;	--	--	RING/U-box superfamily protein [Theobroma cacao]
c20792.graph_c0	--	--	Cellular Component: nucleus (GO:0005634);;	--	--	PREDICTED: uncharacterized protein LOC100258145 [Vitis vinifera]
c61656.graph_c0	--	--	--	--	--	YALI0F00770p [Yarrowia lipolytica]
c20662.graph_c0	[O]	Posttranslational modification, protein turnover, chaperones	Molecular Function: ubiquitin-protein ligase activity (GO:0004842);; Cellular Component: intracellular (GO:0005622);; Biological Process: ubiquitin-dependent protein catabolic process (GO:0006511);; Biological Process: protein ubiquitination (GO:0016567);;	K10575|2e-32|vvi:100264959|hypothetical protein LOC100264959	Ubiquitin-conjugating enzyme E2 13 GN=UBC13 OS=Arabidopsis thaliana (Mouse-ear cress) PE=2 SV=1	uncharacterized protein LOC100500474 [Glycine max]
c70544.graph_c0	--	--	Molecular Function: DNA binding (GO:0003677);; Molecular Function: sequence-specific DNA binding transcription factor activity (GO:0003700);; Cellular Component: nucleus (GO:0005634);; Biological Process: regulation of transcription, DNA-templated (GO:0006355);;	--	Dehydration-responsive element-binding protein 3 GN=F15N18.180 OS=Arabidopsis thaliana (Mouse-ear cress) PE=2 SV=1	DNA binding protein, putative [Ricinus communis]
c35190.graph_c0	[R]	General function prediction only	Molecular Function: zinc ion binding (GO:0008270);; Molecular Function: oxidoreductase activity (GO:0016491);; Biological Process: oxidation-reduction process (GO:0055114);;	--	Probable mannitol dehydrogenase GN=ELI3 OS=Mesembryanthemum crystallinum (Common ice plant) PE=2 SV=1	hypothetical protein PRUPE_ppa018468mg, partial [Prunus persica]
c29301.graph_c0	--	--	Molecular Function: GTP diphosphokinase activity (GO:0008728);; Biological Process: response to water deprivation (GO:0009414);; Cellular Component: chloroplast (GO:0009507);; Biological Process: response to wounding (GO:0009611);; Biological Process: response to fungus (GO:0009620);; Biological Process: jasmonic acid biosynthetic process (GO:0009695);; Biological Process: response to ethylene (G…	--	--	PREDICTED: GTP pyrophosphokinase-like [Vitis vinifera]
c43756.graph_c0	[P]	Inorganic ion transport and metabolism	Molecular Function: DNA binding (GO:0003677);; Molecular Function: copper ion binding (GO:0005507);; Biological Process: glycolysis (GO:0006096);; Biological Process: regulation of DNA replication (GO:0006275);; Biological Process: water transport (GO:0006833);; Biological Process: hyperosmotic response (GO:0006972);; Biological Process: Golgi organization (GO:0007030);; Biological Process: respo…	K00392|0.0|vvi:100245032|hypothetical protein LOC100245032	Sulfite reductase 1 [ferredoxin], chloroplastic (Precursor) GN=SIR1 OS=Nicotiana tabacum (Common tobacco) PE=1 SV=1	Sulfite reductase isoform 1 [Theobroma cacao]
c43768.graph_c0	[L]	Replication, recombination and repair	Molecular Function: motor activity (GO:0003774);; Molecular Function: actin binding (GO:0003779);; Molecular Function: ATP binding (GO:0005524);; Biological Process: response to nematode (GO:0009624);; Biological Process: xylem development (GO:0010089);; Cellular Component: unconventional myosin complex (GO:0016461);; Biological Process: actin filament-based movement (GO:0030048);; Biological Pro…	--	Myosin-12 GN=F20M17.6 OS=Arabidopsis thaliana (Mouse-ear cress) PE=2 SV=1	PREDICTED: myosin-Vb-like [Vitis vinifera]
c36975.graph_c0	--	--	Molecular Function: nucleic acid binding (GO:0003676);; Molecular Function: ubiquitin-protein ligase activity (GO:0004842);; Cellular Component: intracellular (GO:0005622);; Molecular Function: zinc ion binding (GO:0008270);; Biological Process: protein ubiquitination (GO:0016567);;	K11968|1e-77|rcu:RCOM_1077260|Protein ariadne-1, putative	Probable E3 ubiquitin-protein ligase ARI8 GN=ARI8 OS=Arabidopsis thaliana (Mouse-ear cress) PE=2 SV=1	Protein ariadne-1, putative [Ricinus communis]
c63841.graph_c0	--	--	Biological Process: cellular process (GO:0009987);; Molecular Function: transferase activity, transferring phosphorus-containing groups (GO:0016772);; Molecular Function: organic cyclic compound binding (GO:0097159);; Molecular Function: heterocyclic compound binding (GO:1901363);;	--	--	hypothetical protein VITISV_035517 [Vitis vinifera]
c34236.graph_c0	--	--	Cellular Component: vacuolar proton-transporting V-type ATPase, V1 domain (GO:0000221);; Cellular Component: chloroplast stroma (GO:0009570);; Biological Process: ATP hydrolysis coupled proton transport (GO:0015991);; Molecular Function: proton-transporting ATPase activity, rotational mechanism (GO:0046961);;	--	U-box domain-containing protein 12 GN=OSJNBa0075G19.19-1 OS=Oryza sativa subsp. japonica (Rice) PE=2 SV=1	PREDICTED: uncharacterized protein LOC100255981 [Vitis vinifera]
c26836.graph_c0	--	--	--	--	Squamosa promoter-binding-like protein 6 GN=SPL6 OS=Arabidopsis thaliana (Mouse-ear cress) PE=2 SV=2	PREDICTED: squamosa promoter-binding-like protein 6-like [Vitis vinifera]
c35117.graph_c0	--	--	Molecular Function: inorganic phosphate transmembrane transporter activity (GO:0005315);; Biological Process: glucose catabolic process (GO:0006007);; Biological Process: purine nucleobase transport (GO:0006863);; Biological Process: vacuole organization (GO:0007033);; Cellular Component: plastid (GO:0009536);; Biological Process: embryo sac development (GO:0009553);; Biological Process: response…	--	Glucose-6-phosphate/phosphate translocator 2, chloroplastic (Precursor) GN=GPT2 OS=Arabidopsis thaliana (Mouse-ear cress) PE=2 SV=2	PREDICTED: glucose-6-phosphate/phosphate translocator 1, chloroplastic-like isoform 2 [Solanum lycopersicum]
c45144.graph_c1	--	--	Cellular Component: cytoplasm (GO:0005737);; Biological Process: response to oxidative stress (GO:0006979);; Cellular Component: plasmodesma (GO:0009506);; Biological Process: raffinose catabolic process (GO:0034484);; Molecular Function: galactinol-sucrose galactosyltransferase activity (GO:0047274);; Molecular Function: raffinose alpha-galactosidase activity (GO:0052692);; Biological Process: r…	--	Probable galactinol--sucrose galactosyltransferase 2 GN=T8H10.120 OS=Arabidopsis thaliana (Mouse-ear cress) PE=2 SV=2	Seed imbibition 2 isoform 1 [Theobroma cacao]
c35999.graph_c1	--	--	Biological Process: maltose metabolic process (GO:0000023);; Molecular Function: iron ion binding (GO:0005506);; Biological Process: unsaturated fatty acid biosynthetic process (GO:0006636);; Biological Process: phosphatidylglycerol biosynthetic process (GO:0006655);; Molecular Function: electron carrier activity (GO:0009055);; Cellular Component: chloroplast envelope (GO:0009941);; Molecular Fun…	--	Protein LUTEIN DEFICIENT 5, chloroplastic (Precursor) GN=F5M6.19 OS=Arabidopsis thaliana (Mouse-ear cress) PE=1 SV=1	PREDICTED: protein LUTEIN DEFICIENT 5, chloroplastic-like [Vitis vinifera]
c36628.graph_c0	[R]	General function prediction only	Molecular Function: nucleic acid binding (GO:0003676);; Biological Process: transport (GO:0006810);;	--	Glycine-rich RNA-binding protein GRP2A OS=Sinapis alba (White mustard) PE=2 SV=1	PREDICTED: ras GTPase-activating protein-binding protein 2-like [Solanum lycopersicum]
c55104.graph_c0	--	--	Molecular Function: RNA binding (GO:0003723);; Molecular Function: RNA-directed DNA polymerase activity (GO:0003964);; Cellular Component: intracellular (GO:0005622);; Biological Process: RNA-dependent DNA replication (GO:0006278);; Biological Process: cellular response to DNA damage stimulus (GO:0006974);; Cellular Component: membrane (GO:0016020);;	--	--	hypothetical protein VITISV_022243 [Vitis vinifera]
c32629.graph_c0	--	--	Biological Process: RNA methylation (GO:0001510);; Molecular Function: structural constituent of ribosome (GO:0003735);; Biological Process: translation (GO:0006412);; Cellular Component: cytosolic large ribosomal subunit (GO:0022625);; Biological Process: ribosome biogenesis (GO:0042254);;	K02923|4e-42|vvi:100268138|hypothetical protein LOC100268138	60S ribosomal protein L38 GN=RPL38B OS=Arabidopsis thaliana (Mouse-ear cress) PE=3 SV=1	unnamed protein product [Vitis vinifera]
c29395.graph_c0	--	--	Cellular Component: nucleus (GO:0005634);;	--	Putative DNA-binding protein ESCAROLA GN=ESC OS=Arabidopsis thaliana (Mouse-ear cress) PE=2 SV=1	hypothetical protein VITISV_003550 [Vitis vinifera]
c34858.graph_c0	--	--	--	--	--	hypothetical protein VITISV_015562 [Vitis vinifera]
c52792.graph_c0	--	--	--	K03164|3e-07|ppp:PHYPADRAFT_120620|hypothetical protein	DNA topoisomerase 2 GN=TOP2 OS=Arabidopsis thaliana (Mouse-ear cress) PE=2 SV=2	predicted protein [Arabidopsis lyrata subsp. lyrata]
c43533.graph_c0	[H]	Coenzyme transport and metabolism	Molecular Function: ubiquitin-protein ligase activity (GO:0004842);; Molecular Function: ATP binding (GO:0005524);; Cellular Component: plasma membrane (GO:0005886);; Molecular Function: small protein activating enzyme activity (GO:0008641);; Biological Process: protein ubiquitination (GO:0016567);; Biological Process: response to cadmium ion (GO:0046686);; Biological Process: response to other o…	K03178|1e-138|vvi:100260899|hypothetical protein LOC100260899	Ubiquitin-activating enzyme E1 1 GN=T27E13.15 OS=Arabidopsis thaliana (Mouse-ear cress) PE=1 SV=1	ubiquitin activating enzyme E1 [Camellia sinensis]
c46867.graph_c0	--	--	Molecular Function: structural constituent of ribosome (GO:0003735);; Cellular Component: mitochondrion (GO:0005739);; Cellular Component: ribosome (GO:0005840);; Biological Process: translation (GO:0006412);;	--	60S ribosomal protein L41 GN=RPL41 OS=Nicotiana tabacum (Common tobacco) PE=3 SV=1	conserved hypothetical protein [Ricinus communis]
c4550.graph_c0	--	--	Biological Process: cation transport (GO:0006812);; Biological Process: regulation of pH (GO:0006885);; Biological Process: cellular component organization (GO:0016043);; Biological Process: single-organism cellular process (GO:0044763);;	--	Cation/H(+) antiporter 15 GN=CHX15 OS=Arabidopsis thaliana (Mouse-ear cress) PE=2 SV=1	PREDICTED: cation/H(+) antiporter 3-like [Solanum lycopersicum]
c41402.graph_c1	[LKJ]	--	Molecular Function: nucleic acid binding (GO:0003676);; Molecular Function: ATP binding (GO:0005524);; Molecular Function: ATP-dependent helicase activity (GO:0008026);;	K12811|0.0|rcu:RCOM_0075460|dead box ATP-dependent RNA helicase, putative	DEAD-box ATP-dependent RNA helicase 42 GN=RH42 OS=Arabidopsis thaliana (Mouse-ear cress) PE=1 SV=2	PREDICTED: DEAD-box ATP-dependent RNA helicase 42-like isoform 1 [Solanum lycopersicum]
c66224.graph_c0	--	--	Molecular Function: 1-phosphatidylinositol binding (GO:0005545);; Cellular Component: clathrin coat (GO:0030118);; Molecular Function: clathrin binding (GO:0030276);; Molecular Function: 2-alkenal reductase [NAD(P)] activity (GO:0032440);; Biological Process: clathrin coat assembly (GO:0048268);; Biological Process: oxidation-reduction process (GO:0055114);;	--	Putative clathrin assembly protein At4g25940 GN=At4g25940 OS=Arabidopsis thaliana (Mouse-ear cress) PE=2 SV=1	hypothetical protein MTR_2g037980 [Medicago truncatula]
c49312.graph_c0	--	--	Biological Process: positive regulation of cell proliferation (GO:0008284);;	--	--	PREDICTED: dymeclin-like [Solanum lycopersicum]
c10756.graph_c0	--	--	Cellular Component: extracellular region (GO:0005576);; Cellular Component: cell wall (GO:0005618);; Biological Process: defense response (GO:0006952);; Cellular Component: membrane (GO:0016020);;	--	Polygalacturonase inhibitor (Precursor) GN=pgip OS=Vitis vinifera (Grape) PE=1 SV=1	polygalacturonase inhibitor [Actinidia deliciosa]
c21319.graph_c0	[G]	Carbohydrate transport and metabolism	Molecular Function: ribulose-phosphate 3-epimerase activity (GO:0004750);; Cellular Component: cytoplasm (GO:0005737);; Cellular Component: plasma membrane (GO:0005886);; Biological Process: pentose-phosphate shunt (GO:0006098);; Molecular Function: metal ion binding (GO:0046872);;	K01783|1e-29|vvi:100242409|hypothetical protein LOC100242409	Ribulose-phosphate 3-epimerase, cytoplasmic isoform OS=Oryza sativa subsp. japonica (Rice) PE=1 SV=1	TPA: hypothetical protein ZEAMMB73_885441 [Zea mays]
c31263.graph_c0	--	--	--	K14505|1e-06|vvi:100267897|hypothetical protein LOC100267897	--	--
c53526.graph_c0	--	--	Molecular Function: RNA binding (GO:0003723);; Molecular Function: RNA-directed DNA polymerase activity (GO:0003964);; Molecular Function: iron ion binding (GO:0005506);; Cellular Component: endoplasmic reticulum (GO:0005783);; Biological Process: RNA-dependent DNA replication (GO:0006278);; Molecular Function: electron carrier activity (GO:0009055);; Molecular Function: heme binding (GO:0020037)…	--	Cytochrome P450 704C1 GN=CYP704C1 OS=Pinus taeda (Loblolly pine) PE=2 SV=1	hypothetical protein PRUPE_ppa026124mg [Prunus persica]
c33823.graph_c0	[H]	Coenzyme transport and metabolism	Molecular Function: dimethylallyltranstransferase activity (GO:0004161);; Molecular Function: geranyltranstransferase activity (GO:0004337);; Cellular Component: cytoplasm (GO:0005737);; Biological Process: cholesterol biosynthetic process (GO:0006695);; Biological Process: geranyl diphosphate biosynthetic process (GO:0033384);; Biological Process: farnesyl diphosphate biosynthetic process (GO:00…	K00787|0.0|vvi:100232975|farnesyl diphosphate synthase	Farnesyl pyrophosphate synthase 1 GN=FPS1 OS=Lupinus albus (White lupin) PE=1 SV=1	farnesyl diphosphate synthase [Panax ginseng]
c3132.graph_c0	--	--	Molecular Function: binding (GO:0005488);;	K01754|4e-14|vvi:100248644|hypothetical protein LOC100248644	--	hypothetical protein VITISV_028591 [Vitis vinifera]
c28429.graph_c0	--	--	Cellular Component: cytoplasmic membrane-bounded vesicle (GO:0016023);;	--	Leucine-rich repeat receptor-like protein FASCIATED EAR2 (Precursor) GN=FEA2 OS=Zea mays (Maize) PE=1 SV=1	predicted protein [Populus trichocarpa]
c44801.graph_c0	[MG]	--	Molecular Function: nucleotide binding (GO:0000166);; Molecular Function: nucleic acid binding (GO:0003676);; Molecular Function: 3-beta-hydroxy-delta5-steroid dehydrogenase activity (GO:0003854);; Cellular Component: endoplasmic reticulum (GO:0005783);; Cellular Component: plasma membrane (GO:0005886);; Biological Process: steroid biosynthetic process (GO:0006694);; Cellular Component: plasmodes…	--	3beta-hydroxysteroid-dehydrogenase/decarboxylase isoform 3 GN=T1O24.16 OS=Arabidopsis thaliana (Mouse-ear cress) PE=2 SV=2	PREDICTED: 3beta-hydroxysteroid-dehydrogenase/decarboxylase isoform 3-like [Vitis vinifera]
c44684.graph_c0	[J]	Translation, ribosomal structure and biogenesis	Cellular Component: nucleus (GO:0005634);; Biological Process: metabolic process (GO:0008152);; Molecular Function: zinc ion binding (GO:0008270);; Biological Process: polar nucleus fusion (GO:0010197);; Molecular Function: hydrolase activity (GO:0016787);;	K13148|3e-26|rcu:RCOM_0598050|cleavage and polyadenylation specificity factor, putative	Cleavage and polyadenylation specificity factor subunit 3-II GN=T8O11.10 OS=Arabidopsis thaliana (Mouse-ear cress) PE=1 SV=2	unnamed protein product [Vitis vinifera]
c46590.graph_c2	--	--	--	--	--	GNOM-like 1 [Theobroma cacao]
c68289.graph_c0	--	--	Cellular Component: membrane (GO:0016020);; Biological Process: transmembrane transport (GO:0055085);;	--	Mechanosensitive ion channel protein 8 GN=MSL8 OS=Arabidopsis thaliana (Mouse-ear cress) PE=2 SV=2	PREDICTED: mechanosensitive ion channel protein 8-like [Cucumis sativus]
c54576.graph_c0	--	--	--	K13457|3e-24|vvi:100252764|hypothetical protein LOC100252764	Disease resistance protein RPM1 GN=F17A9.20 OS=Arabidopsis thaliana (Mouse-ear cress) PE=1 SV=1	PREDICTED: disease resistance protein RPM1-like [Solanum lycopersicum]
c45062.graph_c1	[S]	Function unknown	Cellular Component: chloroplast (GO:0009507);;	--	--	PREDICTED: uncharacterized protein LOC101244036 [Solanum lycopersicum]
c41468.graph_c0	--	--	Cellular Component: plastid (GO:0009536);;	--	--	PREDICTED: uncharacterized protein LOC100260289 [Vitis vinifera]
c28745.graph_c1	[RTKL]	--	Molecular Function: calmodulin-dependent protein kinase activity (GO:0004683);; Molecular Function: protein tyrosine kinase activity (GO:0004713);; Molecular Function: ATP binding (GO:0005524);; Cellular Component: plasma membrane (GO:0005886);; Biological Process: protein phosphorylation (GO:0006468);;	--	Probable serine/threonine-protein kinase At1g18390 (Precursor) GN=At1g18390 OS=Arabidopsis thaliana (Mouse-ear cress) PE=1 SV=2	hypothetical protein PRUPE_ppa002671mg [Prunus persica]
c41689.graph_c0	[A]	RNA processing and modification	Cellular Component: nucleus (GO:0005634);; Cellular Component: cytosol (GO:0005829);; Biological Process: positive regulation of cell proliferation (GO:0008284);; Biological Process: double fertilization forming a zygote and endosperm (GO:0009567);;	--	U1 small nuclear ribonucleoprotein 70 kDa GN=RNU1 OS=Arabidopsis thaliana (Mouse-ear cress) PE=1 SV=1	uncharacterized protein LOC100793888 [Glycine max]
c44251.graph_c1	--	--	Molecular Function: sequence-specific DNA binding transcription factor activity (GO:0003700);; Cellular Component: nucleus (GO:0005634);; Biological Process: cellular process (GO:0009987);; Biological Process: response to inorganic substance (GO:0010035);; Biological Process: response to oxygen-containing compound (GO:1901700);;	--	Protein NLP6 GN=NLP6 OS=Arabidopsis thaliana (Mouse-ear cress) PE=2 SV=2	transcription factor, putative [Ricinus communis]
c27505.graph_c0	[G]	Carbohydrate transport and metabolism	Biological Process: maltose metabolic process (GO:0000023);; Biological Process: MAPK cascade (GO:0000165);; Biological Process: sucrose biosynthetic process (GO:0005986);; Biological Process: pentose-phosphate shunt (GO:0006098);; Biological Process: rRNA processing (GO:0006364);; Biological Process: protein targeting to membrane (GO:0006612);; Biological Process: response to cold (GO:0009409);;…	K01100|0.0|vvi:100260169|hypothetical protein LOC100260169	Sedoheptulose-1,7-bisphosphatase, chloroplastic (Precursor) OS=Spinacia oleracea (Spinach) PE=2 SV=1	PREDICTED: sedoheptulose-1,7-bisphosphatase, chloroplastic [Vitis vinifera]
c44240.graph_c0	[E]	Amino acid transport and metabolism	Biological Process: histidine biosynthetic process (GO:0000105);; Molecular Function: histidinol dehydrogenase activity (GO:0004399);; Molecular Function: zinc ion binding (GO:0008270);; Biological Process: spermidine biosynthetic process (GO:0008295);; Biological Process: response to UV (GO:0009411);; Biological Process: pollen development (GO:0009555);; Cellular Component: chloroplast stroma (G…	K00013|0.0|vvi:100253086|hypothetical protein LOC100253086	Histidinol dehydrogenase, chloroplastic (Precursor) GN=MGI19.9 OS=Arabidopsis thaliana (Mouse-ear cress) PE=2 SV=1	PREDICTED: histidinol dehydrogenase, chloroplastic-like [Vitis vinifera]
c32898.graph_c0	[R]	General function prediction only	Molecular Function: receptor activity (GO:0004872);; Biological Process: response to organic substance (GO:0010033);; Cellular Component: integral component of membrane (GO:0016021);;	K07297|1e-171|vvi:100262689|hypothetical protein LOC100262689	--	Heptahelical transmembrane protein1 isoform 1 [Theobroma cacao]
c29654.graph_c0	--	--	Molecular Function: monooxygenase activity (GO:0004497);; Molecular Function: iron ion binding (GO:0005506);; Molecular Function: electron carrier activity (GO:0009055);; Molecular Function: oxidoreductase activity, acting on paired donors, with incorporation or reduction of molecular oxygen (GO:0016705);; Molecular Function: lyase activity (GO:0016829);; Molecular Function: heme binding (GO:0020…	--	Allene oxide synthase GN=CYP74A2 OS=Parthenium argentatum (Guayule rubber plant) PE=1 SV=2	fatty acid hydroperoxide lyase 2 [Vitis vinifera]
c44359.graph_c0	--	--	Cellular Component: vacuolar membrane (GO:0005774);;	--	--	predicted protein [Populus trichocarpa]
c31893.graph_c0	[Q]	Secondary metabolites biosynthesis, transport and catabolism	Cellular Component: nucleus (GO:0005634);; Cellular Component: cytoplasm (GO:0005737);; Cellular Component: plasma membrane (GO:0005886);; Molecular Function: carboxymethylenebutenolidase activity (GO:0008806);; Biological Process: response to salt stress (GO:0009651);; Cellular Component: apoplast (GO:0048046);;	--	Endo-1,3;1,4-beta-D-glucanase (Precursor) OS=Zea mays (Maize) PE=1 SV=1	endo-1,3-1,4-beta-d-glucanase, putative [Ricinus communis]
c11568.graph_c0	[R]	General function prediction only	Biological Process: lipid metabolic process (GO:0006629);; Molecular Function: hydrolase activity (GO:0016787);;	--	Patatin-T5 (Precursor) OS=Solanum tuberosum (Potato) PE=1 SV=1	patatin-like protein 3 [Nicotiana tabacum]
c72969.graph_c0	[R]	General function prediction only	--	--	--	unnamed protein product [Vitis vinifera]
c48555.graph_c0	--	--	--	--	--	PREDICTED: uncharacterized protein LOC100780128 [Glycine max]
c42529.graph_c0	--	--	Molecular Function: calcium ion binding (GO:0005509);; Cellular Component: integral component of membrane (GO:0016021);; Biological Process: transmembrane transport (GO:0055085);;	--	Mitochondrial adenine nucleotide transporter ADNT1 OS=Arabidopsis thaliana (Mouse-ear cress) PE=2 SV=1	Mitochondrial substrate carrier family protein isoform 1 [Theobroma cacao]
c32880.graph_c0	[C]	Energy production and conversion	Cellular Component: vacuolar membrane (GO:0005774);; Cellular Component: Golgi apparatus (GO:0005794);; Cellular Component: plasma membrane (GO:0005886);; Biological Process: ATP hydrolysis coupled proton transport (GO:0015991);; Cellular Component: proton-transporting V-type ATPase, V1 domain (GO:0033180);; Molecular Function: proton-transporting ATP synthase activity, rotational mechanism (GO:0…	K02151|2e-31|vvi:100267411|hypothetical protein LOC100267411	V-type proton ATPase subunit F GN=T10P11.25 OS=Arabidopsis thaliana (Mouse-ear cress) PE=2 SV=1	PREDICTED: V-type proton ATPase subunit F [Vitis vinifera]
c53083.graph_c0	[Q]	Secondary metabolites biosynthesis, transport and catabolism	Molecular Function: copper ion binding (GO:0005507);; Molecular Function: L-ascorbate oxidase activity (GO:0008447);; Biological Process: lignin catabolic process (GO:0046274);; Cellular Component: apoplast (GO:0048046);; Molecular Function: hydroquinone:oxygen oxidoreductase activity (GO:0052716);; Biological Process: oxidation-reduction process (GO:0055114);;	--	Laccase-2 (Precursor) GN=LAC2 OS=Arabidopsis thaliana (Mouse-ear cress) PE=2 SV=1	predicted protein [Populus trichocarpa]
c36517.graph_c0	--	--	--	--	Putative polyol transporter 1 GN=PLT1 OS=Arabidopsis thaliana (Mouse-ear cress) PE=3 SV=1	hypothetical protein PRUPE_ppb008257mg [Prunus persica]
c51500.graph_c0	--	--	Molecular Function: nucleic acid binding (GO:0003676);;	--	--	hypothetical protein VITISV_040198 [Vitis vinifera]
c39670.graph_c0	[K]	Transcription	Molecular Function: transcription regulatory region sequence-specific DNA binding (GO:0000976);; Molecular Function: sequence-specific DNA binding transcription factor activity (GO:0003700);; Cellular Component: nucleus (GO:0005634);; Biological Process: regulation of transcription, DNA-templated (GO:0006355);; Biological Process: response to blue light (GO:0009637);; Biological Process: response…	--	Homeobox-leucine zipper protein ATHB-52 GN=ATHB-52 OS=Arabidopsis thaliana (Mouse-ear cress) PE=2 SV=1	PREDICTED: homeobox-leucine zipper protein ATHB-52 [Vitis vinifera]
c46894.graph_c0	--	--	--	--	--	PREDICTED: uncharacterized protein LOC100812889 [Glycine max]
c45455.graph_c0	--	--	--	--	--	PREDICTED: uncharacterized protein LOC100855088 [Vitis vinifera]
c45234.graph_c0	--	--	Cellular Component: nucleus (GO:0005634);;	K13114|1e-112|vvi:100245237|hypothetical protein LOC100245237	--	unnamed protein product [Vitis vinifera]
c38888.graph_c0	[E]	Amino acid transport and metabolism	Cellular Component: plasma membrane (GO:0005886);; Cellular Component: plasmodesma (GO:0009506);; Biological Process: pollen tube growth (GO:0009860);; Biological Process: proline transport (GO:0015824);; Biological Process: chlorophyll catabolic process (GO:0015996);; Cellular Component: integral component of membrane (GO:0016021);; Molecular Function: dipeptide transporter activity (GO:0042936)…	--	Peptide transporter PTR1 GN=PTR1 OS=Arabidopsis thaliana (Mouse-ear cress) PE=2 SV=1	Peptide transporter 1 isoform 1 [Theobroma cacao]
c43097.graph_c0	--	--	Molecular Function: beta-1,4-mannosylglycoprotein 4-beta-N-acetylglucosaminyltransferase activity (GO:0003830);; Cellular Component: nucleus (GO:0005634);; Cellular Component: Golgi apparatus (GO:0005794);; Biological Process: regulation of transcription, DNA-templated (GO:0006355);; Biological Process: protein N-linked glycosylation (GO:0006487);; Biological Process: auxin-activated signaling pa…	K00737|0.0|vvi:100254389|hypothetical protein LOC100254389	--	PREDICTED: beta-1,4-mannosyl-glycoprotein 4-beta-N-acetylglucosaminyltransferase [Vitis vinifera]
c34970.graph_c0	--	--	Molecular Function: DNA binding (GO:0003677);; Cellular Component: photosystem I (GO:0009522);; Biological Process: photosynthesis (GO:0015979);; Cellular Component: integral component of membrane (GO:0016021);; Molecular Function: protein dimerization activity (GO:0046983);;	--	--	unnamed protein product [Vitis vinifera]
c26248.graph_c1	--	--	--	--	--	RNI-like superfamily protein [Theobroma cacao]
c35173.graph_c0	--	--	Biological Process: maltose metabolic process (GO:0000023);; Cellular Component: chloroplast thylakoid membrane (GO:0009535);; Biological Process: starch biosynthetic process (GO:0019252);;	--	--	PREDICTED: uncharacterized protein LOC101247982 [Solanum lycopersicum]
c40834.graph_c0	--	--	--	--	Probable glycosyltransferase At5g03795 GN=At5g03795 OS=Arabidopsis thaliana (Mouse-ear cress) PE=3 SV=2	PREDICTED: probable glycosyltransferase At5g03795 [Vitis vinifera]
c25694.graph_c0	--	--	--	--	--	hypothetical protein VITISV_022647 [Vitis vinifera]
c45187.graph_c0	--	--	Cellular Component: nucleus (GO:0005634);; Biological Process: vernalization response (GO:0010048);; Biological Process: anthocyanin accumulation in tissues in response to UV light (GO:0043481);; Biological Process: carpel development (GO:0048440);;	--	Extensin (Precursor) GN=HRGP OS=Zea mays (Maize) PE=2 SV=1	ATP binding protein, putative [Ricinus communis]
c43795.graph_c0	[R]	General function prediction only	Molecular Function: magnesium ion binding (GO:0000287);; Cellular Component: nucleus (GO:0005634);; Cellular Component: cytoplasm (GO:0005737);; Cellular Component: plasma membrane (GO:0005886);; Biological Process: sucrose biosynthetic process (GO:0005986);; Biological Process: dephosphorylation (GO:0016311);; Biological Process: response to cadmium ion (GO:0046686);; Molecular Function: sucrose…	--	Sucrose-phosphatase 1 GN=SPP1 OS=Nicotiana tabacum (Common tobacco) PE=2 SV=1	sucrose phosphatase [Coffea canephora]
c14553.graph_c0	--	--	Molecular Function: calmodulin binding (GO:0005516);; Molecular Function: ATP binding (GO:0005524);; Biological Process: ATP catabolic process (GO:0006200);; Cellular Component: chloroplast thylakoid membrane (GO:0009535);; Molecular Function: ATPase activity (GO:0016887);;	--	Calmodulin-interacting protein 111 GN=CIP111 OS=Arabidopsis thaliana (Mouse-ear cress) PE=1 SV=1	unnamed protein product [Vitis vinifera]
c32851.graph_c0	--	--	--	--	--	hypothetical protein CARUB_v10020090mg [Capsella rubella]
c28713.graph_c0	--	--	Cellular Component: mitochondrion (GO:0005739);; Cellular Component: cytosolic ribosome (GO:0022626);;	--	Pentatricopeptide repeat-containing protein At1g09220, mitochondrial (Precursor) GN=PCMP-E25 OS=Arabidopsis thaliana (Mouse-ear cress) PE=2 SV=1	hypothetical protein PRUPE_ppa025230mg, partial [Prunus persica]
c66104.graph_c0	--	--	Biological Process: RNA splicing, via endonucleolytic cleavage and ligation (GO:0000394);; Molecular Function: homoserine kinase activity (GO:0004413);; Molecular Function: ATP binding (GO:0005524);; Biological Process: methionine biosynthetic process (GO:0009086);; Biological Process: threonine biosynthetic process (GO:0009088);; Cellular Component: chloroplast stroma (GO:0009570);; Biological P…	K00872|7e-29|vvi:100262039|hypothetical protein LOC100262039	--	PREDICTED: homoserine kinase-like [Vitis vinifera]
c34897.graph_c1	--	--	Molecular Function: 2-acylglycerol O-acyltransferase activity (GO:0003846);; Molecular Function: lysophospholipase activity (GO:0004622);; Cellular Component: plasma membrane (GO:0005886);; Cellular Component: plasmodesma (GO:0009506);; Cellular Component: chloroplast (GO:0009507);; Biological Process: response to zinc ion (GO:0010043);; Biological Process: response to hydrogen peroxide (GO:00425…	--	--	PREDICTED: monoglyceride lipase-like [Fragaria vesca subsp. vesca]
c28412.graph_c0	[C]	Energy production and conversion	Molecular Function: nucleotide binding (GO:0000166);; Cellular Component: nucleus (GO:0005634);; Cellular Component: vacuole (GO:0005773);; Cellular Component: plasma membrane (GO:0005886);; Biological Process: tricarboxylic acid cycle (GO:0006099);; Biological Process: malate metabolic process (GO:0006108);; Cellular Component: chloroplast stroma (GO:0009570);; Biological Process: response to sa…	K00025|1e-157|rcu:RCOM_1609380|malate dehydrogenase, putative (EC:1.1.1.37)	Malate dehydrogenase, cytoplasmic GN=OSJNBa0055P24.3 OS=Oryza sativa subsp. japonica (Rice) PE=1 SV=3	malate dehydrogenase, putative [Ricinus communis]
c26347.graph_c0	--	--	Biological Process: regulation of transcription, DNA-templated (GO:0006355);; Biological Process: embryo development (GO:0009790);; Biological Process: seed development (GO:0048316);;	--	Nuclear transcription factor Y subunit A-1 GN=T24H18_10 OS=Arabidopsis thaliana (Mouse-ear cress) PE=2 SV=1	Nuclear factor Y, putative [Theobroma cacao]
c44165.graph_c0	[P]	Inorganic ion transport and metabolism	Cellular Component: mitochondrion (GO:0005739);; Biological Process: sodium ion transport (GO:0006814);; Biological Process: water transport (GO:0006833);; Cellular Component: chloroplast thylakoid (GO:0009534);; Biological Process: response to nematode (GO:0009624);; Biological Process: response to salt stress (GO:0009651);; Cellular Component: chloroplast inner membrane (GO:0009706);; Biologica…	--	Dicarboxylate transporter 1, chloroplastic (Precursor) GN=DIT1 OS=Arabidopsis thaliana (Mouse-ear cress) PE=1 SV=1	Dicarboxylate transporter 1 isoform 1 [Theobroma cacao]
c17621.graph_c0	--	--	Biological Process: defense response (GO:0006952);; Molecular Function: ADP binding (GO:0043531);;	--	Putative disease resistance protein RGA4 GN=RGA4 OS=Solanum bulbocastanum (Wild potato) PE=2 SV=1	PREDICTED: putative disease resistance protein RGA1-like [Vitis vinifera]
c36766.graph_c0	--	--	Cellular Component: endosome (GO:0005768);; Cellular Component: Golgi apparatus (GO:0005794);; Cellular Component: trans-Golgi network (GO:0005802);; Biological Process: Golgi organization (GO:0007030);; Biological Process: protein secretion (GO:0009306);; Biological Process: unidimensional cell growth (GO:0009826);; Cellular Component: integral component of membrane (GO:0016021);;	--	Golgi apparatus membrane protein-like protein ECHIDNA GN=ECH OS=Arabidopsis thaliana (Mouse-ear cress) PE=2 SV=1	PREDICTED: protein ECHIDNA [Vitis vinifera]
c22981.graph_c0	[CHR]	--	Cellular Component: cytosol (GO:0005829);; Biological Process: oxidative photosynthetic carbon pathway (GO:0009854);; Molecular Function: hydroxypyruvate reductase activity (GO:0016618);; Molecular Function: glyoxylate reductase (NADP) activity (GO:0030267);; Molecular Function: glyoxylate reductase activity (GO:0047964);; Molecular Function: NAD binding (GO:0051287);; Biological Process: oxidati…	--	Hydroxyphenylpyruvate reductase GN=HPPR OS=Solenostemon scutellarioides (Coleus) PE=1 SV=2	hypothetical protein PRUPE_ppa008942mg [Prunus persica]
c20406.graph_c0	--	--	Cellular Component: late endosome (GO:0005770);; Cellular Component: vacuolar membrane (GO:0005774);; Cellular Component: Golgi apparatus (GO:0005794);; Cellular Component: plasmodesma (GO:0009506);; Biological Process: response to abscisic acid (GO:0009737);; Molecular Function: high affinity copper ion transmembrane transporter activity (GO:0015089);; Biological Process: intracellular copper io…	K14686|2e-11|sbi:SORBI_01g033790|hypothetical protein	Copper transporter 5.1 GN=OJ1344_B01.31 OS=Oryza sativa subsp. japonica (Rice) PE=2 SV=1	PREDICTED: copper transporter 5.1-like [Setaria italica]
c30704.graph_c0	--	--	Cellular Component: chloroplast stroma (GO:0009570);;	--	--	predicted protein [Hordeum vulgare subsp. vulgare]
c31146.graph_c0	--	--	Molecular Function: metal ion binding (GO:0046872);;	K11968|2e-60|rcu:RCOM_0938350|Protein ariadne-1, putative	Probable E3 ubiquitin-protein ligase ARI1 GN=ARI1 OS=Arabidopsis thaliana (Mouse-ear cress) PE=2 SV=1	Protein ariadne-1, putative [Ricinus communis]
c21421.graph_c0	[G]	Carbohydrate transport and metabolism	Cellular Component: phosphopyruvate hydratase complex (GO:0000015);; Molecular Function: magnesium ion binding (GO:0000287);; Molecular Function: phosphopyruvate hydratase activity (GO:0004634);; Biological Process: glycolysis (GO:0006096);; Cellular Component: chloroplast stroma (GO:0009570);; Biological Process: trichome morphogenesis (GO:0010090);;	K01689|0.0|rcu:RCOM_1618820|enolase, putative (EC:4.2.1.11)	Enolase 1, chloroplastic (Precursor) GN=ENO1 OS=Arabidopsis thaliana (Mouse-ear cress) PE=1 SV=1	JHL10I11.2 [Jatropha curcas]
c37275.graph_c0	[J]	Translation, ribosomal structure and biogenesis	Molecular Function: structural constituent of ribosome (GO:0003735);; Cellular Component: ribosome (GO:0005840);; Biological Process: translation (GO:0006412);; Biological Process: heme biosynthetic process (GO:0006783);; Molecular Function: 5S rRNA binding (GO:0008097);; Molecular Function: zinc ion binding (GO:0008270);; Cellular Component: chloroplast (GO:0009507);; Molecular Function: cobalt …	--	--	PREDICTED: 50S ribosomal protein L25-like [Vitis vinifera]
c35678.graph_c0	[R]	General function prediction only	Cellular Component: cytoplasm (GO:0005737);; Biological Process: DNA recombination (GO:0006310);; Biological Process: lipid transport (GO:0006869);; Biological Process: meiosis (GO:0007126);; Biological Process: response to gamma radiation (GO:0010332);; Molecular Function: transferase activity (GO:0016740);; Biological Process: wybutosine biosynthetic process (GO:0031591);; Biological Process: r…	--	tRNA wybutosine synthesizing protein 2 homolog GN=At4g04670 OS=Arabidopsis thaliana (Mouse-ear cress) PE=2 SV=1	PREDICTED: tRNA wybutosine-synthesizing protein 2/3/4-like [Vitis vinifera]
c22335.graph_c0	--	--	Molecular Function: organic cyclic compound binding (GO:0097159);; Molecular Function: heterocyclic compound binding (GO:1901363);;	--	--	hypothetical protein VITISV_015221 [Vitis vinifera]
c21357.graph_c0	--	--	Molecular Function: 1-phosphatidylinositol binding (GO:0005545);; Cellular Component: nucleus (GO:0005634);; Cellular Component: plasma membrane (GO:0005886);; Molecular Function: oxidoreductase activity (GO:0016491);; Cellular Component: clathrin coat (GO:0030118);; Molecular Function: clathrin binding (GO:0030276);; Biological Process: clathrin coat assembly (GO:0048268);;	--	Putative clathrin assembly protein At2g25430 GN=At2g25430 OS=Arabidopsis thaliana (Mouse-ear cress) PE=1 SV=2	PREDICTED: putative clathrin assembly protein At2g25430-like [Vitis vinifera]
c37762.graph_c0	--	--	--	--	--	Transcription factor jumonji domain-containing protein, putative isoform 1 [Theobroma cacao]
c64173.graph_c0	--	--	Molecular Function: nucleic acid binding (GO:0003676);; Molecular Function: transferase activity, transferring phosphorus-containing groups (GO:0016772);; Biological Process: primary metabolic process (GO:0044238);; Biological Process: cellular macromolecule metabolic process (GO:0044260);;	--	--	hypothetical protein VITISV_012924 [Vitis vinifera]
c30650.graph_c0	[L]	Replication, recombination and repair	Molecular Function: nucleotide binding (GO:0000166);; Biological Process: double-strand break repair via homologous recombination (GO:0000724);; Biological Process: cytokinesis by cell plate formation (GO:0000911);; Molecular Function: nucleoside binding (GO:0001882);; Biological Process: regionalization (GO:0003002);; Molecular Function: DNA binding (GO:0003677);; Molecular Function: DNA-directe…	K02320|7e-80|vvi:100250805|hypothetical protein LOC100250805	DNA polymerase alpha catalytic subunit OS=Oryza sativa subsp. japonica (Rice) PE=2 SV=2	PREDICTED: DNA polymerase alpha catalytic subunit-like [Vitis vinifera]
c9441.graph_c0	--	--	--	--	Putative F-box protein At3g17270 GN=At3g17270 OS=Arabidopsis thaliana (Mouse-ear cress) PE=4 SV=1	PREDICTED: putative F-box protein At1g12855-like isoform 1 [Fragaria vesca subsp. vesca]
c56875.graph_c0	--	--	Molecular Function: binding (GO:0005488);;	--	--	hypothetical protein VITISV_018575 [Vitis vinifera]
c39230.graph_c0	[C]	Energy production and conversion	Molecular Function: phosphoenolpyruvate carboxykinase (ATP) activity (GO:0004612);; Molecular Function: ATP binding (GO:0005524);; Biological Process: gluconeogenesis (GO:0006094);; Molecular Function: kinase activity (GO:0016301);; Biological Process: phosphorylation (GO:0016310);;	K01610|0.0|vvi:100244738|hypothetical protein LOC100244738	Phosphoenolpyruvate carboxykinase [ATP] GN=PCKA OS=Arabidopsis thaliana (Mouse-ear cress) PE=1 SV=1	unnamed protein product [Vitis vinifera]
c15754.graph_c0	--	--	Molecular Function: calmodulin binding (GO:0005516);; Cellular Component: plasma membrane (GO:0005886);; Biological Process: response to stress (GO:0006950);; Biological Process: signal transduction (GO:0007165);; Biological Process: response to abiotic stimulus (GO:0009628);; Biological Process: ethylene biosynthetic process (GO:0009693);; Biological Process: response to endogenous stimulus (GO:…	--	--	hypothetical protein VITISV_017086 [Vitis vinifera]
c15846.graph_c0	--	--	Cellular Component: chloroplast thylakoid (GO:0009534);;	--	--	PREDICTED: uncharacterized protein LOC100264834 [Vitis vinifera]
c44154.graph_c1	[R]	General function prediction only	Molecular Function: receptor activity (GO:0004872);; Cellular Component: mitochondrion (GO:0005739);; Biological Process: response to oxidative stress (GO:0006979);; Biological Process: response to hormone (GO:0009725);; Biological Process: response to sucrose (GO:0009744);; Biological Process: sterol biosynthetic process (GO:0016126);;	K07297|1e-174|vvi:100262144|hypothetical protein LOC100262144	--	Heptahelical transmembrane protein2 [Theobroma cacao]
c40218.graph_c0	--	--	--	--	--	Uncharacterized protein isoform 2 [Theobroma cacao]
c36495.graph_c0	--	--	Molecular Function: iron ion transmembrane transporter activity (GO:0005381);; Biological Process: cellular metal ion homeostasis (GO:0006875);; Cellular Component: chloroplast inner membrane (GO:0009706);; Molecular Function: copper uptake transmembrane transporter activity (GO:0015088);; Biological Process: iron ion transmembrane transport (GO:0034755);; Molecular Function: protein homodimeriza…	--	Protein TIC 21, chloroplastic (Precursor) GN=F27O10.6 OS=Arabidopsis thaliana (Mouse-ear cress) PE=1 SV=1	PREDICTED: protein TIC 21, chloroplastic [Vitis vinifera]
c45130.graph_c0	--	--	--	--	Enhancer of mRNA-decapping protein 4 GN=MDC11.13 OS=Arabidopsis thaliana (Mouse-ear cress) PE=1 SV=1	unnamed protein product [Vitis vinifera]
c1580.graph_c0	--	--	Molecular Function: monooxygenase activity (GO:0004497);; Molecular Function: iron ion binding (GO:0005506);; Molecular Function: electron carrier activity (GO:0009055);; Molecular Function: oxidoreductase activity, acting on paired donors, with incorporation or reduction of molecular oxygen (GO:0016705);; Molecular Function: heme binding (GO:0020037);; Biological Process: oxidation-reduction pro…	--	Flavonoid 3&apos;-monooxygenase GN=F13G24.190 OS=Arabidopsis thaliana (Mouse-ear cress) PE=1 SV=1	cytochrome P450 [Panax ginseng]
c66943.graph_c0	--	--	--	--	--	hypothetical protein PRUPE_ppa022058mg, partial [Prunus persica]
c41853.graph_c0	--	--	Cellular Component: nucleus (GO:0005634);; Cellular Component: vacuolar membrane (GO:0005774);; Cellular Component: plasma membrane (GO:0005886);; Cellular Component: chloroplast (GO:0009507);; Biological Process: proline transport (GO:0015824);;	--	--	PREDICTED: uncharacterized protein LOC100262760 [Vitis vinifera]
c14114.graph_c0	--	--	--	--	Reticulon-like protein B17 GN=RTNLB17 OS=Arabidopsis thaliana (Mouse-ear cress) PE=2 SV=1	PREDICTED: reticulon-like protein B17-like [Vitis vinifera]
c21250.graph_c0	--	--	Molecular Function: transcription cofactor activity (GO:0003712);; Molecular Function: histone acetyltransferase activity (GO:0004402);; Cellular Component: nucleus (GO:0005634);; Cellular Component: cytoplasm (GO:0005737);; Cellular Component: plasma membrane (GO:0005886);; Biological Process: regulation of transcription, DNA-templated (GO:0006355);; Molecular Function: zinc ion binding (GO:0008…	--	BTB/POZ and TAZ domain-containing protein 4 GN=BT4 OS=Arabidopsis thaliana (Mouse-ear cress) PE=1 SV=1	hypothetical protein POPTRDRAFT_413626 [Populus trichocarpa]
c6572.graph_c0	--	--	--	--	Pentatricopeptide repeat-containing protein At5g62370 GN=At5g62370 OS=Arabidopsis thaliana (Mouse-ear cress) PE=2 SV=1	PREDICTED: pentatricopeptide repeat-containing protein At5g62370-like [Vitis vinifera]
c45343.graph_c0	[R]	General function prediction only	Molecular Function: histone acetyltransferase activity (GO:0004402);; Biological Process: mRNA processing (GO:0006397);; Biological Process: cell cycle (GO:0007049);; Biological Process: anatomical structure morphogenesis (GO:0009653);; Biological Process: embryo development ending in seed dormancy (GO:0009793);; Biological Process: regulation of gene expression (GO:0010468);; Biological Process:…	--	Flowering time control protein FY GN=FY OS=Arabidopsis thaliana (Mouse-ear cress) PE=1 SV=1	PREDICTED: flowering time control protein FY-like [Vitis vinifera]
c70705.graph_c0	--	--	--	--	Ethylene-responsive transcription factor ABI4 GN=At2g40220 OS=Arabidopsis thaliana (Mouse-ear cress) PE=1 SV=2	Integrase-type DNA-binding superfamily protein, putative [Theobroma cacao]
c41219.graph_c0	--	--	--	--	Pentatricopeptide repeat-containing protein At5g61990, mitochondrial (Precursor) GN=At5g61990 OS=Arabidopsis thaliana (Mouse-ear cress) PE=2 SV=1	PREDICTED: putative pentatricopeptide repeat-containing protein At1g19290-like [Vitis vinifera]
c36995.graph_c0	[O]	Posttranslational modification, protein turnover, chaperones	Molecular Function: binding (GO:0005488);; Cellular Component: intracellular (GO:0005622);;	K09506|0.0|vvi:100245270|hypothetical protein LOC100245270	Vegetative cell wall protein gp1 (Precursor) GN=GP1 OS=Chlamydomonas reinhardtii (Chlamydomonas smithii) PE=2 SV=1	PREDICTED: dnaJ homolog subfamily C member 21-like [Solanum lycopersicum]
c43324.graph_c0	[R]	General function prediction only	Molecular Function: protein binding (GO:0005515);; Cellular Component: chloroplast (GO:0009507);; Biological Process: chlorophyll catabolic process (GO:0015996);; Molecular Function: pheophytinase activity (GO:0080124);;	--	--	PREDICTED: uncharacterized protein LOC100265442 [Vitis vinifera]
c33628.graph_c0	--	--	--	--	Lysine-rich arabinogalactan protein 19 (Precursor) GN=AGP19 OS=Arabidopsis thaliana (Mouse-ear cress) PE=2 SV=2	hypothetical protein CERSUDRAFT_116496 [Ceriporiopsis subvermispora B]
c46952.graph_c0	--	--	Molecular Function: DNA binding (GO:0003677);; Molecular Function: sequence-specific DNA binding transcription factor activity (GO:0003700);; Cellular Component: nucleus (GO:0005634);; Biological Process: regulation of transcription, DNA-templated (GO:0006355);; Biological Process: ethylene-activated signaling pathway (GO:0009873);;	--	Ethylene-responsive transcription factor 12 GN=F3M18.21 OS=Arabidopsis thaliana (Mouse-ear cress) PE=2 SV=1	PREDICTED: ethylene-responsive transcription factor 12-like [Vitis vinifera]
c60292.graph_c0	--	--	--	--	--	predicted protein [Populus trichocarpa]
c47227.graph_c0	--	--	--	K10579|9e-09|rcu:RCOM_0553170|ubiquitin-conjugating enzyme m, putative (EC:6.3.2.19)	NEDD8-conjugating enzyme Ubc12 GN=RCE1 OS=Arabidopsis thaliana (Mouse-ear cress) PE=1 SV=1	ubiquitin-conjugating enzyme E2 [Cicer arietinum]
c76011.graph_c0	--	--	Molecular Function: catalytic activity (GO:0003824);; Molecular Function: binding (GO:0005488);; Biological Process: metabolic process (GO:0008152);;	--	--	hypothetical protein VITISV_041213 [Vitis vinifera]
c43101.graph_c0	[R]	General function prediction only	Biological Process: metabolic process (GO:0008152);; Molecular Function: polyneuridine-aldehyde esterase activity (GO:0050529);;	--	Putative methylesterase 11, chloroplastic (Precursor) GN=At1gXXXXX OS=Arabidopsis thaliana (Mouse-ear cress) PE=2 SV=1	PREDICTED: probable esterase At1g33990-like [Vitis vinifera]
c33508.graph_c0	--	--	Biological Process: transcription, DNA-templated (GO:0006351);; Biological Process: response to auxin (GO:0009733);; Biological Process: regulation of gene expression (GO:0010468);; Cellular Component: intracellular membrane-bounded organelle (GO:0043231);; Biological Process: regulation of primary metabolic process (GO:0080090);; Biological Process: regulation of cellular macromolecule biosynthe…	--	Auxin-induced protein 22D GN=AUX22D OS=Vigna radiata var. radiata (Mung bean) PE=2 SV=1	AUX/IAA transcriptional regulator family protein [Theobroma cacao]
c43993.graph_c0	--	--	Molecular Function: sequence-specific DNA binding transcription factor activity (GO:0003700);; Cellular Component: nucleus (GO:0005634);; Biological Process: regulation of transcription, DNA-templated (GO:0006355);; Biological Process: response to water deprivation (GO:0009414);; Cellular Component: chloroplast (GO:0009507);; Biological Process: response to abscisic acid (GO:0009737);; Biological…	--	--	hypothetical protein VITISV_036369 [Vitis vinifera]
c20338.graph_c0	--	--	Cellular Component: extracellular region (GO:0005576);; Biological Process: proteolysis (GO:0006508);; Molecular Function: metallopeptidase activity (GO:0008237);; Biological Process: response to wounding (GO:0009611);; Biological Process: response to fungus (GO:0009620);; Biological Process: jasmonic acid biosynthetic process (GO:0009695);; Biological Process: response to jasmonic acid (GO:00097…	K14664|8e-26|vvi:100264396|hypothetical protein LOC100264396	IAA-amino acid hydrolase ILR1-like 6 (Precursor) GN=T18F15.9 OS=Arabidopsis thaliana (Mouse-ear cress) PE=2 SV=2	unnamed protein product [Vitis vinifera]
c26866.graph_c0	--	--	--	--	--	hypothetical protein AN8825.2 [Aspergillus nidulans FGSC A4]
c39366.graph_c0	--	--	Cellular Component: chloroplast stroma (GO:0009570);;	--	--	PREDICTED: uncharacterized protein LOC100256346 [Vitis vinifera]
c38574.graph_c0	[C]	Energy production and conversion	Cellular Component: mitochondrial inner membrane (GO:0005743);; Molecular Function: NADH dehydrogenase (ubiquinone) activity (GO:0008137);; Cellular Component: integral component of membrane (GO:0016021);; Biological Process: ATP synthesis coupled electron transport (GO:0042773);; Cellular Component: respiratory chain (GO:0070469);;	--	NADH-ubiquinone oxidoreductase chain 2 GN=ND2 OS=Oenothera berteriana (Bertero&apos;s evening primrose) PE=2 SV=2	hypothetical protein BevumaM_p022 [Beta vulgaris subsp. maritima]
c43398.graph_c2	[O]	Posttranslational modification, protein turnover, chaperones	Cellular Component: plasma membrane (GO:0005886);; Cellular Component: chloroplast (GO:0009507);; Biological Process: response to ethylene (GO:0009723);; Molecular Function: glutaminyl-peptide cyclotransferase activity (GO:0016603);; Biological Process: peptidyl-pyroglutamic acid biosynthetic process, using glutaminyl-peptide cyclotransferase (GO:0017186);; Biological Process: negative regulation…	--	Glutaminyl-peptide cyclotransferase GN=L73G19.100 OS=Arabidopsis thaliana (Mouse-ear cress) PE=1 SV=1	hypothetical protein PRUPE_ppa008785mg [Prunus persica]
c43811.graph_c0	--	--	Cellular Component: mitochondrion (GO:0005739);;	K12349|6e-67|vvi:100248971|hypothetical protein LOC100248971	Neutral ceramidase (Precursor) OS=Oryza sativa subsp. japonica (Rice) PE=1 SV=1	unnamed protein product [Vitis vinifera]
c66434.graph_c0	[R]	General function prediction only	Biological Process: maltose metabolic process (GO:0000023);; Molecular Function: ATP binding (GO:0005524);; Biological Process: ATP catabolic process (GO:0006200);; Molecular Function: xenobiotic-transporting ATPase activity (GO:0008559);; Cellular Component: chloroplast (GO:0009507);; Cellular Component: integral component of membrane (GO:0016021);; Biological Process: starch biosynthetic proces…	--	ABC transporter D family member 2, chloroplastic (Precursor) GN=F20D21.17 OS=Arabidopsis thaliana (Mouse-ear cress) PE=1 SV=1	PREDICTED: ABC transporter D family member 2, chloroplastic-like [Cicer arietinum]
c35779.graph_c0	[MG]	--	Biological Process: cellular metabolic process (GO:0044237);; Molecular Function: dihydrokaempferol 4-reductase activity (GO:0045552);; Molecular Function: coenzyme binding (GO:0050662);; Biological Process: oxidation-reduction process (GO:0055114);;	--	Tetraketide alpha-pyrone reductase 1 GN=F23E12.20 OS=Arabidopsis thaliana (Mouse-ear cress) PE=2 SV=1	cinnamyl alcohol dehydrogenase [Camellia sinensis]
c62863.graph_c0	--	--	Cellular Component: endoplasmic reticulum (GO:0005783);; Biological Process: pollen development (GO:0009555);; Molecular Function: auxin:hydrogen symporter activity (GO:0009672);; Biological Process: auxin-activated signaling pathway (GO:0009734);; Biological Process: auxin polar transport (GO:0009926);; Biological Process: auxin homeostasis (GO:0010252);; Biological Process: proton transport (GO…	K13947|6e-46|vvi:100244520|hypothetical protein LOC100244520	Putative auxin efflux carrier component 8 GN=MQK4.28 OS=Arabidopsis thaliana (Mouse-ear cress) PE=3 SV=2	PREDICTED: putative auxin efflux carrier component 8 [Vitis vinifera]
c48944.graph_c0	[S]	Function unknown	Cellular Component: chloroplast envelope (GO:0009941);; Biological Process: carotenoid biosynthetic process (GO:0016117);; Biological Process: carotene biosynthetic process (GO:0016120);; Molecular Function: carotene 7,8-desaturase activity (GO:0016719);; Molecular Function: 9,9'-dicis-carotene:quinone oxidoreductase activity (GO:0052886);; Molecular Function: 7,9,9'-tricis-neurosporene:quinone o…	K00514|1e-28|vvi:100245154|hypothetical protein LOC100245154	Zeta-carotene desaturase, chloroplastic/chromoplastic (Precursor) GN=T9J14.18 OS=Arabidopsis thaliana (Mouse-ear cress) PE=1 SV=3	PREDICTED: zeta-carotene desaturase, chloroplastic/chromoplastic-like isoform X1 [Cicer arietinum]
c39981.graph_c0	[G]	Carbohydrate transport and metabolism	Biological Process: carbohydrate metabolic process (GO:0005975);; Molecular Function: beta-glucosidase activity (GO:0008422);; Biological Process: lignin biosynthetic process (GO:0009809);;	K05350|5e-93|vvi:100243556|hypothetical protein LOC100243556	Beta-glucosidase 45 (Precursor) GN=BGLU45 OS=Arabidopsis thaliana (Mouse-ear cress) PE=1 SV=1	hypothetical protein PRUPE_ppa004523mg [Prunus persica]
c14370.graph_c0	[R]	General function prediction only	Biological Process: metabolic process (GO:0008152);; Molecular Function: hydrolase activity (GO:0016787);;	--	--	unnamed protein product [Vitis vinifera]
c31568.graph_c0	--	--	--	--	Probable WRKY transcription factor 53 GN=WRKY53 OS=Arabidopsis thaliana (Mouse-ear cress) PE=1 SV=1	predicted protein [Populus trichocarpa]
c56227.graph_c0	--	--	--	--	--	hypothetical protein VITISV_001216 [Vitis vinifera]
c40346.graph_c0	--	--	Molecular Function: binding (GO:0005488);;	--	--	hypothetical protein VITISV_040070 [Vitis vinifera]
c39792.graph_c0	[R]	General function prediction only	Cellular Component: nucleus (GO:0005634);; Cellular Component: mitochondrion (GO:0005739);;	--	Histone-lysine N-methyltransferase ATXR4 (Precursor) GN=F15M7.15 OS=Arabidopsis thaliana (Mouse-ear cress) PE=2 SV=2	hypothetical protein PRUPE_ppa024294mg, partial [Prunus persica]
c54705.graph_c0	--	--	--	--	Ribonucleoside-diphosphate reductase small chain OS=Nicotiana tabacum (Common tobacco) PE=2 SV=1	--
c26979.graph_c0	--	--	Cellular Component: nucleus (GO:0005634);; Cellular Component: cytoplasm (GO:0005737);; Biological Process: response to salt stress (GO:0009651);;	--	--	PREDICTED: interferon-related developmental regulator 1 [Vitis vinifera]
c45060.graph_c0	[L]	Replication, recombination and repair	--	--	Pentatricopeptide repeat-containing protein At1g09900 GN=At1g09900 OS=Arabidopsis thaliana (Mouse-ear cress) PE=2 SV=1	hypothetical protein VITISV_026425 [Vitis vinifera]
c76556.graph_c0	--	--	Cellular Component: chloroplast (GO:0009507);;	--	Pentatricopeptide repeat-containing protein At2g42920, chloroplastic (Precursor) GN=PCMP-E75 OS=Arabidopsis thaliana (Mouse-ear cress) PE=2 SV=1	predicted protein [Populus trichocarpa]
c41979.graph_c0	[O]	Posttranslational modification, protein turnover, chaperones	Biological Process: protein peptidyl-prolyl isomerization (GO:0000413);; Molecular Function: peptidyl-prolyl cis-trans isomerase activity (GO:0003755);; Cellular Component: multivesicular body (GO:0005771);; Cellular Component: endoplasmic reticulum (GO:0005783);; Cellular Component: Golgi stack (GO:0005795);; Cellular Component: cytosol (GO:0005829);; Biological Process: protein folding (GO:0006…	--	Peptidyl-prolyl cis-trans isomerase CYP19-4 (Precursor) GN=F23F1.12 OS=Arabidopsis thaliana (Mouse-ear cress) PE=1 SV=2	cyclophilin [Camellia oleifera]
c45781.graph_c0	--	--	Cellular Component: vacuole (GO:0005773);; Biological Process: Golgi organization (GO:0007030);; Biological Process: protein transport (GO:0015031);; Cellular Component: membrane (GO:0016020);;	--	--	PREDICTED: conserved oligomeric Golgi complex subunit 2 [Vitis vinifera]
c46780.graph_c0	--	--	--	--	Formin-like protein 20 GN=MBK20.20/MBK20.21 OS=Arabidopsis thaliana (Mouse-ear cress) PE=2 SV=3	unnamed protein product [Vitis vinifera]
c42511.graph_c0	--	--	Molecular Function: binding (GO:0005488);; Cellular Component: nucleus (GO:0005634);; Biological Process: negative regulation of seed germination (GO:0010187);;	--	Zinc finger CCCH domain-containing protein 2 GN=At1g03790 OS=Arabidopsis thaliana (Mouse-ear cress) PE=2 SV=1	PREDICTED: zinc finger CCCH domain-containing protein 2-like [Solanum lycopersicum]
c37693.graph_c0	--	--	Cellular Component: nucleus (GO:0005634);; Cellular Component: cytoplasm (GO:0005737);;	--	--	hypothetical protein RCOM_0530890 [Ricinus communis]
c12702.graph_c0	--	--	--	--	--	hypothetical protein PRUPE_ppa023472mg, partial [Prunus persica]
c41618.graph_c0	--	--	--	--	Uncharacterized protein At2g39910 GN=At2g39910 OS=Arabidopsis thaliana (Mouse-ear cress) PE=2 SV=2	PREDICTED: uncharacterized protein At2g39910 [Vitis vinifera]
c22634.graph_c0	--	--	Molecular Function: nucleic acid binding (GO:0003676);; Molecular Function: helicase activity (GO:0004386);; Biological Process: biosynthetic process (GO:0009058);; Molecular Function: anion binding (GO:0043168);;	--	--	hypothetical protein VITISV_000143 [Vitis vinifera]
c36884.graph_c0	[R]	General function prediction only	Biological Process: double-strand break repair via homologous recombination (GO:0000724);; Cellular Component: cell wall (GO:0005618);; Biological Process: sister chromatid cohesion (GO:0007062);; Biological Process: synapsis (GO:0007129);; Biological Process: reciprocal meiotic recombination (GO:0007131);; Biological Process: male meiosis (GO:0007140);; Biological Process: response to gamma radi…	K06694|3e-73|vvi:100257739|similar to ankyrin repeat family protein	Ankyrin repeat-containing protein At3g12360 GN=At3g12360 OS=Arabidopsis thaliana (Mouse-ear cress) PE=2 SV=1	26S proteasome non-ATPase regulatory subunit 10 [Triticum urartu]
c35505.graph_c0	[H]	Coenzyme transport and metabolism	Molecular Function: NAD+ synthase (glutamine-hydrolyzing) activity (GO:0003952);; Molecular Function: ATP binding (GO:0005524);; Cellular Component: cytosol (GO:0005829);; Biological Process: NAD biosynthetic process (GO:0009435);; Molecular Function: hydrolase activity, acting on carbon-nitrogen (but not peptide) bonds (GO:0016810);; Biological Process: response to cadmium ion (GO:0046686);;	K01950|0.0|pop:POPTR_757664|NAD+ synthase (glutamine-hydrolysing) (EC:6.3.5.1)	--	Carbon-nitrogen hydrolase family protein isoform 1 [Theobroma cacao]
c5937.graph_c0	--	--	--	--	--	Uncharacterized protein TCM_003861 [Theobroma cacao]
c72648.graph_c0	--	--	--	--	--	unnamed protein product [Vitis vinifera]
c40362.graph_c0	--	--	Cellular Component: plasma membrane (GO:0005886);; Cellular Component: integral component of membrane (GO:0016021);;	--	--	gd2b, putative [Ricinus communis]
c32637.graph_c0	--	--	Molecular Function: sequence-specific DNA binding transcription factor activity (GO:0003700);; Biological Process: regulation of transcription, DNA-templated (GO:0006355);; Biological Process: secondary shoot formation (GO:0010223);;	--	Scarecrow-like protein 18 GN=F20N2.1 OS=Arabidopsis thaliana (Mouse-ear cress) PE=2 SV=1	lateral suppressor protein [Nicotiana tabacum]
c33487.graph_c0	[R]	General function prediction only	Cellular Component: nucleus (GO:0005634);; Cellular Component: plasma membrane (GO:0005886);;	--	--	Tetratricopeptide repeat (TPR)-like superfamily protein [Theobroma cacao]
c30441.graph_c0	--	--	--	--	--	PREDICTED: uncharacterized protein LOC100262774 [Vitis vinifera]
c58721.graph_c0	[CR]	--	Biological Process: sulfur amino acid metabolic process (GO:0000096);; Molecular Function: nucleotide binding (GO:0000166);; Molecular Function: NADPH:quinone reductase activity (GO:0003960);; Biological Process: glycine catabolic process (GO:0006546);; Biological Process: unsaturated fatty acid biosynthetic process (GO:0006636);; Biological Process: oxidoreduction coenzyme metabolic process (GO:…	--	Quinone oxidoreductase-like protein At1g23740, chloroplastic (Precursor) GN=At1g23740 OS=Arabidopsis thaliana (Mouse-ear cress) PE=1 SV=2	quinone oxidoreductase-like protein [Helianthus annuus]
c18594.graph_c0	[R]	General function prediction only	Molecular Function: alditol:NADP+ 1-oxidoreductase activity (GO:0004032);; Biological Process: oxidation-reduction process (GO:0055114);;	--	Aldo-keto reductase family 4 member C10 GN=AKR4C10 OS=Arabidopsis thaliana (Mouse-ear cress) PE=1 SV=1	hypothetical protein PRUPE_ppa007664mg [Prunus persica]
c44857.graph_c0	[LKJ]	--	Molecular Function: nucleic acid binding (GO:0003676);; Molecular Function: ATP-dependent RNA helicase activity (GO:0004004);; Molecular Function: ATP binding (GO:0005524);; Cellular Component: mitochondrion (GO:0005739);; Biological Process: pollen development (GO:0009555);; Biological Process: megagametogenesis (GO:0009561);; Biological Process: RNA metabolic process (GO:0016070);;	--	--	ATP-dependent RNA and DNA helicase, putative isoform 1 [Theobroma cacao]
c49294.graph_c0	--	--	--	--	--	PREDICTED: uncharacterized protein LOC100262774 [Vitis vinifera]
c68910.graph_c0	--	--	Cellular Component: nucleus (GO:0005634);; Molecular Function: jasmonate O-methyltransferase activity (GO:0030795);; Biological Process: methylation (GO:0032259);;	--	Salicylate O-methyltransferase GN=SAMT OS=Clarkia breweri (Fairy fans) PE=1 SV=1	hypothetical protein PRUPE_ppa007637mg [Prunus persica]
c52940.graph_c0	--	--	Molecular Function: protein serine/threonine kinase activity (GO:0004674);; Molecular Function: ATP binding (GO:0005524);; Biological Process: protein phosphorylation (GO:0006468);; Biological Process: defense response (GO:0006952);; Biological Process: immune response (GO:0006955);; Cellular Component: integral component of membrane (GO:0016021);; Molecular Function: oxidoreductase activity (GO:…	--	Probable LRR receptor-like serine/threonine-protein kinase At3g47570 (Precursor) GN=At3g47570 OS=Arabidopsis thaliana (Mouse-ear cress) PE=1 SV=1	unnamed protein product [Vitis vinifera]
c48402.graph_c0	[M]	Cell wall/membrane/envelope biogenesis	Cellular Component: cell wall (GO:0005618);; Biological Process: sucrose metabolic process (GO:0005985);; Biological Process: biosynthetic process (GO:0009058);; Molecular Function: sucrose synthase activity (GO:0016157);; Biological Process: callose deposition in phloem sieve plate (GO:0080165);;	K00695|0.0|rcu:RCOM_0577320|sucrose synthase, putative (EC:2.4.1.13)	Sucrose synthase 6 GN=SUS6 OS=Arabidopsis thaliana (Mouse-ear cress) PE=1 SV=1	unnamed protein product [Vitis vinifera]
c20567.graph_c0	--	--	Molecular Function: peroxidase activity (GO:0004601);; Cellular Component: cytosol (GO:0005829);; Biological Process: response to oxidative stress (GO:0006979);; Biological Process: determination of bilateral symmetry (GO:0009855);; Biological Process: polarity specification of adaxial/abaxial axis (GO:0009944);; Biological Process: meristem initiation (GO:0010014);; Biological Process: regulatio…	K00430|4e-19|vvi:100242338|hypothetical protein LOC100242338	Peroxidase 17 (Precursor) GN=F14M13.18 OS=Arabidopsis thaliana (Mouse-ear cress) PE=2 SV=1	PREDICTED: peroxidase 17-like [Fragaria vesca subsp. vesca]
c35461.graph_c0	--	--	Molecular Function: DNA binding (GO:0003677);; Molecular Function: ATP binding (GO:0005524);; Cellular Component: cytoplasm (GO:0005737);; Biological Process: protein phosphorylation (GO:0006468);; Molecular Function: RNA polymerase II carboxy-terminal domain kinase activity (GO:0008353);;	--	--	hypothetical protein PRUPE_ppa018533mg [Prunus persica]
c44653.graph_c0	--	--	Cellular Component: Golgi apparatus (GO:0005794);; Cellular Component: membrane (GO:0016020);;	--	--	PREDICTED: uncharacterized protein LOC101300481 [Fragaria vesca subsp. vesca]
c53413.graph_c0	--	--	Molecular Function: nucleic acid binding (GO:0003676);; Biological Process: cellular aromatic compound metabolic process (GO:0006725);; Molecular Function: transferase activity, transferring phosphorus-containing groups (GO:0016772);; Biological Process: cellular nitrogen compound metabolic process (GO:0034641);; Biological Process: primary metabolic process (GO:0044238);; Biological Process: cel…	--	--	hypothetical protein VITISV_026939 [Vitis vinifera]
c42020.graph_c0	[R]	General function prediction only	Molecular Function: auxin:hydrogen symporter activity (GO:0009672);; Biological Process: auxin polar transport (GO:0009926);; Biological Process: proton transport (GO:0015992);; Cellular Component: integral component of membrane (GO:0016021);; Biological Process: transmembrane transport (GO:0055085);;	--	--	auxin:hydrogen symporter, putative [Ricinus communis]
c74851.graph_c0	[J]	Translation, ribosomal structure and biogenesis	Molecular Function: structural constituent of ribosome (GO:0003735);; Cellular Component: nucleolus (GO:0005730);; Cellular Component: vacuole (GO:0005773);; Cellular Component: plasma membrane (GO:0005886);; Biological Process: translation (GO:0006412);; Molecular Function: 5S rRNA binding (GO:0008097);; Biological Process: cell proliferation (GO:0008283);; Cellular Component: chloroplast (GO:00…	K02932|2e-53|pop:POPTR_732569|hypothetical protein	60S ribosomal protein L5 GN=RPL5 OS=Cucumis sativus (Cucumber) PE=2 SV=1	PREDICTED: 60S ribosomal protein L5-like [Fragaria vesca subsp. vesca]
c27738.graph_c0	--	--	--	--	--	hypothetical protein VOLCADRAFT_95895 [Volvox carteri f. nagariensis]
c43406.graph_c1	--	--	--	--	--	PREDICTED: uncharacterized protein LOC100253658 [Vitis vinifera]
c42820.graph_c0	--	--	Molecular Function: nucleic acid binding (GO:0003676);; Biological Process: DNA metabolic process (GO:0006259);;	--	Endonuclease OS=Nicotiana tabacum (Common tobacco) PE=2 SV=1	pol polyprotein [Citrus x paradisi]
c32962.graph_c0	--	--	--	--	--	Uncharacterized protein TCM_001093 [Theobroma cacao]
c69560.graph_c0	--	--	--	--	--	PREDICTED: ankyrin repeat-containing protein At5g02620-like [Fragaria vesca subsp. vesca]
c69183.graph_c0	[R]	General function prediction only	Cellular Component: integral component of peroxisomal membrane (GO:0005779);; Biological Process: peroxisome fission (GO:0016559);; Biological Process: mycelium development (GO:0043581);;	--	Guanine nucleotide-binding protein subunit beta-like protein OS=Nicotiana plumbaginifolia (Leadwort-leaved tobacco) PE=1 SV=1	guanine nucleotide-binding protein subunit beta-2-like 1 [Rhizopus delemar RA 99-880]
c59551.graph_c0	--	--	Biological Process: DNA replication (GO:0006260);;	--	--	hypothetical protein PRUPE_ppa003300mg [Prunus persica]
c26909.graph_c0	--	--	--	--	--	hypothetical protein MtrDRAFT_AC155880g21v2 [Medicago truncatula]
c76667.graph_c0	--	--	Molecular Function: binding (GO:0005488);; Cellular Component: mitochondrion (GO:0005739);;	--	Uncharacterized mitochondrial protein AtMg00810 GN=AtMg00810 OS=Arabidopsis thaliana (Mouse-ear cress) PE=4 SV=1	T4.5 [Malus x robusta]
c36403.graph_c0	--	--	--	--	--	hypothetical protein PRUPE_ppa013429mg [Prunus persica]
c19799.graph_c0	--	--	--	--	--	PREDICTED: microtubule-associated protein 70-2 [Vitis vinifera]
c1822.graph_c0	--	--	Molecular Function: metal ion binding (GO:0046872);;	--	--	JHL07K02.14 [Jatropha curcas]
c37050.graph_c1	--	--	Biological Process: response to molecule of fungal origin (GO:0002238);; Molecular Function: phosphorylase kinase activity (GO:0004689);; Molecular Function: ATP binding (GO:0005524);; Biological Process: protein phosphorylation (GO:0006468);; Biological Process: response to stress (GO:0006950);;	--	Receptor-like cytosolic serine/threonine-protein kinase RBK2 GN=RBK2 OS=Arabidopsis thaliana (Mouse-ear cress) PE=1 SV=1	predicted protein [Populus trichocarpa]
c14452.graph_c0	--	--	Cellular Component: nucleus (GO:0005634);; Biological Process: tissue development (GO:0009888);; Biological Process: cell differentiation (GO:0030154);;	--	--	Uncharacterized protein TCM_022485 [Theobroma cacao]
c66447.graph_c0	--	--	--	--	--	hypothetical protein VITISV_011182 [Vitis vinifera]
c40611.graph_c0	[C]	Energy production and conversion	Molecular Function: retinal dehydrogenase activity (GO:0001758);; Molecular Function: 3-chloroallyl aldehyde dehydrogenase activity (GO:0004028);; Molecular Function: aldehyde dehydrogenase (NAD) activity (GO:0004029);; Molecular Function: ATP binding (GO:0005524);; Cellular Component: mitochondrion (GO:0005739);; Biological Process: vegetative to reproductive phase transition of meristem (GO:001…	K00128|1e-148|rcu:RCOM_0527300|aldehyde dehydrogenase, putative (EC:1.2.1.36)	Aldehyde dehydrogenase family 2 member B4, mitochondrial (Precursor) GN=T17F15.130 OS=Arabidopsis thaliana (Mouse-ear cress) PE=2 SV=1	aldehyde dehydrogenase, putative [Ricinus communis]
c42460.graph_c0	[J]	Translation, ribosomal structure and biogenesis	Molecular Function: nucleotide binding (GO:0000166);; Biological Process: karyogamy (GO:0000741);; Biological Process: RNA methylation (GO:0001510);; Molecular Function: RNA binding (GO:0003723);; Cellular Component: nucleus (GO:0005634);; Biological Process: RNA processing (GO:0006396);; Biological Process: protein import into nucleus (GO:0006606);; Molecular Function: RNA methyltransferase acti…	--	Zinc finger CCCH domain-containing protein 24 GN=At2g28450 OS=Arabidopsis thaliana (Mouse-ear cress) PE=2 SV=1	PREDICTED: zinc finger CCCH domain-containing protein 24-like [Vitis vinifera]
c15597.graph_c0	--	--	--	--	--	PREDICTED: LRR receptor-like serine/threonine-protein kinase GSO2-like [Vitis vinifera]
c46174.graph_c0	[K]	Transcription	Cellular Component: nucleus (GO:0005634);; Biological Process: negative regulation of transcription, DNA-templated (GO:0045892);;	K12580|0.0|rcu:RCOM_1121820|hypothetical protein	Probable NOT transcription complex subunit VIP2 (Fragment) GN=VIP2 OS=Nicotiana benthamiana PE=1 SV=1	unnamed protein product [Vitis vinifera]
c40738.graph_c0	--	--	Cellular Component: endosome (GO:0005768);; Cellular Component: Golgi apparatus (GO:0005794);; Cellular Component: trans-Golgi network (GO:0005802);; Cellular Component: plasma membrane (GO:0005886);; Molecular Function: methyltransferase activity (GO:0008168);; Biological Process: methylation (GO:0032259);;	--	Pollen-specific leucine-rich repeat extensin-like protein 1 (Precursor) GN=PEX1 OS=Arabidopsis thaliana (Mouse-ear cress) PE=2 SV=1	PREDICTED: uncharacterized protein LOC101264173 [Solanum lycopersicum]
c39661.graph_c0	[O]	Posttranslational modification, protein turnover, chaperones	Cellular Component: cell wall (GO:0005618);; Cellular Component: mitochondrial respiratory chain complex I (GO:0005747);; Cellular Component: vacuolar membrane (GO:0005774);; Cellular Component: plasma membrane (GO:0005886);; Biological Process: response to stress (GO:0006950);; Cellular Component: chloroplast (GO:0009507);;	--	Prohibitin-1, mitochondrial GN=PHB1 OS=Arabidopsis thaliana (Mouse-ear cress) PE=1 SV=1	unnamed protein product [Vitis vinifera]
c59263.graph_c0	--	--	Cellular Component: nucleus (GO:0005634);; Molecular Function: abscisic acid glucosyltransferase activity (GO:0010294);; Molecular Function: indole-3-acetate beta-glucosyltransferase activity (GO:0047215);; Molecular Function: quercetin 7-O-glucosyltransferase activity (GO:0080044);;	K13692|1e-29|vvi:100252177|hypothetical protein LOC100252177	UDP-glycosyltransferase 84B1 GN=UGT84B1 OS=Arabidopsis thaliana (Mouse-ear cress) PE=2 SV=1	PREDICTED: UDP-glycosyltransferase 84B2-like [Cicer arietinum]
c33451.graph_c0	--	--	Cellular Component: endoplasmic reticulum (GO:0005783);; Cellular Component: Golgi apparatus (GO:0005794);; Biological Process: vesicle-mediated transport (GO:0016192);; Biological Process: macromolecule localization (GO:0033036);; Biological Process: single-organism transport (GO:0044765);; Biological Process: intracellular transport (GO:0046907);; Biological Process: organic substance transport…	--	PRA1 family protein E GN=F22O13.26 OS=Arabidopsis thaliana (Mouse-ear cress) PE=1 SV=1	hypothetical protein PRUPE_ppa011712mg [Prunus persica]
c37715.graph_c0	[N]	Cell motility	Biological Process: microtubule cytoskeleton organization (GO:0000226);; Cellular Component: ESCRT III complex (GO:0000815);; Biological Process: cytokinesis by cell plate formation (GO:0000911);; Molecular Function: protein binding (GO:0005515);; Cellular Component: nucleus (GO:0005634);; Biological Process: DNA replication (GO:0006260);; Biological Process: DNA methylation (GO:0006306);; Biolog…	--	Vacuolar protein sorting-associated protein 2 homolog 2 GN=MFC16.25 OS=Arabidopsis thaliana (Mouse-ear cress) PE=1 SV=2	PREDICTED: vacuolar protein sorting-associated protein 2 homolog 2-like [Vitis vinifera]
c12375.graph_c0	--	--	--	--	--	hypothetical protein VITISV_001983 [Vitis vinifera]
c58414.graph_c0	--	--	Cellular Component: nucleus (GO:0005634);; Biological Process: DNA replication initiation (GO:0006270);;	K10736|8e-68|vvi:100250259|hypothetical protein LOC100250259	--	hypothetical protein VITISV_026638 [Vitis vinifera]
c19864.graph_c1	--	--	Cellular Component: plant-type vacuole (GO:0000325);; Cellular Component: vacuolar membrane (GO:0005774);; Cellular Component: integral component of membrane (GO:0016021);; Biological Process: transmembrane transport (GO:0055085);;	--	SPX domain-containing membrane protein At4g22990 GN=At4g22990 OS=Arabidopsis thaliana (Mouse-ear cress) PE=2 SV=2	PREDICTED: SPX domain-containing membrane protein At4g22990-like [Solanum lycopersicum]
c27385.graph_c0	--	--	--	--	--	PREDICTED: uncharacterized protein LOC100266667 [Vitis vinifera]
c35017.graph_c0	--	--	Cellular Component: chloroplast thylakoid membrane (GO:0009535);;	--	Protein TIC 20-v, chloroplastic (Precursor) GN=TIC20-V OS=Arabidopsis thaliana (Mouse-ear cress) PE=2 SV=1	hypothetical protein PRUPE_ppa010462mg [Prunus persica]
c31702.graph_c0	--	--	Molecular Function: nucleic acid binding (GO:0003676);; Molecular Function: catalytic activity (GO:0003824);; Biological Process: DNA metabolic process (GO:0006259);;	--	--	Polyprotein, putative [Solanum demissum]
c60528.graph_c0	--	--	Biological Process: organelle organization (GO:0006996);; Biological Process: gene silencing (GO:0016458);; Biological Process: primary metabolic process (GO:0044238);; Biological Process: cellular macromolecule metabolic process (GO:0044260);;	--	Leucine-rich repeat extensin-like protein 3 (Precursor) GN=LRX3 OS=Arabidopsis thaliana (Mouse-ear cress) PE=1 SV=1	hydroxyproline-rich glycoprotein family protein [Arabidopsis thaliana]
c38175.graph_c0	--	--	--	K00962|3e-20|vvi:100265692|hypothetical protein LOC100265692	--	PREDICTED: polyribonucleotide nucleotidyltransferase [Vitis vinifera]
c1212.graph_c1	--	--	Molecular Function: transferase activity, transferring phosphorus-containing groups (GO:0016772);;	--	--	reverse transcriptase [Fagus sylvatica]
c33881.graph_c1	--	--	Biological Process: MAPK cascade (GO:0000165);; Molecular Function: nucleotide binding (GO:0000166);; Molecular Function: protein serine/threonine kinase activity (GO:0004674);; Biological Process: protein phosphorylation (GO:0006468);;	--	--	lectin-domain receptor-like kinase [Nicotiana attenuata]
c67596.graph_c0	--	--	Cellular Component: plastid (GO:0009536);;	--	Pentatricopeptide repeat-containing protein At4g16835, mitochondrial (Precursor) GN=FCAALL.441 OS=Arabidopsis thaliana (Mouse-ear cress) PE=2 SV=3	PREDICTED: pentatricopeptide repeat-containing protein At2g33680-like [Vitis vinifera]
c18738.graph_c0	--	--	Molecular Function: DNA binding (GO:0003677);; Molecular Function: sequence-specific DNA binding transcription factor activity (GO:0003700);; Cellular Component: nucleus (GO:0005634);; Biological Process: regulation of transcription, DNA-templated (GO:0006355);; Biological Process: response to cold (GO:0009409);; Biological Process: response to water deprivation (GO:0009414);; Biological Process:…	--	Ethylene-responsive transcription factor ERF023 GN=ERF023 OS=Arabidopsis thaliana (Mouse-ear cress) PE=2 SV=1	PREDICTED: ethylene-responsive transcription factor ERF023 [Vitis vinifera]
c53692.graph_c0	--	--	--	--	--	non-ltr retroelement reverse transcriptase [Rosa rugosa]
c42212.graph_c0	--	--	Cellular Component: nucleus (GO:0005634);; Cellular Component: chloroplast (GO:0009507);; Biological Process: response to biotic stimulus (GO:0009607);; Biological Process: type I hypersensitivity (GO:0016068);;	--	Kirola OS=Actinidia deliciosa (Kiwi) PE=1 SV=1	PREDICTED: MLP-like protein 28-like, partial [Solanum lycopersicum]
c19473.graph_c0	--	--	--	--	--	PREDICTED: uncharacterized protein LOC100261576 [Vitis vinifera]
c46432.graph_c0	--	--	Molecular Function: binding (GO:0005488);;	--	Endonuclease OS=Nicotiana tabacum (Common tobacco) PE=2 SV=1	putative gag-pol polyprotein [Fragaria x ananassa]
c41843.graph_c0	--	--	Cellular Component: mitochondrion (GO:0005739);; Cellular Component: plastid (GO:0009536);;	--	--	PREDICTED: altered inheritance rate of mitochondria protein 25-like [Vitis vinifera]
c37244.graph_c3	[Q]	Secondary metabolites biosynthesis, transport and catabolism	Molecular Function: copper ion binding (GO:0005507);; Biological Process: lignin catabolic process (GO:0046274);; Cellular Component: apoplast (GO:0048046);; Molecular Function: hydroquinone:oxygen oxidoreductase activity (GO:0052716);; Biological Process: oxidation-reduction process (GO:0055114);;	--	Putative laccase-16 GN=LAC16 OS=Oryza sativa subsp. japonica (Rice) PE=5 SV=1	hypothetical protein PRUPE_ppa015996mg, partial [Prunus persica]
c43486.graph_c0	[V]	Defense mechanisms	Molecular Function: ATP binding (GO:0005524);; Biological Process: ATP catabolic process (GO:0006200);; Biological Process: transport (GO:0006810);; Molecular Function: organic phosphonate transmembrane-transporting ATPase activity (GO:0015416);; Cellular Component: integral component of membrane (GO:0016021);;	--	Pleiotropic drug resistance protein 2 GN=PDR2 OS=Nicotiana plumbaginifolia (Leadwort-leaved tobacco) PE=2 SV=1	PREDICTED: pleiotropic drug resistance protein 2-like [Vitis vinifera]
c65252.graph_c0	--	--	Biological Process: MAPK cascade (GO:0000165);; Biological Process: response to hypoxia (GO:0001666);; Molecular Function: catalytic activity (GO:0003824);; Biological Process: regulation of transcription, DNA-templated (GO:0006355);; Biological Process: protein targeting to membrane (GO:0006612);; Biological Process: salicylic acid biosynthetic process (GO:0009697);; Biological Process: systemic…	--	--	PREDICTED: uncharacterized protein LOC100240905 [Vitis vinifera]
c10039.graph_c0	--	--	--	--	--	hypothetical protein VITISV_032666 [Vitis vinifera]
c47291.graph_c0	--	--	Cellular Component: extracellular region (GO:0005576);; Cellular Component: cell wall (GO:0005618);; Cellular Component: nucleus (GO:0005634);; Cellular Component: plasmodesma (GO:0009506);; Biological Process: metal ion transport (GO:0030001);; Molecular Function: metal ion binding (GO:0046872);;	--	--	Uncharacterized protein isoform 1 [Theobroma cacao]
c45572.graph_c0	--	--	Molecular Function: sequence-specific DNA binding transcription factor activity (GO:0003700);; Cellular Component: nucleus (GO:0005634);; Biological Process: chromatin silencing (GO:0006342);; Biological Process: determination of bilateral symmetry (GO:0009855);; Biological Process: leaf morphogenesis (GO:0009965);; Biological Process: meristem initiation (GO:0010014);; Biological Process: xylem …	--	Transcription factor LHW GN=F12K2 OS=Arabidopsis thaliana (Mouse-ear cress) PE=1 SV=1	unnamed protein product [Vitis vinifera]
c44733.graph_c0	--	--	Molecular Function: transporter activity (GO:0005215);; Cellular Component: intracellular (GO:0005622);; Cellular Component: plasma membrane (GO:0005886);; Biological Process: transport (GO:0006810);;	--	Patellin-3 GN=PATL3 OS=Arabidopsis thaliana (Mouse-ear cress) PE=1 SV=2	Sec14p-like phosphatidylinositol transfer family protein isoform 1 [Theobroma cacao]
c38865.graph_c0	--	--	Cellular Component: intracellular membrane-bounded organelle (GO:0043231);; Cellular Component: cytoplasmic part (GO:0044444);;	--	F-box protein At3g12350 GN=At3g12350 OS=Arabidopsis thaliana (Mouse-ear cress) PE=2 SV=1	PREDICTED: F-box protein At3g12350 [Vitis vinifera]
c37921.graph_c0	--	--	--	--	--	predicted protein [Populus trichocarpa]
c27348.graph_c0	--	--	--	--	Serine carboxypeptidase-like 42 (Precursor) GN=SCPL42 OS=Arabidopsis thaliana (Mouse-ear cress) PE=2 SV=1	--
c52480.graph_c0	[M]	Cell wall/membrane/envelope biogenesis	Cellular Component: mitochondrion (GO:0005739);; Biological Process: protein folding (GO:0006457);; Biological Process: proteolysis (GO:0006508);; Molecular Function: peptidase activity (GO:0008233);; Biological Process: response to heat (GO:0009408);; Biological Process: response to high light intensity (GO:0009644);; Biological Process: response to hydrogen peroxide (GO:0042542);;	--	--	unnamed protein product [Vitis vinifera]
c49506.graph_c0	[J]	Translation, ribosomal structure and biogenesis	Molecular Function: translation elongation factor activity (GO:0003746);; Molecular Function: GTPase activity (GO:0003924);; Molecular Function: GTP binding (GO:0005525);; Cellular Component: cytosol (GO:0005829);; Biological Process: GTP catabolic process (GO:0006184);; Biological Process: translational elongation (GO:0006414);;	K03234|4e-34|pop:POPTR_581305|hypothetical protein	--	predicted protein [Populus trichocarpa]
c44583.graph_c1	--	--	Cellular Component: plasma membrane (GO:0005886);; Molecular Function: magnesium ion transmembrane transporter activity (GO:0015095);; Biological Process: magnesium ion transport (GO:0015693);;	--	--	hypothetical protein [Arabidopsis thaliana]
c57379.graph_c0	--	--	--	--	Transcription factor TCP9 GN=TCP9 OS=Arabidopsis thaliana (Mouse-ear cress) PE=2 SV=1	PREDICTED: transcription factor TCP9-like [Vitis vinifera]
c14563.graph_c0	--	--	--	--	Pentatricopeptide repeat-containing protein At2g22410, mitochondrial (Precursor) GN=PCMP-E28 OS=Arabidopsis thaliana (Mouse-ear cress) PE=2 SV=1	PREDICTED: pentatricopeptide repeat-containing protein At2g29760, chloroplastic-like [Vitis vinifera]
c19928.graph_c0	--	--	--	--	--	predicted protein [Populus trichocarpa]
c43358.graph_c0	[R]	General function prediction only	--	K10563|6e-16|vvi:100261209|hypothetical protein LOC100261209	Nucleolin 1 GN=F27K7.6 OS=Arabidopsis thaliana (Mouse-ear cress) PE=1 SV=1	PREDICTED: formamidopyrimidine-DNA glycosylase-like [Vitis vinifera]
c36821.graph_c0	[F]	Nucleotide transport and metabolism	Molecular Function: nucleotide binding (GO:0000166);; Cellular Component: cytoplasm (GO:0005737);; Biological Process: nucleotide metabolic process (GO:0009117);; Biological Process: deoxyribonucleoside triphosphate catabolic process (GO:0009204);; Molecular Function: metal ion binding (GO:0046872);; Molecular Function: nucleoside-triphosphate diphosphatase activity (GO:0047429);;	K01519|1e-125|vvi:100245879|hypothetical protein LOC100245879	Inosine triphosphate pyrophosphatase GN=VIT_05s0051g00580 OS=Vitis vinifera (Grape) PE=2 SV=1	PREDICTED: inosine triphosphate pyrophosphatase [Vitis vinifera]
c338.graph_c0	--	--	Molecular Function: nucleotide binding (GO:0000166);; Molecular Function: nucleic acid binding (GO:0003676);; Molecular Function: protein kinase activity (GO:0004672);; Molecular Function: ion binding (GO:0043167);; Biological Process: primary metabolic process (GO:0044238);; Biological Process: cellular macromolecule metabolic process (GO:0044260);;	--	--	hypothetical protein VITISV_008771 [Vitis vinifera]
c59709.graph_c0	--	--	--	--	--	PREDICTED: uncharacterized protein LOC100853829 [Vitis vinifera]
c48850.graph_c0	--	--	--	--	--	unnamed protein product [Vitis vinifera]
c25119.graph_c0	--	--	Molecular Function: nucleic acid binding (GO:0003676);; Molecular Function: phosphoprotein phosphatase activity (GO:0004721);; Molecular Function: ATP binding (GO:0005524);; Biological Process: defense response (GO:0006952);; Biological Process: signal transduction (GO:0007165);; Molecular Function: nucleoside-triphosphatase activity (GO:0017111);; Molecular Function: ADP binding (GO:0043531);;	--	Probable disease resistance protein At1g61310 GN=At1g61310 OS=Arabidopsis thaliana (Mouse-ear cress) PE=2 SV=1	unnamed protein product [Vitis vinifera]
c39339.graph_c0	--	--	Molecular Function: protein binding (GO:0005515);; Cellular Component: endoplasmic reticulum (GO:0005783);; Cellular Component: cytosol (GO:0005829);; Cellular Component: plasma membrane (GO:0005886);; Biological Process: protein folding (GO:0006457);; Cellular Component: plasmodesma (GO:0009506);; Biological Process: cellular response to heat (GO:0034605);; Biological Process: cellular response …	--	BAG family molecular chaperone regulator 7 GN=BAG7 OS=Arabidopsis thaliana (Mouse-ear cress) PE=1 SV=1	BCL-2-associated athanogene 7, putative [Theobroma cacao]
c32814.graph_c0	--	--	Cellular Component: endosome (GO:0005768);; Cellular Component: Golgi medial cisterna (GO:0005797);; Cellular Component: cis-Golgi network (GO:0005801);; Cellular Component: trans-Golgi network (GO:0005802);; Cellular Component: integral component of membrane (GO:0016021);;	--	--	PREDICTED: transmembrane 9 superfamily member 3-like [Glycine max]
c15129.graph_c0	[B]	Chromatin structure and dynamics	Cellular Component: nucleosome (GO:0000786);; Molecular Function: DNA binding (GO:0003677);; Cellular Component: nucleus (GO:0005634);; Biological Process: glucose catabolic process (GO:0006007);; Biological Process: nucleosome assembly (GO:0006334);; Biological Process: protein targeting (GO:0006605);; Biological Process: cell proliferation (GO:0008283);; Cellular Component: plastid (GO:0009536)…	--	Histone H3.3 (Fragment) OS=Hordeum vulgare (Barley) PE=3 SV=1	hypothetical protein POPTRDRAFT_415475 [Populus trichocarpa]
c54437.graph_c0	--	--	--	--	--	unnamed protein product [Vitis vinifera]
c827.graph_c0	--	--	--	--	--	PREDICTED: uncharacterized protein LOC101263111 [Solanum lycopersicum]
c39745.graph_c1	--	--	--	--	--	PREDICTED: uncharacterized protein LOC101262131 [Solanum lycopersicum]
c29001.graph_c0	[RTKL]	--	Molecular Function: protein kinase activity (GO:0004672);; Cellular Component: cytosol (GO:0005829);; Biological Process: protein phosphorylation (GO:0006468);; Biological Process: signal transduction (GO:0007165);;	--	Serine/threonine-protein kinase EDR1 GN=F22O13.20 OS=Arabidopsis thaliana (Mouse-ear cress) PE=1 SV=1	PREDICTED: uncharacterized protein LOC100244444 [Vitis vinifera]
c76500.graph_c0	--	--	Molecular Function: DNA binding (GO:0003677);; Cellular Component: nucleus (GO:0005634);; Molecular Function: zinc ion binding (GO:0008270);; Biological Process: reciprocal DNA recombination (GO:0035825);; Biological Process: chiasma assembly (GO:0051026);;	K10639|3e-42|vvi:100243485|hypothetical protein LOC100243485	--	RING/U-box superfamily protein isoform 5 [Theobroma cacao]
c32908.graph_c0	--	--	--	--	--	PREDICTED: uncharacterized protein LOC100249711 [Vitis vinifera]
c20395.graph_c0	--	--	Cellular Component: cytoplasmic membrane-bounded vesicle (GO:0016023);;	--	--	unnamed protein product [Vitis vinifera]
c65595.graph_c0	--	--	Biological Process: immune response-regulating signaling pathway (GO:0002764);; Molecular Function: transmembrane receptor protein tyrosine kinase activity (GO:0004714);; Molecular Function: ATP binding (GO:0005524);; Cellular Component: plasma membrane (GO:0005886);; Biological Process: protein phosphorylation (GO:0006468);; Molecular Function: RNA polymerase II carboxy-terminal domain kinase ac…	--	LRR receptor-like serine/threonine-protein kinase EFR (Precursor) GN=EFR OS=Arabidopsis thaliana (Mouse-ear cress) PE=1 SV=1	serine-threonine protein kinase, plant-type, putative [Ricinus communis]
c23178.graph_c0	--	--	Cellular Component: Golgi apparatus (GO:0005794);; Cellular Component: plasma membrane (GO:0005886);; Cellular Component: plant-type cell wall (GO:0009505);; Cellular Component: integral component of membrane (GO:0016021);;	--	--	PREDICTED: transmembrane 9 superfamily member 4-like [Solanum lycopersicum]
c41726.graph_c1	--	--	Cellular Component: endosome (GO:0005768);; Cellular Component: Golgi apparatus (GO:0005794);; Cellular Component: trans-Golgi network (GO:0005802);; Biological Process: protein glycosylation (GO:0006486);; Cellular Component: integral component of membrane (GO:0016021);; Biological Process: cellulose biosynthetic process (GO:0030244);; Molecular Function: galactosylxylosylprotein 3-beta-galactos…	--	Probable beta-1,3-galactosyltransferase 11 GN=B3GALT11 OS=Arabidopsis thaliana (Mouse-ear cress) PE=2 SV=1	PREDICTED: probable beta-1,3-galactosyltransferase 11-like [Vitis vinifera]
c29141.graph_c0	--	--	Molecular Function: DNA binding (GO:0003677);; Molecular Function: ATP binding (GO:0005524);; Cellular Component: mitochondrion (GO:0005739);; Cellular Component: endoplasmic reticulum (GO:0005783);; Biological Process: transcription, DNA-templated (GO:0006351);; Biological Process: response to abscisic acid (GO:0009737);; Cellular Component: cytoplasmic membrane-bounded vesicle (GO:0016023);; Mo…	K14431|5e-15|rcu:RCOM_0353720|Transcription factor HBP-1b(c1), putative	--	PREDICTED: transcription factor HBP-1b(c1)-like [Vitis vinifera]
c20436.graph_c0	--	--	Molecular Function: binding (GO:0005488);; Molecular Function: oxidoreductase activity (GO:0016491);;	--	--	PREDICTED: uncharacterized protein LOC101495379 [Cicer arietinum]
c79823.graph_c0	--	--	Molecular Function: ATP binding (GO:0005524);; Biological Process: ATP catabolic process (GO:0006200);; Molecular Function: xenobiotic-transporting ATPase activity (GO:0008559);;	--	Putative white-brown complex homolog protein 30 GN=T1J8.19 OS=Arabidopsis thaliana (Mouse-ear cress) PE=3 SV=3	PREDICTED: ABC transporter G family member 28-like [Vitis vinifera]
c77736.graph_c0	--	--	--	--	Leucine-rich repeat extensin-like protein 5 (Precursor) GN=LRX5 OS=Arabidopsis thaliana (Mouse-ear cress) PE=2 SV=2	PIG16 putative LRR extensin protein, partial [Petunia x hybrida]
c28543.graph_c0	--	--	--	--	Ethylene-responsive transcription factor 5 GN=ERF5 OS=Nicotiana tabacum (Common tobacco) PE=2 SV=1	ethylene response factor 4 [Solanum lycopersicum]
c40720.graph_c0	--	--	--	--	--	PREDICTED: AT-rich interactive domain-containing protein 5-like [Solanum lycopersicum]
c28410.graph_c0	--	--	Molecular Function: ATP binding (GO:0005524);; Biological Process: defense response (GO:0006952);; Molecular Function: nucleoside-triphosphatase activity (GO:0017111);; Molecular Function: ADP binding (GO:0043531);;	--	Probable disease resistance protein At4g14610 GN=At4g14610 OS=Arabidopsis thaliana (Mouse-ear cress) PE=3 SV=1	nucleotide-binding site leucine-rich repeat protein, partial [Rhododendron kanehirai]
c70342.graph_c0	--	--	Cellular Component: mitochondrion (GO:0005739);;	--	Pentatricopeptide repeat-containing protein At2g01510, mitochondrial (Precursor) GN=PCMP-H37 OS=Arabidopsis thaliana (Mouse-ear cress) PE=3 SV=1	PREDICTED: pentatricopeptide repeat-containing protein At2g01510, mitochondrial [Vitis vinifera]
c36182.graph_c0	--	--	Biological Process: activation of MAPKK activity (GO:0000186);; Molecular Function: aspartic-type endopeptidase activity (GO:0004190);; Molecular Function: MAP kinase kinase kinase activity (GO:0004709);; Molecular Function: ATP binding (GO:0005524);; Biological Process: proteolysis (GO:0006508);;	--	Probable LRR receptor-like serine/threonine-protein kinase At1g56130 (Precursor) GN=At1g56130 OS=Arabidopsis thaliana (Mouse-ear cress) PE=1 SV=2	PREDICTED: probable LRR receptor-like serine/threonine-protein kinase At1g56130 [Vitis vinifera]
c35368.graph_c0	[G]	Carbohydrate transport and metabolism	Cellular Component: extracellular region (GO:0005576);; Cellular Component: vacuole (GO:0005773);; Cellular Component: cytosol (GO:0005829);; Biological Process: carbohydrate metabolic process (GO:0005975);; Molecular Function: beta-glucosidase activity (GO:0008422);;	K01188|0.0|vvi:100255282|hypothetical protein LOC100255282	Beta-D-xylosidase 1 (Precursor) GN=K7J8.3 OS=Arabidopsis thaliana (Mouse-ear cress) PE=1 SV=1	PREDICTED: periplasmic beta-glucosidase-like [Vitis vinifera]
c344.graph_c0	--	--	--	--	--	hypothetical protein SORBIDRAFT_03g035085 [Sorghum bicolor]
c63315.graph_c0	[S]	Function unknown	--	--	Lysine-rich arabinogalactan protein 19 (Precursor) GN=AGP19 OS=Arabidopsis thaliana (Mouse-ear cress) PE=2 SV=2	Tracheary element differentiation-related 7 [Theobroma cacao]
c62823.graph_c0	--	--	--	--	--	PREDICTED: uncharacterized protein LOC101263962 [Solanum lycopersicum]
c46119.graph_c0	[G]	Carbohydrate transport and metabolism	Molecular Function: magnesium ion binding (GO:0000287);; Molecular Function: pyruvate kinase activity (GO:0004743);; Molecular Function: ATP binding (GO:0005524);; Cellular Component: cytosol (GO:0005829);; Biological Process: glycolysis (GO:0006096);; Cellular Component: chloroplast stroma (GO:0009570);; Biological Process: plant-type cell wall biogenesis (GO:0009832);; Biological Process: seed …	K00873|0.0|vvi:100246052|hypothetical protein LOC100246052	Pyruvate kinase isozyme A, chloroplastic (Precursor) OS=Ricinus communis (Castor bean) PE=1 SV=1	PREDICTED: pyruvate kinase isozyme A, chloroplastic isoform 1 [Vitis vinifera]
c30265.graph_c0	--	--	--	--	Replication protein A 70 kDa DNA-binding subunit B GN=F13G24.220 OS=Arabidopsis thaliana (Mouse-ear cress) PE=3 SV=1	PREDICTED: uncharacterized protein LOC101252755 [Solanum lycopersicum]
c18038.graph_c0	--	--	Cellular Component: nucleus (GO:0005634);; Biological Process: protein N-linked glycosylation (GO:0006487);; Biological Process: hormone-mediated signaling pathway (GO:0009755);; Biological Process: sugar mediated signaling pathway (GO:0010182);; Biological Process: regulation of ethylene biosynthetic process (GO:0010364);; Biological Process: cellular response to phosphate starvation (GO:0016036…	--	Ethylene-overproduction protein 1 GN=ETO1 OS=Arabidopsis thaliana (Mouse-ear cress) PE=1 SV=2	PREDICTED: ethylene-overproduction protein 1-like [Vitis vinifera]
c36457.graph_c0	--	--	Biological Process: DNA replication (GO:0006260);; Biological Process: gene silencing (GO:0016458);; Biological Process: regulation of nucleobase-containing compound metabolic process (GO:0019219);; Biological Process: regulation of gene expression, epigenetic (GO:0040029);; Biological Process: regulation of cellular macromolecule biosynthetic process (GO:2000112);;	--	Acidic leucine-rich nuclear phosphoprotein 32-related protein GN=At3g50690 OS=Arabidopsis thaliana (Mouse-ear cress) PE=2 SV=1	PREDICTED: uncharacterized protein LOC100253949 [Vitis vinifera]
c68646.graph_c0	--	--	--	--	--	hypothetical protein VITISV_039779 [Vitis vinifera]
c47130.graph_c0	--	--	--	--	Proline-rich receptor-like protein kinase PERK2 GN=PERK2 OS=Arabidopsis thaliana (Mouse-ear cress) PE=2 SV=3	hypothetical protein PRUPE_ppa010944mg [Prunus persica]
c37201.graph_c0	[O]	Posttranslational modification, protein turnover, chaperones	Cellular Component: cytoplasm (GO:0005737);; Biological Process: aromatic amino acid family metabolic process (GO:0009072);; Molecular Function: maleylacetoacetate isomerase activity (GO:0016034);; Molecular Function: transferase activity (GO:0016740);;	--	Glutathione S-transferase zeta class OS=Euphorbia esula (Leafy spurge) PE=2 SV=1	Glutathione S-transferase zeta-class 1 isoform 1 [Theobroma cacao]
c34474.graph_c0	--	--	Molecular Function: sequence-specific DNA binding transcription factor activity (GO:0003700);; Cellular Component: nucleus (GO:0005634);; Biological Process: regulation of transcription, DNA-templated (GO:0006355);; Biological Process: cellular response to nitrogen starvation (GO:0006995);; Biological Process: cell adhesion (GO:0007155);; Biological Process: positive regulation of cell proliferat…	--	Homeobox-leucine zipper protein ATHB-15 OS=Arabidopsis thaliana (Mouse-ear cress) PE=1 SV=1	TPA: TPA_inf: class III HD-Zip protein CNA2 [Medicago truncatula]
c66851.graph_c0	--	--	--	--	--	hypothetical protein VITISV_001198 [Vitis vinifera]
c46554.graph_c0	[BK]	--	--	K11723|0.0|vvi:100267501|hypothetical protein LOC100267501	Histone acetyltransferase GCN5 GN=GCN5 OS=Oryza sativa subsp. japonica (Rice) PE=2 SV=1	PREDICTED: uncharacterized protein LOC100267501 [Vitis vinifera]
c14298.graph_c1	--	--	--	--	--	PREDICTED: uncharacterized protein LOC101268270 [Solanum lycopersicum]
c52409.graph_c0	--	--	--	--	Putative ribonuclease H protein At1g65750 GN=At1g65750 OS=Arabidopsis thaliana (Mouse-ear cress) PE=3 SV=1	hypothetical protein PRUPE_ppa025711mg, partial [Prunus persica]
c68492.graph_c0	--	--	--	--	--	hypothetical protein VITISV_015084 [Vitis vinifera]
c65944.graph_c0	--	--	Molecular Function: binding (GO:0005488);;	--	--	PREDICTED: myb family transcription factor APL [Vitis vinifera]
c43478.graph_c1	[RTKL]	--	Molecular Function: protein serine/threonine kinase activity (GO:0004674);; Molecular Function: ATP binding (GO:0005524);; Biological Process: protein phosphorylation (GO:0006468);;	K14498|0.0|rcu:RCOM_0321490|Serine/threonine-protein kinase ASK1, putative (EC:2.7.11.1)	Serine/threonine-protein kinase SRK2A GN=At1g10940 OS=Arabidopsis thaliana (Mouse-ear cress) PE=1 SV=1	Serine/threonine-protein kinase ASK1, putative [Ricinus communis]
c52757.graph_c0	--	--	Biological Process: purine nucleobase transport (GO:0006863);; Biological Process: response to cold (GO:0009409);; Cellular Component: stromule (GO:0010319);;	--	--	hypothetical protein CARUB_v10021318mg, partial [Capsella rubella]
c6264.graph_c0	--	--	Cellular Component: nucleus (GO:0005634);; Biological Process: DNA replication (GO:0006260);;	K10735|2e-08|osa:4337776|Os05g0143400	--	unknown [Zea mays]
c14281.graph_c0	[S]	Function unknown	Biological Process: aromatic amino acid family biosynthetic process (GO:0009073);; Cellular Component: chloroplast (GO:0009507);; Biological Process: iron-sulfur cluster assembly (GO:0016226);; Biological Process: vitamin B6 biosynthetic process (GO:0042819);;	--	Probable transcriptional regulatory protein At2g25830 GN=At2g25830 OS=Arabidopsis thaliana (Mouse-ear cress) PE=2 SV=2	PREDICTED: UPF0082 protein At2g25830 [Vitis vinifera]
c46560.graph_c2	--	--	Molecular Function: DNA binding (GO:0003677);; Molecular Function: chromatin binding (GO:0003682);; Cellular Component: apoplast (GO:0048046);;	--	--	unnamed protein product [Vitis vinifera]
c46710.graph_c0	--	--	--	--	--	PREDICTED: ankyrin repeat-containing protein At3g12360-like [Fragaria vesca subsp. vesca]
c16294.graph_c0	--	--	Biological Process: transition metal ion transport (GO:0000041);; Biological Process: phosphorelay signal transduction system (GO:0000160);; Cellular Component: nucleus (GO:0005634);; Cellular Component: cytoplasm (GO:0005737);; Biological Process: embryo sac development (GO:0009553);; Molecular Function: histidine phosphotransfer kinase activity (GO:0009927);; Biological Process: regulation of s…	K14490|2e-36|vvi:100250410|hypothetical protein LOC100250410	Histidine-containing phosphotransfer protein 1 GN=MIL23.8 OS=Arabidopsis thaliana (Mouse-ear cress) PE=1 SV=1	PREDICTED: histidine-containing phosphotransfer protein 1 [Vitis vinifera]
c35051.graph_c0	--	--	Molecular Function: nucleic acid binding (GO:0003676);; Molecular Function: zinc ion binding (GO:0008270);; Biological Process: DNA integration (GO:0015074);; Cellular Component: cell part (GO:0044464);;	--	--	hypothetical protein VITISV_044133 [Vitis vinifera]
c22146.graph_c0	--	--	--	--	--	Uncharacterized protein TCM_019488 [Theobroma cacao]
c40336.graph_c0	--	--	Molecular Function: nucleic acid binding (GO:0003676);; Molecular Function: zinc ion binding (GO:0008270);; Biological Process: positive regulation of cell proliferation (GO:0008284);;	K12819|0.0|vvi:100249416|hypothetical protein LOC100249416	Pre-mRNA-splicing factor SLU7-A GN=At1g65660 OS=Arabidopsis thaliana (Mouse-ear cress) PE=1 SV=2	PREDICTED: pre-mRNA-splicing factor SLU7-A-like [Vitis vinifera]
c65976.graph_c0	--	--	Cellular Component: plastid (GO:0009536);;	--	Protein FAR-RED IMPAIRED RESPONSE 1 GN=FAR1 OS=Arabidopsis thaliana (Mouse-ear cress) PE=1 SV=1	Cyclin-like F-box; FAR1; Zinc finger, SWIM-type [Medicago truncatula]
c39423.graph_c0	[P]	Inorganic ion transport and metabolism	Cellular Component: cytosol (GO:0005829);; Biological Process: protein folding (GO:0006457);; Biological Process: response to heat (GO:0009408);; Biological Process: response to high light intensity (GO:0009644);; Molecular Function: L-ascorbate peroxidase activity (GO:0016688);; Molecular Function: heme binding (GO:0020037);; Biological Process: response to hydrogen peroxide (GO:0042542);; Biolo…	K00434|1e-158|vvi:100233013|ascorbate peroxidase	L-ascorbate peroxidase, cytosolic GN=APX1 OS=Pisum sativum (Garden pea) PE=1 SV=2	ascorbate peroxidase [Camellia sinensis]
c38590.graph_c0	[M]	Cell wall/membrane/envelope biogenesis	Cellular Component: nucleus (GO:0005634);; Biological Process: GPI anchor biosynthetic process (GO:0006506);; Molecular Function: phosphatidylinositol N-acetylglucosaminyltransferase activity (GO:0017176);;	K03857|0.0|vvi:100256927|hypothetical protein LOC100256927	--	hypothetical protein PRUPE_ppa005676mg [Prunus persica]
c52755.graph_c0	[P]	Inorganic ion transport and metabolism	Molecular Function: nucleotide binding (GO:0000166);; Biological Process: calcium ion transport (GO:0006816);; Biological Process: metabolic process (GO:0008152);; Molecular Function: ATPase activity, coupled to transmembrane movement of ions, phosphorylative mechanism (GO:0015662);; Cellular Component: membrane (GO:0016020);; Molecular Function: cation-transporting ATPase activity (GO:0019829);;…	--	Putative calcium-transporting ATPase 13, plasma membrane-type GN=ACA13 OS=Arabidopsis thaliana (Mouse-ear cress) PE=3 SV=1	hypothetical protein VITISV_020177 [Vitis vinifera]
c20264.graph_c0	--	--	Molecular Function: cysteine-type endopeptidase inhibitor activity (GO:0004869);; Cellular Component: endoplasmic reticulum (GO:0005783);; Cellular Component: cytosol (GO:0005829);; Biological Process: hyperosmotic response (GO:0006972);; Biological Process: response to oxidative stress (GO:0006979);; Biological Process: response to cold (GO:0009409);; Biological Process: response to water depriv…	--	Cysteine proteinase inhibitor 12 (Precursor) OS=Oryza sativa subsp. japonica (Rice) PE=2 SV=1	PREDICTED: cysteine proteinase inhibitor 12-like [Vitis vinifera]
c17847.graph_c0	--	--	Cellular Component: mitochondrion (GO:0005739);;	--	Pentatricopeptide repeat-containing protein At4g19890 GN=At4g19890 OS=Arabidopsis thaliana (Mouse-ear cress) PE=2 SV=1	PREDICTED: pentatricopeptide repeat-containing protein At4g19890-like [Vitis vinifera]
c41209.graph_c0	--	--	Cellular Component: nucleus (GO:0005634);; Biological Process: tRNA processing (GO:0008033);; Molecular Function: methyltransferase activity (GO:0008168);; Biological Process: methylation (GO:0032259);;	--	--	hypothetical protein PRUPE_ppa005383mg [Prunus persica]
c13265.graph_c0	--	--	Molecular Function: nucleotide binding (GO:0000166);; Molecular Function: protein kinase activity (GO:0004672);; Molecular Function: aminoacyl-tRNA ligase activity (GO:0004812);; Biological Process: tRNA aminoacylation for protein translation (GO:0006418);; Biological Process: phosphate-containing compound metabolic process (GO:0006796);; Biological Process: plastid organization (GO:0009657);; Bi…	--	Putative ribonuclease H protein At1g65750 GN=At1g65750 OS=Arabidopsis thaliana (Mouse-ear cress) PE=3 SV=1	hypothetical protein VITISV_020014 [Vitis vinifera]
c38621.graph_c1	--	--	Molecular Function: protein serine/threonine kinase activity (GO:0004674);; Molecular Function: ATP binding (GO:0005524);; Cellular Component: endoplasmic reticulum (GO:0005783);; Cellular Component: plasma membrane (GO:0005886);; Biological Process: protein phosphorylation (GO:0006468);; Biological Process: transmembrane receptor protein tyrosine kinase signaling pathway (GO:0007169);; Biologica…	--	Probably inactive leucine-rich repeat receptor-like protein kinase At2g25790 (Precursor) GN=At2g25790 OS=Arabidopsis thaliana (Mouse-ear cress) PE=1 SV=1	hypothetical protein VITISV_009745 [Vitis vinifera]
c46815.graph_c0	[L]	Replication, recombination and repair	--	--	Rho GTPase-activating protein 2 GN=ROPGAP2 OS=Arabidopsis thaliana (Mouse-ear cress) PE=1 SV=1	PREDICTED: uncharacterized protein LOC100267290 [Vitis vinifera]
c20677.graph_c0	--	--	Biological Process: metabolic process (GO:0008152);; Molecular Function: anthocyanidin 3-O-glucosyltransferase activity (GO:0047213);; Molecular Function: trans-zeatin O-beta-D-glucosyltransferase activity (GO:0050403);; Molecular Function: cis-zeatin O-beta-D-glucosyltransferase activity (GO:0050502);;	--	UDP-glycosyltransferase 85A1 GN=F12K8.26 OS=Arabidopsis thaliana (Mouse-ear cress) PE=1 SV=1	PREDICTED: UDP-glycosyltransferase 85A1-like [Fragaria vesca subsp. vesca]
c40207.graph_c0	--	--	Molecular Function: sequence-specific DNA binding transcription factor activity (GO:0003700);; Cellular Component: nucleus (GO:0005634);; Biological Process: regulation of transcription, DNA-templated (GO:0006355);; Biological Process: regulation of translation (GO:0006417);; Biological Process: pattern specification process (GO:0007389);; Biological Process: response to water deprivation (GO:000…	--	Auxin-responsive protein IAA16 GN=IAA16 OS=Arabidopsis thaliana (Mouse-ear cress) PE=1 SV=1	unknown [Lotus japonicus]
c31895.graph_c0	--	--	Biological Process: pentose-phosphate shunt (GO:0006098);; Cellular Component: chloroplast thylakoid lumen (GO:0009543);; Biological Process: photosystem II assembly (GO:0010207);;	--	Photosystem II D1 precursor processing protein PSB27-H2, chloroplastic (Precursor) GN=T25N20.4 OS=Arabidopsis thaliana (Mouse-ear cress) PE=1 SV=1	PREDICTED: uncharacterized protein LOC100259756 isoform 1 [Vitis vinifera]
c4934.graph_c0	--	--	Molecular Function: RNA binding (GO:0003723);; Molecular Function: RNA-directed DNA polymerase activity (GO:0003964);; Biological Process: RNA-dependent DNA replication (GO:0006278);; Molecular Function: peptidase activity (GO:0008233);; Molecular Function: ion binding (GO:0043167);;	--	--	hypothetical protein VITISV_026287 [Vitis vinifera]
c73281.graph_c0	--	--	--	--	Protein ycf2 GN=ycf2-B OS=Cucumis sativus (Cucumber) PE=3 SV=1	--
c46762.graph_c0	--	--	--	--	Serine/threonine-protein kinase ATM GN=ATM OS=Arabidopsis thaliana (Mouse-ear cress) PE=2 SV=1	hypothetical protein VITISV_016382 [Vitis vinifera]
c36219.graph_c0	[I]	Lipid transport and metabolism	Molecular Function: glycerol-3-phosphate O-acyltransferase activity (GO:0004366);; Cellular Component: endoplasmic reticulum (GO:0005783);; Cellular Component: plasma membrane (GO:0005886);; Biological Process: postreplication repair (GO:0006301);; Biological Process: diacylglycerol biosynthetic process (GO:0006651);; Biological Process: phosphatidylglycerol biosynthetic process (GO:0006655);; Bi…	K13506|0.0|vvi:100243463|hypothetical protein LOC100243463	--	putative glycerol-3-phosphate acyltransferase [Vernicia fordii]
c41169.graph_c0	[J]	Translation, ribosomal structure and biogenesis	Cellular Component: nucleolus (GO:0005730);; Cellular Component: plasma membrane (GO:0005886);; Cellular Component: chloroplast (GO:0009507);; Biological Process: auxin-activated signaling pathway (GO:0009734);; Cellular Component: cytosolic large ribosomal subunit (GO:0022625);; Biological Process: gynoecium development (GO:0048467);;	K02896|1e-105|rcu:RCOM_0840480|60S ribosomal protein L24, putative	60S ribosomal protein L24 GN=RPL24 OS=Cicer arietinum (Chickpea) PE=2 SV=1	Ribosomal protein L24 [Theobroma cacao]
c40778.graph_c0	--	--	Molecular Function: peptidase activity (GO:0008233);; Biological Process: cellular metabolic process (GO:0044237);; Biological Process: primary metabolic process (GO:0044238);; Biological Process: organic substance metabolic process (GO:0071704);;	K11855|0.0|vvi:100246880|hypothetical protein LOC100246880	Ubiquitin carboxyl-terminal hydrolase 23 GN=UBP23 OS=Arabidopsis thaliana (Mouse-ear cress) PE=2 SV=2	PREDICTED: ubiquitin carboxyl-terminal hydrolase 23-like [Vitis vinifera]
c28643.graph_c1	--	--	--	--	Proline-rich receptor-like protein kinase PERK10 GN=PERK10 OS=Arabidopsis thaliana (Mouse-ear cress) PE=1 SV=2	Formin-like protein 6 [Triticum urartu]
c40014.graph_c0	--	--	Molecular Function: ubiquitin-protein ligase activity (GO:0004842);; Biological Process: iron ion transport (GO:0006826);; Molecular Function: zinc ion binding (GO:0008270);; Biological Process: response to light stimulus (GO:0009416);; Biological Process: cellular response to iron ion starvation (GO:0010106);; Biological Process: response to nitrate (GO:0010167);; Biological Process: glucuronoxy…	--	RING-H2 finger protein ATL11 (Precursor) GN=ATL11 OS=Arabidopsis thaliana (Mouse-ear cress) PE=2 SV=2	zinc finger protein, putative [Ricinus communis]
c79229.graph_c0	--	--	Molecular Function: transferase activity, transferring phosphorus-containing groups (GO:0016772);; Biological Process: primary metabolic process (GO:0044238);; Biological Process: cellular macromolecule metabolic process (GO:0044260);; Molecular Function: organic cyclic compound binding (GO:0097159);; Molecular Function: heterocyclic compound binding (GO:1901363);;	--	--	hypothetical protein VITISV_022310 [Vitis vinifera]
c12610.graph_c0	--	--	Molecular Function: hydrolase activity (GO:0016787);; Molecular Function: organic cyclic compound binding (GO:0097159);; Molecular Function: heterocyclic compound binding (GO:1901363);;	--	--	hypothetical protein PRUPE_ppa002711mg [Prunus persica]
c46495.graph_c1	--	--	--	--	Methyl-CpG-binding domain-containing protein 9 GN=MBD9 OS=Arabidopsis thaliana (Mouse-ear cress) PE=2 SV=1	hypothetical protein PRUPE_ppa000408mg [Prunus persica]
c50686.graph_c0	--	--	--	--	--	PREDICTED: uncharacterized protein LOC100262522 [Vitis vinifera]
c27675.graph_c0	--	--	--	--	--	CDP-diacylglycerol--glycerol-3-phosphate 3-phosphatidyltransferase, putative, partial [Theobroma cacao]
c53904.graph_c0	--	--	--	--	Putative cell wall protein (Precursor) GN=At2g20870 OS=Arabidopsis thaliana (Mouse-ear cress) PE=2 SV=2	PREDICTED: putative cell wall protein-like [Cicer arietinum]
c61363.graph_c0	[P]	Inorganic ion transport and metabolism	Cellular Component: vacuolar membrane (GO:0005774);; Cellular Component: plasma membrane (GO:0005886);; Biological Process: cellular iron ion homeostasis (GO:0006879);; Biological Process: response to nematode (GO:0009624);; Biological Process: response to iron ion (GO:0010039);; Biological Process: response to zinc ion (GO:0010043);; Molecular Function: inorganic anion transmembrane transporter …	--	Metal transporter Nramp3 GN=NRAMP3 OS=Arabidopsis thaliana (Mouse-ear cress) PE=2 SV=2	Nramp2.1 [Psychotria gabriellae]
c19280.graph_c0	[P]	Inorganic ion transport and metabolism	Cellular Component: vacuolar membrane (GO:0005774);; Biological Process: regulation of pH (GO:0006885);; Biological Process: response to salt stress (GO:0009651);; Biological Process: lithium ion transport (GO:0010351);; Molecular Function: sodium:hydrogen antiporter activity (GO:0015385);; Cellular Component: integral component of membrane (GO:0016021);; Biological Process: sodium ion transmembr…	--	Sodium/hydrogen exchanger 3 GN=NHX3 OS=Arabidopsis thaliana (Mouse-ear cress) PE=2 SV=2	Na+/H+ antiporter [Populus euphratica]
c61311.graph_c0	--	--	--	--	--	hypothetical protein SORBIDRAFT_05g011000 [Sorghum bicolor]
c6518.graph_c0	--	--	--	--	Formin-like protein 18 (Precursor) GN=B1160F02.7 OS=Oryza sativa subsp. japonica (Rice) PE=2 SV=1	PAF1 complex component [Populus trichocarpa]
c50938.graph_c0	--	--	--	--	--	DNA primases isoform 2 [Theobroma cacao]
c36240.graph_c0	--	--	--	--	--	hypothetical protein PRUPE_ppa018860mg [Prunus persica]
c37930.graph_c0	[O]	Posttranslational modification, protein turnover, chaperones	Cellular Component: nucleus (GO:0005634);; Molecular Function: thioredoxin peroxidase activity (GO:0008379);; Biological Process: response to desiccation (GO:0009269);; Biological Process: maintenance of seed dormancy (GO:0010231);; Biological Process: oxidation-reduction process (GO:0055114);;	K11188|1e-136|vvi:100259564|hypothetical protein LOC100259564	1-Cys peroxiredoxin OS=Medicago truncatula (Barrel medic) PE=2 SV=1	1-Cys peroxiredoxin [Vitis vinifera]
c52495.graph_c0	--	--	Cellular Component: membrane (GO:0016020);;	--	Probable purine permease 21 GN=PUP21 OS=Arabidopsis thaliana (Mouse-ear cress) PE=2 SV=1	predicted protein [Populus trichocarpa]
c43856.graph_c0	[R]	General function prediction only	Cellular Component: chloroplast (GO:0009507);; Biological Process: photosystem II assembly (GO:0010207);; Biological Process: myo-inositol hexakisphosphate biosynthetic process (GO:0010264);; Molecular Function: hydrolase activity (GO:0016787);;	--	Protein PLANT CADMIUM RESISTANCE 12 GN=PCR12 OS=Arabidopsis thaliana (Mouse-ear cress) PE=2 SV=2	Metallo-hydrolase/oxidoreductase superfamily protein isoform 1 [Theobroma cacao]
c38400.graph_c0	--	--	Cellular Component: intracellular organelle (GO:0043229);; Cellular Component: protein complex (GO:0043234);;	--	Cullin-1 GN=CUL1 OS=Arabidopsis thaliana (Mouse-ear cress) PE=1 SV=1	Cullin 1, putative isoform 1 [Theobroma cacao]
c40521.graph_c0	[R]	General function prediction only	Biological Process: receptor recycling (GO:0001881);; Molecular Function: protein serine/threonine phosphatase activity (GO:0004722);; Cellular Component: multivesicular body (GO:0005771);; Biological Process: ubiquitin-dependent protein catabolic process (GO:0006511);; Biological Process: protein targeting to vacuole (GO:0006623);; Biological Process: membrane fusion (GO:0006944);; Biological Pr…	K07095|1e-130|pop:POPTR_828700|hypothetical protein	Vacuolar protein sorting-associated protein 29 GN=T23J7.140 OS=Arabidopsis thaliana (Mouse-ear cress) PE=2 SV=1	predicted protein [Populus trichocarpa]
c43933.graph_c0	--	--	--	--	Zinc finger CCCH domain-containing protein 6 GN=At1g19860 OS=Arabidopsis thaliana (Mouse-ear cress) PE=2 SV=1	Zinc finger C-x8-C-x5-C-x3-H type family protein, putative [Theobroma cacao]
c29369.graph_c0	--	--	Molecular Function: transferase activity, transferring phosphorus-containing groups (GO:0016772);;	--	--	hypothetical protein VITISV_002125 [Vitis vinifera]
c20714.graph_c0	[MG]	--	Molecular Function: nucleotide binding (GO:0000166);; Biological Process: response to oxidative stress (GO:0006979);; Molecular Function: zinc ion binding (GO:0008270);; Cellular Component: thylakoid (GO:0009579);; Cellular Component: plastoglobule (GO:0010287);; Molecular Function: isomerase activity (GO:0016853);; Biological Process: cellular response to water deprivation (GO:0042631);; Biologi…	--	Uncharacterized protein At1g32220, chloroplastic (Precursor) GN=At1g32220 OS=Arabidopsis thaliana (Mouse-ear cress) PE=1 SV=1	NAD(P)-binding Rossmann-fold superfamily protein isoform 1 [Theobroma cacao]
c47175.graph_c0	--	--	Molecular Function: structural constituent of ribosome (GO:0003735);; Cellular Component: cell wall (GO:0005618);; Cellular Component: plasma membrane (GO:0005886);; Biological Process: translation (GO:0006412);; Cellular Component: chloroplast (GO:0009507);; Cellular Component: cytosolic large ribosomal subunit (GO:0022625);;	K02903|7e-87|vvi:100261817|hypothetical protein LOC100261817	60S ribosomal protein L28-2 GN=RPL28C OS=Arabidopsis thaliana (Mouse-ear cress) PE=2 SV=1	Ribosomal L28e protein family isoform 2 [Theobroma cacao]
c72503.graph_c0	--	--	Molecular Function: nucleotide binding (GO:0000166);; Molecular Function: nucleic acid binding (GO:0003676);; Molecular Function: protein kinase activity (GO:0004672);; Biological Process: DNA metabolic process (GO:0006259);; Molecular Function: ion binding (GO:0043167);;	--	--	hypothetical protein VITISV_035517 [Vitis vinifera]
c19889.graph_c0	--	--	Biological Process: metabolic process (GO:0008152);; Molecular Function: transferase activity, transferring hexosyl groups (GO:0016758);;	--	Anthocyanidin 3-O-glucosyltransferase 2 OS=Vitis vinifera (Grape) PE=1 SV=2	UDP-glucose:anthocyanidin 3-O-glucosyltransferase [Lobelia erinus]
c28929.graph_c0	[J]	Translation, ribosomal structure and biogenesis	Molecular Function: structural constituent of ribosome (GO:0003735);; Biological Process: translation (GO:0006412);; Cellular Component: chloroplast (GO:0009507);; Cellular Component: small ribosomal subunit (GO:0015935);; Molecular Function: rRNA binding (GO:0019843);;	K02986|1e-24|pop:Poptr_cp024|rps4	30S ribosomal protein S4, chloroplastic GN=rps4 OS=Buxus microphylla (Little leaf boxwood) PE=3 SV=1	ribosomal protein S4 [Hibbertia hamulosa]
c69734.graph_c0	--	--	--	--	--	PREDICTED: serine/threonine-protein kinase PBS1-like [Solanum lycopersicum]
c39586.graph_c0	[EH]	--	Biological Process: para-aminobenzoic acid biosynthetic process (GO:0008153);; Molecular Function: 4-amino-4-deoxychorismate lyase activity (GO:0008696);; Cellular Component: chloroplast stroma (GO:0009570);; Biological Process: tetrahydrofolate biosynthetic process (GO:0046654);; Molecular Function: D-alanine:2-oxoglutarate aminotransferase activity (GO:0047810);;	K00826|0.0|vvi:100266456|hypothetical protein LOC100266456	Branched-chain-amino-acid aminotransferase-like protein 3, chloroplastic (Precursor) GN=At5g57850 OS=Arabidopsis thaliana (Mouse-ear cress) PE=2 SV=1	PREDICTED: branched-chain-amino-acid aminotransferase-like protein 3, chloroplastic [Vitis vinifera]
c24064.graph_c0	--	--	--	--	--	PREDICTED: beta-1,4-mannosyl-glycoprotein 4-beta-N-acetylglucosaminyltransferase-like isoform X2 [Cicer arietinum]
c48464.graph_c0	--	--	Molecular Function: sequence-specific DNA binding transcription factor activity (GO:0003700);; Cellular Component: nucleus (GO:0005634);; Biological Process: regulation of transcription, DNA-templated (GO:0006355);;	--	Scarecrow-like protein 4 GN=SCL4 OS=Arabidopsis thaliana (Mouse-ear cress) PE=2 SV=1	Chitin-inducible gibberellin-responsive protein, putative isoform 1 [Theobroma cacao]
c16712.graph_c0	--	--	Molecular Function: sequence-specific DNA binding transcription factor activity (GO:0003700);; Biological Process: regulation of transcription, DNA-templated (GO:0006355);; Molecular Function: sequence-specific DNA binding (GO:0043565);;	--	Ocs element-binding factor 1 GN=OBF1 OS=Zea mays (Maize) PE=2 SV=2	predicted protein [Populus trichocarpa]
c15120.graph_c0	[R]	General function prediction only	Molecular Function: serine-type endopeptidase activity (GO:0004252);; Cellular Component: plasma membrane (GO:0005886);; Biological Process: proteolysis (GO:0006508);; Cellular Component: chloroplast inner membrane (GO:0009706);; Cellular Component: integral component of membrane (GO:0016021);; Biological Process: regulation of jasmonic acid metabolic process (GO:0080140);;	--	--	unnamed protein product [Vitis vinifera]
c31520.graph_c0	--	--	--	--	FBD-associated F-box protein At3g52670 GN=At3g52670 OS=Arabidopsis thaliana (Mouse-ear cress) PE=4 SV=2	ubiquitin-protein ligase, putative [Ricinus communis]
c48023.graph_c0	--	--	--	--	Abscisic acid and environmental stress-inducible protein OS=Medicago falcata (Sickle medic) PE=2 SV=1	hypothetical protein VITISV_030196 [Vitis vinifera]
c33458.graph_c0	--	--	--	--	--	hypothetical protein PRUPE_ppa007342mg [Prunus persica]
c28312.graph_c0	--	--	Molecular Function: nucleic acid binding (GO:0003676);; Molecular Function: zinc ion binding (GO:0008270);; Biological Process: DNA integration (GO:0015074);; Molecular Function: nucleoside-triphosphatase activity (GO:0017111);; Molecular Function: purine ribonucleoside binding (GO:0032550);; Molecular Function: adenyl ribonucleotide binding (GO:0032559);; Molecular Function: anion binding (GO:00…	--	Endonuclease OS=Nicotiana tabacum (Common tobacco) PE=2 SV=1	hypothetical protein VITISV_027174 [Vitis vinifera]
c14903.graph_c0	--	--	Biological Process: maltose metabolic process (GO:0000023);; Biological Process: polysaccharide catabolic process (GO:0000272);; Molecular Function: DNA binding (GO:0003677);; Molecular Function: protein binding (GO:0005515);; Cellular Component: nucleus (GO:0005634);; Biological Process: pentose-phosphate shunt (GO:0006098);; Biological Process: phosphatidylglycerol biosynthetic process (GO:0006…	--	MAR-binding filament-like protein 1-1 GN=MFP1-1 OS=Nicotiana tabacum (Common tobacco) PE=2 SV=1	predicted protein [Populus trichocarpa]
c32102.graph_c0	--	--	Cellular Component: nucleus (GO:0005634);; Cellular Component: vacuole (GO:0005773);; Biological Process: protein folding (GO:0006457);; Biological Process: response to stress (GO:0006950);;	--	--	Heat shock protein DnaJ with tetratricopeptide repeat isoform 1 [Theobroma cacao]
c21129.graph_c0	[V]	Defense mechanisms	Biological Process: drug transmembrane transport (GO:0006855);; Molecular Function: drug transmembrane transporter activity (GO:0015238);; Molecular Function: antiporter activity (GO:0015297);; Cellular Component: membrane (GO:0016020);;	--	MATE efflux family protein 1 GN=F11M15.20 OS=Arabidopsis thaliana (Mouse-ear cress) PE=2 SV=2	unnamed protein product [Vitis vinifera]
c46836.graph_c0	[O]	Posttranslational modification, protein turnover, chaperones	Molecular Function: ubiquitin-protein ligase activity (GO:0004842);; Biological Process: protein ubiquitination (GO:0016567);;	K10592|0.0|vvi:100255704|hypothetical protein LOC100255704	E3 ubiquitin-protein ligase UPL1 GN=UPL1 OS=Arabidopsis thaliana (Mouse-ear cress) PE=1 SV=3	PREDICTED: E3 ubiquitin-protein ligase UPL2-like [Vitis vinifera]
c36033.graph_c0	--	--	Molecular Function: catalytic activity (GO:0003824);; Biological Process: primary metabolic process (GO:0044238);; Biological Process: organic substance metabolic process (GO:0071704);;	--	--	hypothetical protein VITISV_031023 [Vitis vinifera]
c47124.graph_c0	[P]	Inorganic ion transport and metabolism	Molecular Function: magnesium ion binding (GO:0000287);; Cellular Component: cytoplasmic mRNA processing body (GO:0000932);; Molecular Function: mRNA binding (GO:0003729);; Cellular Component: nucleus (GO:0005634);; Cellular Component: vacuole (GO:0005773);; Biological Process: fatty acid beta-oxidation (GO:0006635);; Biological Process: primary shoot apical meristem specification (GO:0010072);; …	K14445|0.0|vvi:100255398|hypothetical protein LOC100255398	Tonoplast dicarboxylate transporter GN=MNJ7.15 OS=Arabidopsis thaliana (Mouse-ear cress) PE=2 SV=2	hypothetical protein PRUPE_ppa004013mg [Prunus persica]
c23804.graph_c0	--	--	Molecular Function: calmodulin binding (GO:0005516);; Cellular Component: nucleus (GO:0005634);; Biological Process: regulation of transcription, DNA-templated (GO:0006355);; Biological Process: response to cold (GO:0009409);;	--	Calmodulin-binding transcription activator 2 GN=MSJ1.6 OS=Arabidopsis thaliana (Mouse-ear cress) PE=1 SV=1	unnamed protein product [Vitis vinifera]
c21275.graph_c0	--	--	--	--	Sulfated surface glycoprotein 185 (Precursor) OS=Volvox carteri (Green alga) PE=1 SV=1	hypothetical protein EMIHUDRAFT_311627 [Emiliania huxleyi CCMP1516]
c46612.graph_c2	--	--	Molecular Function: sequence-specific DNA binding transcription factor activity (GO:0003700);; Cellular Component: nucleus (GO:0005634);; Biological Process: regulation of transcription, DNA-templated (GO:0006355);; Biological Process: response to xenobiotic stimulus (GO:0009410);; Biological Process: endoplasmic reticulum unfolded protein response (GO:0030968);; Molecular Function: sequence-spec…	--	Probable transcription factor PosF21 GN=T28P16.14 OS=Arabidopsis thaliana (Mouse-ear cress) PE=2 SV=1	bZIP transcription factor family protein 11 [Camellia sinensis]
c34389.graph_c0	[I]	Lipid transport and metabolism	Cellular Component: plasmodesma (GO:0009506);; Molecular Function: acylglycerol lipase activity (GO:0047372);;	--	--	PREDICTED: monoglyceride lipase-like [Solanum lycopersicum]
c36229.graph_c0	--	--	Cellular Component: nucleus (GO:0005634);; Biological Process: fatty acid catabolic process (GO:0009062);; Molecular Function: quercetin 3-O-glucosyltransferase activity (GO:0080043);; Molecular Function: quercetin 7-O-glucosyltransferase activity (GO:0080044);; Molecular Function: quercetin 4'-O-glucosyltransferase activity (GO:0080046);;	--	UDP-glycosyltransferase 89B1 GN=UGT89B1 OS=Arabidopsis thaliana (Mouse-ear cress) PE=2 SV=2	PREDICTED: UDP-glycosyltransferase 89B1-like [Fragaria vesca subsp. vesca]
c34647.graph_c0	[S]	Function unknown	Cellular Component: chloroplast (GO:0009507);; Biological Process: gibberellin biosynthetic process (GO:0009686);; Biological Process: gibberellic acid mediated signaling pathway (GO:0009740);; Cellular Component: membrane (GO:0016020);;	--	--	hypothetical protein PRUPE_ppa017744mg [Prunus persica]
c12045.graph_c0	--	--	Cellular Component: membrane (GO:0016020);;	--	Mechanosensitive ion channel protein 6 GN=MSL6 OS=Arabidopsis thaliana (Mouse-ear cress) PE=1 SV=1	PREDICTED: mechanosensitive ion channel protein 8-like [Solanum lycopersicum]
c45562.graph_c0	--	--	Molecular Function: sequence-specific DNA binding transcription factor activity (GO:0003700);; Molecular Function: transporter activity (GO:0005215);; Cellular Component: nucleus (GO:0005634);; Biological Process: regulation of transcription, DNA-templated (GO:0006355);; Biological Process: transport (GO:0006810);; Cellular Component: chloroplast (GO:0009507);; Cellular Component: membrane (GO:00…	--	Pentatricopeptide repeat-containing protein At1g06145 GN=T21E18.20 OS=Arabidopsis thaliana (Mouse-ear cress) PE=2 SV=2	Basic helix-loop-helix DNA-binding superfamily protein [Theobroma cacao]
c16327.graph_c0	--	--	Molecular Function: acidic amino acid transmembrane transporter activity (GO:0015172);; Molecular Function: neutral amino acid transmembrane transporter activity (GO:0015175);; Molecular Function: primary active transmembrane transporter activity (GO:0015399);; Biological Process: acidic amino acid transport (GO:0015800);; Biological Process: basic amino acid transport (GO:0015802);; Biological P…	--	Amino acid permease 3 GN=AAP3 OS=Arabidopsis thaliana (Mouse-ear cress) PE=1 SV=2	amino acid permease [Plantago major]
c54432.graph_c0	--	--	Biological Process: regulation of organ formation (GO:0003156);; Cellular Component: plasma membrane (GO:0005886);; Biological Process: drug transmembrane transport (GO:0006855);; Biological Process: response to nematode (GO:0009624);; Molecular Function: drug transmembrane transporter activity (GO:0015238);; Molecular Function: antiporter activity (GO:0015297);; Cellular Component: Golgi transpo…	--	MATE efflux family protein 7 GN=F3L12.9 OS=Arabidopsis thaliana (Mouse-ear cress) PE=2 SV=1	predicted protein [Populus trichocarpa]
c42438.graph_c0	--	--	Biological Process: tryptophan catabolic process (GO:0006569);; Biological Process: indoleacetic acid biosynthetic process (GO:0009684);; Biological Process: glucosinolate biosynthetic process (GO:0019761);; Biological Process: defense response to bacterium (GO:0042742);; Molecular Function: indole-3-acetate beta-glucosyltransferase activity (GO:0047215);; Molecular Function: thiohydroximate beta…	--	UDP-glycosyltransferase 74B1 GN=UGT74B1 OS=Arabidopsis thaliana (Mouse-ear cress) PE=1 SV=1	PREDICTED: UDP-glycosyltransferase 74B1 [Vitis vinifera]
c54013.graph_c0	--	--	Molecular Function: DNA binding (GO:0003677);;	--	Homeobox-leucine zipper protein ROC3 OS=Oryza sativa subsp. japonica (Rice) PE=2 SV=1	homeobox protein, putative [Ricinus communis]
c21152.graph_c0	--	--	Biological Process: amino acid transmembrane transport (GO:0003333);; Cellular Component: plasma membrane (GO:0005886);; Biological Process: N-terminal protein myristoylation (GO:0006499);; Biological Process: protein targeting to membrane (GO:0006612);; Biological Process: nucleotide transport (GO:0006862);; Biological Process: ER to Golgi vesicle-mediated transport (GO:0006888);; Biological Pro…	--	Lysine histidine transporter 1 GN=LHT1 OS=Arabidopsis thaliana (Mouse-ear cress) PE=1 SV=1	amino acid transporter, putative [Ricinus communis]
c20653.graph_c0	[GEPR]	--	Molecular Function: inorganic phosphate transmembrane transporter activity (GO:0005315);; Molecular Function: sugar:hydrogen symporter activity (GO:0005351);; Cellular Component: extracellular region (GO:0005576);; Cellular Component: nucleus (GO:0005634);; Cellular Component: vacuole (GO:0005773);; Cellular Component: Golgi apparatus (GO:0005794);; Cellular Component: plasma membrane (GO:0005886…	--	Probable inorganic phosphate transporter 1-7 GN=PHT1-7 OS=Arabidopsis thaliana (Mouse-ear cress) PE=2 SV=2	unknown [Lotus japonicus]
c61499.graph_c0	--	--	Molecular Function: nucleotide binding (GO:0000166);; Molecular Function: protein kinase activity (GO:0004672);; Biological Process: cell communication (GO:0007154);; Biological Process: post-embryonic development (GO:0009791);; Cellular Component: membrane (GO:0016020);; Biological Process: phosphorylation (GO:0016310);; Biological Process: reproductive process (GO:0022414);; Biological Process:…	--	Probable LRR receptor-like serine/threonine-protein kinase At5g65240 (Precursor) GN=At5g65240 OS=Arabidopsis thaliana (Mouse-ear cress) PE=2 SV=1	PREDICTED: receptor-like protein 12-like [Vitis vinifera]
c41793.graph_c0	--	--	Molecular Function: nucleic acid binding (GO:0003676);; Molecular Function: sequence-specific DNA binding transcription factor activity (GO:0003700);; Molecular Function: NAD+ ADP-ribosyltransferase activity (GO:0003950);; Cellular Component: nucleus (GO:0005634);; Biological Process: regulation of transcription, DNA-templated (GO:0006355);; Molecular Function: zinc ion binding (GO:0008270);;	--	--	PREDICTED: uncharacterized protein LOC100250572 [Vitis vinifera]
c33598.graph_c0	--	--	Cellular Component: nucleus (GO:0005634);; Biological Process: RNA processing (GO:0006396);; Biological Process: response to stress (GO:0006950);; Biological Process: response to abiotic stimulus (GO:0009628);;	--	--	PREDICTED: uncharacterized protein LOC100243767 [Vitis vinifera]
c42411.graph_c0	[E]	Amino acid transport and metabolism	Molecular Function: transporter activity (GO:0005215);; Cellular Component: membrane (GO:0016020);; Biological Process: organic substance transport (GO:0071702);; Biological Process: nitrogen compound transport (GO:0071705);;	--	Putative peptide/nitrate transporter At2g38100 GN=At2g38100 OS=Arabidopsis thaliana (Mouse-ear cress) PE=2 SV=1	hypothetical protein PRUPE_ppa1027125mg [Prunus persica]
c15621.graph_c1	[RTKL]	--	Molecular Function: calmodulin-dependent protein kinase activity (GO:0004683);; Molecular Function: protein binding (GO:0005515);; Molecular Function: ATP binding (GO:0005524);; Cellular Component: plasma membrane (GO:0005886);; Biological Process: protein phosphorylation (GO:0006468);; Biological Process: multicellular organismal development (GO:0007275);; Biological Process: response to water d…	--	CBL-interacting serine/threonine-protein kinase 6 GN=At4g30960 OS=Arabidopsis thaliana (Mouse-ear cress) PE=1 SV=1	unnamed protein product [Vitis vinifera]
c49030.graph_c0	[B]	Chromatin structure and dynamics	Cellular Component: intracellular organelle (GO:0043229);;	K11253|7e-07|ath:AT1G13370|histone H3, putative	Histone H3-like 1 GN=At1g13370 OS=Arabidopsis thaliana (Mouse-ear cress) PE=2 SV=3	centromere specific histone H3 variant [Nicotiana tabacum]
c31991.graph_c0	--	--	--	--	Leucine-rich repeat extensin-like protein 3 (Precursor) GN=LRX3 OS=Arabidopsis thaliana (Mouse-ear cress) PE=1 SV=1	--
c39100.graph_c0	--	--	--	--	--	hypothetical protein VITISV_014305 [Vitis vinifera]
c76901.graph_c0	--	--	--	--	--	hypothetical protein VITISV_038307 [Vitis vinifera]
c59791.graph_c0	--	--	Molecular Function: catalytic activity (GO:0003824);; Molecular Function: binding (GO:0005488);; Biological Process: cellular process (GO:0009987);;	--	--	hypothetical protein VITISV_037247 [Vitis vinifera]
c39599.graph_c0	[J]	Translation, ribosomal structure and biogenesis	Molecular Function: copper ion binding (GO:0005507);; Biological Process: pentose-phosphate shunt (GO:0006098);; Biological Process: aromatic amino acid family biosynthetic process (GO:0009073);; Cellular Component: chloroplast stroma (GO:0009570);; Cellular Component: thylakoid (GO:0009579);; Biological Process: chloroplast organization (GO:0009658);; Biological Process: embryo development (GO:0…	K02838|5e-61|vvi:100263214|hypothetical protein LOC100263214	Ribosome-recycling factor, chloroplastic (Precursor; Fragment) GN=RRF OS=Daucus carota (Carrot) PE=2 SV=2	unnamed protein product [Vitis vinifera]
c13278.graph_c0	--	--	Molecular Function: hydrolase activity (GO:0016787);; Molecular Function: purine ribonucleoside binding (GO:0032550);; Molecular Function: adenyl ribonucleotide binding (GO:0032559);; Molecular Function: anion binding (GO:0043168);;	--	Disease resistance protein At4g27190 GN=At4g27190 OS=Arabidopsis thaliana (Mouse-ear cress) PE=2 SV=1	hypothetical protein PRUPE_ppa016994mg [Prunus persica]
c4384.graph_c0	[J]	Translation, ribosomal structure and biogenesis	Molecular Function: organic cyclic compound binding (GO:0097159);; Molecular Function: heterocyclic compound binding (GO:1901363);;	K02896|3e-27|cme:CMI205C|60S ribosomal protein L24	60S ribosomal protein L24 GN=RPL24 OS=Cicer arietinum (Chickpea) PE=2 SV=1	predicted protein [Hordeum vulgare subsp. vulgare]
c18571.graph_c0	[R]	General function prediction only	Molecular Function: epoxide hydrolase activity (GO:0004301);; Molecular Function: non-membrane spanning protein tyrosine kinase activity (GO:0004715);; Cellular Component: nucleus (GO:0005634);; Cellular Component: cytosol (GO:0005829);; Biological Process: metabolic process (GO:0008152);;	--	--	PREDICTED: epoxide hydrolase 2 [Vitis vinifera]
c32116.graph_c0	--	--	Biological Process: cellular carbohydrate metabolic process (GO:0044262);; Biological Process: single-organism carbohydrate metabolic process (GO:0044723);;	--	--	PREDICTED: uncharacterized protein LOC100254161 [Vitis vinifera]
c64172.graph_c0	--	--	Molecular Function: RNA binding (GO:0003723);; Molecular Function: RNA-directed DNA polymerase activity (GO:0003964);; Biological Process: RNA-dependent DNA replication (GO:0006278);; Biological Process: defense response (GO:0006952);; Molecular Function: ADP binding (GO:0043531);;	--	Putative disease resistance RPP13-like protein 1 GN=RPPL1 OS=Arabidopsis thaliana (Mouse-ear cress) PE=3 SV=1	PREDICTED: putative disease resistance RPP13-like protein 1-like, partial [Vitis vinifera]
c45674.graph_c0	[P]	Inorganic ion transport and metabolism	Molecular Function: nucleotide binding (GO:0000166);; Biological Process: cation transport (GO:0006812);; Cellular Component: membrane (GO:0016020);; Molecular Function: cation-transporting ATPase activity (GO:0019829);; Molecular Function: ion binding (GO:0043167);;	--	Calcium-transporting ATPase 12, plasma membrane-type GN=ACA12 OS=Arabidopsis thaliana (Mouse-ear cress) PE=2 SV=1	Autoinhibited calcium ATPase [Theobroma cacao]
c42166.graph_c0	[G]	Carbohydrate transport and metabolism	Molecular Function: ribulose-phosphate 3-epimerase activity (GO:0004750);; Biological Process: pentose-phosphate shunt (GO:0006098);; Biological Process: response to cold (GO:0009409);; Cellular Component: chloroplast thylakoid membrane (GO:0009535);; Cellular Component: chloroplast stroma (GO:0009570);; Biological Process: response to nematode (GO:0009624);; Biological Process: embryo developmen…	K01783|1e-137|vvi:100267206|hypothetical protein LOC100267206	Ribulose-phosphate 3-epimerase, chloroplastic (Precursor; Fragment) OS=Solanum tuberosum (Potato) PE=1 SV=1	PREDICTED: ribulose-phosphate 3-epimerase, chloroplastic-like [Glycine max]
c44607.graph_c0	--	--	--	--	Leucine-rich repeat extensin-like protein 5 (Precursor) GN=LRX5 OS=Arabidopsis thaliana (Mouse-ear cress) PE=2 SV=2	DNA-directed RNA polymerase subunit beta&apos; [Theobroma cacao]
c44682.graph_c1	--	--	Biological Process: MAPK cascade (GO:0000165);; Molecular Function: protein serine/threonine kinase activity (GO:0004674);; Molecular Function: ATP binding (GO:0005524);; Biological Process: protein phosphorylation (GO:0006468);;	--	Probable receptor-like protein kinase At1g80640 (Precursor) GN=At1g80640 OS=Arabidopsis thaliana (Mouse-ear cress) PE=2 SV=1	PREDICTED: probable receptor-like protein kinase At1g80640-like [Vitis vinifera]
c44336.graph_c0	--	--	--	--	--	PREDICTED: uncharacterized protein LOC100256375 [Vitis vinifera]
c40164.graph_c2	--	--	Biological Process: maltose biosynthetic process (GO:0000024);; Biological Process: activation of MAPKK activity (GO:0000186);; Biological Process: polysaccharide biosynthetic process (GO:0000271);; Molecular Function: MAP kinase kinase kinase activity (GO:0004709);; Molecular Function: ATP binding (GO:0005524);; Cellular Component: plasma membrane (GO:0005886);; Biological Process: starch catabo…	--	Leucine-rich repeat receptor-like serine/threonine-protein kinase BAM3 (Precursor) GN=BAM3 OS=Arabidopsis thaliana (Mouse-ear cress) PE=2 SV=3	Leucine-rich receptor-like protein kinase family protein [Theobroma cacao]
c40143.graph_c0	--	--	Biological Process: response to stimulus (GO:0050896);;	K09250|1e-148|vvi:100251241|hypothetical protein LOC100251241	Cold shock protein 1 GN=T19K4.150 OS=Arabidopsis thaliana (Mouse-ear cress) PE=2 SV=1	PREDICTED: cellular nucleic acid-binding protein [Vitis vinifera]
c54361.graph_c0	--	--	Molecular Function: metal ion binding (GO:0046872);;	--	--	hypothetical protein VITISV_009664 [Vitis vinifera]
c39474.graph_c0	--	--	Biological Process: phosphatidylinositol biosynthetic process (GO:0006661);;	K03858|3e-72|pop:POPTR_825742|hypothetical protein	--	PREDICTED: uncharacterized protein LOC101252969 [Solanum lycopersicum]
c15960.graph_c1	--	--	Biological Process: polysaccharide biosynthetic process (GO:0000271);; Molecular Function: aspartic-type endopeptidase activity (GO:0004190);; Biological Process: proteolysis (GO:0006508);; Biological Process: glycine catabolic process (GO:0006546);; Cellular Component: plant-type cell wall (GO:0009505);; Cellular Component: membrane (GO:0016020);;	--	Aspartic proteinase nepenthesin-1 (Precursor) GN=nep1 OS=Nepenthes gracilis (Slender pitcher plant) PE=1 SV=1	predicted protein [Populus trichocarpa]
c27821.graph_c0	--	--	--	--	--	unnamed protein product [Vitis vinifera]
c26555.graph_c0	--	--	--	--	Citrate-binding protein (Precursor) GN=CBP OS=Hevea brasiliensis (Para rubber tree) PE=1 SV=1	predicted protein [Populus trichocarpa]
c45243.graph_c0	--	--	--	--	--	PREDICTED: uncharacterized protein LOC100258456 [Vitis vinifera]
c33895.graph_c0	--	--	Molecular Function: transferase activity, transferring phosphorus-containing groups (GO:0016772);;	--	Putative ribonuclease H protein At1g65750 GN=At1g65750 OS=Arabidopsis thaliana (Mouse-ear cress) PE=3 SV=1	hypothetical protein VITISV_021000 [Vitis vinifera]
c45780.graph_c0	[R]	General function prediction only	Molecular Function: GTPase activity (GO:0003924);; Molecular Function: GTP binding (GO:0005525);; Cellular Component: nucleus (GO:0005634);; Cellular Component: mitochondrion (GO:0005739);; Biological Process: GTP catabolic process (GO:0006184);; Cellular Component: chloroplast (GO:0009507);; Biological Process: ribosome biogenesis (GO:0042254);; Biological Process: transcription factor import in…	--	Putative nitric oxide synthase OS=Oryza sativa subsp. japonica (Rice) PE=2 SV=1	hypothetical protein PRUPE_ppa003402mg [Prunus persica]
c66936.graph_c0	--	--	--	--	--	RNA-directed DNA polymerase (reverse transcriptase)-related protein [Arabidopsis thaliana]
c52214.graph_c0	--	--	Biological Process: maltose metabolic process (GO:0000023);; Cellular Component: mitochondrion (GO:0005739);; Biological Process: pentose-phosphate shunt (GO:0006098);; Biological Process: rRNA processing (GO:0006364);; Biological Process: unsaturated fatty acid biosynthetic process (GO:0006636);; Cellular Component: chloroplast thylakoid membrane (GO:0009535);; Biological Process: response to bl…	--	Calcium sensing receptor, chloroplastic (Precursor) GN=MYJ24.5 OS=Arabidopsis thaliana (Mouse-ear cress) PE=1 SV=1	extracellular calcium sensing receptor [Castanopsis chinensis]
c36343.graph_c0	--	--	--	--	CYSTM1 family protein B GN=At3g57160 OS=Arabidopsis thaliana (Mouse-ear cress) PE=3 SV=2	PREDICTED: uncharacterized protein LOC100853332 [Vitis vinifera]
c5775.graph_c0	--	--	Biological Process: response to stimulus (GO:0050896);;	--	BTB/POZ domain-containing protein At5g17580 GN=At5g17580 OS=Arabidopsis thaliana (Mouse-ear cress) PE=2 SV=1	predicted protein [Populus trichocarpa]
c14668.graph_c0	--	--	--	--	--	Uncharacterized protein isoform 1 [Theobroma cacao]
c1332.graph_c0	--	--	Cellular Component: mitochondrion (GO:0005739);; Biological Process: pollen tube growth (GO:0009860);;	--	--	unnamed protein product [Vitis vinifera]
c44923.graph_c0	--	--	--	--	FBD-associated F-box protein At1g66310 GN=At1g66310 OS=Arabidopsis thaliana (Mouse-ear cress) PE=2 SV=1	f-box family protein [Populus trichocarpa]
c49465.graph_c0	--	--	Biological Process: cellular process (GO:0009987);; Biological Process: single-organism process (GO:0044699);;	--	--	ARF domain class transcription factor [Pyrus x bretschneideri]
c48125.graph_c0	--	--	--	--	Double-stranded RNA-binding protein 4 GN=B1090H08.31 OS=Oryza sativa subsp. japonica (Rice) PE=2 SV=1	PREDICTED: double-stranded RNA-binding protein 4-like [Vitis vinifera]
c77446.graph_c0	--	--	Biological Process: maltose metabolic process (GO:0000023);; Molecular Function: hydrolase activity, hydrolyzing O-glycosyl compounds (GO:0004553);; Biological Process: microtubule nucleation (GO:0007020);; Cellular Component: chloroplast (GO:0009507);; Biological Process: embryo development ending in seed dormancy (GO:0009793);; Biological Process: thylakoid membrane organization (GO:0010027);; …	--	Pentatricopeptide repeat-containing protein At3g18110, chloroplastic (Precursor) GN=EMB1270 OS=Arabidopsis thaliana (Mouse-ear cress) PE=2 SV=2	pentatricopeptide repeat-containing protein, putative [Ricinus communis]
c37314.graph_c0	--	--	--	--	F-box protein At5g49610 GN=At5g49610 OS=Arabidopsis thaliana (Mouse-ear cress) PE=1 SV=1	unnamed protein product [Vitis vinifera]
c30958.graph_c0	--	--	Cellular Component: ubiquitin ligase complex (GO:0000151);; Molecular Function: ubiquitin-protein ligase activity (GO:0004842);; Cellular Component: kinesin complex (GO:0005871);; Biological Process: protein ubiquitination (GO:0016567);; Molecular Function: kinesin binding (GO:0019894);; Biological Process: protein autophosphorylation (GO:0046777);; Molecular Function: transmembrane receptor prot…	--	U-box domain-containing protein 14 GN=PUB14 OS=Arabidopsis thaliana (Mouse-ear cress) PE=1 SV=1	U-box domain-containing protein 14 [Theobroma cacao]
c18340.graph_c0	--	--	--	--	--	unknown [Populus trichocarpa]
c35150.graph_c0	--	--	Molecular Function: phospholipid binding (GO:0005543);; Cellular Component: membrane (GO:0016020);;	--	--	PREDICTED: uncharacterized protein LOC100244234 [Vitis vinifera]
c79416.graph_c0	--	--	--	--	Pentatricopeptide repeat-containing protein At3g63370 GN=PCMP-H83 OS=Arabidopsis thaliana (Mouse-ear cress) PE=2 SV=2	Pentatricopeptide repeat (PPR) superfamily protein [Theobroma cacao]
c44597.graph_c0	--	--	Molecular Function: nucleic acid binding (GO:0003676);; Molecular Function: sequence-specific DNA binding transcription factor activity (GO:0003700);; Biological Process: regulation of transcription, DNA-templated (GO:0006355);; Biological Process: ER to Golgi vesicle-mediated transport (GO:0006888);; Molecular Function: zinc ion binding (GO:0008270);; Biological Process: amino acid import (GO:00…	--	Zinc finger CCCH domain-containing protein 66 GN=At5g58620 OS=Arabidopsis thaliana (Mouse-ear cress) PE=2 SV=1	hypothetical protein VITISV_006556 [Vitis vinifera]
c45971.graph_c0	--	--	Cellular Component: nucleus (GO:0005634);; Molecular Function: metal ion binding (GO:0046872);;	--	E3 ubiquitin-protein ligase RHA2A GN=RHA2A OS=Arabidopsis thaliana (Mouse-ear cress) PE=1 SV=1	PREDICTED: E3 ubiquitin-protein ligase AIP2-like [Vitis vinifera]
c44140.graph_c0	--	--	Cellular Component: nucleus (GO:0005634);; Biological Process: fatty acid beta-oxidation (GO:0006635);; Biological Process: protein import into peroxisome matrix (GO:0016558);;	--	--	unnamed protein product [Vitis vinifera]
c52675.graph_c0	--	--	Cellular Component: nucleus (GO:0005634);; Biological Process: protein glycosylation (GO:0006486);; Biological Process: gravitropism (GO:0009630);; Biological Process: vegetative to reproductive phase transition of meristem (GO:0010228);; Biological Process: glucuronoxylan metabolic process (GO:0010413);; Biological Process: protein desumoylation (GO:0016926);; Biological Process: post-translatio…	--	Probable lysine-specific demethylase JMJ14 GN=F9F13.50 OS=Arabidopsis thaliana (Mouse-ear cress) PE=1 SV=1	PREDICTED: probable lysine-specific demethylase JMJ14-like [Vitis vinifera]
c27706.graph_c1	--	--	Cellular Component: nucleus (GO:0005634);; Cellular Component: cytosol (GO:0005829);; Biological Process: cellular response to water deprivation (GO:0042631);; Biological Process: cellular response to salt stress (GO:0071472);;	--	BTB/POZ and MATH domain-containing protein 4 GN=BPM4 OS=Arabidopsis thaliana (Mouse-ear cress) PE=1 SV=1	BTB and MATH domain-containing protein, putative [Ricinus communis]
c40836.graph_c0	[R]	General function prediction only	Molecular Function: serine-type endopeptidase activity (GO:0004252);; Cellular Component: Golgi apparatus (GO:0005794);; Cellular Component: plasma membrane (GO:0005886);; Biological Process: proteolysis (GO:0006508);; Cellular Component: plasmodesma (GO:0009506);; Cellular Component: integral component of membrane (GO:0016021);;	--	Uncharacterized protein At3g58460 GN=At3g58460 OS=Arabidopsis thaliana (Mouse-ear cress) PE=1 SV=2	PREDICTED: inactive rhomboid protein 1 [Vitis vinifera]
c19729.graph_c0	--	--	--	--	Protein MKS1 GN=MKS1 OS=Arabidopsis thaliana (Mouse-ear cress) PE=1 SV=2	hypothetical protein VITISV_000273 [Vitis vinifera]
c18642.graph_c1	--	--	Molecular Function: acetylglucosaminyltransferase activity (GO:0008375);; Cellular Component: membrane (GO:0016020);;	--	--	PREDICTED: uncharacterized protein LOC101259104 [Solanum lycopersicum]
c26502.graph_c1	--	--	--	--	--	unnamed protein product [Vitis vinifera]
c18475.graph_c0	--	--	Molecular Function: phospholipase D activity (GO:0004630);; Molecular Function: calcium ion binding (GO:0005509);; Molecular Function: phosphatidylinositol-4,5-bisphosphate binding (GO:0005546);; Cellular Component: nucleus (GO:0005634);; Cellular Component: mitochondrion (GO:0005739);; Cellular Component: vacuole (GO:0005773);; Cellular Component: endoplasmic reticulum (GO:0005783);; Cellular Co…	--	Phospholipase D alpha 1 GN=PLD1 OS=Vigna unguiculata (Cowpea) PE=1 SV=1	hypothetical protein M569_09194 [Genlisea aurea]
c44895.graph_c0	--	--	--	K13172|0.0|vvi:100256073|hypothetical protein LOC100256073	DEAD-box ATP-dependent RNA helicase 42 GN=RH42 OS=Arabidopsis thaliana (Mouse-ear cress) PE=1 SV=2	predicted protein [Populus trichocarpa]
c40116.graph_c0	--	--	Cellular Component: spindle (GO:0005819);; Cellular Component: actin filament (GO:0005884);; Molecular Function: microtubule binding (GO:0008017);; Cellular Component: phragmoplast (GO:0009524);; Biological Process: microsporogenesis (GO:0009556);; Cellular Component: preprophase band (GO:0009574);; Biological Process: actin nucleation (GO:0045010);; Molecular Function: actin filament binding (GO…	--	Formin-like protein 14 GN=FH14 OS=Arabidopsis thaliana (Mouse-ear cress) PE=3 SV=3	unnamed protein product [Vitis vinifera]
c17832.graph_c1	--	--	Cellular Component: cytoplasmic membrane-bounded vesicle (GO:0016023);;	--	Reticulon-like protein B2 GN=F8L21.10 OS=Arabidopsis thaliana (Mouse-ear cress) PE=1 SV=1	predicted protein [Populus trichocarpa]
c22567.graph_c0	--	--	Molecular Function: binding (GO:0005488);; Biological Process: macromolecule metabolic process (GO:0043170);; Biological Process: primary metabolic process (GO:0044238);;	--	--	hypothetical protein VITISV_034254 [Vitis vinifera]
c43193.graph_c0	[Q]	Secondary metabolites biosynthesis, transport and catabolism	Molecular Function: monooxygenase activity (GO:0004497);; Molecular Function: oxidoreductase activity, acting on paired donors, with incorporation or reduction of molecular oxygen (GO:0016705);; Molecular Function: metal ion binding (GO:0046872);;	--	Cytochrome P450 71A1 GN=CYP71A1 OS=Persea americana (Avocado) PE=1 SV=2	PREDICTED: LOW QUALITY PROTEIN: cytochrome P450 71D10-like [Vitis vinifera]
c30416.graph_c0	--	--	Cellular Component: integral component of membrane (GO:0016021);; Cellular Component: chloroplast membrane (GO:0031969);;	--	Putative membrane protein ycf1 GN=ycf1 OS=Vitis vinifera (Grape) PE=2 SV=1	putative RF1 protein [Berberidopsis corallina]
c56540.graph_c0	--	--	Biological Process: regulation of transcription, DNA-templated (GO:0006355);; Molecular Function: protein dimerization activity (GO:0046983);; Biological Process: root hair cell differentiation (GO:0048765);;	--	Transcription factor bHLH84 GN=BHLH84 OS=Arabidopsis thaliana (Mouse-ear cress) PE=2 SV=1	DNA binding protein, putative [Ricinus communis]
c22239.graph_c0	--	--	--	--	--	PREDICTED: uncharacterized protein LOC101296860 [Fragaria vesca subsp. vesca]
c34961.graph_c1	--	--	Molecular Function: ATP:ADP antiporter activity (GO:0005471);; Molecular Function: copper ion binding (GO:0005507);; Molecular Function: protein binding (GO:0005515);; Cellular Component: mitochondrial inner membrane (GO:0005743);; Cellular Component: vacuolar membrane (GO:0005774);; Biological Process: gluconeogenesis (GO:0006094);; Biological Process: protein targeting to membrane (GO:0006612);…	K05863|3e-09|ath:AT5G13490|AAC2	ADP,ATP carrier protein 2, mitochondrial (Precursor) GN=T6I14_20 OS=Arabidopsis thaliana (Mouse-ear cress) PE=1 SV=2	unnamed protein product [Thellungiella halophila]
c60245.graph_c0	--	--	Molecular Function: nucleotide binding (GO:0000166);; Molecular Function: nucleic acid binding (GO:0003676);; Biological Process: DNA metabolic process (GO:0006259);; Molecular Function: nucleoside-triphosphatase activity (GO:0017111);; Molecular Function: ion binding (GO:0043167);;	--	--	hypothetical protein VITISV_012670 [Vitis vinifera]
c29094.graph_c0	[R]	General function prediction only	Molecular Function: nucleotide binding (GO:0000166);; Molecular Function: zinc ion binding (GO:0008270);; Biological Process: response to bacterium (GO:0009617);; Biological Process: plant-type hypersensitive response (GO:0009626);; Biological Process: lignin biosynthetic process (GO:0009809);; Molecular Function: aryl-alcohol dehydrogenase (NAD+) activity (GO:0018456);; Molecular Function: cinna…	K00083|0.0|pop:POPTR_667694|SAD	Probable mannitol dehydrogenase GN=CAD OS=Fragaria ananassa (Strawberry) PE=1 SV=1	PREDICTED: probable mannitol dehydrogenase-like [Vitis vinifera]
c24062.graph_c0	[S]	Function unknown	Cellular Component: plastid (GO:0009536);; Cellular Component: membrane (GO:0016020);; Molecular Function: kinase activity (GO:0016301);; Biological Process: phosphorylation (GO:0016310);;	--	UPF0136 membrane protein At2g26240 GN=At2g26240 OS=Arabidopsis thaliana (Mouse-ear cress) PE=3 SV=1	WAS/WASL-interacting protein family member 1 [Theobroma cacao]
c26888.graph_c0	--	--	Cellular Component: vacuole (GO:0005773);; Cellular Component: plasma membrane (GO:0005886);; Cellular Component: integral component of membrane (GO:0016021);;	--	--	Transmembrane amino acid transporter family protein isoform 3, partial [Theobroma cacao]
c44023.graph_c1	[R]	General function prediction only	Molecular Function: desacetoxyvindoline 4-hydroxylase activity (GO:0050590);; Biological Process: oxidation-reduction process (GO:0055114);;	--	1-aminocyclopropane-1-carboxylate oxidase homolog 4 GN=At1g03400 OS=Arabidopsis thaliana (Mouse-ear cress) PE=2 SV=1	Desacetoxyvindoline 4-hydroxylase, putative [Ricinus communis]
c29220.graph_c0	--	--	Molecular Function: organic cyclic compound binding (GO:0097159);; Molecular Function: heterocyclic compound binding (GO:1901363);;	K12897|3e-12|vvi:100263989|hypothetical protein LOC100263989	--	unnamed protein product [Vitis vinifera]
c44071.graph_c0	--	--	Molecular Function: binding (GO:0005488);;	--	Protein FAR1-RELATED SEQUENCE 5 GN=FRS5 OS=Arabidopsis thaliana (Mouse-ear cress) PE=2 SV=1	PREDICTED: protein FAR1-RELATED SEQUENCE 5-like [Vitis vinifera]
c46330.graph_c0	[C]	Energy production and conversion	Cellular Component: peroxisome (GO:0005777);; Molecular Function: glycolate oxidase activity (GO:0008891);; Molecular Function: FMN binding (GO:0010181);; Biological Process: defense response to bacterium (GO:0042742);; Biological Process: hydrogen peroxide biosynthetic process (GO:0050665);; Molecular Function: very-long-chain-(S)-2-hydroxy-acid oxidase activity (GO:0052852);; Molecular Function…	K11517|0.0|vvi:100248111|hypothetical protein LOC100248111	Peroxisomal (S)-2-hydroxy-acid oxidase GLO4 GN=GLO4 OS=Arabidopsis thaliana (Mouse-ear cress) PE=2 SV=1	hypothetical protein VITISV_031318 [Vitis vinifera]
c140.graph_c0	--	--	Biological Process: DNA-dependent DNA replication (GO:0006261);; Biological Process: regulation of circadian rhythm (GO:0042752);;	K03155|5e-54|vvi:100246656|hypothetical protein LOC100246656	--	PREDICTED: protein timeless homolog [Vitis vinifera]
c48678.graph_c0	[S]	Function unknown	Molecular Function: protein kinase activity (GO:0004672);; Molecular Function: ATP binding (GO:0005524);; Biological Process: protein phosphorylation (GO:0006468);; Cellular Component: integral component of membrane (GO:0016021);; Molecular Function: 2-alkenal reductase [NAD(P)] activity (GO:0032440);; Biological Process: oxidation-reduction process (GO:0055114);;	--	Probable LRR receptor-like serine/threonine-protein kinase At4g37250 (Precursor) GN=At4g37250 OS=Arabidopsis thaliana (Mouse-ear cress) PE=2 SV=1	LIM domain kinase, putative [Ricinus communis]
c5096.graph_c0	--	--	--	K13448|3e-10|rcu:RCOM_1019800|hypothetical protein	--	conserved hypothetical protein [Ricinus communis]
c65773.graph_c0	--	--	Cellular Component: mitochondrion (GO:0005739);;	--	Pentatricopeptide repeat-containing protein At5g65560 GN=At5g65560 OS=Arabidopsis thaliana (Mouse-ear cress) PE=2 SV=1	PREDICTED: pentatricopeptide repeat-containing protein At5g65560-like [Solanum lycopersicum]
c56854.graph_c0	[J]	Translation, ribosomal structure and biogenesis	Molecular Function: structural constituent of ribosome (GO:0003735);; Cellular Component: ribosome (GO:0005840);; Biological Process: translation (GO:0006412);; Molecular Function: rRNA binding (GO:0019843);; Molecular Function: metal ion binding (GO:0046872);;	--	60S ribosomal protein L37-3 GN=RPL37C OS=Arabidopsis thaliana (Mouse-ear cress) PE=2 SV=1	60S ribosomal protein L37 [Aspergillus flavus NRRL3357]
c55939.graph_c0	--	--	Molecular Function: protein serine/threonine kinase activity (GO:0004674);; Molecular Function: ATP binding (GO:0005524);; Biological Process: protein phosphorylation (GO:0006468);;	--	Receptor-like cytosolic serine/threonine-protein kinase RBK2 GN=RBK2 OS=Arabidopsis thaliana (Mouse-ear cress) PE=1 SV=1	ATP binding protein, putative [Ricinus communis]
[truncated: 32,611 more rows]

## Sheet: Function_Annotation.stat
#Anno_Database	Annotated_Number	300<=length<1000	length>=1000
[truncated: 6 more rows]

## Sheet: GO.list
c10011.graph_c0	GO:0019222
[truncated: 24,833 more rows]
[truncated: 19 more columns]

[truncated: 3 more sheets: GO_tree.stat, Kegg.pathway, Kegg.ko]
