# Supplementary material for: De novo transcriptome sequencing and gene expression analysis reveal potential mechanisms of seed abortion in dove tree (Davidia involucrata Baill.)
Source: BMC Plant Biol. 2016 Apr 12;16:82. doi: 10.1186/s12870-016-0772-x (PMC4828838; doi:10.1186/s12870-016-0772-x)
Supplement: Additional file 5: — DEGs between normal and abortive seeds. (XLS 1148 kb) [file 12870_2016_772_MOESM5_ESM.xls]

#ID	FDR	log2FC	regulated	COG_class	COG_class_annotation	GO_annotation	KEGG_annotation	Swissprot_annotation	nr_annotation
c30805.graph_c0	0.004293702	2.341232697	up	--	--	Molecular Function: DNA binding (GO:0003677);; Biological Process: regulation of transcription, DNA-templated (GO:0006355);;	--	--	AG-motif binding protein-4 [Nicotiana tabacum]
c47303.graph_c0	0.005356983	-2.027978556	down	--	--	--	K01658|5e-10|pop:POPTR_566399|ASB1	--	anthranilate synthase, beta subunit, ASB1 [Populus trichocarpa]
c49465.graph_c0	0.002618982	-2.728070928	down	--	--	Biological Process: cellular process (GO:0009987);; Biological Process: single-organism process (GO:0044699);;	--	--	ARF domain class transcription factor [Pyrus x bretschneideri]
c35689.graph_c0	1.83E-05	-6.294279551	down	--	--	Molecular Function: transferase activity, transferring glycosyl groups (GO:0016757);;	--	--	C2 calcium/lipid-binding plant phosphoribosyltransferase family protein [Theobroma cacao]
c41837.graph_c1	0.000188917	2.746579394	up	--	--	Biological Process: response to oxidative stress (GO:0006979);; Biological Process: response to wounding (GO:0009611);; Biological Process: response to insect (GO:0009625);; Biological Process: systemic acquired resistance, salicylic acid mediated signaling pathway (GO:0009862);; Biological Process: response to chitin (GO:0010200);; Biological Process: endoplasmic reticulum unfolded protein respo…	--	--	CDP-diacylglycerol--glycerol-3-phosphate 3-phosphatidyltransferase, putative, partial [Theobroma cacao]
c32584.graph_c0	0.000866149	-3.049000376	down	--	--	Biological Process: drug transmembrane transport (GO:0006855);; Molecular Function: drug transmembrane transporter activity (GO:0015238);; Molecular Function: antiporter activity (GO:0015297);; Cellular Component: membrane (GO:0016020);;	--	--	cold-responsive protein [Ammopiptanthus mongolicus]
c21058.graph_c0	0.007781118	-2.048240526	down	--	--	Cellular Component: cytoplasm (GO:0005737);;	--	--	conserved hypothetical protein [Ricinus communis]
c52984.graph_c0	5.24E-06	-5.209548688	down	--	--	--	--	--	conserved hypothetical protein [Ricinus communis]
c45906.graph_c0	4.19E-05	-2.185116992	down	[S]	Function unknown	--	--	--	conserved hypothetical protein [Ricinus communis]
c17720.graph_c0	1.47E-31	-10.23025385	down	--	--	--	--	--	conserved hypothetical protein [Ricinus communis]
c16558.graph_c0	0.000345795	-3.198892578	down	--	--	--	--	--	conserved hypothetical protein [Ricinus communis]
c33703.graph_c0	1.66E-15	-8.8546869	down	--	--	--	--	--	conserved hypothetical protein [Ricinus communis]
c42981.graph_c0	4.22E-05	3.391190002	up	--	--	--	--	--	conserved hypothetical protein [Ricinus communis]
c49385.graph_c0	1.10E-07	-6.32311876	down	--	--	--	--	--	conserved hypothetical protein [Ricinus communis]
c18841.graph_c0	9.86E-07	5.890622992	up	--	--	--	--	--	conserved hypothetical protein [Ricinus communis]
c40212.graph_c0	1.08E-10	-8.595044826	down	--	--	--	--	--	conserved hypothetical protein [Ricinus communis]
c15325.graph_c0	1.63E-12	-7.929298628	down	--	--	Cellular Component: cell wall (GO:0005618);; Cellular Component: cytoplasm (GO:0005737);; Molecular Function: oxidoreductase activity (GO:0016491);;	--	--	conserved hypothetical protein [Ricinus communis]
c37389.graph_c1	0.003009033	3.981494221	up	--	--	Cellular Component: nucleus (GO:0005634);; Biological Process: organelle organization (GO:0006996);; Cellular Component: intracellular non-membrane-bounded organelle (GO:0043232);; Cellular Component: intracellular organelle part (GO:0044446);; Biological Process: single-multicellular organism process (GO:0044707);;	--	--	conserved hypothetical protein [Ricinus communis]
c48896.graph_c0	1.60E-05	-3.791372194	down	--	--	Molecular Function: transferase activity, transferring glycosyl groups (GO:0016757);;	--	--	conserved hypothetical protein [Ricinus communis]
c26600.graph_c0	1.54E-10	-7.404881438	down	--	--	--	--	--	conserved hypothetical protein [Ricinus communis]
c28955.graph_c0	0.009064915	-1.583112946	down	--	--	--	--	--	conserved hypothetical protein [Ricinus communis]
c49405.graph_c0	0.008732221	-2.408877108	down	--	--	--	--	--	conserved hypothetical protein [Ricinus communis]
c37841.graph_c3	4.91E-09	Inf	up	--	--	--	--	--	conserved hypothetical protein [Ricinus communis]
c18802.graph_c1	0.006583478	1.941280072	up	--	--	--	--	--	conserved hypothetical protein [Ricinus communis]
c31860.graph_c0	0.000575154	#NAME?	down	--	--	Molecular Function: copper ion transmembrane transporter activity (GO:0005375);; Biological Process: multicellular organismal development (GO:0007275);; Cellular Component: intrinsic component of membrane (GO:0031224);; Biological Process: copper ion transmembrane transport (GO:0035434);; Cellular Component: cell part (GO:0044464);; Biological Process: anatomical structure development (GO:0048856…	--	--	copper transporter, putative [Ricinus communis]
c30975.graph_c1	0.000111813	#NAME?	down	--	--	--	--	--	Copper transporter, putative [Theobroma cacao]
c4532.graph_c0	0.001429722	3.425920492	up	--	--	--	--	--	Core-2/I-branching beta-1,6-N-acetylglucosaminyltransferase family protein [Theobroma cacao]
c43654.graph_c0	6.48E-05	3.824917769	up	--	--	Molecular Function: acetylglucosaminyltransferase activity (GO:0008375);; Cellular Component: membrane (GO:0016020);; Molecular Function: protein xylosyltransferase activity (GO:0030158);;	K00771|2e-87|pop:POPTR_720100|hypothetical protein	--	Core-2/I-branching beta-1,6-N-acetylglucosaminyltransferase family protein, putative [Theobroma cacao]
c14812.graph_c0	0.003457174	3.014297731	up	--	--	--	--	--	Cysteine/Histidine-rich C1 domain family protein, putative [Theobroma cacao]
c41673.graph_c0	0.000988236	2.103431051	up	--	--	--	--	--	dehydrin COR11 [Vaccinium corymbosum]
c38643.graph_c0	0.000341571	3.251227913	up	--	--	Molecular Function: nucleotide binding (GO:0000166);;	--	--	disease resistance protein RPS5-like protein 2 [Vitis labrusca]
c39802.graph_c0	1.08E-33	-7.128153891	down	--	--	--	--	--	DNA binding protein, putative [Ricinus communis]
c46864.graph_c0	0.000295096	2.03456298	up	--	--	Biological Process: response to brassinosteroid (GO:0009741);; Biological Process: regulation of protein localization (GO:0032880);;	--	--	Drm3-like protein isoform 1 [Theobroma cacao]
c20434.graph_c0	0.001454429	-1.724933502	down	--	--	Cellular Component: vacuole (GO:0005773);; Cellular Component: plasma membrane (GO:0005886);; Cellular Component: chloroplast thylakoid membrane (GO:0009535);;	--	--	elicitor-inducible protein EIG-J7 [Capsicum annuum]
c19838.graph_c0	0.001057843	2.796378565	up	--	--	Cellular Component: nucleus (GO:0005634);; Cellular Component: cytosol (GO:0005829);; Cellular Component: plasma membrane (GO:0005886);; Biological Process: glycolysis (GO:0006096);; Biological Process: water transport (GO:0006833);; Biological Process: hyperosmotic response (GO:0006972);; Biological Process: Golgi organization (GO:0007030);; Molecular Function: carboxymethylenebutenolidase activ…	--	--	endo-1,3-1,4-beta-d-glucanase, putative [Ricinus communis]
c37817.graph_c0	2.87E-07	4.457631154	up	--	--	--	--	--	ENTH/VHS family protein [Theobroma cacao]
c37276.graph_c0	0.003078008	2.359523789	up	--	--	Molecular Function: hydrolase activity (GO:0016787);;	--	--	Eukaryotic aspartyl protease family protein, putative isoform 4, partial [Theobroma cacao]
c20308.graph_c0	1.24E-14	3.973570501	up	--	--	--	--	--	EXORDIUM like 2 [Theobroma cacao]
c36153.graph_c0	1.50E-37	-7.879983821	down	--	--	--	--	--	F-box family protein [Theobroma cacao]
c28553.graph_c0	3.49E-05	-7.780225759	down	--	--	--	--	--	F-box family protein [Theobroma cacao]
c26926.graph_c0	0.007510314	1.892654874	up	--	--	Biological Process: response to stress (GO:0006950);; Molecular Function: guanylyltransferase activity (GO:0070568);;	K14190|7e-16|vvi:100253859|hypothetical protein LOC100253859	--	GDP-L-galactose phosphorylase [Camellia sinensis]
c42361.graph_c2	4.73E-05	2.314429184	up	--	--	Cellular Component: extracellular region (GO:0005576);; Cellular Component: endosome (GO:0005768);; Cellular Component: Golgi apparatus (GO:0005794);; Cellular Component: trans-Golgi network (GO:0005802);; Molecular Function: transferase activity (GO:0016740);;	--	--	Glycosyltransferase isoform 1 [Theobroma cacao]
c44154.graph_c1	2.05E-06	2.416620136	up	[R]	General function prediction only	Molecular Function: receptor activity (GO:0004872);; Cellular Component: mitochondrion (GO:0005739);; Biological Process: response to oxidative stress (GO:0006979);; Biological Process: response to hormone (GO:0009725);; Biological Process: response to sucrose (GO:0009744);; Biological Process: sterol biosynthetic process (GO:0016126);;	K07297|1e-174|vvi:100262144|hypothetical protein LOC100262144	--	Heptahelical transmembrane protein2 [Theobroma cacao]
c38991.graph_c0	0.000369628	-2.065640284	down	[I]	Lipid transport and metabolism	Cellular Component: cell wall (GO:0005618);; Biological Process: fatty acid biosynthetic process (GO:0006633);; Biological Process: ubiquinone biosynthetic process (GO:0006744);; Cellular Component: chloroplast thylakoid (GO:0009534);; Cellular Component: chloroplast envelope (GO:0009941);; Cellular Component: membrane (GO:0016020);; Molecular Function: 3-hydroxyacyl-[acyl-carrier-protein] dehydr…	K02372|1e-112|rcu:RCOM_1712710|hydroxyacyl-ACP Dehydrase (EC:4.2.1.-)	--	hydroxyacyl-ACP dehydratase [Camellia chekiangoleosa]
c39187.graph_c2	0.002821845	3.839870133	up	--	--	Cellular Component: mitochondrion (GO:0005739);;	--	--	hypothetical protein [Cucumis melo subsp. melo]
c30229.graph_c0	0.00252615	-2.613488289	down	--	--	--	--	--	hypothetical protein [Nicotiana tabacum]
c38134.graph_c0	0.000101458	2.179474831	up	--	--	--	--	--	hypothetical protein [Nicotiana tabacum]
c15138.graph_c0	0.007858398	#NAME?	down	--	--	--	--	--	hypothetical protein BDDG_04029 [Ajellomyces dermatitidis ATCC 18188]
c21628.graph_c1	2.87E-08	-11.1132106	down	--	--	--	--	--	hypothetical protein CARUB_v10025087mg [Capsella rubella]
c36067.graph_c0	3.16E-20	6.740424426	up	--	--	--	--	--	hypothetical protein GUITHDRAFT_76875, partial [Guillardia theta CCMP2712]
c48945.graph_c0	3.98E-07	#NAME?	down	--	--	--	--	--	hypothetical protein HMPREF1544_03406 [Mucor circinelloides f. circinelloides 1006PhL]
c24528.graph_c0	0.003751021	-4.375466586	down	--	--	--	K12811|1e-08|pop:POPTR_1070855|hypothetical protein	--	hypothetical protein HPODL_2882 [Ogataea parapolymorpha DL-1]
c38748.graph_c0	0.003200374	3.547605808	up	--	--	--	--	--	hypothetical protein MTR_3g051570 [Medicago truncatula]
c16843.graph_c0	0.001681163	2.653759927	up	--	--	--	--	--	hypothetical protein MTR_3g052520 [Medicago truncatula]
c39810.graph_c0	0.00643696	3.78346086	up	--	--	--	--	--	hypothetical protein MTR_5g026380 [Medicago truncatula]
c29670.graph_c0	0.007198914	-2.286989327	down	--	--	Molecular Function: nucleic acid binding (GO:0003676);;	--	--	hypothetical protein MTR_6g029340 [Medicago truncatula]
c26909.graph_c0	0.009732044	3.852038657	up	--	--	--	--	--	hypothetical protein MtrDRAFT_AC155880g21v2 [Medicago truncatula]
c17778.graph_c0	0.000237106	-1.900253246	down	--	--	Cellular Component: mitochondrion (GO:0005739);; Biological Process: anaerobic respiration (GO:0009061);; Biological Process: determination of bilateral symmetry (GO:0009855);; Biological Process: polarity specification of adaxial/abaxial axis (GO:0009944);; Biological Process: meristem initiation (GO:0010014);; Biological Process: regulation of meristem growth (GO:0010075);;	--	--	hypothetical protein OsI_17104 [Oryza sativa Indica Group]
c41259.graph_c0	0.004583294	-2.317280977	down	--	--	--	--	--	hypothetical protein POPTRDRAFT_1076074 [Populus trichocarpa]
c31659.graph_c0	0.003445941	-4.495011124	down	--	--	Molecular Function: binding (GO:0005488);;	K10395|3e-14|vvi:100247280|hypothetical protein LOC100247280	--	hypothetical protein PRUPE_ppa000347mg [Prunus persica]
c15727.graph_c0	0.005397932	-2.540164984	down	--	--	Cellular Component: plasmodesma (GO:0009506);; Cellular Component: intracellular membrane-bounded organelle (GO:0043231);; Biological Process: single-organism process (GO:0044699);;	K06678|2e-38|vvi:100242435|hypothetical protein LOC100242435	--	hypothetical protein PRUPE_ppa000695mg [Prunus persica]
c34589.graph_c0	1.32E-06	-3.221693831	down	--	--	Biological Process: biosynthetic process (GO:0009058);; Molecular Function: transferase activity, transferring glycosyl groups (GO:0016757);;	--	--	hypothetical protein PRUPE_ppa001021mg [Prunus persica]
c15493.graph_c1	0.000147365	3.864781126	up	--	--	Cellular Component: plasma membrane (GO:0005886);; Biological Process: pollen tube growth (GO:0009860);; Biological Process: regulation of defense response (GO:0031347);;	--	--	hypothetical protein PRUPE_ppa002085mg [Prunus persica]
c49044.graph_c0	1.02E-05	-4.564576264	down	--	--	--	--	--	hypothetical protein PRUPE_ppa002997mg [Prunus persica]
c34834.graph_c0	2.35E-06	-4.288816488	down	--	--	Molecular Function: monooxygenase activity (GO:0004497);; Molecular Function: oxidoreductase activity, acting on paired donors, with incorporation or reduction of molecular oxygen (GO:0016705);; Biological Process: single-organism metabolic process (GO:0044710);; Molecular Function: metal ion binding (GO:0046872);;	--	--	hypothetical protein PRUPE_ppa004078mg [Prunus persica]
c19066.graph_c0	0.006134858	-2.225980613	down	--	--	--	--	--	hypothetical protein PRUPE_ppa005312mg [Prunus persica]
c28205.graph_c0	0.004205864	-2.684031192	down	--	--	--	--	--	hypothetical protein PRUPE_ppa006114mg [Prunus persica]
c48767.graph_c0	0.00086178	3.15951812	up	--	--	Molecular Function: protein kinase activity (GO:0004672);;	--	--	hypothetical protein PRUPE_ppa006347mg [Prunus persica]
c17974.graph_c0	3.34E-06	-4.453321236	down	--	--	Molecular Function: auxin:hydrogen symporter activity (GO:0009672);; Biological Process: auxin polar transport (GO:0009926);;	--	--	hypothetical protein PRUPE_ppa006413mg [Prunus persica]
c30536.graph_c0	7.60E-07	-5.888544192	down	--	--	--	--	--	hypothetical protein PRUPE_ppa007754mg [Prunus persica]
c34746.graph_c0	1.07E-06	3.27116759	up	[M]	Cell wall/membrane/envelope biogenesis	Molecular Function: choline kinase activity (GO:0004103);; Molecular Function: ethanolamine kinase activity (GO:0004305);; Biological Process: CDP-choline pathway (GO:0006657);; Biological Process: phosphorylation (GO:0016310);;	--	--	hypothetical protein PRUPE_ppa008037mg [Prunus persica]
c36220.graph_c0	0.001218855	-5.740392432	down	--	--	Cellular Component: nucleus (GO:0005634);; Cellular Component: plastid (GO:0009536);;	--	--	hypothetical protein PRUPE_ppa009787mg [Prunus persica]
c38799.graph_c1	0.009153022	2.198863815	up	--	--	--	--	--	hypothetical protein PRUPE_ppa009880mg [Prunus persica]
c19895.graph_c0	0.001938736	3.369121437	up	--	--	Biological Process: transport (GO:0006810);; Biological Process: single-organism process (GO:0044699);; Cellular Component: pollen tube tip (GO:0090404);;	--	--	hypothetical protein PRUPE_ppa009883mg [Prunus persica]
c41815.graph_c0	0.000717588	2.609715486	up	[R]	General function prediction only	Biological Process: transport (GO:0006810);;	--	--	hypothetical protein PRUPE_ppa009883mg [Prunus persica]
c39554.graph_c0	0.007858398	1.465179061	up	--	--	Molecular Function: ubiquitin-protein ligase activity (GO:0004842);; Cellular Component: nucleus (GO:0005634);; Cellular Component: cytoplasm (GO:0005737);; Molecular Function: transcription factor binding (GO:0008134);; Molecular Function: zinc ion binding (GO:0008270);; Biological Process: protein ubiquitination (GO:0016567);; Biological Process: negative regulation of defense response to bacte…	K10144|0.0|vvi:100261415|hypothetical protein LOC100261415	--	hypothetical protein PRUPE_ppa010024mg [Prunus persica]
c51010.graph_c0	0.000477648	3.49317723	up	--	--	Cellular Component: extracellular region (GO:0005576);; Cellular Component: chloroplast (GO:0009507);;	--	--	hypothetical protein PRUPE_ppa010388mg [Prunus persica]
c30014.graph_c0	8.07E-05	-2.794659404	down	--	--	--	--	--	hypothetical protein PRUPE_ppa010921mg [Prunus persica]
c18076.graph_c0	0.000661498	2.381165165	up	--	--	--	--	--	hypothetical protein PRUPE_ppa011329mg [Prunus persica]
c21949.graph_c0	6.84E-05	-4.895342735	down	[R]	General function prediction only	Cellular Component: cytoplasm (GO:0005737);; Molecular Function: phosphatidylethanolamine binding (GO:0008429);; Biological Process: seed dormancy process (GO:0010162);; Biological Process: myo-inositol hexakisphosphate biosynthetic process (GO:0010264);; Biological Process: positive regulation of transcription, DNA-templated (GO:0045893);;	K06910|4e-94|vvi:100265996|hypothetical protein LOC100265996	--	hypothetical protein PRUPE_ppa012491mg [Prunus persica]
c20375.graph_c0	2.14E-22	5.259318574	up	--	--	--	--	--	hypothetical protein PRUPE_ppa012838mg [Prunus persica]
c39116.graph_c0	0.000714379	-5.51283494	down	--	--	Molecular Function: calcium ion binding (GO:0005509);;	--	--	hypothetical protein PRUPE_ppa013087mg [Prunus persica]
c18586.graph_c0	0.002893212	2.322844463	up	--	--	Cellular Component: chloroplast (GO:0009507);;	--	--	hypothetical protein PRUPE_ppa013408mg [Prunus persica]
c38209.graph_c0	0.007669178	2.743596307	up	--	--	--	--	--	hypothetical protein PRUPE_ppa013562mg [Prunus persica]
c14273.graph_c0	0.000726687	-4.407106789	down	--	--	--	--	--	hypothetical protein PRUPE_ppa014534mg [Prunus persica]
c41377.graph_c0	0.000276815	-3.595871754	down	--	--	--	--	--	hypothetical protein PRUPE_ppa014592mg [Prunus persica]
c47523.graph_c0	0.00089106	-5.784039568	down	--	--	--	--	--	hypothetical protein PRUPE_ppa015651mg [Prunus persica]
c40272.graph_c0	1.68E-21	-8.56232954	down	--	--	Cellular Component: Golgi apparatus (GO:0005794);; Biological Process: protein glycosylation (GO:0006486);; Molecular Function: galactosyltransferase activity (GO:0008378);; Cellular Component: integral component of membrane (GO:0016021);;	--	--	hypothetical protein PRUPE_ppa015950mg [Prunus persica]
c24728.graph_c0	0.00745113	3.356455439	up	--	--	--	K09422|2e-26|vvi:100240800|hypothetical protein LOC100240800	--	hypothetical protein PRUPE_ppa016135mg, partial [Prunus persica]
c43179.graph_c0	0.001030691	-2.544990811	down	--	--	--	--	--	hypothetical protein PRUPE_ppa016217mg [Prunus persica]
c34753.graph_c0	0.003453727	-2.607058879	down	--	--	--	--	--	hypothetical protein PRUPE_ppa016289mg [Prunus persica]
c14173.graph_c0	0.000143121	-7.378423454	down	--	--	--	--	--	hypothetical protein PRUPE_ppa016553mg [Prunus persica]
c57027.graph_c0	3.42E-07	#NAME?	down	--	--	--	--	--	hypothetical protein PRUPE_ppa016746mg [Prunus persica]
c16348.graph_c0	3.04E-05	-3.664192319	down	--	--	Cellular Component: chloroplast (GO:0009507);; Cellular Component: integral component of membrane (GO:0016021);; Biological Process: negative regulation of transcription, DNA-templated (GO:0045892);;	--	--	hypothetical protein PRUPE_ppa016746mg [Prunus persica]
c40473.graph_c0	2.23E-05	3.692429029	up	--	--	--	--	--	hypothetical protein PRUPE_ppa016986mg [Prunus persica]
c34647.graph_c0	0.007385099	-2.769864875	down	[S]	Function unknown	Cellular Component: chloroplast (GO:0009507);; Biological Process: gibberellin biosynthetic process (GO:0009686);; Biological Process: gibberellic acid mediated signaling pathway (GO:0009740);; Cellular Component: membrane (GO:0016020);;	--	--	hypothetical protein PRUPE_ppa017744mg [Prunus persica]
c19192.graph_c0	0.006813791	2.461796205	up	--	--	--	--	--	hypothetical protein PRUPE_ppa017790mg [Prunus persica]
c18178.graph_c0	3.56E-09	-3.092259595	down	--	--	Cellular Component: extracellular region (GO:0005576);;	--	--	hypothetical protein PRUPE_ppa018256mg [Prunus persica]
c31618.graph_c0	0.000867788	-2.666316663	down	[R]	General function prediction only	Cellular Component: cytoplasm (GO:0005737);; Molecular Function: hydrolase activity (GO:0016787);;	--	--	hypothetical protein PRUPE_ppa018538mg [Prunus persica]
c22991.graph_c0	0.000378862	-3.424636464	down	--	--	--	--	--	hypothetical protein PRUPE_ppa019021mg, partial [Prunus persica]
c43846.graph_c1	2.86E-06	-4.718661896	down	--	--	--	--	--	hypothetical protein PRUPE_ppa020712mg [Prunus persica]
c16343.graph_c1	0.003565514	2.888053761	up	--	--	--	--	--	hypothetical protein PRUPE_ppa020807mg, partial [Prunus persica]
c49471.graph_c0	0.000208094	-3.761070223	down	--	--	Biological Process: microtubule cytoskeleton organization (GO:0000226);; Biological Process: cytokinesis by cell plate formation (GO:0000911);;	--	--	hypothetical protein PRUPE_ppa021248mg [Prunus persica]
c32139.graph_c0	7.45E-16	#NAME?	down	--	--	--	--	--	hypothetical protein PRUPE_ppa021272mg [Prunus persica]
c37452.graph_c0	9.29E-12	#NAME?	down	--	--	--	--	--	hypothetical protein PRUPE_ppa022555mg [Prunus persica]
c30871.graph_c0	0.008175026	-2.262208337	down	--	--	Biological Process: response to stress (GO:0006950);;	--	--	hypothetical protein PRUPE_ppa023477mg [Prunus persica]
c57793.graph_c0	4.25E-05	-4.257097303	down	--	--	--	--	--	hypothetical protein PRUPE_ppa024687mg, partial [Prunus persica]
c32231.graph_c0	0.000385547	6.011008425	up	--	--	--	--	--	hypothetical protein PRUPE_ppa026148mg [Prunus persica]
c47786.graph_c0	0.008973512	2.14073778	up	--	--	--	--	--	hypothetical protein PRUPE_ppa026311mg [Prunus persica]
c34714.graph_c0	1.87E-07	-6.163378433	down	--	--	Cellular Component: plasma membrane (GO:0005886);;	--	--	hypothetical protein PRUPE_ppa026488mg [Prunus persica]
c20349.graph_c0	0.00324431	2.422945338	up	--	--	--	--	--	hypothetical protein PRUPE_ppa026797mg [Prunus persica]
c35157.graph_c0	1.12E-11	3.436805869	up	--	--	Molecular Function: nucleic acid binding (GO:0003676);; Molecular Function: zinc ion binding (GO:0008270);;	--	--	hypothetical protein PRUPE_ppa026797mg [Prunus persica]
c27105.graph_c0	0.000848107	-2.923737328	down	--	--	--	K12811|2e-07|rcu:RCOM_0075460|dead box ATP-dependent RNA helicase, putative	--	hypothetical protein PUNSTDRAFT_145461 [Punctularia strigosozonata HHB-11173 SS5]
c34515.graph_c0	0.002902875	-1.645634711	down	--	--	--	--	--	hypothetical protein RCOM_0623850 [Ricinus communis]
c23483.graph_c0	1.37E-06	-5.153697571	down	--	--	--	--	--	hypothetical protein RCOM_0904330 [Ricinus communis]
c30594.graph_c0	0.00104698	2.868076582	up	--	--	Biological Process: cellular process (GO:0009987);;	--	--	hypothetical protein VITISV_000736 [Vitis vinifera]
c49158.graph_c0	0.004624975	2.659784737	up	--	--	Molecular Function: calmodulin binding (GO:0005516);;	--	--	hypothetical protein VITISV_001612 [Vitis vinifera]
c38795.graph_c1	0.007431287	3.077306819	up	--	--	--	--	--	hypothetical protein VITISV_002357 [Vitis vinifera]
c46074.graph_c0	2.09E-05	-2.665703435	down	--	--	Molecular Function: binding (GO:0005488);; Cellular Component: microtubule cytoskeleton (GO:0015630);; Biological Process: covalent chromatin modification (GO:0016569);; Cellular Component: protein complex (GO:0043234);; Biological Process: primary metabolic process (GO:0044238);; Biological Process: cellular macromolecule metabolic process (GO:0044260);; Cellular Component: cytoskeletal part (GO…	--	--	hypothetical protein VITISV_002804 [Vitis vinifera]
c41231.graph_c0	0.007806761	2.288844738	up	--	--	Molecular Function: nucleotide binding (GO:0000166);; Cellular Component: cytosol (GO:0005829);; Cellular Component: plasma membrane (GO:0005886);; Biological Process: lignin biosynthetic process (GO:0009809);; Molecular Function: cinnamoyl-CoA reductase activity (GO:0016621);; Molecular Function: dihydrokaempferol 4-reductase activity (GO:0045552);; Molecular Function: coenzyme binding (GO:00506…	--	--	hypothetical protein VITISV_004153 [Vitis vinifera]
c49900.graph_c0	4.14E-05	-4.110315581	down	--	--	--	--	--	hypothetical protein VITISV_004818 [Vitis vinifera]
c43834.graph_c0	0.00025526	2.296880241	up	--	--	Biological Process: ion transport (GO:0006811);; Biological Process: single-organism cellular process (GO:0044763);; Biological Process: response to stimulus (GO:0050896);; Biological Process: organic substance transport (GO:0071702);;	--	--	hypothetical protein VITISV_005112 [Vitis vinifera]
c43670.graph_c0	0.008734173	-1.528301253	down	--	--	Biological Process: nuclear division (GO:0000280);; Biological Process: cytokinesis by cell plate formation (GO:0000911);; Molecular Function: structural constituent of ribosome (GO:0003735);; Cellular Component: nucleus (GO:0005634);; Cellular Component: ribosome (GO:0005840);; Biological Process: acetyl-CoA metabolic process (GO:0006084);; Biological Process: translation (GO:0006412);; Biologic…	--	--	hypothetical protein VITISV_007011 [Vitis vinifera]
c17716.graph_c0	2.29E-28	-9.944697852	down	--	--	--	--	--	hypothetical protein VITISV_008699 [Vitis vinifera]
c27762.graph_c0	4.12E-06	#NAME?	down	--	--	--	--	--	hypothetical protein VITISV_010406 [Vitis vinifera]
c29145.graph_c0	1.29E-11	4.050013579	up	--	--	--	--	--	hypothetical protein VITISV_011279 [Vitis vinifera]
c25740.graph_c0	0.000996978	5.216443525	up	--	--	--	--	--	hypothetical protein VITISV_011279 [Vitis vinifera]
c39503.graph_c0	3.43E-06	4.12062004	up	--	--	Molecular Function: nucleic acid binding (GO:0003676);;	--	--	hypothetical protein VITISV_011444 [Vitis vinifera]
c20255.graph_c0	0.008634138	2.687156889	up	--	--	--	--	--	hypothetical protein VITISV_011926 [Vitis vinifera]
c52325.graph_c0	0.008145338	-2.242445894	down	--	--	--	--	--	hypothetical protein VITISV_012437 [Vitis vinifera]
c55906.graph_c0	0.001836355	-2.885194654	down	--	--	--	--	--	hypothetical protein VITISV_012809 [Vitis vinifera]
c16303.graph_c0	5.25E-07	#NAME?	down	--	--	Molecular Function: transferase activity, transferring phosphorus-containing groups (GO:0016772);; Biological Process: primary metabolic process (GO:0044238);; Biological Process: cellular macromolecule metabolic process (GO:0044260);; Molecular Function: organic cyclic compound binding (GO:0097159);; Molecular Function: heterocyclic compound binding (GO:1901363);;	--	--	hypothetical protein VITISV_012842 [Vitis vinifera]
c30338.graph_c0	0.003710546	2.11036324	up	--	--	--	--	--	hypothetical protein VITISV_012859 [Vitis vinifera]
c32076.graph_c0	0.00205564	2.375462342	up	--	--	Molecular Function: RNA binding (GO:0003723);; Molecular Function: RNA-directed DNA polymerase activity (GO:0003964);; Biological Process: RNA-dependent DNA replication (GO:0006278);; Cellular Component: integral component of membrane (GO:0016021);; Biological Process: cysteine biosynthetic process (GO:0019344);;	--	--	hypothetical protein VITISV_013772 [Vitis vinifera]
c27180.graph_c0	0.000277222	3.431470953	up	--	--	Molecular Function: binding (GO:0005488);;	--	--	hypothetical protein VITISV_013913 [Vitis vinifera]
c39100.graph_c0	8.05E-17	#NAME?	down	--	--	--	--	--	hypothetical protein VITISV_014305 [Vitis vinifera]
c29299.graph_c0	0.000921326	-5.548234782	down	--	--	Cellular Component: mitochondrion (GO:0005739);; Cellular Component: plastid (GO:0009536);; Molecular Function: hydrolase activity (GO:0016787);;	--	--	hypothetical protein VITISV_014668 [Vitis vinifera]
c35514.graph_c0	1.41E-06	-4.451473955	down	--	--	--	--	--	hypothetical protein VITISV_014803 [Vitis vinifera]
c34858.graph_c0	0.008540958	-2.257311467	down	--	--	--	--	--	hypothetical protein VITISV_015562 [Vitis vinifera]
c37642.graph_c1	0.000485007	-3.009000834	down	[R]	General function prediction only	Cellular Component: cytoplasm (GO:0005737);;	--	--	hypothetical protein VITISV_017131 [Vitis vinifera]
c24901.graph_c0	2.32E-08	-4.149273677	down	--	--	Cellular Component: mitochondrion (GO:0005739);;	K11492|0.0|vvi:100243897|hypothetical protein LOC100243897	--	hypothetical protein VITISV_017339 [Vitis vinifera]
c37700.graph_c0	0.000669979	-1.800167343	down	--	--	--	--	--	hypothetical protein VITISV_017486 [Vitis vinifera]
c32615.graph_c0	2.35E-17	-5.208528137	down	--	--	--	--	--	hypothetical protein VITISV_018652 [Vitis vinifera]
c16009.graph_c0	1.58E-05	-3.276106084	down	--	--	--	--	--	hypothetical protein VITISV_018797 [Vitis vinifera]
c35188.graph_c0	1.70E-05	2.531172259	up	--	--	Biological Process: response to stress (GO:0006950);; Biological Process: signal transduction (GO:0007165);; Biological Process: response to endogenous stimulus (GO:0009719);; Biological Process: response to organic substance (GO:0010033);; Biological Process: response to karrikin (GO:0080167);;	--	--	hypothetical protein VITISV_019834 [Vitis vinifera]
c38667.graph_c0	0.003275799	-2.100211441	down	--	--	--	--	--	hypothetical protein VITISV_020113 [Vitis vinifera]
c42361.graph_c1	0.000218525	2.752347155	up	--	--	Cellular Component: endosome (GO:0005768);; Cellular Component: Golgi apparatus (GO:0005794);; Cellular Component: trans-Golgi network (GO:0005802);; Molecular Function: transferase activity (GO:0016740);;	--	--	hypothetical protein VITISV_020976 [Vitis vinifera]
c33754.graph_c1	0.003661945	-2.539855074	down	--	--	Biological Process: nuclear division (GO:0000280);; Biological Process: cytokinesis by cell plate formation (GO:0000911);; Molecular Function: microtubule motor activity (GO:0003777);; Molecular Function: ATP binding (GO:0005524);; Cellular Component: kinesin complex (GO:0005871);; Cellular Component: microtubule (GO:0005874);; Biological Process: regulation of DNA replication (GO:0006275);; Biol…	--	--	hypothetical protein VITISV_021056 [Vitis vinifera]
c39577.graph_c0	0.000302182	-2.54891143	down	[NT]	--	--	--	--	hypothetical protein VITISV_022622 [Vitis vinifera]
c34704.graph_c0	0.000548121	3.811794855	up	--	--	--	--	--	hypothetical protein VITISV_026104 [Vitis vinifera]
c38833.graph_c0	8.20E-07	-3.172603948	down	--	--	--	--	--	hypothetical protein VITISV_026334 [Vitis vinifera]
c37376.graph_c0	5.51E-18	-5.739094348	down	--	--	--	--	--	hypothetical protein VITISV_026942 [Vitis vinifera]
c52060.graph_c0	2.70E-06	-5.469959676	down	--	--	--	--	--	hypothetical protein VITISV_027358 [Vitis vinifera]
c38204.graph_c0	0.003163274	1.844041001	up	--	--	Molecular Function: protein kinase activity (GO:0004672);; Molecular Function: ATP binding (GO:0005524);; Biological Process: protein phosphorylation (GO:0006468);; Cellular Component: plastid (GO:0009536);;	--	--	hypothetical protein VITISV_027711 [Vitis vinifera]
c21539.graph_c0	0.000865571	1.786997291	up	--	--	--	--	--	hypothetical protein VITISV_028660 [Vitis vinifera]
c20607.graph_c0	4.83E-07	-2.971818757	down	--	--	--	--	--	hypothetical protein VITISV_030491 [Vitis vinifera]
c43129.graph_c1	0.001681753	2.430078857	up	--	--	--	--	--	hypothetical protein VITISV_031602 [Vitis vinifera]
c48180.graph_c0	1.85E-05	-3.710015498	down	--	--	--	--	--	hypothetical protein VITISV_033313 [Vitis vinifera]
c44466.graph_c0	0.00643696	-1.532418577	down	--	--	--	--	--	hypothetical protein VITISV_033417 [Vitis vinifera]
c15188.graph_c0	7.30E-06	-4.259382357	down	--	--	Molecular Function: nucleic acid binding (GO:0003676);; Molecular Function: helicase activity (GO:0004386);; Biological Process: DNA metabolic process (GO:0006259);;	--	--	hypothetical protein VITISV_035517 [Vitis vinifera]
c48319.graph_c0	0.000120927	-3.185131198	down	--	--	--	K11449|6e-08|vvi:100244450|hypothetical protein LOC100244450	--	hypothetical protein VITISV_036840 [Vitis vinifera]
c39514.graph_c0	8.77E-05	-2.299811541	down	--	--	--	--	--	hypothetical protein VITISV_037255 [Vitis vinifera]
c55957.graph_c0	0.000976127	-3.135318375	down	--	--	Molecular Function: nucleic acid binding (GO:0003676);;	--	--	hypothetical protein VITISV_037395 [Vitis vinifera]
c29151.graph_c0	8.77E-07	#NAME?	down	--	--	Molecular Function: protein serine/threonine kinase activity (GO:0004674);; Biological Process: positive regulation of translation (GO:0045727);; Biological Process: protein autophosphorylation (GO:0046777);;	--	--	hypothetical protein VITISV_037812 [Vitis vinifera]
c53535.graph_c0	0.000102259	-3.726040498	down	--	--	--	--	--	hypothetical protein VITISV_037812 [Vitis vinifera]
c48282.graph_c0	5.05E-07	-3.619811551	down	--	--	Cellular Component: extracellular region (GO:0005576);; Molecular Function: transferase activity, transferring glycosyl groups (GO:0016757);;	--	--	hypothetical protein VITISV_038130 [Vitis vinifera]
c33057.graph_c0	1.37E-05	-3.007035552	down	--	--	--	--	--	hypothetical protein VITISV_039783 [Vitis vinifera]
c33057.graph_c1	0.000501046	-2.621541229	down	--	--	--	--	--	hypothetical protein VITISV_039783 [Vitis vinifera]
c21536.graph_c0	2.89E-08	-9.284420782	down	--	--	--	--	--	hypothetical protein VITISV_039783 [Vitis vinifera]
c50916.graph_c0	2.22E-07	-5.487052985	down	--	--	--	--	--	hypothetical protein VITISV_040598 [Vitis vinifera]
c13391.graph_c0	1.26E-06	-5.660649571	down	--	--	--	--	--	hypothetical protein VITISV_040598 [Vitis vinifera]
c30198.graph_c1	1.40E-05	-3.955332425	down	--	--	--	--	--	hypothetical protein VITISV_041147 [Vitis vinifera]
c18269.graph_c0	0.002244663	-2.467721064	down	--	--	--	--	--	hypothetical protein VITISV_041476 [Vitis vinifera]
c22513.graph_c0	0.001014452	4.838469133	up	--	--	--	--	--	hypothetical protein VITISV_041548 [Vitis vinifera]
c48315.graph_c0	1.10E-07	-5.02412155	down	--	--	--	--	--	hypothetical protein VITISV_041943 [Vitis vinifera]
c14874.graph_c0	4.28E-05	3.787716255	up	--	--	Molecular Function: hydrolase activity (GO:0016787);; Cellular Component: intracellular part (GO:0044424);;	--	--	hypothetical protein VITISV_041961 [Vitis vinifera]
c44435.graph_c0	0.009667656	-1.839958122	down	--	--	--	--	--	hypothetical protein VITISV_043672 [Vitis vinifera]
c14846.graph_c0	2.35E-05	-4.128945683	down	--	--	--	--	--	hypothetical protein VITISV_044272 [Vitis vinifera]
c15966.graph_c0	0.005693597	-2.35223272	down	--	--	--	--	--	ICE-like protein [Corylus heterophylla]
c29408.graph_c0	2.67E-05	-5.238181114	down	--	--	Cellular Component: chloroplast (GO:0009507);;	--	--	JHL23J11.5 [Jatropha curcas]
c47824.graph_c0	0.002651482	3.835277004	up	--	--	--	--	--	laccase, partial [Populus trichocarpa]
c19241.graph_c0	0.004160479	-3.464250123	down	--	--	Cellular Component: membrane (GO:0016020);; Cellular Component: intracellular membrane-bounded organelle (GO:0043231);; Cellular Component: cytoplasmic part (GO:0044444);;	--	--	Lipase/lipooxygenase [Theobroma cacao]
c42935.graph_c0	4.82E-05	-2.861493654	down	--	--	Biological Process: fatty acid biosynthetic process (GO:0006633);; Molecular Function: oxidoreductase activity, acting on single donors with incorporation of molecular oxygen, incorporation of two atoms of oxygen (GO:0016702);; Molecular Function: metal ion binding (GO:0046872);;	--	--	lipoxygenase 1 [Actinidia deliciosa]
c32998.graph_c0	0.002825947	2.451861461	up	[K]	Transcription	Cellular Component: cytoplasmic mRNA processing body (GO:0000932);; Molecular Function: nucleic acid binding (GO:0003676);; Cellular Component: small nucleolar ribonucleoprotein complex (GO:0005732);; Biological Process: vegetative to reproductive phase transition of meristem (GO:0010228);; Biological Process: RNA metabolic process (GO:0016070);;	K12620|5e-34|rcu:RCOM_0392140|lsm1, putative	--	lsm1, putative [Ricinus communis]
c32998.graph_c1	0.007416088	2.621820404	up	[K]	Transcription	Cellular Component: cytoplasmic mRNA processing body (GO:0000932);; Cellular Component: small nucleolar ribonucleoprotein complex (GO:0005732);; Biological Process: vegetative to reproductive phase transition of meristem (GO:0010228);; Biological Process: RNA metabolic process (GO:0016070);;	K12620|5e-18|rcu:RCOM_0711050|lsm1, putative	--	lsm1, putative [Ricinus communis]
c48458.graph_c0	0.001908821	-2.543464693	down	--	--	--	--	--	Lysine-specific demethylase 3B [Medicago truncatula]
c28995.graph_c0	8.56E-05	4.222042577	up	--	--	--	--	--	metal ion binding protein, putative [Ricinus communis]
c14577.graph_c0	1.69E-08	-9.430799224	down	[D]	Cell cycle control, cell division, chromosome partitioning	--	--	--	Micronuclear linker histone polyprotein-like protein [Theobroma cacao]
c35310.graph_c0	0.003484708	2.275994717	up	--	--	Biological Process: multicellular organismal development (GO:0007275);;	K09422|9e-16|vvi:100232973|MYB5b	--	MYB5b [Vitis vinifera]
c21350.graph_c0	6.07E-05	3.278489017	up	--	--	Molecular Function: binding (GO:0005488);; Biological Process: regulation of transcription, DNA-templated (GO:0006355);; Biological Process: response to stress (GO:0006950);; Biological Process: multicellular organismal development (GO:0007275);; Biological Process: response to hormone (GO:0009725);; Biological Process: response to lipid (GO:0033993);; Biological Process: anatomical structure dev…	--	--	NAC-like protein 1 [Passiflora morifolia]
c37606.graph_c1	0.007573292	-2.242225538	down	--	--	Cellular Component: nuclear pore (GO:0005643);; Biological Process: transport (GO:0006810);; Cellular Component: plastid (GO:0009536);;	K14297|3e-35|vvi:100249633|hypothetical protein LOC100249633	--	nucleoporin 98 [Daucus carota]
c49990.graph_c0	2.20E-05	-4.157925264	down	--	--	Cellular Component: origin recognition complex (GO:0000808);; Molecular Function: protein binding (GO:0005515);; Molecular Function: ATP binding (GO:0005524);; Cellular Component: nucleus (GO:0005634);; Biological Process: DNA replication (GO:0006260);; Biological Process: regulation of transcription, DNA-templated (GO:0006355);; Molecular Function: zinc ion binding (GO:0008270);; Biological Proc…	K02603|3e-44|vvi:100244935|hypothetical protein LOC100244935	--	Origin of replication complex 1B isoform 1 [Theobroma cacao]
c47061.graph_c0	5.06E-14	-4.07440536	down	--	--	--	--	--	Pectinesterase 11-like protein [Theobroma cacao]
c42664.graph_c0	1.97E-05	-2.199115949	down	[M]	Cell wall/membrane/envelope biogenesis	Cellular Component: plasma membrane (GO:0005886);; Biological Process: metabolic process (GO:0008152);; Molecular Function: phosphatidylcholine phospholipase C activity (GO:0034480);;	K01114|0.0|rcu:RCOM_1505800|Phospholipase C 4 precursor, putative (EC:3.1.4.3)	--	Phospholipase C 4 precursor, putative [Ricinus communis]
c17443.graph_c0	1.71E-06	2.880421626	up	--	--	Molecular Function: phospholipase C activity (GO:0004629);; Cellular Component: extracellular region (GO:0005576);; Biological Process: lipid metabolic process (GO:0006629);; Biological Process: intracellular signal transduction (GO:0035556);;	--	--	phospholipase C, putative [Ricinus communis]
c43845.graph_c0	0.002627565	1.9937183	up	--	--	--	--	--	phospholipase-like protein (PEARLI 4) family protein [Arabidopsis thaliana]
c48123.graph_c0	1.13E-06	5.214803212	up	--	--	Molecular Function: phosphoprotein phosphatase activity (GO:0004721);;	--	--	Plant intracellular ras group-related LRR 4 isoform 2 [Theobroma cacao]
c55068.graph_c0	7.13E-07	-5.872994156	down	--	--	--	--	--	PLATZ transcription factor family protein [Theobroma cacao]
c39979.graph_c0	9.35E-05	-2.304445669	down	--	--	Biological Process: immune system process (GO:0002376);; Biological Process: defense response (GO:0006952);; Cellular Component: cell part (GO:0044464);; Biological Process: regulation of biological process (GO:0050789);;	--	--	P-loop containing nucleoside triphosphate hydrolases superfamily protein [Theobroma cacao]
c51672.graph_c0	0.009093662	2.87911283	up	--	--	--	--	--	predicted protein [Populus trichocarpa]
c30009.graph_c0	4.99E-10	-7.142396651	down	--	--	--	--	--	predicted protein [Populus trichocarpa]
c29821.graph_c0	0.001922744	-2.505186064	down	--	--	Biological Process: microtubule cytoskeleton organization (GO:0000226);; Biological Process: mitotic cell cycle (GO:0000278);; Biological Process: phragmoplast assembly (GO:0000914);; Molecular Function: binding (GO:0005488);; Cellular Component: microtubule associated complex (GO:0005875);; Biological Process: cytokinesis, initiation of separation (GO:0007108);; Cellular Component: preprophase b…	--	--	predicted protein [Populus trichocarpa]
c33568.graph_c0	1.29E-06	3.319998209	up	--	--	--	--	--	predicted protein [Populus trichocarpa]
c34009.graph_c0	0.001836355	1.758318158	up	--	--	Cellular Component: plasma membrane (GO:0005886);; Molecular Function: magnesium ion transmembrane transporter activity (GO:0015095);; Biological Process: magnesium ion transport (GO:0015693);;	--	--	predicted protein [Populus trichocarpa]
c20668.graph_c0	1.21E-05	-3.386927425	down	--	--	Cellular Component: plastid (GO:0009536);; Biological Process: cellular metabolic process (GO:0044237);; Biological Process: single-organism carbohydrate metabolic process (GO:0044723);; Biological Process: response to stimulus (GO:0050896);; Biological Process: organic substance biosynthetic process (GO:1901576);;	K01810|3e-15|pop:POPTR_1071816|glucose-6-phosphate isomerase (EC:5.3.1.9)	--	predicted protein [Populus trichocarpa]
c54341.graph_c0	0.002503439	-2.776784862	down	--	--	Biological Process: amino acid transport (GO:0006865);; Biological Process: single-organism metabolic process (GO:0044710);; Biological Process: response to nitrogen compound (GO:1901698);; Biological Process: response to oxygen-containing compound (GO:1901700);;	--	--	predicted protein [Populus trichocarpa]
c32453.graph_c0	0.001169339	-2.719020315	down	--	--	--	--	--	predicted protein [Populus trichocarpa]
c45793.graph_c1	0.000257447	-4.63636025	down	--	--	Biological Process: cell proliferation (GO:0008283);; Biological Process: petal formation (GO:0048451);; Biological Process: sepal formation (GO:0048453);;	--	--	predicted protein [Populus trichocarpa]
c21060.graph_c0	0.001567305	1.865508925	up	--	--	--	--	--	predicted protein [Populus trichocarpa]
c10155.graph_c0	8.94E-05	-3.631171861	down	--	--	--	--	--	predicted protein [Populus trichocarpa]
c29892.graph_c0	6.26E-08	-6.776257458	down	--	--	--	--	--	predicted protein [Populus trichocarpa]
c34047.graph_c0	0.006039652	4.422727588	up	--	--	--	--	--	predicted protein [Populus trichocarpa]
c32587.graph_c0	2.25E-37	-9.651466947	down	--	--	--	--	--	predicted protein [Populus trichocarpa]
c43048.graph_c0	0.00310336	3.078164974	up	--	--	Cellular Component: nucleus (GO:0005634);; Biological Process: response to water deprivation (GO:0009414);; Biological Process: response to salt stress (GO:0009651);; Biological Process: glucuronoxylan metabolic process (GO:0010413);; Biological Process: xylan biosynthetic process (GO:0045492);; Biological Process: positive regulation of transcription, DNA-templated (GO:0045893);; Biological Proc…	--	--	predicted protein [Populus trichocarpa]
c38910.graph_c0	0.005278998	2.866873647	up	--	--	Biological Process: defense response (GO:0006952);; Biological Process: immune response (GO:0006955);; Cellular Component: membrane (GO:0016020);; Molecular Function: kinase activity (GO:0016301);; Biological Process: cellular metabolic process (GO:0044237);; Cellular Component: cell part (GO:0044464);; Biological Process: regulation of cellular process (GO:0050794);; Biological Process: cellular…	--	--	predicted protein [Populus trichocarpa]
c17186.graph_c0	0.00254859	2.716982903	up	--	--	--	--	--	predicted protein [Populus trichocarpa]
c50169.graph_c0	0.000441631	-4.650274521	down	--	--	Molecular Function: metal ion binding (GO:0046872);;	--	--	predicted protein [Populus trichocarpa]
c20515.graph_c0	0.000110574	-10.47067731	down	--	--	Cellular Component: extracellular region (GO:0005576);; Biological Process: lipid transport (GO:0006869);; Molecular Function: lipid binding (GO:0008289);;	--	--	predicted protein [Populus trichocarpa]
c42516.graph_c1	3.02E-17	-7.486742783	down	--	--	--	--	--	predicted protein [Populus trichocarpa]
c53831.graph_c0	0.001510093	3.040751778	up	--	--	--	--	--	predicted protein [Populus trichocarpa]
c46675.graph_c0	0.002578322	1.614986867	up	[QR]	--	Cellular Component: mitochondrion (GO:0005739);; Molecular Function: methyltransferase activity (GO:0008168);; Biological Process: methylation (GO:0032259);; Biological Process: response to cadmium ion (GO:0046686);;	--	--	predicted protein [Populus trichocarpa]
c55942.graph_c0	0.000125471	-3.880148167	down	--	--	Cellular Component: integral component of membrane (GO:0016021);; Biological Process: transmembrane transport (GO:0055085);;	--	--	predicted protein [Populus trichocarpa]
c47236.graph_c0	0.008489426	-1.670940743	down	--	--	--	--	--	predicted protein [Populus trichocarpa]
c40577.graph_c0	5.95E-06	-3.419543706	down	--	--	--	--	--	predicted protein [Populus trichocarpa]
c32977.graph_c1	0.000127272	2.537956068	up	--	--	--	--	--	predicted protein [Populus trichocarpa]
c20184.graph_c0	0.001318302	-2.294698673	down	--	--	Biological Process: response to chemical (GO:0042221);;	--	--	predicted protein [Populus trichocarpa]
c15341.graph_c0	0.000127324	3.559170037	up	--	--	--	--	--	predicted protein [Populus trichocarpa]
c48146.graph_c0	1.03E-06	3.940026659	up	--	--	Molecular Function: metal ion binding (GO:0046872);;	--	--	predicted protein [Populus trichocarpa]
c35685.graph_c0	0.006125337	2.403147793	up	--	--	--	--	--	predicted protein [Populus trichocarpa]
c42110.graph_c0	2.12E-10	-4.506764233	down	--	--	Cellular Component: mitochondrion (GO:0005739);;	--	--	predicted protein [Populus trichocarpa]
c22799.graph_c0	0.001771274	-2.666699077	down	[DO]	--	Biological Process: cytokinesis by cell plate formation (GO:0000911);; Molecular Function: protein binding (GO:0005515);; Cellular Component: nucleus (GO:0005634);; Cellular Component: cytoplasm (GO:0005737);; Biological Process: regulation of DNA replication (GO:0006275);; Biological Process: double-strand break repair (GO:0006302);; Biological Process: mitotic recombination (GO:0006312);; Biolo…	K02365|1e-156|pop:POPTR_756563|hypothetical protein	--	predicted protein [Populus trichocarpa]
c24239.graph_c0	1.68E-06	-5.979453311	down	[K]	Transcription	Biological Process: mRNA splicing, via spliceosome (GO:0000398);; Molecular Function: nucleic acid binding (GO:0003676);; Cellular Component: spliceosomal complex (GO:0005681);;	K11097|5e-50|pop:POPTR_737849|hypothetical protein	--	predicted protein [Populus trichocarpa]
c36483.graph_c0	5.90E-08	3.213796684	up	--	--	--	--	--	predicted protein [Populus trichocarpa]
c18176.graph_c0	0.0020932	-2.52436555	down	--	--	Molecular Function: transferase activity (GO:0016740);;	--	--	predicted protein [Populus trichocarpa]
c48412.graph_c0	7.78E-05	-3.536021679	down	--	--	Biological Process: cellular macromolecule metabolic process (GO:0044260);; Biological Process: single-organism cellular process (GO:0044763);; Biological Process: cellular component organization or biogenesis (GO:0071840);;	K10395|1e-25|pop:POPTR_279914|hypothetical protein	--	predicted protein [Populus trichocarpa]
c39187.graph_c1	4.82E-05	4.592756294	up	--	--	--	--	--	predicted protein [Populus trichocarpa]
c24754.graph_c0	0.002909984	2.506200153	up	--	--	--	--	--	predicted protein [Populus trichocarpa]
c31451.graph_c1	6.47E-08	#NAME?	down	--	--	Cellular Component: Golgi apparatus (GO:0005794);; Biological Process: protein glycosylation (GO:0006486);; Molecular Function: galactosyltransferase activity (GO:0008378);; Cellular Component: integral component of membrane (GO:0016021);;	--	--	predicted protein [Populus trichocarpa]
c17484.graph_c0	1.84E-05	5.087895469	up	--	--	Biological Process: plant-type cell wall biogenesis (GO:0009832);; Biological Process: primary metabolic process (GO:0044238);; Biological Process: cellular macromolecule metabolic process (GO:0044260);; Biological Process: regulation of cellular process (GO:0050794);;	K09422|7e-35|pop:POPTR_549323|MYB003	--	predicted protein [Populus trichocarpa]
c32412.graph_c0	2.11E-08	-3.942307722	down	[R]	General function prediction only	Cellular Component: extracellular region (GO:0005576);; Cellular Component: plasma membrane (GO:0005886);; Biological Process: determination of bilateral symmetry (GO:0009855);; Biological Process: polarity specification of adaxial/abaxial axis (GO:0009944);; Biological Process: meristem initiation (GO:0010014);; Biological Process: regulation of meristem growth (GO:0010075);;	--	--	PREDICTED: abhydrolase domain-containing protein FAM108B1-like [Solanum lycopersicum]
c33684.graph_c0	1.37E-11	-5.414169341	down	--	--	Biological Process: transcription, DNA-templated (GO:0006351);;	K09285|9e-12|vvi:100256589|hypothetical protein LOC100256589	--	PREDICTED: AP2-like ethylene-responsive transcription factor AIL6-like [Vitis vinifera]
c35223.graph_c0	0.000829816	-3.069395047	down	--	--	Cellular Component: nucleus (GO:0005634);;	--	--	PREDICTED: cell division cycle-associated 7-like protein-like [Vitis vinifera]
c17429.graph_c0	2.63E-05	-4.551286255	down	[L]	Replication, recombination and repair	Cellular Component: replication fork (GO:0005657);; Biological Process: DNA-dependent DNA replication (GO:0006261);; Biological Process: sister chromatid cohesion (GO:0007062);; Molecular Function: nucleoside-triphosphatase activity (GO:0017111);;	K11269|1e-100|vvi:100244400|hypothetical protein LOC100244400	--	PREDICTED: chromosome transmission fidelity protein 18 homolog [Vitis vinifera]
c27442.graph_c0	1.93E-07	-4.906012933	down	[L]	Replication, recombination and repair	Molecular Function: ATP binding (GO:0005524);; Cellular Component: nucleus (GO:0005634);; Cellular Component: replication fork (GO:0005657);; Biological Process: DNA-dependent DNA replication (GO:0006261);; Biological Process: sister chromatid cohesion (GO:0007062);; Molecular Function: ATPase activity (GO:0016887);;	K11269|1e-167|rcu:RCOM_1020420|chromosome transmission fidelity factor, putative	--	PREDICTED: chromosome transmission fidelity protein 18 homolog [Vitis vinifera]
c28700.graph_c0	0.000444332	-3.030712977	down	--	--	Molecular Function: nucleotide binding (GO:0000166);; Cellular Component: nucleus (GO:0005634);; Cellular Component: replication fork (GO:0005657);; Biological Process: DNA-dependent DNA replication (GO:0006261);; Biological Process: sister chromatid cohesion (GO:0007062);; Molecular Function: ATPase activity (GO:0016887);;	--	--	PREDICTED: chromosome transmission fidelity protein 18 homolog [Vitis vinifera]
c45551.graph_c0	2.83E-05	-2.327769513	down	[BD]	--	Cellular Component: nucleus (GO:0005634);; Biological Process: mitotic chromosome condensation (GO:0007076);; Biological Process: response to heat (GO:0009408);; Cellular Component: plasmodesma (GO:0009506);; Biological Process: embryo development ending in seed dormancy (GO:0009793);;	K06678|0.0|vvi:100242435|hypothetical protein LOC100242435	--	PREDICTED: condensin complex subunit 3 [Vitis vinifera]
c41035.graph_c0	9.45E-05	-2.259162496	down	[BD]	--	Cellular Component: nuclear condensin complex (GO:0000799);; Biological Process: mitotic chromosome condensation (GO:0007076);;	K11491|0.0|vvi:100240773|hypothetical protein LOC100240773	--	PREDICTED: condensin-2 complex subunit D3-like [Vitis vinifera]
c36074.graph_c0	0.003242344	1.607979747	up	[F]	Nucleotide transport and metabolism	Molecular Function: cytidine deaminase activity (GO:0004126);; Cellular Component: nucleus (GO:0005634);; Cellular Component: cytosol (GO:0005829);; Molecular Function: zinc ion binding (GO:0008270);; Biological Process: cytidine deamination (GO:0009972);;	K01489|1e-147|vvi:100245702|hypothetical protein LOC100245702	--	PREDICTED: cytidine deaminase-like [Vitis vinifera]
c31818.graph_c0	0.003282522	2.68137353	up	--	--	--	--	--	PREDICTED: disease resistance protein RPM1-like [Fragaria vesca subsp. vesca]
c31482.graph_c0	1.33E-08	-4.653089586	down	--	--	Biological Process: DNA methylation (GO:0006306);; Molecular Function: transferase activity (GO:0016740);;	K00558|4e-17|vvi:100258788|hypothetical protein LOC100258788	--	PREDICTED: DNA (cytosine-5)-methyltransferase CMT3-like [Vitis vinifera]
c32019.graph_c0	3.02E-05	-3.221091897	down	[L]	Replication, recombination and repair	Biological Process: double-strand break repair via homologous recombination (GO:0000724);; Molecular Function: DNA binding (GO:0003677);; Molecular Function: DNA-directed DNA polymerase activity (GO:0003887);; Cellular Component: nucleus (GO:0005634);; Cellular Component: mitochondrion (GO:0005739);; Cellular Component: cytosol (GO:0005829);; Biological Process: DNA replication initiation (GO:000…	K02321|0.0|vvi:100257984|hypothetical protein LOC100257984	--	PREDICTED: DNA polymerase alpha subunit B [Vitis vinifera]
c3168.graph_c0	0.000263367	-3.515873283	down	--	--	Biological Process: double-strand break repair via homologous recombination (GO:0000724);; Molecular Function: DNA binding (GO:0003677);; Molecular Function: DNA-directed DNA polymerase activity (GO:0003887);; Cellular Component: nucleus (GO:0005634);; Cellular Component: mitochondrion (GO:0005739);; Cellular Component: cytosol (GO:0005829);; Biological Process: DNA replication initiation (GO:000…	K02321|5e-43|rcu:RCOM_1081910|alpha DNA polymerase, putative	--	PREDICTED: DNA polymerase alpha subunit B-like [Solanum lycopersicum]
c26343.graph_c0	0.004090126	-5.048449939	down	[L]	Replication, recombination and repair	Molecular Function: DNA primase activity (GO:0003896);; Biological Process: DNA replication, synthesis of RNA primer (GO:0006269);; Biological Process: DNA methylation (GO:0006306);; Biological Process: cell proliferation (GO:0008283);; Biological Process: histone H3-K9 methylation (GO:0051567);; Cellular Component: primosome complex (GO:1990077);;	K02684|0.0|vvi:100260326|hypothetical protein LOC100260326	--	PREDICTED: DNA primase small subunit-like [Vitis vinifera]
c25072.graph_c0	0.000177507	-3.692550233	down	--	--	Molecular Function: DNA binding (GO:0003677);; Molecular Function: ATP-dependent DNA helicase activity (GO:0004003);; Molecular Function: ATP binding (GO:0005524);; Biological Process: embryo development ending in seed dormancy (GO:0009793);; Molecular Function: 5'-flap endonuclease activity (GO:0017108);; Biological Process: DNA replication, Okazaki fragment processing (GO:0033567);; Molecular F…	K10742|5e-52|vvi:100247844|hypothetical protein LOC100247844	--	PREDICTED: DNA2-like helicase-like [Vitis vinifera]
c20407.graph_c0	0.000750619	-4.517114876	down	--	--	Cellular Component: anchored component of membrane (GO:0031225);; Biological Process: single-organism cellular process (GO:0044763);;	--	--	PREDICTED: early nodulin-like protein 1 [Vitis vinifera]
c28909.graph_c0	0.000135408	-3.167953803	down	--	--	Molecular Function: GTPase activity (GO:0003924);; Molecular Function: calcium ion binding (GO:0005509);; Molecular Function: GTP binding (GO:0005525);; Cellular Component: endosome (GO:0005768);; Biological Process: GTP catabolic process (GO:0006184);; Biological Process: protein targeting to vacuole (GO:0006623);; Biological Process: endocytosis (GO:0006897);; Biological Process: membrane fusio…	--	--	PREDICTED: EH domain-containing protein 1-like [Cucumis sativus]
c33226.graph_c0	1.58E-05	-3.507357086	down	--	--	Molecular Function: GTPase activity (GO:0003924);; Molecular Function: calcium ion binding (GO:0005509);; Molecular Function: GTP binding (GO:0005525);; Cellular Component: endosome (GO:0005768);; Biological Process: GTP catabolic process (GO:0006184);; Biological Process: protein targeting to vacuole (GO:0006623);; Biological Process: endocytosis (GO:0006897);; Biological Process: membrane fusio…	--	--	PREDICTED: EH domain-containing protein 1-like [Vitis vinifera]
c18679.graph_c0	0.000239054	3.274997982	up	--	--	Cellular Component: nucleus (GO:0005634);; Cellular Component: cytoplasm (GO:0005737);; Cellular Component: plasma membrane (GO:0005886);; Biological Process: response to salt stress (GO:0009651);; Molecular Function: hydrolase activity (GO:0016787);; Cellular Component: apoplast (GO:0048046);;	--	--	PREDICTED: endo-1,3;1,4-beta-D-glucanase-like [Solanum lycopersicum]
c46557.graph_c1	8.25E-05	3.521258147	up	--	--	Cellular Component: exocyst (GO:0000145);; Cellular Component: nucleus (GO:0005634);; Cellular Component: cytosol (GO:0005829);; Biological Process: vesicle docking involved in exocytosis (GO:0006904);;	K07195|8e-12|pop:POPTR_799586|hypothetical protein	--	PREDICTED: exocyst complex component 7-like [Fragaria vesca subsp. vesca]
c31552.graph_c0	4.08E-05	-4.308622403	down	--	--	Cellular Component: extracellular region (GO:0005576);;	--	--	PREDICTED: galactose oxidase-like [Solanum lycopersicum]
c34588.graph_c0	0.000930276	2.438460347	up	--	--	Biological Process: respiratory burst involved in defense response (GO:0002679);; Cellular Component: nucleus (GO:0005634);; Cellular Component: cytoplasm (GO:0005737);; Biological Process: protein targeting to membrane (GO:0006612);; Biological Process: salicylic acid biosynthetic process (GO:0009697);; Biological Process: response to ethylene (GO:0009723);; Biological Process: abscisic acid-act…	--	--	PREDICTED: glycolipid transfer protein domain-containing protein 1-like [Solanum lycopersicum]
c14058.graph_c0	0.002408634	2.443782426	up	--	--	Molecular Function: binding (GO:0005488);; Biological Process: metabolic process (GO:0008152);; Biological Process: cellular process (GO:0009987);; Molecular Function: transferase activity, transferring phosphorus-containing groups (GO:0016772);;	--	--	PREDICTED: G-type lectin S-receptor-like serine/threonine-protein kinase RLK1-like [Vitis vinifera]
c53334.graph_c0	0.007307864	-2.430124196	down	--	--	--	--	--	PREDICTED: histone-lysine N-methyltransferase, H3 lysine-9 specific SUVH5 [Vitis vinifera]
c35607.graph_c0	4.50E-07	-4.266333934	down	--	--	Biological Process: microtubule-based process (GO:0007017);; Cellular Component: microtubule cytoskeleton (GO:0015630);; Cellular Component: protein complex (GO:0043234);; Cellular Component: cytoskeletal part (GO:0044430);; Molecular Function: organic cyclic compound binding (GO:0097159);; Molecular Function: heterocyclic compound binding (GO:1901363);;	--	--	PREDICTED: kinesin-like protein KIF22-like [Vitis vinifera]
c47959.graph_c0	0.002751432	2.299024105	up	--	--	Molecular Function: catalytic activity (GO:0003824);; Biological Process: metabolic process (GO:0008152);; Cellular Component: integral component of membrane (GO:0016021);; Cellular Component: extrinsic component of membrane (GO:0019898);;	--	--	PREDICTED: lanC-like protein 2-like [Fragaria vesca subsp. vesca]
c18157.graph_c0	0.001509505	-1.669806404	down	[I]	Lipid transport and metabolism	Molecular Function: [acyl-carrier-protein] S-malonyltransferase activity (GO:0004314);; Cellular Component: mitochondrion (GO:0005739);; Cellular Component: cytosol (GO:0005829);; Biological Process: ubiquinone biosynthetic process (GO:0006744);; Cellular Component: chloroplast stroma (GO:0009570);;	K00645|0.0|vvi:100245074|hypothetical protein LOC100245074	--	PREDICTED: malonyl-CoA-acyl carrier protein transacylase, mitochondrial [Vitis vinifera]
c35321.graph_c1	0.000390423	-3.186039469	down	--	--	Cellular Component: nucleus (GO:0005634);; Molecular Function: kinase activity (GO:0016301);;	--	--	PREDICTED: mitotic checkpoint serine/threonine-protein kinase BUB1-like [Vitis vinifera]
c42753.graph_c0	0.00821889	1.468443696	up	[I]	Lipid transport and metabolism	Biological Process: response to chitin (GO:0010200);; Molecular Function: hydrolase activity (GO:0016787);;	--	--	PREDICTED: monoglyceride lipase [Vitis vinifera]
c41844.graph_c0	4.65E-06	3.071918778	up	[I]	Lipid transport and metabolism	Cellular Component: cytoplasm (GO:0005737);; Biological Process: metabolic process (GO:0008152);; Molecular Function: hydrolase activity (GO:0016787);;	--	--	PREDICTED: monoglyceride lipase-like [Solanum lycopersicum]
c15785.graph_c0	0.000307509	6.348635855	up	--	--	--	K09422|3e-54|vvi:100259502|hypothetical protein LOC100259502	--	PREDICTED: myb-related protein 340 [Vitis vinifera]
c37454.graph_c0	8.02E-05	-5.03290591	down	--	--	--	--	--	PREDICTED: O-glucosyltransferase rumi homolog [Vitis vinifera]
c17554.graph_c0	0.000109552	-4.433678531	down	[LO]	--	Cellular Component: origin recognition complex (GO:0000808);; Molecular Function: protein binding (GO:0005515);; Molecular Function: ATP binding (GO:0005524);; Cellular Component: nucleus (GO:0005634);; Biological Process: DNA replication (GO:0006260);; Biological Process: regulation of transcription, DNA-templated (GO:0006355);; Molecular Function: zinc ion binding (GO:0008270);; Biological Proc…	K02603|1e-112|rcu:RCOM_1577650|origin recognition complex subunit, putative	--	PREDICTED: origin recognition complex subunit 1-like [Fragaria vesca subsp. vesca]
c35048.graph_c0	0.002804035	2.025364782	up	[M]	Cell wall/membrane/envelope biogenesis	Cellular Component: vacuole (GO:0005773);; Cellular Component: plasma membrane (GO:0005886);; Biological Process: phosphate-containing compound metabolic process (GO:0006796);; Cellular Component: plasmodesma (GO:0009506);; Biological Process: cellular response to phosphate starvation (GO:0016036);; Molecular Function: phosphatidylcholine phospholipase C activity (GO:0034480);; Biological Process…	K01114|0.0|vvi:100253773|hypothetical protein LOC100253773	--	PREDICTED: phospholipase C 3-like isoform 1 [Vitis vinifera]
c44268.graph_c0	0.001313569	1.712309937	up	[R]	General function prediction only	Cellular Component: nucleus (GO:0005634);; Biological Process: chlorophyll catabolic process (GO:0015996);; Molecular Function: hydrolase activity (GO:0016787);;	--	--	PREDICTED: phosphorylated carbohydrates phosphatase TM_1254-like [Solanum lycopersicum]
c27826.graph_c0	0.001653318	3.680993048	up	--	--	--	--	--	PREDICTED: pollen-specific leucine-rich repeat extensin-like protein 1-like isoform X1 [Cicer arietinum]
c44502.graph_c0	1.71E-06	-2.547381344	down	--	--	Cellular Component: extracellular region (GO:0005576);; Cellular Component: mitochondrion (GO:0005739);; Molecular Function: endo-1,4-beta-xylanase activity (GO:0031176);; Biological Process: xylan catabolic process (GO:0045493);;	--	--	PREDICTED: probable endo-1,4-beta-xylanase C-like [Vitis vinifera]
c35567.graph_c0	0.001264563	-3.226497798	down	[G]	Carbohydrate transport and metabolism	Molecular Function: hydrolase activity, hydrolyzing O-glycosyl compounds (GO:0004553);; Biological Process: carbohydrate metabolic process (GO:0005975);; Molecular Function: protein binding, bridging (GO:0030674);; Molecular Function: actin filament binding (GO:0051015);;	--	--	PREDICTED: probable glucan 1,3-beta-glucosidase A [Vitis vinifera]
c33054.graph_c0	1.27E-06	-5.178384699	down	--	--	Biological Process: microtubule cytoskeleton organization (GO:0000226);; Cellular Component: kinetochore (GO:0000776);; Biological Process: cytokinesis by cell plate formation (GO:0000911);; Molecular Function: protein binding (GO:0005515);; Cellular Component: nucleus (GO:0005634);; Biological Process: DNA replication initiation (GO:0006270);; Biological Process: regulation of DNA replication (G…	K02178|0.0|vvi:100244507|hypothetical protein LOC100244507	--	PREDICTED: probable inactive serine/threonine-protein kinase bub1 [Vitis vinifera]
c50494.graph_c0	0.003818003	2.70821528	up	--	--	Molecular Function: ATP binding (GO:0005524);; Cellular Component: mitochondrion (GO:0005739);; Cellular Component: endoplasmic reticulum (GO:0005783);; Biological Process: response to abscisic acid (GO:0009737);; Cellular Component: cytoplasmic membrane-bounded vesicle (GO:0016023);; Molecular Function: nucleoside-triphosphatase activity (GO:0017111);;	--	--	PREDICTED: probable mitochondrial chaperone BCS1-B-like [Glycine max]
c15114.graph_c0	0.001681867	2.855790972	up	--	--	--	--	--	PREDICTED: probable ubiquitin-conjugating enzyme E2 24-like [Vitis vinifera]
c18258.graph_c0	0.000177856	2.15077451	up	--	--	Molecular Function: DNA binding (GO:0003677);; Biological Process: regulation of transcription, DNA-templated (GO:0006355);; Biological Process: amino acid transport (GO:0006865);; Biological Process: defense response (GO:0006952);;	--	--	PREDICTED: probable WRKY transcription factor 48 [Vitis vinifera]
c57508.graph_c0	8.92E-05	-3.807810268	down	--	--	--	--	--	PREDICTED: protein FAF-like, chloroplastic [Vitis vinifera]
c40878.graph_c0	4.27E-05	-3.361237838	down	--	--	Biological Process: microtubule cytoskeleton organization (GO:0000226);; Biological Process: cell cycle process (GO:0022402);;	--	--	PREDICTED: protein FAM179B-like [Vitis vinifera]
c19086.graph_c0	0.009213017	3.728541913	up	[R]	General function prediction only	Biological Process: metabolic process (GO:0008152);; Molecular Function: hydrolase activity (GO:0016787);;	--	--	PREDICTED: protein PHYLLO, chloroplastic [Vitis vinifera]
c42563.graph_c0	0.002425588	1.663702468	up	--	--	Cellular Component: plasma membrane (GO:0005886);; Cellular Component: integral component of membrane (GO:0016021);; Biological Process: cysteine biosynthetic process (GO:0019344);;	--	--	PREDICTED: protein PNS1 [Vitis vinifera]
c41553.graph_c0	0.000456521	-1.851188935	down	--	--	Cellular Component: nucleus (GO:0005634);; Biological Process: nucleosome assembly (GO:0006334);;	K11290|1e-138|vvi:100249121|hypothetical protein LOC100249121	--	PREDICTED: protein SET [Vitis vinifera]
c39954.graph_c0	0.007671994	2.331179611	up	--	--	Molecular Function: transmembrane transporter activity (GO:0022857);; Biological Process: transmembrane transport (GO:0055085);;	--	--	PREDICTED: protein TRANSPARENT TESTA 12-like [Vitis vinifera]
c19074.graph_c0	3.53E-05	-4.43433739	down	--	--	--	--	--	PREDICTED: putative DNA-binding protein ESCAROLA [Vitis vinifera]
c47402.graph_c0	0.004891767	2.007285357	up	[QR]	--	Cellular Component: mitochondrion (GO:0005739);; Cellular Component: cytosol (GO:0005829);; Molecular Function: methyltransferase activity (GO:0008168);; Biological Process: toxin catabolic process (GO:0009407);; Biological Process: response to cyclopentenone (GO:0010583);; Biological Process: methylation (GO:0032259);; Biological Process: response to cadmium ion (GO:0046686);;	--	--	PREDICTED: putative methyltransferase DDB_G0268948-like [Fragaria vesca subsp. vesca]
c16847.graph_c0	0.001633331	-2.860722304	down	--	--	Molecular Function: catalytic activity (GO:0003824);;	K00873|8e-10|vvi:100244565|hypothetical protein LOC100244565	--	PREDICTED: pyruvate kinase isozyme A, chloroplastic [Vitis vinifera]
c51346.graph_c0	0.000227245	-3.542912982	down	--	--	--	--	--	PREDICTED: regulation of nuclear pre-mRNA domain-containing protein 2-like [Vitis vinifera]
c31422.graph_c1	0.009191498	-2.087954324	down	[M]	Cell wall/membrane/envelope biogenesis	Cellular Component: cytoplasm (GO:0005737);; Molecular Function: rRNA methyltransferase activity (GO:0008649);; Biological Process: rRNA methylation (GO:0031167);;	K03501|2e-40|vvi:100262143|hypothetical protein LOC100262143	--	PREDICTED: ribosomal RNA small subunit methyltransferase G-like [Vitis vinifera]
c50184.graph_c0	0.000228211	-3.45167675	down	--	--	--	--	--	PREDICTED: rop guanine nucleotide exchange factor 1 [Vitis vinifera]
c41034.graph_c0	2.72E-11	-5.352415081	down	[D]	Cell cycle control, cell division, chromosome partitioning	Molecular Function: ATP binding (GO:0005524);; Cellular Component: nucleus (GO:0005634);; Cellular Component: cytoplasm (GO:0005737);; Biological Process: DNA replication initiation (GO:0006270);; Biological Process: regulation of DNA replication (GO:0006275);; Biological Process: DNA methylation (GO:0006306);; Biological Process: mitosis (GO:0007067);; Biological Process: cell proliferation (GO:…	--	--	PREDICTED: serine/threonine-protein kinase haspin-like [Vitis vinifera]
c34403.graph_c0	0.000183091	-3.082865869	down	--	--	Cellular Component: nucleus (GO:0005634);; Molecular Function: zinc ion binding (GO:0008270);;	K11271|0.0|vvi:100243575|hypothetical protein LOC100243575	--	PREDICTED: sister chromatid cohesion protein DCC1-like [Vitis vinifera]
c42561.graph_c0	0.000216658	-2.014445579	down	[L]	Replication, recombination and repair	Molecular Function: nucleic acid binding (GO:0003676);; Cellular Component: cell wall (GO:0005618);; Cellular Component: nuclear envelope (GO:0005635);; Cellular Component: endoplasmic reticulum (GO:0005783);; Cellular Component: cytosol (GO:0005829);; Cellular Component: plasma membrane (GO:0005886);; Biological Process: response to stress (GO:0006950);; Biological Process: protein secretion (GO…	--	--	PREDICTED: staphylococcal nuclease domain-containing protein 1 [Vitis vinifera]
c16861.graph_c0	3.20E-07	#NAME?	down	--	--	Molecular Function: structural molecule activity (GO:0005198);;	--	--	PREDICTED: tankyrase-2-like [Vitis vinifera]
c41932.graph_c0	0.000184658	-2.898430567	down	[G]	Carbohydrate transport and metabolism	Molecular Function: sedoheptulose-7-phosphate:D-glyceraldehyde-3-phosphate glyceronetransferase activity (GO:0004801);; Biological Process: carbohydrate metabolic process (GO:0005975);; Biological Process: acetyl-CoA metabolic process (GO:0006084);; Molecular Function: zinc ion binding (GO:0008270);; Cellular Component: chloroplast stroma (GO:0009570);; Cellular Component: chloroplast envelope (G…	K00616|0.0|vvi:100257422|similar to transaldolase ToTAL2	--	PREDICTED: transaldolase isoform 1 [Vitis vinifera]
c37910.graph_c0	0.000240112	-1.907270558	down	--	--	Cellular Component: endoplasmic reticulum (GO:0005783);; Biological Process: positive regulation of cell proliferation (GO:0008284);; Biological Process: brassinosteroid mediated signaling pathway (GO:0009742);; Biological Process: cell growth (GO:0016049);; Biological Process: organ growth (GO:0035265);; Biological Process: regulation of growth (GO:0040008);; Biological Process: single-organism …	--	--	PREDICTED: transcription factor ORG2 [Vitis vinifera]
c24038.graph_c0	9.24E-05	-3.593892309	down	--	--	Cellular Component: chloroplast (GO:0009507);; Cellular Component: integral component of membrane (GO:0016021);; Biological Process: negative regulation of transcription, DNA-templated (GO:0045892);;	--	--	PREDICTED: transmembrane and coiled-coil domain-containing protein 4 [Vitis vinifera]
c33010.graph_c0	1.60E-07	-4.32608258	down	[R]	General function prediction only	Biological Process: metabolic process (GO:0008152);; Molecular Function: hydrolase activity (GO:0016787);;	--	--	PREDICTED: uncharacterized hydrolase yugF [Vitis vinifera]
c50175.graph_c0	1.55E-05	-4.590621928	down	--	--	--	K13210|7e-06|rcu:RCOM_0774000|RNA-binding protein Nova-1, putative (EC:3.1.2.15)	--	PREDICTED: uncharacterized LOC101221280 [Cucumis sativus]
c49941.graph_c0	0.000790739	4.700813503	up	[J]	Translation, ribosomal structure and biogenesis	Cellular Component: cytoplasm (GO:0005737);; Molecular Function: N-acetyltransferase activity (GO:0008080);; Biological Process: metabolic process (GO:0008152);; Cellular Component: membrane (GO:0016020);;	--	--	PREDICTED: uncharacterized N-acetyltransferase p20 [Vitis vinifera]
c31167.graph_c0	0.000183091	-2.693568832	down	--	--	--	--	--	PREDICTED: uncharacterized protein At3g27210-like [Vitis vinifera]
c31931.graph_c1	0.001188807	-2.499886958	down	--	--	--	--	--	PREDICTED: uncharacterized protein At5g01610 isoform 1 [Vitis vinifera]
c14328.graph_c0	0.000199101	-3.275751409	down	[R]	General function prediction only	Cellular Component: mitochondrion (GO:0005739);; Biological Process: metabolic process (GO:0008152);; Molecular Function: hydrolase activity (GO:0016787);;	K07020|1e-125|vvi:100251859|hypothetical protein LOC100251859	--	PREDICTED: uncharacterized protein KIAA1310 homolog [Vitis vinifera]
c45057.graph_c0	0.001681767	1.872220985	up	[R]	General function prediction only	Cellular Component: integral component of membrane (GO:0016021);;	--	--	PREDICTED: uncharacterized protein LOC100240792 isoform 1 [Vitis vinifera]
c35657.graph_c0	0.000103777	-3.431853933	down	--	--	Molecular Function: binding (GO:0005488);; Biological Process: cellular protein modification process (GO:0006464);; Biological Process: flower development (GO:0009908);; Molecular Function: transferase activity, transferring phosphorus-containing groups (GO:0016772);; Biological Process: single-organism cellular process (GO:0044763);; Biological Process: organ development (GO:0048513);; Biologica…	--	--	PREDICTED: uncharacterized protein LOC100241254 [Vitis vinifera]
c56200.graph_c0	1.55E-05	-5.219968503	down	--	--	Biological Process: post-embryonic development (GO:0009791);; Biological Process: primary metabolic process (GO:0044238);; Biological Process: cellular macromolecule metabolic process (GO:0044260);; Biological Process: single-organism cellular process (GO:0044763);; Biological Process: reproductive structure development (GO:0048608);; Biological Process: regulation of biological process (GO:00507…	--	--	PREDICTED: uncharacterized protein LOC100241254 [Vitis vinifera]
c19845.graph_c0	0.000325541	-2.989530011	down	--	--	Biological Process: post-embryonic development (GO:0009791);; Biological Process: cellular process (GO:0009987);; Biological Process: single-organism developmental process (GO:0044767);; Biological Process: reproductive structure development (GO:0048608);; Biological Process: response to stimulus (GO:0050896);;	--	--	PREDICTED: uncharacterized protein LOC100241428 [Vitis vinifera]
c43854.graph_c0	0.003108529	-2.340359956	down	--	--	Cellular Component: nucleus (GO:0005634);;	K11792|2e-30|vvi:100241601|hypothetical protein LOC100241601	--	PREDICTED: uncharacterized protein LOC100241601 [Vitis vinifera]
c43502.graph_c0	2.87E-06	-3.266581646	down	--	--	--	--	--	PREDICTED: uncharacterized protein LOC100241687 [Vitis vinifera]
c30232.graph_c0	0.003605398	1.970881091	up	--	--	--	--	--	PREDICTED: uncharacterized protein LOC100241807 isoform 1 [Vitis vinifera]
c39961.graph_c0	2.29E-28	#NAME?	down	--	--	--	--	--	PREDICTED: uncharacterized protein LOC100242012 [Vitis vinifera]
c29392.graph_c0	4.19E-05	-2.073540257	down	--	--	Molecular Function: diacylglycerol cholinephosphotransferase activity (GO:0004142);; Biological Process: CDP-choline pathway (GO:0006657);;	--	--	PREDICTED: uncharacterized protein LOC100242207 [Vitis vinifera]
c30506.graph_c0	1.99E-05	-4.226489402	down	--	--	Molecular Function: binding (GO:0005488);;	--	--	PREDICTED: uncharacterized protein LOC100243049 [Vitis vinifera]
c38049.graph_c0	1.15E-06	-3.97559867	down	--	--	--	--	--	PREDICTED: uncharacterized protein LOC100243200 [Vitis vinifera]
c26155.graph_c0	0.000134855	-3.511360094	down	--	--	Biological Process: DNA metabolic process (GO:0006259);; Biological Process: macromolecule methylation (GO:0043414);; Biological Process: single-organism process (GO:0044699);;	--	--	PREDICTED: uncharacterized protein LOC100243267 [Vitis vinifera]
c16111.graph_c0	0.008634138	-4.392247004	down	--	--	--	--	--	PREDICTED: uncharacterized protein LOC100243770 [Vitis vinifera]
c31962.graph_c0	1.83E-08	-4.189753677	down	--	--	--	--	--	PREDICTED: uncharacterized protein LOC100243770 [Vitis vinifera]
c41821.graph_c0	0.00031712	3.155954451	up	--	--	Biological Process: response to organic substance (GO:0010033);; Biological Process: regulation of cellular process (GO:0050794);; Biological Process: cellular response to stimulus (GO:0051716);; Biological Process: response to oxygen-containing compound (GO:1901700);;	--	--	PREDICTED: uncharacterized protein LOC100243808 [Vitis vinifera]
c16209.graph_c0	0.006177361	-2.364185344	down	--	--	Molecular Function: metal ion binding (GO:0046872);;	--	--	PREDICTED: uncharacterized protein LOC100244227 [Vitis vinifera]
c39899.graph_c0	0.009271861	-1.635540601	down	--	--	--	--	--	PREDICTED: uncharacterized protein LOC100244248 [Vitis vinifera]
c42419.graph_c0	0.003796356	2.185690452	up	--	--	Cellular Component: endosome (GO:0005768);; Cellular Component: Golgi apparatus (GO:0005794);; Cellular Component: trans-Golgi network (GO:0005802);; Cellular Component: cytoplasmic membrane-bounded vesicle (GO:0016023);; Molecular Function: heme binding (GO:0020037);;	--	--	PREDICTED: uncharacterized protein LOC100244357 [Vitis vinifera]
c26462.graph_c0	0.001043111	-5.789890513	down	--	--	Biological Process: microtubule cytoskeleton organization (GO:0000226);; Biological Process: cytokinesis by cell plate formation (GO:0000911);; Biological Process: response to cyclopentenone (GO:0010583);;	--	--	PREDICTED: uncharacterized protein LOC100244709 isoform 1 [Vitis vinifera]
c36933.graph_c1	0.003912085	2.54933217	up	--	--	Biological Process: negative regulation of transcription, DNA-templated (GO:0045892);;	--	--	PREDICTED: uncharacterized protein LOC100244711 [Vitis vinifera]
c31006.graph_c0	1.35E-11	#NAME?	down	--	--	Molecular Function: lactoylglutathione lyase activity (GO:0004462);; Cellular Component: cytoplasm (GO:0005737);; Biological Process: carbohydrate metabolic process (GO:0005975);; Biological Process: seed germination (GO:0009845);; Biological Process: terpenoid biosynthetic process (GO:0016114);; Biological Process: lipid storage (GO:0019915);; Biological Process: response to freezing (GO:0050826…	--	--	PREDICTED: uncharacterized protein LOC100244855 [Vitis vinifera]
c36671.graph_c0	8.81E-12	#NAME?	down	--	--	--	--	--	PREDICTED: uncharacterized protein LOC100244977 [Vitis vinifera]
c44567.graph_c0	1.06E-31	-8.660387906	down	--	--	--	--	--	PREDICTED: uncharacterized protein LOC100244977 [Vitis vinifera]
c33485.graph_c0	1.79E-07	-6.149280093	down	--	--	--	--	--	PREDICTED: uncharacterized protein LOC100244977 [Vitis vinifera]
c33485.graph_c1	1.36E-08	-5.328103476	down	--	--	--	--	--	PREDICTED: uncharacterized protein LOC100244977 [Vitis vinifera]
c40784.graph_c0	4.02E-05	-5.31620992	down	--	--	Molecular Function: nucleotide binding (GO:0000166);; Biological Process: regulation of alternative mRNA splicing, via spliceosome (GO:0000381);; Cellular Component: cytoplasmic mRNA processing body (GO:0000932);; Molecular Function: RNA binding (GO:0003723);; Cellular Component: mitochondrion (GO:0005739);; Biological Process: seed germination (GO:0009845);; Biological Process: pollen germinatio…	--	--	PREDICTED: uncharacterized protein LOC100244979 [Vitis vinifera]
c37214.graph_c0	1.80E-17	-5.715346734	down	--	--	Cellular Component: nucleus (GO:0005634);; Cellular Component: cytosol (GO:0005829);;	--	--	PREDICTED: uncharacterized protein LOC100245597 [Vitis vinifera]
c45407.graph_c0	0.001688653	-1.814399108	down	--	--	--	--	--	PREDICTED: uncharacterized protein LOC100245981 [Vitis vinifera]
c30645.graph_c0	4.25E-05	2.736712684	up	--	--	--	--	--	PREDICTED: uncharacterized protein LOC100246308 [Vitis vinifera]
c39164.graph_c0	6.76E-09	3.717223399	up	--	--	Cellular Component: plasma membrane (GO:0005886);;	--	--	PREDICTED: uncharacterized protein LOC100246818 [Vitis vinifera]
c43369.graph_c0	2.87E-07	2.577679378	up	--	--	Cellular Component: chloroplast (GO:0009507);; Biological Process: regulation of proton transport (GO:0010155);; Cellular Component: membrane (GO:0016020);; Biological Process: glucosinolate biosynthetic process (GO:0019761);; Biological Process: protein autophosphorylation (GO:0046777);;	--	--	PREDICTED: uncharacterized protein LOC100247252 [Vitis vinifera]
c46100.graph_c1	1.28E-05	-4.308846364	down	--	--	--	--	--	PREDICTED: uncharacterized protein LOC100247256 [Vitis vinifera]
c34010.graph_c0	0.000165286	-2.162345197	down	--	--	Biological Process: regulation of transcription, DNA-templated (GO:0006355);; Biological Process: male meiosis II (GO:0007142);; Biological Process: microsporogenesis (GO:0009556);;	--	--	PREDICTED: uncharacterized protein LOC100247266 [Vitis vinifera]
c44420.graph_c0	0.001252615	-1.721101837	down	--	--	--	--	--	PREDICTED: uncharacterized protein LOC100247517 [Vitis vinifera]
c44601.graph_c1	2.72E-14	-5.579292603	down	--	--	--	--	--	PREDICTED: uncharacterized protein LOC100247517 [Vitis vinifera]
c26444.graph_c0	3.91E-11	-7.515345239	down	--	--	--	--	--	PREDICTED: uncharacterized protein LOC100247554 [Vitis vinifera]
c22472.graph_c0	1.29E-07	-3.913877807	down	--	--	Cellular Component: nucleus (GO:0005634);; Cellular Component: mitochondrion (GO:0005739);;	--	--	PREDICTED: uncharacterized protein LOC100247799 [Vitis vinifera]
c37385.graph_c0	0.00543163	-3.739001928	down	--	--	--	--	--	PREDICTED: uncharacterized protein LOC100249003 [Vitis vinifera]
c35258.graph_c0	0.001595071	2.11047492	up	--	--	--	--	--	PREDICTED: uncharacterized protein LOC100249297 [Vitis vinifera]
c20125.graph_c0	0.000719836	-3.136438723	down	--	--	Biological Process: response to oxidative stress (GO:0006979);;	--	--	PREDICTED: uncharacterized protein LOC100249354 [Vitis vinifera]
c18028.graph_c0	1.38E-05	-5.010071804	down	--	--	--	--	--	PREDICTED: uncharacterized protein LOC100249402 [Vitis vinifera]
c41081.graph_c0	0.009146333	-1.468246639	down	--	--	--	--	--	PREDICTED: uncharacterized protein LOC100249908 [Vitis vinifera]
c21636.graph_c0	1.11E-13	-6.814854878	down	--	--	--	--	--	PREDICTED: uncharacterized protein LOC100250100 [Vitis vinifera]
c37306.graph_c0	0.003969038	2.016552042	up	--	--	--	--	--	PREDICTED: uncharacterized protein LOC100250100 [Vitis vinifera]
c36828.graph_c0	8.04E-07	-3.957045052	down	--	--	--	--	--	PREDICTED: uncharacterized protein LOC100250135 [Vitis vinifera]
c26401.graph_c0	4.19E-06	-4.367914021	down	--	--	Cellular Component: nucleus (GO:0005634);; Biological Process: DNA replication initiation (GO:0006270);;	K10736|4e-76|vvi:100250259|hypothetical protein LOC100250259	--	PREDICTED: uncharacterized protein LOC100250259 [Vitis vinifera]
c41793.graph_c0	0.007761535	2.002237119	up	--	--	Molecular Function: nucleic acid binding (GO:0003676);; Molecular Function: sequence-specific DNA binding transcription factor activity (GO:0003700);; Molecular Function: NAD+ ADP-ribosyltransferase activity (GO:0003950);; Cellular Component: nucleus (GO:0005634);; Biological Process: regulation of transcription, DNA-templated (GO:0006355);; Molecular Function: zinc ion binding (GO:0008270);;	--	--	PREDICTED: uncharacterized protein LOC100250572 [Vitis vinifera]
c40930.graph_c0	4.57E-28	-10.04116258	down	--	--	Cellular Component: nucleus (GO:0005634);; Molecular Function: acetylglucosaminyltransferase activity (GO:0008375);; Biological Process: response to salt stress (GO:0009651);; Cellular Component: membrane (GO:0016020);;	--	--	PREDICTED: uncharacterized protein LOC100250702 [Vitis vinifera]
c34069.graph_c1	0.000657685	-2.324512714	down	--	--	--	--	--	PREDICTED: uncharacterized protein LOC100251079 [Vitis vinifera]
c30935.graph_c0	0.000146079	-2.591865854	down	--	--	Molecular Function: binding (GO:0005488);;	--	--	PREDICTED: uncharacterized protein LOC100251079 [Vitis vinifera]
c45283.graph_c1	0.000487118	-2.26828783	down	--	--	Cellular Component: extracellular region (GO:0005576);; Cellular Component: plant-type cell wall (GO:0009505);; Biological Process: response to karrikin (GO:0080167);;	--	--	PREDICTED: uncharacterized protein LOC100252479 [Vitis vinifera]
c50225.graph_c0	9.40E-06	-3.451176029	down	--	--	Biological Process: microtubule cytoskeleton organization (GO:0000226);; Cellular Component: cytoplasm (GO:0005737);; Cellular Component: nuclear microtubule (GO:0005880);; Molecular Function: microtubule binding (GO:0008017);; Biological Process: endosperm development (GO:0009960);; Biological Process: endosperm cellularization (GO:0010342);; Biological Process: histone modification (GO:0016570)…	--	--	PREDICTED: uncharacterized protein LOC100252686 [Vitis vinifera]
c32468.graph_c0	0.000261474	3.838691419	up	--	--	--	--	--	PREDICTED: uncharacterized protein LOC100252883 [Vitis vinifera]
c35707.graph_c0	0.00098239	-2.543925215	down	--	--	Molecular Function: phospholipid binding (GO:0005543);; Cellular Component: vacuole (GO:0005773);; Cellular Component: plasma membrane (GO:0005886);; Molecular Function: metal ion binding (GO:0046872);;	--	--	PREDICTED: uncharacterized protein LOC100253065 [Vitis vinifera]
c39012.graph_c0	2.57E-06	3.364892557	up	--	--	--	--	--	PREDICTED: uncharacterized protein LOC100253478 [Vitis vinifera]
c30100.graph_c0	0.00131805	1.683813067	up	--	--	Cellular Component: nucleus (GO:0005634);;	--	--	PREDICTED: uncharacterized protein LOC100253658 [Vitis vinifera]
c51373.graph_c0	0.001518248	-2.991662385	down	--	--	--	--	--	PREDICTED: uncharacterized protein LOC100254717 [Vitis vinifera]
c21947.graph_c0	0.002101315	-2.728476408	down	--	--	Molecular Function: nucleotide binding (GO:0000166);; Biological Process: cytokinesis (GO:0000910);; Cellular Component: microtubule associated complex (GO:0005875);;	K10400|2e-97|vvi:100255624|hypothetical protein LOC100255624	--	PREDICTED: uncharacterized protein LOC100255624 [Vitis vinifera]
c11005.graph_c0	0.001440771	-2.86138455	down	--	--	Molecular Function: nucleotide binding (GO:0000166);; Biological Process: cytokinesis (GO:0000910);; Cellular Component: microtubule associated complex (GO:0005875);;	K10400|9e-72|vvi:100255624|hypothetical protein LOC100255624	--	PREDICTED: uncharacterized protein LOC100255624 [Vitis vinifera]
c47371.graph_c0	0.002508581	2.223831782	up	--	--	--	--	--	PREDICTED: uncharacterized protein LOC100255693 [Vitis vinifera]
c40865.graph_c0	0.000705006	2.522468863	up	--	--	Biological Process: zinc ion transport (GO:0006829);; Biological Process: single-organism cellular process (GO:0044763);;	--	--	PREDICTED: uncharacterized protein LOC100256072 [Vitis vinifera]
c29204.graph_c0	9.88E-10	-5.645208605	down	--	--	Molecular Function: N-acetyltransferase activity (GO:0008080);;	--	--	PREDICTED: uncharacterized protein LOC100256155 [Vitis vinifera]
c44336.graph_c0	0.000154996	-2.125808723	down	--	--	--	--	--	PREDICTED: uncharacterized protein LOC100256375 [Vitis vinifera]
c37841.graph_c2	0.00049542	-2.512764797	down	--	--	Cellular Component: extracellular region (GO:0005576);; Biological Process: pathogenesis (GO:0009405);;	--	--	PREDICTED: uncharacterized protein LOC100256767 [Vitis vinifera]
c36903.graph_c0	0.000214034	-2.397951862	down	--	--	Cellular Component: nucleus (GO:0005634);;	--	--	PREDICTED: uncharacterized protein LOC100256958 [Vitis vinifera]
c1305.graph_c0	0.000110482	-3.832482819	down	--	--	Molecular Function: kinase activity (GO:0016301);; Biological Process: cellular protein metabolic process (GO:0044267);;	--	--	PREDICTED: uncharacterized protein LOC100257048 [Vitis vinifera]
c31483.graph_c0	1.01E-15	#NAME?	down	--	--	--	--	--	PREDICTED: uncharacterized protein LOC100257238 [Vitis vinifera]
c38799.graph_c0	0.003086527	2.205679189	up	--	--	--	--	--	PREDICTED: uncharacterized protein LOC100257638 [Vitis vinifera]
c17881.graph_c0	0.004638145	-4.524836021	down	--	--	--	--	--	PREDICTED: uncharacterized protein LOC100258054 [Vitis vinifera]
c44424.graph_c0	2.53E-12	-4.109892631	down	--	--	Molecular Function: protein binding (GO:0005515);; Cellular Component: cell wall (GO:0005618);;	--	--	PREDICTED: uncharacterized protein LOC100258054 [Vitis vinifera]
c47008.graph_c0	0.000404215	-2.070027034	down	--	--	--	--	--	PREDICTED: uncharacterized protein LOC100258307 [Vitis vinifera]
c34901.graph_c0	8.33E-05	-6.687073836	down	--	--	Cellular Component: cell wall (GO:0005618);; Biological Process: metabolic process (GO:0008152);; Molecular Function: methyltransferase activity (GO:0008168);;	--	--	PREDICTED: uncharacterized protein LOC100258445 [Vitis vinifera]
c37070.graph_c0	0.000388565	-3.113343352	down	--	--	Molecular Function: microtubule motor activity (GO:0003777);; Molecular Function: ATP binding (GO:0005524);; Cellular Component: cytoplasm (GO:0005737);; Cellular Component: kinesin complex (GO:0005871);; Cellular Component: microtubule (GO:0005874);; Biological Process: microtubule-based movement (GO:0007018);; Molecular Function: microtubule binding (GO:0008017);;	K10401|1e-122|vvi:100259414|hypothetical protein LOC100259414	--	PREDICTED: uncharacterized protein LOC100259414 [Vitis vinifera]
c40447.graph_c0	0.006376872	1.532160848	up	--	--	Cellular Component: anchored component of plasma membrane (GO:0046658);;	--	--	PREDICTED: uncharacterized protein LOC100259778 [Vitis vinifera]
c53591.graph_c0	3.24E-06	-5.378718778	down	--	--	Cellular Component: nucleus (GO:0005634);; Biological Process: proteolysis (GO:0006508);; Molecular Function: peptidase activity (GO:0008233);;	K02365|1e-59|vvi:100259948|hypothetical protein LOC100259948	--	PREDICTED: uncharacterized protein LOC100259948 [Vitis vinifera]
c28101.graph_c0	0.00165923	2.66620093	up	--	--	Cellular Component: plastid (GO:0009536);;	--	--	PREDICTED: uncharacterized protein LOC100260289 [Vitis vinifera]
c40976.graph_c0	1.84E-05	-4.210999347	down	--	--	Biological Process: microtubule cytoskeleton organization (GO:0000226);; Biological Process: cytokinesis by cell plate formation (GO:0000911);; Biological Process: cell proliferation (GO:0008283);; Biological Process: petal formation (GO:0048451);; Biological Process: sepal formation (GO:0048453);;	--	--	PREDICTED: uncharacterized protein LOC100260333 [Vitis vinifera]
c21604.graph_c0	4.98E-06	3.299567872	up	--	--	--	--	--	PREDICTED: uncharacterized protein LOC100260477 [Vitis vinifera]
c38893.graph_c0	3.14E-08	-2.759363284	down	--	--	--	--	--	PREDICTED: uncharacterized protein LOC100260592 [Vitis vinifera]
c26315.graph_c0	4.03E-05	3.236027944	up	--	--	--	--	--	PREDICTED: uncharacterized protein LOC100260772 [Vitis vinifera]
c44867.graph_c0	9.64E-05	2.905051667	up	--	--	--	--	--	PREDICTED: uncharacterized protein LOC100260838 [Vitis vinifera]
c47232.graph_c0	0.00190446	2.360817667	up	--	--	Cellular Component: cell part (GO:0044464);;	--	--	PREDICTED: uncharacterized protein LOC100260856 [Vitis vinifera]
c48876.graph_c0	0.004850387	2.941084547	up	--	--	--	--	--	PREDICTED: uncharacterized protein LOC100260856 [Vitis vinifera]
c48322.graph_c0	0.00010014	3.270623295	up	--	--	Cellular Component: plastid (GO:0009536);;	--	--	PREDICTED: uncharacterized protein LOC100260912 [Vitis vinifera]
c23793.graph_c0	0.003412979	-2.614428013	down	--	--	--	--	--	PREDICTED: uncharacterized protein LOC100261010 [Vitis vinifera]
c28564.graph_c0	4.85E-05	-3.426449605	down	--	--	Molecular Function: nucleotide binding (GO:0000166);; Molecular Function: microtubule motor activity (GO:0003777);; Cellular Component: microtubule associated complex (GO:0005875);; Biological Process: chromatin silencing (GO:0006342);; Biological Process: microtubule-based process (GO:0007017);; Biological Process: gene silencing by RNA (GO:0031047);; Biological Process: histone lysine methylati…	--	--	PREDICTED: uncharacterized protein LOC100261047 [Vitis vinifera]
c31338.graph_c0	0.000130629	3.248857012	up	--	--	--	--	--	PREDICTED: uncharacterized protein LOC100261053 [Vitis vinifera]
c50878.graph_c0	7.39E-06	-4.610146218	down	--	--	--	--	--	PREDICTED: uncharacterized protein LOC100261127 [Vitis vinifera]
c31281.graph_c0	4.29E-05	-2.178548601	down	--	--	Cellular Component: nucleolus (GO:0005730);; Biological Process: response to heat (GO:0009408);; Biological Process: response to high light intensity (GO:0009644);; Biological Process: response to hydrogen peroxide (GO:0042542);; Biological Process: floral whorl development (GO:0048438);; Biological Process: floral organ formation (GO:0048449);; Biological Process: phyllome development (GO:004882…	--	--	PREDICTED: uncharacterized protein LOC100261344 [Vitis vinifera]
c30298.graph_c0	0.002372471	1.876348726	up	--	--	--	--	--	PREDICTED: uncharacterized protein LOC100261360 [Vitis vinifera]
c34201.graph_c0	2.70E-06	-4.227489371	down	--	--	Biological Process: microtubule cytoskeleton organization (GO:0000226);; Biological Process: cytokinesis by cell plate formation (GO:0000911);; Cellular Component: nucleus (GO:0005634);; Biological Process: histone phosphorylation (GO:0016572);; Biological Process: regulation of cell proliferation (GO:0042127);;	--	--	PREDICTED: uncharacterized protein LOC100261455 [Vitis vinifera]
c25313.graph_c0	0.001210109	-3.220215915	down	--	--	Biological Process: microtubule cytoskeleton organization (GO:0000226);; Biological Process: cytokinesis by cell plate formation (GO:0000911);; Biological Process: histone phosphorylation (GO:0016572);; Biological Process: regulation of cell proliferation (GO:0042127);;	--	--	PREDICTED: uncharacterized protein LOC100261455 [Vitis vinifera]
c22473.graph_c0	4.74E-06	-4.182485799	down	--	--	Biological Process: spliceosomal complex assembly (GO:0000245);;	--	--	PREDICTED: uncharacterized protein LOC100262437 [Vitis vinifera]
c19691.graph_c0	0.003827501	2.365725302	up	--	--	Cellular Component: chloroplast (GO:0009507);;	--	--	PREDICTED: uncharacterized protein LOC100262522 [Vitis vinifera]
c34414.graph_c0	1.42E-06	-5.014053474	down	--	--	Molecular Function: protein kinase activity (GO:0004672);; Biological Process: chromatin silencing (GO:0006342);; Biological Process: protein phosphorylation (GO:0006468);; Biological Process: covalent chromatin modification (GO:0016569);; Biological Process: gene silencing by RNA (GO:0031047);; Biological Process: response to stimulus (GO:0050896);;	K08866|4e-61|vvi:100262634|hypothetical protein LOC100262634	--	PREDICTED: uncharacterized protein LOC100262634 [Vitis vinifera]
c15353.graph_c0	1.03E-06	-5.569411573	down	--	--	--	--	--	PREDICTED: uncharacterized protein LOC100262645 [Vitis vinifera]
c47347.graph_c0	1.78E-11	-5.47891703	down	--	--	--	--	--	PREDICTED: uncharacterized protein LOC100262648 [Vitis vinifera]
c19484.graph_c0	1.26E-29	-7.345324682	down	--	--	--	--	--	PREDICTED: uncharacterized protein LOC100263320 [Vitis vinifera]
c41725.graph_c0	2.46E-06	2.533697738	up	--	--	Cellular Component: nucleus (GO:0005634);; Cellular Component: plasma membrane (GO:0005886);;	--	--	PREDICTED: uncharacterized protein LOC100263843 [Vitis vinifera]
c41687.graph_c0	3.62E-05	-2.904191597	down	--	--	Cellular Component: mitochondrion (GO:0005739);; Cellular Component: plasmodesma (GO:0009506);;	--	--	PREDICTED: uncharacterized protein LOC100264983 [Vitis vinifera]
c23932.graph_c0	0.001839291	2.700242804	up	--	--	Cellular Component: chloroplast (GO:0009507);;	--	--	PREDICTED: uncharacterized protein LOC100265230 [Vitis vinifera]
c38619.graph_c0	3.87E-07	4.130361404	up	--	--	--	--	--	PREDICTED: uncharacterized protein LOC100265575 [Vitis vinifera]
c40711.graph_c0	2.12E-06	-3.269407039	down	--	--	--	--	--	PREDICTED: uncharacterized protein LOC100265602 [Vitis vinifera]
c38296.graph_c0	0.002651482	1.644655153	up	--	--	Cellular Component: plastid (GO:0009536);; Biological Process: chlorophyll catabolic process (GO:0015996);; Cellular Component: membrane (GO:0016020);;	--	--	PREDICTED: uncharacterized protein LOC100265837 [Vitis vinifera]
c42905.graph_c0	8.30E-09	-10.25652539	down	--	--	--	--	--	PREDICTED: uncharacterized protein LOC100266044 [Vitis vinifera]
c41444.graph_c0	1.16E-07	-2.820619444	down	--	--	Cellular Component: extracellular region (GO:0005576);; Biological Process: microtubule nucleation (GO:0007020);; Cellular Component: plant-type cell wall (GO:0009505);; Cellular Component: plasmodesma (GO:0009506);; Biological Process: response to karrikin (GO:0080167);;	--	--	PREDICTED: uncharacterized protein LOC100266367 [Vitis vinifera]
c39727.graph_c0	4.57E-18	4.512461118	up	--	--	--	--	--	PREDICTED: uncharacterized protein LOC100266416 [Vitis vinifera]
c20451.graph_c0	0.000586876	-2.34643816	down	--	--	Cellular Component: plasma membrane (GO:0005886);;	--	--	PREDICTED: uncharacterized protein LOC100266443 [Vitis vinifera]
c44610.graph_c0	0.000145864	-2.944493202	down	--	--	--	--	--	PREDICTED: uncharacterized protein LOC100266687 [Vitis vinifera]
c63917.graph_c0	1.84E-05	-4.207788913	down	--	--	--	--	--	PREDICTED: uncharacterized protein LOC100266907 [Vitis vinifera]
c42395.graph_c0	0.003921312	-5.720449118	down	--	--	Cellular Component: integral component of membrane (GO:0016021);;	--	--	PREDICTED: uncharacterized protein LOC100267335 [Vitis vinifera]
c32769.graph_c0	2.64E-05	-2.577987907	down	--	--	Cellular Component: Golgi apparatus (GO:0005794);; Molecular Function: transferase activity, transferring glycosyl groups (GO:0016757);;	--	--	PREDICTED: uncharacterized protein LOC100267372 [Vitis vinifera]
c18165.graph_c0	0.000856254	-4.341833372	down	--	--	Cellular Component: chloroplast (GO:0009507);;	--	--	PREDICTED: uncharacterized protein LOC100267455 [Vitis vinifera]
c23883.graph_c0	5.15E-06	4.855211764	up	--	--	--	--	--	PREDICTED: uncharacterized protein LOC100267467 [Vitis vinifera]
c42257.graph_c0	0.004611528	2.005315023	up	--	--	--	--	--	PREDICTED: uncharacterized protein LOC100267647 [Vitis vinifera]
c22985.graph_c0	3.27E-05	4.356152512	up	--	--	Cellular Component: endoplasmic reticulum (GO:0005783);; Biological Process: amino acid import (GO:0043090);;	--	--	PREDICTED: uncharacterized protein LOC100267886 [Vitis vinifera]
c56911.graph_c0	1.33E-06	-5.734309767	down	--	--	Cellular Component: mitochondrion (GO:0005739);; Molecular Function: zinc ion binding (GO:0008270);;	--	--	PREDICTED: uncharacterized protein LOC100268160 [Vitis vinifera]
c15749.graph_c0	0.008297907	-2.734222638	down	--	--	--	--	--	PREDICTED: uncharacterized protein LOC100792327 [Glycine max]
c21506.graph_c0	6.44E-07	-4.059155529	down	--	--	--	--	--	PREDICTED: uncharacterized protein LOC100792327 [Glycine max]
c15229.graph_c0	8.76E-05	3.058705116	up	[R]	General function prediction only	--	--	--	PREDICTED: uncharacterized protein LOC100793722 [Glycine max]
c34341.graph_c0	0.001326533	-3.627783126	down	--	--	--	--	--	PREDICTED: uncharacterized protein LOC100806215 [Glycine max]
c48353.graph_c0	0.000953362	3.004011277	up	--	--	--	--	--	PREDICTED: uncharacterized protein LOC100840439 [Brachypodium distachyon]
c33483.graph_c0	0.002223569	3.007440728	up	--	--	--	--	--	PREDICTED: uncharacterized protein LOC100852693 [Vitis vinifera]
c26456.graph_c0	0.001608367	-2.691845041	down	--	--	--	--	--	PREDICTED: uncharacterized protein LOC100853028 [Vitis vinifera]
c35245.graph_c0	0.003796356	2.856719841	up	--	--	--	--	--	PREDICTED: uncharacterized protein LOC100853743 [Vitis vinifera]
c16228.graph_c0	0.000936817	-2.408011748	down	--	--	Cellular Component: mitochondrion (GO:0005739);;	--	--	PREDICTED: uncharacterized protein LOC100853848 [Vitis vinifera]
c28832.graph_c0	0.00297906	-1.595003773	down	--	--	Cellular Component: cell wall (GO:0005618);; Cellular Component: vacuole (GO:0005773);;	--	--	PREDICTED: uncharacterized protein LOC100854733 [Vitis vinifera]
c14280.graph_c0	7.15E-05	Inf	up	--	--	--	--	--	PREDICTED: uncharacterized protein LOC100854960 [Vitis vinifera]
c15220.graph_c0	0.000936746	2.752027549	up	--	--	--	--	--	PREDICTED: uncharacterized protein LOC100855273 [Vitis vinifera]
c38985.graph_c0	2.75E-06	2.382801748	up	--	--	--	--	--	PREDICTED: uncharacterized protein LOC100855273 [Vitis vinifera]
c20722.graph_c0	3.28E-08	-4.683070747	down	--	--	Cellular Component: extracellular region (GO:0005576);; Cellular Component: plasma membrane (GO:0005886);; Cellular Component: cytoplasmic membrane-bounded vesicle (GO:0016023);;	--	--	PREDICTED: uncharacterized protein LOC101203814 [Cucumis sativus]
c20330.graph_c0	1.60E-05	-2.196907737	down	--	--	Cellular Component: cytoplasm (GO:0005737);;	--	--	PREDICTED: uncharacterized protein LOC101209719 [Cucumis sativus]
c22527.graph_c0	0.00059914	1.787634313	up	[T]	Signal transduction mechanisms	Biological Process: response to molecule of fungal origin (GO:0002238);; Cellular Component: cytoplasm (GO:0005737);; Cellular Component: plasma membrane (GO:0005886);; Biological Process: response to desiccation (GO:0009269);; Biological Process: cellular response to phosphate starvation (GO:0016036);; Biological Process: galactolipid biosynthetic process (GO:0019375);; Biological Process: cellu…	--	--	PREDICTED: uncharacterized protein LOC101210790 [Cucumis sativus]
c40209.graph_c0	0.006469271	-6.139242149	down	--	--	--	--	--	PREDICTED: uncharacterized protein LOC101218348 [Cucumis sativus]
c48005.graph_c0	0.000593957	-3.034744252	down	--	--	Biological Process: gene silencing by RNA (GO:0031047);;	--	--	PREDICTED: uncharacterized protein LOC101219429 [Cucumis sativus]
c43099.graph_c0	0.00042346	-3.030189171	down	[S]	Function unknown	--	--	--	PREDICTED: uncharacterized protein LOC101226879 [Cucumis sativus]
c32264.graph_c0	0.00308498	2.51299127	up	--	--	--	--	--	PREDICTED: uncharacterized protein LOC101244175 [Solanum lycopersicum]
c27375.graph_c0	1.25E-06	#NAME?	down	--	--	--	--	--	PREDICTED: uncharacterized protein LOC101248040 [Solanum lycopersicum]
c39457.graph_c1	0.000501757	3.01893387	up	--	--	Molecular Function: protein kinase activity (GO:0004672);;	--	--	PREDICTED: uncharacterized protein LOC101248601 [Solanum lycopersicum]
c35489.graph_c0	0.001218156	2.678371847	up	--	--	--	--	--	PREDICTED: uncharacterized protein LOC101248852 [Solanum lycopersicum]
c41733.graph_c0	0.004129301	-4.403345879	down	--	--	--	--	--	PREDICTED: uncharacterized protein LOC101249961 [Solanum lycopersicum]
c42884.graph_c0	5.95E-07	-4.873392092	down	--	--	--	--	--	PREDICTED: uncharacterized protein LOC101251339 [Solanum lycopersicum]
c36194.graph_c0	3.26E-05	-3.316899366	down	--	--	--	--	--	PREDICTED: uncharacterized protein LOC101251847 [Solanum lycopersicum]
c28231.graph_c0	0.008533244	-2.372740097	down	--	--	Molecular Function: DNA binding (GO:0003677);;	--	--	PREDICTED: uncharacterized protein LOC101252942 [Solanum lycopersicum]
c48034.graph_c0	3.42E-07	-5.199656969	down	--	--	--	--	--	PREDICTED: uncharacterized protein LOC101253479 [Solanum lycopersicum]
c33501.graph_c0	1.77E-09	#NAME?	down	--	--	--	--	--	PREDICTED: uncharacterized protein LOC101253923 [Solanum lycopersicum]
c40565.graph_c0	8.72E-13	7.80565039	up	--	--	Biological Process: ion transport (GO:0006811);; Biological Process: single-organism cellular process (GO:0044763);; Biological Process: response to stimulus (GO:0050896);; Biological Process: organic substance transport (GO:0071702);;	--	--	PREDICTED: uncharacterized protein LOC101255161 [Solanum lycopersicum]
c16313.graph_c0	2.69E-08	2.904330489	up	--	--	Molecular Function: calcium ion binding (GO:0005509);;	--	--	PREDICTED: uncharacterized protein LOC101257023 [Solanum lycopersicum]
c42479.graph_c0	1.04E-06	-3.913767445	down	--	--	--	--	--	PREDICTED: uncharacterized protein LOC101259172 [Solanum lycopersicum]
c69482.graph_c0	0.001859831	-2.90682231	down	--	--	--	--	--	PREDICTED: uncharacterized protein LOC101261331 [Solanum lycopersicum]
c21595.graph_c0	1.57E-24	-8.786855822	down	--	--	Molecular Function: protein binding (GO:0005515);; Cellular Component: cytoplasm (GO:0005737);; Biological Process: response to abscisic acid (GO:0009737);;	--	--	PREDICTED: uncharacterized protein LOC101262752 [Solanum lycopersicum]
c48565.graph_c0	0.000115199	-3.745460009	down	--	--	Cellular Component: mitochondrion (GO:0005739);; Cellular Component: plasma membrane (GO:0005886);;	--	--	PREDICTED: uncharacterized protein LOC101263658 [Solanum lycopersicum]
c37990.graph_c0	4.69E-05	2.478639003	up	--	--	--	--	--	PREDICTED: uncharacterized protein LOC101266924 isoform 1 [Solanum lycopersicum]
c37671.graph_c0	0.001326298	1.692806138	up	--	--	Cellular Component: nucleus (GO:0005634);; Cellular Component: plasma membrane (GO:0005886);; Biological Process: response to auxin (GO:0009733);; Biological Process: glucuronoxylan metabolic process (GO:0010413);; Biological Process: xylan biosynthetic process (GO:0045492);;	--	--	PREDICTED: uncharacterized protein LOC101267639 isoform 2 [Solanum lycopersicum]
c33791.graph_c0	6.90E-28	-8.284550645	down	--	--	--	--	--	PREDICTED: uncharacterized protein LOC101268247 [Solanum lycopersicum]
c15367.graph_c0	0.002474139	-2.392334045	down	--	--	Molecular Function: metal ion binding (GO:0046872);;	--	--	PREDICTED: uncharacterized protein LOC101297222 [Fragaria vesca subsp. vesca]
c20831.graph_c0	1.45E-07	#NAME?	down	--	--	--	--	--	PREDICTED: uncharacterized protein LOC101299438 [Fragaria vesca subsp. vesca]
c46367.graph_c0	0.000421744	2.352035499	up	--	--	Biological Process: signal transduction (GO:0007165);; Biological Process: response to bacterium (GO:0009617);; Biological Process: response to endogenous stimulus (GO:0009719);; Biological Process: regulation of cell death (GO:0010941);; Molecular Function: lipase activity (GO:0016298);; Biological Process: regulation of cellular metabolic process (GO:0031323);; Biological Process: regulation of…	--	--	PREDICTED: uncharacterized protein LOC101305507 [Fragaria vesca subsp. vesca]
c31551.graph_c0	0.009714228	-2.75374242	down	--	--	Biological Process: nuclear division (GO:0000280);; Biological Process: cytokinesis by cell plate formation (GO:0000911);; Molecular Function: structural constituent of ribosome (GO:0003735);; Cellular Component: ribosome (GO:0005840);; Biological Process: acetyl-CoA metabolic process (GO:0006084);; Biological Process: translation (GO:0006412);; Biological Process: nucleolus organization (GO:0007…	--	--	PREDICTED: uncharacterized protein LOC101310719 [Fragaria vesca subsp. vesca]
c37079.graph_c0	9.82E-12	-6.501258952	down	--	--	Biological Process: response to auxin (GO:0009733);;	--	--	PREDICTED: uncharacterized protein LOC101311013 [Fragaria vesca subsp. vesca]
c49749.graph_c0	3.20E-06	-4.877279075	down	--	--	--	K11449|2e-15|vvi:100261347|hypothetical protein LOC100261347	--	PREDICTED: uncharacterized protein LOC101313813 [Fragaria vesca subsp. vesca]
c20699.graph_c1	0.002084234	3.5447605	up	--	--	--	--	--	PREDICTED: uncharacterized protein LOC101488686 [Cicer arietinum]
c47561.graph_c0	0.005693597	3.250580071	up	--	--	--	--	--	PREDICTED: uncharacterized protein LOC101495207 [Cicer arietinum]
c36187.graph_c0	1.51E-05	-2.897237428	down	--	--	Cellular Component: nucleus (GO:0005634);; Biological Process: autophagy (GO:0006914);; Biological Process: fatty acid catabolic process (GO:0009062);; Biological Process: adaxial/abaxial axis specification (GO:0009943);; Biological Process: regulation of meristem growth (GO:0010075);; Biological Process: leaf vascular tissue pattern formation (GO:0010305);; Biological Process: leaf shaping (GO:0…	--	--	PREDICTED: uncharacterized protein LOC101514572 [Cicer arietinum]
c21366.graph_c0	7.23E-06	3.899503221	up	--	--	--	--	--	PREDICTED: uncharacterized protein LOC101779627 [Setaria italica]
c48710.graph_c0	0.002497466	-4.208477783	down	--	--	--	--	--	PREDICTED: uncharacterized protein LOC284861-like [Vitis vinifera]
c49772.graph_c0	0.006301846	-2.476586204	down	--	--	--	--	--	PREDICTED: uncharacterized protein OsI_027940-like [Vitis vinifera]
c44395.graph_c0	4.94E-21	-6.272303689	down	[S]	Function unknown	Cellular Component: extracellular region (GO:0005576);; Biological Process: response to osmotic stress (GO:0006970);; Biological Process: metabolic process (GO:0008152);; Biological Process: response to water deprivation (GO:0009414);; Cellular Component: cytoplasmic membrane-bounded vesicle (GO:0016023);; Molecular Function: lyase activity (GO:0016829);;	--	--	PREDICTED: uncharacterized protein YraH-like [Fragaria vesca subsp. vesca]
c28512.graph_c0	0.001274761	-2.953177865	down	--	--	Molecular Function: nucleic acid binding (GO:0003676);; Biological Process: nucleobase-containing compound metabolic process (GO:0006139);; Molecular Function: 3'-5' exonuclease activity (GO:0008408);;	--	--	PREDICTED: Werner Syndrome-like exonuclease-like [Cucumis sativus]
c17027.graph_c0	1.35E-06	4.854294697	up	--	--	--	--	--	PREDICTED: zinc finger protein MAGPIE [Vitis vinifera]
c42535.graph_c0	9.82E-10	3.40607734	up	[R]	General function prediction only	Molecular Function: ubiquitin-protein ligase activity (GO:0004842);; Cellular Component: extracellular region (GO:0005576);; Cellular Component: plasma membrane (GO:0005886);; Molecular Function: zinc ion binding (GO:0008270);; Biological Process: protein ubiquitination (GO:0016567);;	--	--	protein binding protein, putative [Ricinus communis]
c17437.graph_c0	0.000703049	3.453113232	up	--	--	--	--	--	putative cytochrome P450, partial [Aralia elata]
c2408.graph_c0	6.34E-06	-5.233693651	down	--	--	--	--	--	Putative kinesin-like protein, identical [Solanum bulbocastanum]
c28235.graph_c0	0.001514053	7.004111915	up	--	--	--	K09422|1e-14|vvi:100264512|MybPA2	--	putative MYB transcription factor [Diospyros kaki]
c41810.graph_c0	1.55E-07	-3.902526787	down	--	--	--	--	--	putative non-LTR retroelement reverse transcriptase [Arabidopsis thaliana]
c47217.graph_c0	7.16E-05	-2.591690225	down	[C]	Energy production and conversion	Molecular Function: oxoglutarate dehydrogenase (succinyl-transferring) activity (GO:0004591);; Biological Process: tricarboxylic acid cycle (GO:0006099);; Molecular Function: thiamine pyrophosphate binding (GO:0030976);;	K00164|3e-38|rcu:RCOM_0465620|2-oxoglutarate dehydrogenase, putative (EC:1.2.4.2)	--	putative oxoglutarate dehydrogenase [Schiedea globosa]
c10936.graph_c0	0.007200959	-2.411354118	down	--	--	--	--	--	putative reverse transcriptase family member [Malus domestica]
c20490.graph_c0	7.20E-05	2.095546217	up	--	--	Cellular Component: plastid (GO:0009536);; Biological Process: PSII associated light-harvesting complex II catabolic process (GO:0010304);; Biological Process: chlorophyll catabolic process (GO:0015996);;	--	--	putative staygreen protein [Nicotiana tabacum]
c24408.graph_c0	0.00024875	-3.914515056	down	--	--	Biological Process: metabolic process (GO:0008152);; Biological Process: single-organism process (GO:0044699);; Biological Process: regulation of cellular process (GO:0050794);;	K09422|7e-21|rcu:RCOM_0857340|r2r3-myb transcription factor, putative	--	r2r3-myb transcription factor, putative [Ricinus communis]
c15397.graph_c0	0.000336146	5.355126889	up	--	--	Biological Process: response to oxygen-containing compound (GO:1901700);;	K09422|4e-12|rcu:RCOM_0845210|r2r3-myb transcription factor, putative	--	r2r3-myb transcription factor, putative [Ricinus communis]
c38092.graph_c0	0.004372802	2.192373447	up	--	--	--	--	--	RING/FYVE/PHD zinc finger superfamily protein, putative [Theobroma cacao]
c41827.graph_c0	6.73E-06	2.821137494	up	[R]	General function prediction only	Biological Process: metabolic process (GO:0008152);; Molecular Function: hydrolase activity (GO:0016787);;	K07025|1e-176|vvi:100232886|GRIP21	--	ripening-related protein-like [Vitis vinifera]
c32007.graph_c0	5.87E-08	3.588272633	up	--	--	Biological Process: response to cold (GO:0009409);; Biological Process: cellular process (GO:0009987);; Cellular Component: stromule (GO:0010319);; Biological Process: single-organism process (GO:0044699);;	--	--	RNA-directed DNA polymerase (reverse transcriptase)-related family protein [Arabidopsis thaliana]
c18285.graph_c0	0.004789348	-2.39495296	down	[R]	General function prediction only	--	--	--	RS21-C6, EAR, NTP pyrophosphohydrolase MazG catalytic core, putative [Theobroma cacao]
c39238.graph_c0	0.000319941	2.33530375	up	[QR]	--	Cellular Component: mitochondrion (GO:0005739);; Molecular Function: methyltransferase activity (GO:0008168);; Biological Process: methylation (GO:0032259);; Biological Process: response to cadmium ion (GO:0046686);;	--	--	S-adenosylmethionine-dependent methyltransferase, putative [Ricinus communis]
c31383.graph_c0	0.004360739	2.382737987	up	--	--	--	--	--	stress induced protein [Morella rubra]
c33487.graph_c0	0.005859578	-1.982627066	down	[R]	General function prediction only	Cellular Component: nucleus (GO:0005634);; Cellular Component: plasma membrane (GO:0005886);;	--	--	Tetratricopeptide repeat (TPR)-like superfamily protein [Theobroma cacao]
c42298.graph_c0	3.79E-05	-4.533717527	down	--	--	Biological Process: DNA replication initiation (GO:0006270);; Biological Process: regulation of DNA replication (GO:0006275);; Biological Process: DNA methylation (GO:0006306);; Biological Process: cell proliferation (GO:0008283);; Molecular Function: identical protein binding (GO:0042802);; Biological Process: histone H3-K9 methylation (GO:0051567);; Biological Process: regulation of cell cycle …	--	--	Tetratricopeptide repeat-like superfamily protein isoform 1 [Theobroma cacao]
c35893.graph_c0	0.004575676	-1.533540279	down	--	--	Cellular Component: extracellular region (GO:0005576);; Cellular Component: vacuolar membrane (GO:0005774);; Cellular Component: endoplasmic reticulum (GO:0005783);; Cellular Component: Golgi apparatus (GO:0005794);; Cellular Component: plasma membrane (GO:0005886);; Cellular Component: plasmodesma (GO:0009506);; Biological Process: systemic acquired resistance (GO:0009627);; Cellular Component: …	K13250|3e-86|vvi:100241257|hypothetical protein LOC100241257	--	Translocon-associated protein, beta subunit, putative [Theobroma cacao]
c14693.graph_c0	2.84E-06	#NAME?	down	--	--	Molecular Function: triglyceride lipase activity (GO:0004806);; Cellular Component: extracellular region (GO:0005576);; Cellular Component: vacuole (GO:0005773);; Biological Process: lipid metabolic process (GO:0006629);; Cellular Component: membrane (GO:0016020);;	--	--	triacylglycerol lipase, putative [Ricinus communis]
c22351.graph_c0	0.004703925	-2.552758662	down	--	--	--	--	--	Uncharacterized protein isoform 1 [Theobroma cacao]
c17384.graph_c0	1.66E-06	-4.748134898	down	--	--	Biological Process: cytokinesis by cell plate formation (GO:0000911);; Biological Process: spindle assembly (GO:0051225);;	--	--	Uncharacterized protein isoform 1 [Theobroma cacao]
c54675.graph_c0	0.000175656	-3.373287882	down	--	--	Biological Process: DNA metabolic process (GO:0006259);; Biological Process: organelle organization (GO:0006996);; Biological Process: cell cycle (GO:0007049);; Biological Process: regulation of gene expression (GO:0010468);; Biological Process: cellular macromolecule biosynthetic process (GO:0034645);; Biological Process: macromolecule modification (GO:0043412);; Biological Process: floral organ…	--	--	Uncharacterized protein isoform 1 [Theobroma cacao]
c19121.graph_c0	7.53E-06	-4.645498098	down	--	--	--	--	--	Uncharacterized protein isoform 1 [Theobroma cacao]
c43130.graph_c0	0.000783874	1.746213416	up	--	--	--	--	--	Uncharacterized protein isoform 2 [Theobroma cacao]
c35940.graph_c0	3.32E-07	-3.404617794	down	--	--	Molecular Function: cysteamine dioxygenase activity (GO:0047800);; Biological Process: oxidation-reduction process (GO:0055114);;	K10712|1e-75|vvi:100263913|hypothetical protein LOC100263913	--	Uncharacterized protein isoform 2 [Theobroma cacao]
c31118.graph_c0	0.000362341	-3.130361639	down	--	--	Biological Process: response to oxidative stress (GO:0006979);;	--	--	Uncharacterized protein isoform 2 [Theobroma cacao]
c47401.graph_c0	0.004891767	-6.157647306	down	--	--	--	--	--	Uncharacterized protein isoform 2, partial [Theobroma cacao]
c20997.graph_c0	0.000702338	2.466890114	up	--	--	--	--	--	Uncharacterized protein isoform 4, partial [Theobroma cacao]
c47815.graph_c0	0.000614349	2.360973777	up	--	--	--	--	--	Uncharacterized protein TCM_000822 [Theobroma cacao]
c30324.graph_c0	0.000617368	3.229470029	up	--	--	--	--	--	Uncharacterized protein TCM_001308 [Theobroma cacao]
c19786.graph_c0	1.85E-09	-7.703432917	down	--	--	--	--	--	Uncharacterized protein TCM_002201 [Theobroma cacao]
c24349.graph_c0	0.001041686	-3.495785189	down	--	--	--	--	--	Uncharacterized protein TCM_002943 [Theobroma cacao]
c24014.graph_c0	0.00091346	2.894025064	up	--	--	--	--	--	Uncharacterized protein TCM_004399 [Theobroma cacao]
c40338.graph_c1	1.83E-05	-4.858569209	down	--	--	--	--	--	Uncharacterized protein TCM_006291 [Theobroma cacao]
c47269.graph_c0	0.000652387	4.525411442	up	--	--	Cellular Component: mitochondrion (GO:0005739);; Molecular Function: hydrolase activity (GO:0016787);;	--	--	Uncharacterized protein TCM_007226 [Theobroma cacao]
c39187.graph_c3	0.005709075	3.797517056	up	--	--	--	--	--	Uncharacterized protein TCM_007255 [Theobroma cacao]
c28232.graph_c0	0.003100328	3.434471178	up	--	--	--	--	--	Uncharacterized protein TCM_008212 [Theobroma cacao]
c41413.graph_c0	0.000161797	3.063874322	up	--	--	--	--	--	Uncharacterized protein TCM_011399 [Theobroma cacao]
c26429.graph_c0	7.68E-07	#NAME?	down	--	--	Cellular Component: mitochondrion (GO:0005739);;	--	--	Uncharacterized protein TCM_014581 [Theobroma cacao]
c51558.graph_c0	0.000318019	-3.28067269	down	--	--	--	--	--	Uncharacterized protein TCM_016406 [Theobroma cacao]
c33446.graph_c0	0.000824165	-2.850681449	down	--	--	--	--	--	Uncharacterized protein TCM_017327 [Theobroma cacao]
c29308.graph_c0	0.002757604	-5.028232839	down	--	--	--	--	--	Uncharacterized protein TCM_017356 [Theobroma cacao]
c25681.graph_c0	4.51E-05	3.345821648	up	--	--	Cellular Component: mitochondrion (GO:0005739);;	--	--	Uncharacterized protein TCM_018610 [Theobroma cacao]
c32713.graph_c0	0.002155742	3.298201318	up	--	--	--	--	--	Uncharacterized protein TCM_021985 [Theobroma cacao]
c33157.graph_c0	2.45E-08	3.659296217	up	--	--	Biological Process: response to karrikin (GO:0080167);;	--	--	Uncharacterized protein TCM_023124 [Theobroma cacao]
c20067.graph_c0	1.57E-08	-6.701823598	down	--	--	Cellular Component: mitochondrion (GO:0005739);;	--	--	Uncharacterized protein TCM_028732 [Theobroma cacao]
c49380.graph_c0	0.000915811	-2.426759897	down	--	--	--	--	--	Uncharacterized protein TCM_028895 [Theobroma cacao]
c37797.graph_c0	9.48E-06	2.352659872	up	--	--	--	--	--	Uncharacterized protein TCM_029159 [Theobroma cacao]
c61456.graph_c0	0.005615614	2.542245308	up	--	--	Cellular Component: plasma membrane (GO:0005886);; Biological Process: regulation of cell proliferation (GO:0042127);;	--	--	Uncharacterized protein TCM_030235 [Theobroma cacao]
c15561.graph_c0	0.005212126	-4.009165161	down	--	--	Cellular Component: extracellular region (GO:0005576);;	--	--	Uncharacterized protein TCM_030552 [Theobroma cacao]
c38117.graph_c0	0.000294342	2.967195116	up	--	--	--	--	--	Uncharacterized protein TCM_034230 [Theobroma cacao]
c41697.graph_c0	1.37E-28	-9.185649626	down	--	--	--	--	--	Uncharacterized protein TCM_034969 [Theobroma cacao]
c20933.graph_c0	9.58E-06	#NAME?	down	--	--	--	--	--	Uncharacterized protein TCM_035403 [Theobroma cacao]
c47389.graph_c0	0.002586919	#NAME?	down	--	--	--	--	--	Uncharacterized protein TCM_035403 [Theobroma cacao]
c48040.graph_c0	1.26E-06	3.691312681	up	--	--	--	--	--	Uncharacterized protein TCM_036379 [Theobroma cacao]
c38224.graph_c0	0.000603856	-4.22402406	down	--	--	--	--	--	Uncharacterized protein TCM_037529 [Theobroma cacao]
c49458.graph_c0	0.001386598	6.646610656	up	--	--	--	--	--	Uncharacterized protein TCM_037882 [Theobroma cacao]
c34172.graph_c0	0.003093397	4.656890598	up	--	--	--	--	--	Uncharacterized protein TCM_037979 [Theobroma cacao]
c18586.graph_c1	0.001840579	2.221954967	up	--	--	--	--	--	Uncharacterized protein TCM_037996 [Theobroma cacao]
c28655.graph_c0	0.004797076	3.509384586	up	--	--	Cellular Component: mitochondrion (GO:0005739);;	--	--	Uncharacterized protein TCM_038540 [Theobroma cacao]
c31467.graph_c0	6.32E-06	-4.122351736	down	--	--	--	--	--	Uncharacterized protein TCM_040163 [Theobroma cacao]
c14530.graph_c0	0.003764475	2.548109918	up	--	--	Cellular Component: integral component of membrane (GO:0016021);; Molecular Function: transferase activity (GO:0016740);;	--	--	unknown [Populus trichocarpa]
c15734.graph_c0	4.69E-07	#NAME?	down	--	--	Molecular Function: ligase activity (GO:0016874);;	--	--	unknown [Populus trichocarpa]
c41609.graph_c0	7.50E-05	2.049110427	up	--	--	--	--	--	unknown protein [Camellia sinensis]
c15493.graph_c0	0.009653148	4.049841335	up	[R]	General function prediction only	Cellular Component: plasma membrane (GO:0005886);; Biological Process: pollen tube growth (GO:0009860);; Biological Process: regulation of defense response (GO:0031347);;	--	--	unnamed protein product [Vitis vinifera]
c30939.graph_c0	0.000216654	-3.158474559	down	--	--	--	--	--	unnamed protein product [Vitis vinifera]
c14370.graph_c0	2.89E-07	-5.064026283	down	[R]	General function prediction only	Biological Process: metabolic process (GO:0008152);; Molecular Function: hydrolase activity (GO:0016787);;	--	--	unnamed protein product [Vitis vinifera]
c30093.graph_c0	0.000118895	-6.541303451	down	--	--	Biological Process: drug transmembrane transport (GO:0006855);; Molecular Function: drug transmembrane transporter activity (GO:0015238);; Molecular Function: antiporter activity (GO:0015297);; Cellular Component: membrane (GO:0016020);;	--	--	unnamed protein product [Vitis vinifera]
c36196.graph_c1	0.000283542	-2.859007566	down	--	--	--	--	--	unnamed protein product [Vitis vinifera]
c53307.graph_c0	0.00473937	-2.584418761	down	--	--	Biological Process: double-strand break repair via homologous recombination (GO:0000724);; Biological Process: cytokinesis by cell plate formation (GO:0000911);; Molecular Function: DNA binding (GO:0003677);; Molecular Function: protein binding (GO:0005515);; Cellular Component: nuclear origin of replication recognition complex (GO:0005664);; Biological Process: DNA-dependent DNA replication (GO:…	K02605|5e-95|vvi:100245976|hypothetical protein LOC100245976	--	unnamed protein product [Vitis vinifera]
c33212.graph_c0	3.40E-05	-3.59471498	down	--	--	Biological Process: mitotic sister chromatid segregation (GO:0000070);; Biological Process: double-strand break repair via homologous recombination (GO:0000724);; Molecular Function: damaged DNA binding (GO:0003684);; Molecular Function: DNA-directed DNA polymerase activity (GO:0003887);; Cellular Component: nucleus (GO:0005634);; Biological Process: embryo sac development (GO:0009553);; Biologic…	K11268|1e-166|vvi:100249805|hypothetical protein LOC100249805	--	unnamed protein product [Vitis vinifera]
c36196.graph_c0	0.005834993	-2.207243054	down	--	--	--	--	--	unnamed protein product [Vitis vinifera]
c30347.graph_c0	3.55E-06	-5.332925016	down	--	--	Biological Process: regulation of DNA replication (GO:0006275);; Biological Process: chromatin silencing (GO:0006342);; Cellular Component: chloroplast (GO:0009507);; Biological Process: regulation of G2/M transition of mitotic cell cycle (GO:0010389);; Biological Process: histone H3-K9 methylation (GO:0051567);;	--	--	unnamed protein product [Vitis vinifera]
c25131.graph_c0	0.000325541	-2.945089965	down	--	--	Biological Process: cell communication (GO:0007154);; Biological Process: flower development (GO:0009908);; Biological Process: RNA metabolic process (GO:0016070);; Biological Process: gene silencing by RNA (GO:0031047);; Biological Process: regulation of gene expression, epigenetic (GO:0040029);; Biological Process: macromolecule methylation (GO:0043414);; Biological Process: single organism sig…	--	--	unnamed protein product [Vitis vinifera]
c16860.graph_c0	0.001913545	4.374516972	up	--	--	--	--	--	unnamed protein product [Vitis vinifera]
c36664.graph_c0	2.22E-09	-6.275928689	down	--	--	Biological Process: microtubule cytoskeleton organization (GO:0000226);; Biological Process: cytokinesis by cell plate formation (GO:0000911);; Molecular Function: calmodulin binding (GO:0005516);; Cellular Component: nucleus (GO:0005634);; Biological Process: DNA replication initiation (GO:0006270);; Biological Process: regulation of DNA replication (GO:0006275);; Biological Process: DNA methyla…	--	--	unnamed protein product [Vitis vinifera]
c22244.graph_c0	7.00E-08	#NAME?	down	--	--	Biological Process: microtubule cytoskeleton organization (GO:0000226);; Biological Process: cytokinesis by cell plate formation (GO:0000911);; Molecular Function: calmodulin binding (GO:0005516);; Cellular Component: nucleus (GO:0005634);; Biological Process: DNA replication initiation (GO:0006270);; Biological Process: regulation of DNA replication (GO:0006275);; Biological Process: DNA methyla…	--	--	unnamed protein product [Vitis vinifera]
c37819.graph_c0	0.001567305	5.218494111	up	--	--	--	--	--	unnamed protein product [Vitis vinifera]
c43336.graph_c0	0.000325541	-2.447952931	down	--	--	--	--	--	unnamed protein product [Vitis vinifera]
c51427.graph_c0	2.56E-07	#NAME?	down	--	--	Biological Process: microtubule cytoskeleton organization (GO:0000226);; Biological Process: cytokinesis by cell plate formation (GO:0000911);; Molecular Function: microtubule motor activity (GO:0003777);; Molecular Function: ATP binding (GO:0005524);; Cellular Component: kinesin complex (GO:0005871);; Cellular Component: microtubule (GO:0005874);; Biological Process: methylation-dependent chroma…	--	--	unnamed protein product [Vitis vinifera]
c43360.graph_c0	0.007181647	-1.469037996	down	--	--	Biological Process: microtubule cytoskeleton organization (GO:0000226);; Biological Process: cytokinesis by cell plate formation (GO:0000911);; Cellular Component: cytosol (GO:0005829);; Biological Process: cell adhesion (GO:0007155);; Biological Process: trichome morphogenesis (GO:0010090);; Cellular Component: membrane (GO:0016020);; Biological Process: actin nucleation (GO:0045010);;	K12604|0.0|pop:POPTR_816550|hypothetical protein	--	unnamed protein product [Vitis vinifera]
c41003.graph_c0	0.002375704	2.233438995	up	[R]	General function prediction only	Molecular Function: epoxide hydrolase activity (GO:0004301);; Molecular Function: non-membrane spanning protein tyrosine kinase activity (GO:0004715);; Cellular Component: nucleus (GO:0005634);; Cellular Component: cytosol (GO:0005829);; Biological Process: metabolic process (GO:0008152);;	--	--	unnamed protein product [Vitis vinifera]
c32328.graph_c0	0.000204613	-3.638847704	down	--	--	--	--	--	unnamed protein product [Vitis vinifera]
c30228.graph_c0	6.72E-08	-2.704634863	down	--	--	Biological Process: primary metabolic process (GO:0044238);; Biological Process: cellular macromolecule metabolic process (GO:0044260);; Biological Process: single-organism cellular process (GO:0044763);;	--	--	unnamed protein product [Vitis vinifera]
c43138.graph_c0	0.002508581	-1.903602838	down	--	--	Biological Process: DNA replication (GO:0006260);; Biological Process: DNA methylation (GO:0006306);; Biological Process: cell proliferation (GO:0008283);; Cellular Component: intracellular membrane-bounded organelle (GO:0043231);; Biological Process: histone H3-K9 methylation (GO:0051567);;	--	--	unnamed protein product [Vitis vinifera]
c53316.graph_c0	2.99E-05	-3.783593122	down	--	--	--	--	--	unnamed protein product [Vitis vinifera]
c30813.graph_c0	0.000281443	3.563376644	up	--	--	--	--	--	unnamed protein product [Vitis vinifera]
c11214.graph_c0	0.00792873	-2.409627028	down	--	--	--	--	--	unnamed protein product [Vitis vinifera]
c40119.graph_c0	0.008974903	1.720954857	up	[HC]	--	Molecular Function: oxidoreductase activity (GO:0016491);; Biological Process: oxidation-reduction process (GO:0055114);;	--	--	unnamed protein product [Vitis vinifera]
c33369.graph_c0	0.002774889	2.685493438	up	--	--	--	K00942|2e-07|vvi:100241746|hypothetical protein LOC100241746	--	unnamed protein product [Vitis vinifera]
c32377.graph_c0	0.002001838	3.566929901	up	--	--	Cellular Component: Golgi apparatus (GO:0005794);; Cellular Component: plasma membrane (GO:0005886);; Biological Process: plant-type cell wall modification (GO:0009827);; Biological Process: meristem initiation (GO:0010014);; Biological Process: xylem development (GO:0010089);; Biological Process: glucuronoxylan metabolic process (GO:0010413);; Biological Process: cellulose biosynthetic process (…	--	--	unnamed protein product [Vitis vinifera]
c24970.graph_c0	0.00906065	2.376190053	up	--	--	Molecular Function: oxidoreductase activity, acting on single donors with incorporation of molecular oxygen, incorporation of two atoms of oxygen (GO:0016702);; Molecular Function: gibberellin 3-beta-dioxygenase activity (GO:0016707);; Biological Process: oxidation-reduction process (GO:0055114);;	--	--	unnamed protein product [Vitis vinifera]
c35892.graph_c0	0.005285796	-2.35925526	down	--	--	--	--	--	unnamed protein product [Vitis vinifera]
c30636.graph_c0	4.50E-06	-3.564289657	down	--	--	Biological Process: DNA replication initiation (GO:0006270);; Biological Process: premeiotic DNA replication (GO:0006279);; Biological Process: DNA methylation (GO:0006306);; Biological Process: cell proliferation (GO:0008283);; Biological Process: gametophyte development (GO:0048229);; Biological Process: histone H3-K9 methylation (GO:0051567);;	K06628|1e-165|vvi:100253995|hypothetical protein LOC100253995	--	unnamed protein product [Vitis vinifera]
c43642.graph_c1	8.26E-12	-5.536516996	down	--	--	Biological Process: single-organism process (GO:0044699);;	--	--	unnamed protein product [Vitis vinifera]
c42840.graph_c2	3.90E-10	3.733636422	up	--	--	--	--	--	unnamed protein product [Vitis vinifera]
c23566.graph_c1	0.009621691	2.403305622	up	--	--	--	--	--	unnamed protein product [Vitis vinifera]
c44618.graph_c1	0.001818884	2.157288743	up	--	--	--	--	--	unnamed protein product [Vitis vinifera]
c26277.graph_c0	1.41E-06	-4.576122608	down	--	--	Molecular Function: DNA binding (GO:0003677);; Molecular Function: chromatin binding (GO:0003682);; Molecular Function: sequence-specific DNA binding transcription factor activity (GO:0003700);; Biological Process: regulation of transcription, DNA-templated (GO:0006355);;	--	--	unnamed protein product [Vitis vinifera]
c43841.graph_c0	2.05E-06	3.22270863	up	--	--	Cellular Component: extracellular region (GO:0005576);; Cellular Component: membrane (GO:0016020);;	--	--	unnamed protein product [Vitis vinifera]
c37447.graph_c2	0.000960022	-3.00330565	down	--	--	--	--	--	unnamed protein product [Vitis vinifera]
c36108.graph_c0	2.55E-06	-3.891252921	down	--	--	Biological Process: protein folding (GO:0006457);; Biological Process: response to heat (GO:0009408);; Biological Process: response to high light intensity (GO:0009644);; Biological Process: response to hydrogen peroxide (GO:0042542);;	--	--	unnamed protein product [Vitis vinifera]
c45445.graph_c0	0.00105588	-1.772332553	down	--	--	Biological Process: protein import into nucleus (GO:0006606);; Biological Process: pyrimidine ribonucleotide biosynthetic process (GO:0009220);;	--	--	unnamed protein product [Vitis vinifera]
c31153.graph_c0	1.31E-17	-5.878518469	down	--	--	Molecular Function: transferase activity, transferring glycosyl groups (GO:0016757);;	--	--	unnamed protein product [Vitis vinifera]
c50041.graph_c0	5.97E-05	-3.79297741	down	--	--	--	--	--	unnamed protein product [Vitis vinifera]
c43642.graph_c0	1.37E-08	-3.305841598	down	--	--	Biological Process: gene silencing by RNA (GO:0031047);;	--	--	unnamed protein product [Vitis vinifera]
c36781.graph_c0	1.64E-05	-3.780781427	down	--	--	--	K14490|6e-15|vvi:100256833|hypothetical protein LOC100256833	--	unnamed protein product [Vitis vinifera]
c33344.graph_c0	0.001544163	3.530676702	up	--	--	Molecular Function: calmodulin binding (GO:0005516);; Cellular Component: plastid (GO:0009536);; Biological Process: endoplasmic reticulum unfolded protein response (GO:0030968);; Biological Process: defense response by callose deposition (GO:0052542);;	--	--	unnamed protein product [Vitis vinifera]
c37657.graph_c0	2.89E-09	-4.059461165	down	--	--	--	--	--	unnamed protein product [Vitis vinifera]
c46824.graph_c1	0.004468547	2.502862977	up	--	--	--	--	--	unnamed protein product [Vitis vinifera]
c23746.graph_c1	0.002764267	-2.718605417	down	--	--	Molecular Function: N-acetyltransferase activity (GO:0008080);; Biological Process: metabolic process (GO:0008152);; Biological Process: photomorphogenesis (GO:0009640);; Biological Process: response to ethylene (GO:0009723);; Biological Process: auxin-activated signaling pathway (GO:0009734);; Biological Process: unidimensional cell growth (GO:0009826);;	--	--	unnamed protein product [Vitis vinifera]
c31872.graph_c0	1.67E-05	3.704245196	up	--	--	--	--	--	unnamed protein product [Vitis vinifera]
c31101.graph_c0	0.001289942	-1.972319923	down	--	--	Molecular Function: RNA binding (GO:0003723);; Biological Process: abscisic acid biosynthetic process (GO:0009688);;	--	--	unnamed protein product [Vitis vinifera]
c17965.graph_c0	0.002246107	-2.822592557	down	--	--	Cellular Component: nucleus (GO:0005634);;	--	--	unnamed protein product [Vitis vinifera]
c53878.graph_c0	5.49E-05	-3.719272164	down	--	--	--	--	--	unnamed protein product [Vitis vinifera]
c26499.graph_c0	7.39E-06	-4.638716834	down	--	--	Biological Process: sister chromatid cohesion (GO:0007062);; Biological Process: synapsis (GO:0007129);; Biological Process: reciprocal meiotic recombination (GO:0007131);; Cellular Component: chloroplast (GO:0009507);; Biological Process: response to gamma radiation (GO:0010332);; Biological Process: regulation of telomere maintenance (GO:0032204);; Biological Process: multicellular organism rep…	K10891|1e-101|vvi:100248975|hypothetical protein LOC100248975	--	unnamed protein product [Vitis vinifera]
c32419.graph_c0	0.009656324	-2.622708054	down	--	--	--	--	--	unnamed protein product [Vitis vinifera]
c46270.graph_c3	0.001014452	-1.899659362	down	--	--	Cellular Component: nucleus (GO:0005634);;	--	--	Uveal autoantigen with coiled-coil domains and ankyrin repeats isoform 2 [Theobroma cacao]
c32458.graph_c0	0.00618557	-2.306480264	down	--	--	--	--	--	Vacuolar iron transporter (VIT) family protein [Theobroma cacao]
c28687.graph_c0	1.20E-09	3.795154467	up	--	--	--	--	--	VQ motif-containing protein, putative [Theobroma cacao]
c47279.graph_c0	2.19E-05	4.185761554	up	--	--	--	--	--	WRKY DNA-binding protein 75 [Theobroma cacao]
c18477.graph_c0	0.004093373	2.477361169	up	--	--	--	--	--	xyloglucan endotransglucosylase/hydrolase 3 [Actinidia eriantha]
c45813.graph_c1	2.04E-06	2.432896545	up	--	--	Molecular Function: ATP binding (GO:0005524);; Cellular Component: nucleus (GO:0005634);; Biological Process: ATP catabolic process (GO:0006200);; Biological Process: sister chromatid cohesion (GO:0007062);; Cellular Component: plasmodesma (GO:0009506);; Biological Process: determination of bilateral symmetry (GO:0009855);; Biological Process: organ morphogenesis (GO:0009887);; Cellular Component…	--	--	zinc finger protein, putative [Ricinus communis]
c33993.graph_c0	0.00015566	-3.163050609	down	--	--	Molecular Function: ATP binding (GO:0005524);;	--	--	zinc finger protein, putative [Ricinus communis]
c15134.graph_c0	3.94E-06	-3.838773841	down	--	--	--	--	--	Zinc-finger domain of monoamine-oxidase A repressor R1 isoform 1 [Theobroma cacao]
c44174.graph_c0	1.04E-08	-5.890109826	down	--	--	Biological Process: cytokinesis (GO:0000910);; Molecular Function: microtubule motor activity (GO:0003777);; Molecular Function: ATP binding (GO:0005524);; Cellular Component: cytoplasm (GO:0005737);; Cellular Component: kinesin complex (GO:0005871);; Cellular Component: microtubule (GO:0005874);; Biological Process: microtubule-based movement (GO:0007018);; Molecular Function: microtubule bindin…	K10400|1e-112|vvi:100255624|hypothetical protein LOC100255624	(+)-neomenthol dehydrogenase GN=SDR1 OS=Arabidopsis thaliana (Mouse-ear cress) PE=1 SV=1	hypothetical protein PRUPE_ppa000013mg [Prunus persica]
c41014.graph_c0	5.96E-08	5.466663598	up	[QR]	--	Biological Process: methylation (GO:0032259);; Molecular Function: protein dimerization activity (GO:0046983);; Molecular Function: (iso)eugenol O-methyltransferase activity (GO:0050630);;	--	(RS)-norcoclaurine 6-O-methyltransferase OS=Coptis japonica (Japanese goldthread) PE=1 SV=1	O-methyltransferase [Theobroma cacao]
c37681.graph_c0	3.88E-13	#NAME?	down	[R]	General function prediction only	Biological Process: steroid metabolic process (GO:0008202);; Biological Process: response to abscisic acid (GO:0009737);; Biological Process: response to brassinosteroid (GO:0009741);; Molecular Function: 11-beta-hydroxysteroid dehydrogenase (NADP+) activity (GO:0070524);; Molecular Function: 17-beta-ketosteroid reductase activity (GO:0072555);; Molecular Function: 17-beta-hydroxysteroid dehydrog…	--	11-beta-hydroxysteroid dehydrogenase 1B GN=HSD1 OS=Arabidopsis thaliana (Mouse-ear cress) PE=1 SV=1	steroleosin [Sesamum indicum]
c38837.graph_c0	7.02E-28	-8.654156498	down	[IQR]	--	Molecular Function: nucleotide binding (GO:0000166);; Biological Process: terpenoid biosynthetic process (GO:0016114);; Biological Process: oxidation-reduction process (GO:0055114);; Molecular Function: 11-beta-hydroxysteroid dehydrogenase (NADP+) activity (GO:0070524);;	--	11-beta-hydroxysteroid dehydrogenase-like 5 GN=HSD5 OS=Arabidopsis thaliana (Mouse-ear cress) PE=2 SV=1	PREDICTED: hydroxysteroid 11-beta-dehydrogenase 1-like protein [Vitis vinifera]
c32779.graph_c0	4.81E-11	-9.441646195	down	--	--	Cellular Component: protein body (GO:0042735);; Molecular Function: nutrient reservoir activity (GO:0045735);; Biological Process: protein oligomerization (GO:0051259);;	--	11S globulin seed storage protein 2 basic chain (Precursor) OS=Sesamum indicum (Oriental sesame) PE=2 SV=1	RecName: Full=11S globulin seed storage protein 2; AltName: Full=11S globulin seed storage protein II; AltName: Full=Alpha-globulin; Contains: RecName: Full=11S globulin seed storage protein 2 acidic chain; AltName: Full=11S globulin seed storage protein II acidic chain; Contains: RecName: Full=11S globulin seed storage protein 2 basic chain; AltName: Full=11S globulin seed storage protein II bas…
c43277.graph_c0	9.12E-08	-3.491826885	down	[Z]	Cytoskeleton	Biological Process: microtubule cytoskeleton organization (GO:0000226);; Biological Process: cytokinesis by cell plate formation (GO:0000911);; Molecular Function: microtubule motor activity (GO:0003777);; Molecular Function: ATP binding (GO:0005524);; Cellular Component: cytoplasm (GO:0005737);; Cellular Component: kinesin complex (GO:0005871);; Cellular Component: microtubule (GO:0005874);; Bio…	K10398|0.0|vvi:100240753|hypothetical protein LOC100240753	125 kDa kinesin-related protein GN=TKRP125 OS=Nicotiana tabacum (Common tobacco) PE=1 SV=1	125 kDa kinesin-related protein isoform 1 [Theobroma cacao]
c32946.graph_c0	6.90E-05	-4.475616837	down	--	--	Molecular Function: nucleotide binding (GO:0000166);; Cellular Component: microtubule associated complex (GO:0005875);;	K10398|1e-127|vvi:100250033|similar to kinesin motor protein-related	125 kDa kinesin-related protein GN=TKRP125 OS=Nicotiana tabacum (Common tobacco) PE=1 SV=1	PREDICTED: 125 kDa kinesin-related protein [Vitis vinifera]
c34495.graph_c0	0.00060487	-2.506849073	down	[Z]	Cytoskeleton	Molecular Function: nucleotide binding (GO:0000166);; Cellular Component: microtubule associated complex (GO:0005875);;	--	125 kDa kinesin-related protein GN=TKRP125 OS=Nicotiana tabacum (Common tobacco) PE=1 SV=1	PREDICTED: uncharacterized protein LOC100252261 [Vitis vinifera]
c43708.graph_c0	0.000131096	-3.168038081	down	--	--	Biological Process: microtubule cytoskeleton organization (GO:0000226);; Biological Process: cytokinesis by cell plate formation (GO:0000911);; Molecular Function: microtubule motor activity (GO:0003777);; Molecular Function: ATP binding (GO:0005524);; Cellular Component: cytoplasm (GO:0005737);; Cellular Component: kinesin complex (GO:0005871);; Cellular Component: microtubule (GO:0005874);; Bio…	K10398|0.0|vvi:100240753|hypothetical protein LOC100240753	125 kDa kinesin-related protein GN=TKRP125 OS=Nicotiana tabacum (Common tobacco) PE=1 SV=1	unnamed protein product [Vitis vinifera]
c33943.graph_c0	3.59E-09	-9.581572697	down	--	--	Biological Process: cellular process (GO:0009987);; Biological Process: single-organism developmental process (GO:0044767);; Molecular Function: nutrient reservoir activity (GO:0045735);; Biological Process: seed development (GO:0048316);; Biological Process: response to stimulus (GO:0050896);;	--	12S seed storage protein CRB beta chain (Precursor) GN=F21M11.19 OS=Arabidopsis thaliana (Mouse-ear cress) PE=1 SV=2	11S globulin precursor isoform 4 [Sesamum indicum]
c33943.graph_c1	8.65E-09	-8.569633358	down	--	--	Molecular Function: nutrient reservoir activity (GO:0045735);;	--	13S globulin basic chain OS=Fagopyrum esculentum (Common buckwheat) PE=1 SV=1	11S globulin-like protein [Actinidia chinensis]
c35947.graph_c1	0.003000763	-2.455427312	down	--	--	--	--	14 kDa proline-rich protein DC2.15 (Precursor) OS=Daucus carota (Carrot) PE=2 SV=1	HyPRP2 [Gossypium hirsutum]
c35947.graph_c0	0.001343133	-2.361337789	down	--	--	Molecular Function: chitinase activity (GO:0004568);; Cellular Component: Golgi apparatus (GO:0005794);; Biological Process: glycolysis (GO:0006096);; Biological Process: calcium ion transport (GO:0006816);; Biological Process: water transport (GO:0006833);; Biological Process: lipid transport (GO:0006869);; Biological Process: hyperosmotic response (GO:0006972);; Biological Process: Golgi organi…	--	14 kDa proline-rich protein DC2.15 (Precursor) OS=Daucus carota (Carrot) PE=2 SV=1	PREDICTED: 14 kDa proline-rich protein DC2.15 isoform 1 [Vitis vinifera]
c42375.graph_c1	2.58E-09	3.730733418	up	[O]	Posttranslational modification, protein turnover, chaperones	Biological Process: response to heat (GO:0009408);; Biological Process: response to high light intensity (GO:0009644);; Biological Process: response to hydrogen peroxide (GO:0042542);;	--	15.4 kDa class V heat shock protein GN=HSP15.4 OS=Arabidopsis thaliana (Mouse-ear cress) PE=2 SV=1	PREDICTED: 15.4 kDa class V heat shock protein [Vitis vinifera]
c44164.graph_c1	0.003255944	-2.966552741	down	--	--	Biological Process: organ growth (GO:0035265);; Biological Process: regulation of cell proliferation (GO:0042127);; Biological Process: regulation of cell cycle (GO:0051726);;	--	18.8 kDa class II heat shock protein GN=SHSP-2 OS=Ipomoea nil (Japanese morning glory) PE=2 SV=1	hypothetical protein PRUPE_ppa013436mg [Prunus persica]
c46857.graph_c0	0.000721747	-2.660141003	down	[R]	General function prediction only	Molecular Function: aconitate hydratase activity (GO:0003994);; Molecular Function: copper ion binding (GO:0005507);; Cellular Component: mitochondrion (GO:0005739);; Cellular Component: vacuole (GO:0005773);; Cellular Component: cytosol (GO:0005829);; Cellular Component: plasma membrane (GO:0005886);; Biological Process: glycolysis (GO:0006096);; Biological Process: citrate metabolic process (GO…	K05933|0.0|vvi:100257676|hypothetical protein LOC100257676	1-aminocyclopropane-1-carboxylate oxidase 1 GN=ACO1 OS=Arabidopsis thaliana (Mouse-ear cress) PE=2 SV=1	PREDICTED: 1-aminocyclopropane-1-carboxylate oxidase 1 [Vitis vinifera]
c28919.graph_c0	0.00186687	-4.015005373	down	[R]	General function prediction only	Biological Process: ethylene biosynthetic process (GO:0009693);; Molecular Function: 1-aminocyclopropane-1-carboxylate oxidase activity (GO:0009815);; Biological Process: fruit ripening (GO:0009835);; Molecular Function: oxidoreductase activity, acting on paired donors, with incorporation or reduction of molecular oxygen, 2-oxoglutarate as one donor, and incorporation of one atom each of oxygen i…	K05933|0.0|vvi:100232928|ACO1	1-aminocyclopropane-1-carboxylate oxidase GN=ACO OS=Actinidia deliciosa (Kiwi) PE=2 SV=1	RecName: Full=1-aminocyclopropane-1-carboxylate oxidase; Short=ACC oxidase; AltName: Full=Ethylene-forming enzyme; Short=EFE
c28408.graph_c0	0.006700516	1.49004198	up	[R]	General function prediction only	Molecular Function: oxidoreductase activity, acting on paired donors, with incorporation or reduction of molecular oxygen, 2-oxoglutarate as one donor, and incorporation of one atom each of oxygen into both donors (GO:0016706);;	--	1-aminocyclopropane-1-carboxylate oxidase homolog 1 GN=At1g06620 OS=Arabidopsis thaliana (Mouse-ear cress) PE=2 SV=1	PREDICTED: 1-aminocyclopropane-1-carboxylate oxidase homolog 4-like [Vitis vinifera]
c41614.graph_c2	0.008346284	1.571039274	up	[R]	General function prediction only	Molecular Function: desacetoxyvindoline 4-hydroxylase activity (GO:0050590);; Biological Process: oxidation-reduction process (GO:0055114);;	--	1-aminocyclopropane-1-carboxylate oxidase homolog 1 GN=At1g06620 OS=Arabidopsis thaliana (Mouse-ear cress) PE=2 SV=1	PREDICTED: 1-aminocyclopropane-1-carboxylate oxidase homolog 4-like isoform 2 [Vitis vinifera]
c29038.graph_c0	1.91E-06	-4.127832041	down	[R]	General function prediction only	Molecular Function: desacetoxyvindoline 4-hydroxylase activity (GO:0050590);; Biological Process: oxidation-reduction process (GO:0055114);;	--	1-aminocyclopropane-1-carboxylate oxidase homolog 5 GN=2A6 OS=Arabidopsis thaliana (Mouse-ear cress) PE=2 SV=2	PREDICTED: 1-aminocyclopropane-1-carboxylate oxidase homolog 4-like isoform 2 [Vitis vinifera]
c37861.graph_c0	2.03E-21	-5.594165638	down	--	--	Molecular Function: desacetoxyvindoline 4-hydroxylase activity (GO:0050590);; Biological Process: oxidation-reduction process (GO:0055114);;	--	1-aminocyclopropane-1-carboxylate oxidase homolog GN=ACO3 OS=Solanum lycopersicum (Tomato) PE=1 SV=1	PREDICTED: 1-aminocyclopropane-1-carboxylate oxidase homolog 4-like isoform 2 [Vitis vinifera]
c41392.graph_c0	0.001252097	-2.319995433	down	[E]	Amino acid transport and metabolism	Cellular Component: cytoplasm (GO:0005737);; Biological Process: regulation of translation (GO:0006417);; Molecular Function: transaminase activity (GO:0008483);; Biological Process: ethylene biosynthetic process (GO:0009693);; Biological Process: response to auxin (GO:0009733);; Biological Process: response to cytokinin (GO:0009735);; Biological Process: fruit ripening (GO:0009835);; Molecular F…	K01762|0.0|vvi:100258512|hypothetical protein LOC100258512	1-aminocyclopropane-1-carboxylate synthase 3 GN=ACS3 OS=Solanum lycopersicum (Tomato) PE=1 SV=1	1-aminocyclopropane-1-carboxylate synthase [Diospyros kaki]
c37930.graph_c0	8.40E-21	-9.265380534	down	[O]	Posttranslational modification, protein turnover, chaperones	Cellular Component: nucleus (GO:0005634);; Molecular Function: thioredoxin peroxidase activity (GO:0008379);; Biological Process: response to desiccation (GO:0009269);; Biological Process: maintenance of seed dormancy (GO:0010231);; Biological Process: oxidation-reduction process (GO:0055114);;	K11188|1e-136|vvi:100259564|hypothetical protein LOC100259564	1-Cys peroxiredoxin OS=Medicago truncatula (Barrel medic) PE=2 SV=1	1-Cys peroxiredoxin [Vitis vinifera]
c41916.graph_c0	0.006359772	-2.037451648	down	--	--	--	--	21 kDa seed protein (Precursor) GN=ASP OS=Theobroma cacao (Cacao) PE=2 SV=1	hypothetical protein VITISV_027379 [Vitis vinifera]
c40591.graph_c2	0.005740668	-2.576872227	down	[QR]	--	Cellular Component: endoplasmic reticulum (GO:0005783);; Cellular Component: Golgi apparatus (GO:0005794);; Cellular Component: cytosol (GO:0005829);; Biological Process: glucose catabolic process (GO:0006007);; Biological Process: acetyl-CoA metabolic process (GO:0006084);; Biological Process: multidimensional cell growth (GO:0009825);; Biological Process: xylem and phloem pattern formation (GO:…	K08242|0.0|vvi:100254003|hypothetical protein LOC100254003	24-methylenesterol C-methyltransferase 2 GN=F14O10.7 OS=Arabidopsis thaliana (Mouse-ear cress) PE=1 SV=2	sterol methyl-transferase-2 [Olea europaea subsp. europaea]
c40072.graph_c0	0.004312636	-2.645078947	down	[R]	General function prediction only	Molecular Function: zinc ion binding (GO:0008270);; Molecular Function: 2-alkenal reductase [NAD(P)] activity (GO:0032440);; Biological Process: oxidation-reduction process (GO:0055114);;	--	2-alkenal reductase (NADP(+)-dependent) GN=DBR OS=Nicotiana tabacum (Common tobacco) PE=1 SV=1	PREDICTED: NADP-dependent alkenal double bond reductase P1 [Vitis vinifera]
c46856.graph_c0	1.35E-17	-9.1605189	down	--	--	Cellular Component: storage vacuole (GO:0000322);; Molecular Function: nutrient reservoir activity (GO:0045735);;	--	2S albumin large chain (Precursor) OS=Cucurbita maxima (Pumpkin) PE=1 SV=1	2S albumin seed storage protein [Juglans nigra]
c48294.graph_c0	7.56E-05	#NAME?	down	--	--	Cellular Component: storage vacuole (GO:0000322);;	--	2S albumin large chain (Precursor) OS=Cucurbita maxima (Pumpkin) PE=1 SV=1	precursor of thiamin-binding protein [Sesamum indicum]
c39219.graph_c1	1.22E-32	-8.85809737	down	--	--	Cellular Component: storage vacuole (GO:0000322);; Molecular Function: nutrient reservoir activity (GO:0045735);;	--	2S sulfur-rich seed storage protein large chain 2 (Precursor) GN=BE2S2 OS=Bertholletia excelsa (Brazil nut) PE=3 SV=1	albumin seed storage protein precursor [Juglans regia]
c26337.graph_c0	1.44E-20	-9.946404143	down	--	--	--	--	2S sulfur-rich seed storage protein large chain 2 (Precursor) GN=BE2S2 OS=Bertholletia excelsa (Brazil nut) PE=3 SV=1	RecName: Full=2S sulfur-rich seed storage protein 2; Contains: RecName: Full=2S sulfur-rich seed storage protein small chain 2; AltName: Full=2S albumin 2 small subunit; Contains: RecName: Full=2S sulfur-rich seed storage protein large chain 2; AltName: Full=2S albumin 2 large subunit; Flags: Precursor
c17717.graph_c0	1.14E-17	-9.638677721	down	--	--	--	--	2S sulfur-rich seed storage protein large chain 2 (Precursor) GN=BE2S2 OS=Bertholletia excelsa (Brazil nut) PE=3 SV=1	RecName: Full=2S sulfur-rich seed storage protein 2; Contains: RecName: Full=2S sulfur-rich seed storage protein small chain 2; AltName: Full=2S albumin 2 small subunit; Contains: RecName: Full=2S sulfur-rich seed storage protein large chain 2; AltName: Full=2S albumin 2 large subunit; Flags: Precursor
c35030.graph_c1	0.000825367	-2.738471646	down	--	--	Cellular Component: chloroplast thylakoid membrane (GO:0009535);; Cellular Component: chloroplast stroma (GO:0009570);; Biological Process: stomatal complex morphogenesis (GO:0010103);; Biological Process: isopentenyl diphosphate biosynthetic process, methylerythritol 4-phosphate pathway (GO:0019288);; Cellular Component: ribonucleoprotein complex (GO:0030529);; Biological Process: plastid transl…	--	30S ribosomal protein 3, chloroplastic (Precursor) GN=PSRP3 OS=Spinacia oleracea (Spinach) PE=1 SV=1	predicted protein [Populus trichocarpa]
c35443.graph_c0	3.08E-26	-6.017700737	down	--	--	Biological Process: lipid transport (GO:0006869);; Molecular Function: lipid binding (GO:0008289);;	--	36.4 kDa proline-rich protein GN=TPRP-F1 OS=Solanum lycopersicum (Tomato) PE=2 SV=1	Bifunctional inhibitor/lipid-transfer protein/seed storage 2S albumin superfamily protein [Theobroma cacao]
c15748.graph_c0	5.32E-07	-6.810715654	down	--	--	--	--	36.4 kDa proline-rich protein GN=TPRP-F1 OS=Solanum lycopersicum (Tomato) PE=2 SV=1	hydroxyproline-rich glycoprotein family protein [Arabidopsis thaliana]
c35985.graph_c1	0.005718397	-2.533401242	down	--	--	--	--	36.4 kDa proline-rich protein GN=TPRP-F1 OS=Solanum lycopersicum (Tomato) PE=2 SV=1	hypothetical protein PRUPE_ppb004684mg [Prunus persica]
c21200.graph_c0	4.20E-13	-5.415195563	down	[IQR]	--	Molecular Function: 3-oxoacyl-[acyl-carrier-protein] reductase (NADPH) activity (GO:0004316);; Molecular Function: copper ion binding (GO:0005507);; Biological Process: fatty acid biosynthetic process (GO:0006633);; Cellular Component: chloroplast stroma (GO:0009570);; Cellular Component: chloroplast envelope (GO:0009941);; Molecular Function: NAD binding (GO:0051287);; Biological Process: oxidat…	K00059|0.0|vvi:100257887|hypothetical protein LOC100257887	3-oxoacyl-[acyl-carrier-protein] reductase, chloroplastic (Precursor) GN=CLKR27 OS=Cuphea lanceolata (Cigar flower) PE=2 SV=1	PREDICTED: 3-oxoacyl-[acyl-carrier-protein] reductase, chloroplastic [Vitis vinifera]
c37460.graph_c0	0.000738364	-1.821165184	down	[IQ]	--	Biological Process: very long-chain fatty acid metabolic process (GO:0000038);; Molecular Function: 3-oxoacyl-[acyl-carrier-protein] synthase activity (GO:0004315);; Biological Process: fatty acid biosynthetic process (GO:0006633);; Biological Process: response to cold (GO:0009409);; Cellular Component: chloroplast stroma (GO:0009570);; Biological Process: embryo development (GO:0009790);; Cellul…	K09458|0.0|rcu:RCOM_0633300|50 kDa ketoavyl-ACP synthase (EC:2.3.1.41)	3-oxoacyl-[acyl-carrier-protein] synthase I, chloroplastic (Precursor) GN=KAS1 OS=Arabidopsis thaliana (Mouse-ear cress) PE=1 SV=2	50 kDa ketoavyl-ACP synthase [Ricinus communis]
c15431.graph_c0	0.004415462	-1.881994069	down	[IQ]	--	Biological Process: very long-chain fatty acid metabolic process (GO:0000038);; Biological Process: sulfur amino acid metabolic process (GO:0000096);; Molecular Function: 3-oxoacyl-[acyl-carrier-protein] synthase activity (GO:0004315);; Biological Process: glycine catabolic process (GO:0006546);; Biological Process: unsaturated fatty acid biosynthetic process (GO:0006636);; Biological Process: ox…	K09458|2e-89|vvi:100253210|hypothetical protein LOC100253210	3-oxoacyl-[acyl-carrier-protein] synthase II, chloroplastic (Precursor) OS=Arabidopsis thaliana (Mouse-ear cress) PE=1 SV=1	ketoacyl-ACP synthase II [Camellia chekiangoleosa]
c34934.graph_c0	0.00018597	-2.184869844	down	[IQ]	--	Biological Process: very long-chain fatty acid metabolic process (GO:0000038);; Biological Process: sulfur amino acid metabolic process (GO:0000096);; Molecular Function: 3-oxoacyl-[acyl-carrier-protein] synthase activity (GO:0004315);; Biological Process: glycine catabolic process (GO:0006546);; Biological Process: unsaturated fatty acid biosynthetic process (GO:0006636);; Biological Process: ox…	K09458|0.0|vvi:100253210|hypothetical protein LOC100253210	3-oxoacyl-[acyl-carrier-protein] synthase II, chloroplastic (Precursor) OS=Arabidopsis thaliana (Mouse-ear cress) PE=1 SV=1	unnamed protein product [Vitis vinifera]
c25683.graph_c0	0.003213993	5.125026931	up	--	--	--	--	3-oxo-Delta(4,5)-steroid 5-beta-reductase GN=T22A6.50 OS=Arabidopsis thaliana (Mouse-ear cress) PE=1 SV=1	PREDICTED: uncharacterized protein C757.02c-like [Vitis vinifera]
c47498.graph_c0	0.000404075	-2.960680227	down	[J]	Translation, ribosomal structure and biogenesis	Molecular Function: structural constituent of ribosome (GO:0003735);; Biological Process: translation (GO:0006412);; Biological Process: nucleotide biosynthetic process (GO:0009165);; Cellular Component: chloroplast (GO:0009507);; Biological Process: plant-type cell wall organization (GO:0009664);; Cellular Component: membrane (GO:0016020);; Cellular Component: cytosolic small ribosomal subunit (…	K02976|8e-34|vvi:100265511|hypothetical protein LOC100265511	40S ribosomal protein S26-3 GN=RPS26C OS=Arabidopsis thaliana (Mouse-ear cress) PE=2 SV=1	hypothetical protein M569_10293, partial [Genlisea aurea]
c40894.graph_c0	0.001273275	-1.703543121	down	[G]	Carbohydrate transport and metabolism	Biological Process: maltose catabolic process (GO:0000025);; Molecular Function: 4-alpha-glucanotransferase activity (GO:0004134);; Biological Process: starch catabolic process (GO:0005983);; Biological Process: glucose metabolic process (GO:0006006);; Cellular Component: amyloplast (GO:0009501);; Cellular Component: chloroplast (GO:0009507);; Molecular Function: cation binding (GO:0043169);;	K00705|0.0|pop:POPTR_1082701|disproportionating enzyme (EC:2.4.1.25)	4-alpha-glucanotransferase, chloroplastic/amyloplastic (Precursor) GN=DPEP OS=Solanum tuberosum (Potato) PE=1 SV=1	predicted protein [Populus trichocarpa]
c3347.graph_c0	2.31E-05	-4.144808607	down	--	--	Biological Process: nuclear division (GO:0000280);; Biological Process: cytokinesis by cell plate formation (GO:0000911);; Biological Process: microtubule bundle formation (GO:0001578);; Molecular Function: DNA binding (GO:0003677);; Cellular Component: vacuole (GO:0005773);; Cellular Component: kinetochore microtubule (GO:0005828);; Biological Process: regulation of DNA replication (GO:0006275);…	--	65-kDa microtubule-associated protein 3 GN=K17N15.15 OS=Arabidopsis thaliana (Mouse-ear cress) PE=1 SV=1	Microtubule associated protein (MAP65/ASE1) family protein isoform 5 [Theobroma cacao]
c25966.graph_c0	0.001458425	-2.614894779	down	--	--	--	--	65-kDa microtubule-associated protein 3 GN=K17N15.15 OS=Arabidopsis thaliana (Mouse-ear cress) PE=1 SV=1	PREDICTED: 65-kDa microtubule-associated protein 3-like [Vitis vinifera]
c48917.graph_c0	7.42E-06	-4.268324378	down	--	--	Biological Process: cytokinesis (GO:0000910);; Cellular Component: spindle (GO:0005819);; Molecular Function: microtubule binding (GO:0008017);; Cellular Component: plasmodesma (GO:0009506);; Cellular Component: phragmoplast (GO:0009524);; Cellular Component: preprophase band (GO:0009574);; Biological Process: microtubule polymerization (GO:0046785);; Cellular Component: cortical microtubule (GO:…	--	65-kDa microtubule-associated protein 5 GN=MAP65-5 OS=Arabidopsis thaliana (Mouse-ear cress) PE=1 SV=2	PREDICTED: 65-kDa microtubule-associated protein 5-like [Vitis vinifera]
c46962.graph_c0	3.19E-05	-2.186800664	down	[G]	Carbohydrate transport and metabolism	Molecular Function: phosphogluconate dehydrogenase (decarboxylating) activity (GO:0004616);; Cellular Component: mitochondrion (GO:0005739);; Cellular Component: cytosol (GO:0005829);; Biological Process: pentose-phosphate shunt (GO:0006098);; Cellular Component: plasmodesma (GO:0009506);; Cellular Component: chloroplast stroma (GO:0009570);; Biological Process: response to salt stress (GO:000965…	K00033|0.0|vvi:100241717|hypothetical protein LOC100241717	6-phosphogluconate dehydrogenase, decarboxylating 1, chloroplastic GN=At1g64190 OS=Arabidopsis thaliana (Mouse-ear cress) PE=2 SV=1	PREDICTED: 6-phosphogluconate dehydrogenase, decarboxylating-like [Vitis vinifera]
c42805.graph_c0	3.17E-07	-3.054272274	down	[H]	Coenzyme transport and metabolism	Molecular Function: adenosylmethionine-8-amino-7-oxononanoate transaminase activity (GO:0004015);; Molecular Function: dethiobiotin synthase activity (GO:0004141);; Cellular Component: mitochondrion (GO:0005739);; Biological Process: DNA replication initiation (GO:0006270);; Biological Process: regulation of DNA replication (GO:0006275);; Biological Process: DNA methylation (GO:0006306);; Biologi…	K00833|0.0|vvi:100259784|hypothetical protein LOC100259784	7,8-diamino-pelargonic acid aminotransferase (Precursor) GN=At5g57590/At5g57600 OS=Arabidopsis thaliana (Mouse-ear cress) PE=1 SV=1	PREDICTED: uncharacterized protein LOC100259784 [Vitis vinifera]
c43370.graph_c2	1.29E-05	5.587940942	up	[Q]	Secondary metabolites biosynthesis, transport and catabolism	Molecular Function: oxidoreductase activity, acting on single donors with incorporation of molecular oxygen, incorporation of two atoms of oxygen (GO:0016702);;	K09840|0.0|rcu:RCOM_0632160|9-cis-epoxycarotenoid dioxygenase, putative	9-cis-epoxycarotenoid dioxygenase NCED3, chloroplastic (Precursor) GN=MOA2.4 OS=Arabidopsis thaliana (Mouse-ear cress) PE=2 SV=1	hypothetical protein VITISV_002243 [Vitis vinifera]
c55963.graph_c0	0.000149535	-5.3128741	down	[Q]	Secondary metabolites biosynthesis, transport and catabolism	Cellular Component: chloroplast thylakoid membrane (GO:0009535);; Cellular Component: chloroplast stroma (GO:0009570);; Biological Process: abscisic acid biosynthetic process (GO:0009688);; Biological Process: response to red light (GO:0010114);; Molecular Function: 9-cis-epoxycarotenoid dioxygenase activity (GO:0045549);; Biological Process: oxidation-reduction process (GO:0055114);;	K09840|0.0|vvi:100244362|hypothetical protein LOC100244362	9-cis-epoxycarotenoid dioxygenase NCED6, chloroplastic (Precursor) GN=NCED6 OS=Arabidopsis thaliana (Mouse-ear cress) PE=2 SV=1	PREDICTED: 9-cis-epoxycarotenoid dioxygenase NCED6, chloroplastic [Vitis vinifera]
c41158.graph_c0	1.23E-05	2.287486182	up	[V]	Defense mechanisms	Molecular Function: ATP binding (GO:0005524);; Cellular Component: extracellular region (GO:0005576);; Biological Process: ATP catabolic process (GO:0006200);; Biological Process: transport (GO:0006810);; Biological Process: toxin catabolic process (GO:0009407);; Biological Process: response to cyclopentenone (GO:0010583);; Molecular Function: ferric-transporting ATPase activity (GO:0015408);;	--	ABC transporter A family member 2 GN=T23J7.60 OS=Arabidopsis thaliana (Mouse-ear cress) PE=2 SV=1	PREDICTED: ABC transporter A family member 2 isoform 1 [Vitis vinifera]
c46520.graph_c0	0.005592399	-2.476994123	down	[V]	Defense mechanisms	Biological Process: polysaccharide biosynthetic process (GO:0000271);; Molecular Function: protein binding (GO:0005515);; Molecular Function: ATP binding (GO:0005524);; Cellular Component: plasma membrane (GO:0005886);; Biological Process: ATP catabolic process (GO:0006200);; Biological Process: regulation of cell size (GO:0008361);; Molecular Function: xenobiotic-transporting ATPase activity (GO…	--	ABC transporter B family member 19 GN=MLD15.2 OS=Arabidopsis thaliana (Mouse-ear cress) PE=1 SV=1	PREDICTED: ABC transporter B family member 19-like [Vitis vinifera]
c21368.graph_c0	0.002750064	1.587430285	up	[V]	Defense mechanisms	Cellular Component: plant-type vacuole (GO:0000325);; Molecular Function: ATP binding (GO:0005524);; Cellular Component: vacuolar membrane (GO:0005774);; Cellular Component: plasma membrane (GO:0005886);; Biological Process: ATP catabolic process (GO:0006200);; Molecular Function: xenobiotic-transporting ATPase activity (GO:0008559);; Biological Process: response to aluminum ion (GO:0010044);; Ce…	--	ABC transporter B family member 25 GN=OSJNBb0081K01.19 OS=Oryza sativa subsp. japonica (Rice) PE=2 SV=1	PREDICTED: ABC transporter B family member 25-like [Vitis vinifera]
c40081.graph_c0	0.000491739	-2.398601061	down	[V]	Defense mechanisms	Molecular Function: ATP binding (GO:0005524);; Biological Process: ATP catabolic process (GO:0006200);; Molecular Function: xenobiotic-transporting ATPase activity (GO:0008559);; Molecular Function: taurine-transporting ATPase activity (GO:0015411);; Molecular Function: heme-transporting ATPase activity (GO:0015439);; Cellular Component: integral component of membrane (GO:0016021);; Biological Pr…	K05658|0.0|vvi:100253815|hypothetical protein LOC100253815	ABC transporter B family member 9 GN=F15J5.20 OS=Arabidopsis thaliana (Mouse-ear cress) PE=3 SV=2	PREDICTED: ABC transporter B family member 9-like [Vitis vinifera]
c54649.graph_c0	0.000116655	-3.498756741	down	[V]	Defense mechanisms	Molecular Function: ATP binding (GO:0005524);; Biological Process: ATP catabolic process (GO:0006200);; Cellular Component: integral component of membrane (GO:0016021);; Molecular Function: ATPase activity, coupled to transmembrane movement of substances (GO:0042626);; Biological Process: transmembrane transport (GO:0055085);;	--	ABC transporter C family member 10 GN=F17J16.190 OS=Arabidopsis thaliana (Mouse-ear cress) PE=2 SV=2	hypothetical protein VITISV_040564 [Vitis vinifera]
c20122.graph_c0	0.00918246	-2.364583855	down	[V]	Defense mechanisms	Molecular Function: ATP binding (GO:0005524);; Biological Process: ATP catabolic process (GO:0006200);; Cellular Component: integral component of membrane (GO:0016021);; Molecular Function: 2-alkenal reductase [NAD(P)] activity (GO:0032440);; Molecular Function: ATPase activity, coupled to transmembrane movement of substances (GO:0042626);; Biological Process: transmembrane transport (GO:0055085)…	--	ABC transporter C family member 10 GN=F17J16.190 OS=Arabidopsis thaliana (Mouse-ear cress) PE=2 SV=2	unknown [Lotus japonicus]
c34903.graph_c1	6.11E-15	-4.856121136	down	[V]	Defense mechanisms	Cellular Component: plant-type vacuole (GO:0000325);; Molecular Function: ATP binding (GO:0005524);; Cellular Component: vacuolar membrane (GO:0005774);; Cellular Component: plasma membrane (GO:0005886);; Biological Process: ATP catabolic process (GO:0006200);; Molecular Function: folic acid transporter activity (GO:0008517);; Biological Process: response to water deprivation (GO:0009414);; Biolo…	--	ABC transporter C family member 14 GN=F26K9.130 OS=Arabidopsis thaliana (Mouse-ear cress) PE=1 SV=1	Multidrug resistance-associated protein 4 isoform 2 [Theobroma cacao]
c28949.graph_c1	2.68E-09	-4.042379917	down	[V]	Defense mechanisms	Cellular Component: plant-type vacuole (GO:0000325);; Molecular Function: ATP binding (GO:0005524);; Cellular Component: vacuolar membrane (GO:0005774);; Cellular Component: plasma membrane (GO:0005886);; Biological Process: ATP catabolic process (GO:0006200);; Molecular Function: folic acid transporter activity (GO:0008517);; Biological Process: response to water deprivation (GO:0009414);; Cellu…	--	ABC transporter C family member 14 GN=F26K9.130 OS=Arabidopsis thaliana (Mouse-ear cress) PE=1 SV=1	Os01g0356000 [Oryza sativa Japonica Group]
c28949.graph_c0	2.54E-12	-4.928837691	down	[V]	Defense mechanisms	Cellular Component: plant-type vacuole (GO:0000325);; Molecular Function: ATP binding (GO:0005524);; Cellular Component: vacuolar membrane (GO:0005774);; Cellular Component: Golgi apparatus (GO:0005794);; Cellular Component: plasma membrane (GO:0005886);; Biological Process: ATP catabolic process (GO:0006200);; Molecular Function: folic acid transporter activity (GO:0008517);; Biological Process:…	--	ABC transporter C family member 14 GN=F26K9.130 OS=Arabidopsis thaliana (Mouse-ear cress) PE=1 SV=1	unnamed protein product [Vitis vinifera]
c46827.graph_c1	0.009618133	1.432992655	up	[V]	Defense mechanisms	Molecular Function: ATP binding (GO:0005524);; Biological Process: ATP catabolic process (GO:0006200);; Cellular Component: integral component of membrane (GO:0016021);; Molecular Function: ATPase activity, coupled to transmembrane movement of substances (GO:0042626);; Biological Process: transmembrane transport (GO:0055085);;	--	ABC transporter C family member 3 GN=MJG19.3 OS=Arabidopsis thaliana (Mouse-ear cress) PE=1 SV=1	PREDICTED: ABC transporter C family member 3-like [Vitis vinifera]
c46827.graph_c0	0.005055174	1.784010366	up	[V]	Defense mechanisms	Molecular Function: ATP binding (GO:0005524);; Biological Process: ATP catabolic process (GO:0006200);; Cellular Component: integral component of membrane (GO:0016021);; Molecular Function: 2-alkenal reductase [NAD(P)] activity (GO:0032440);; Molecular Function: ATPase activity, coupled to transmembrane movement of substances (GO:0042626);; Biological Process: transmembrane transport (GO:0055085)…	--	ABC transporter C family member 3 GN=MJG19.3 OS=Arabidopsis thaliana (Mouse-ear cress) PE=1 SV=1	unnamed protein product [Vitis vinifera]
c34903.graph_c0	1.12E-13	-5.220936569	down	[V]	Defense mechanisms	Cellular Component: plant-type vacuole (GO:0000325);; Molecular Function: ATP binding (GO:0005524);; Cellular Component: vacuolar membrane (GO:0005774);; Cellular Component: Golgi apparatus (GO:0005794);; Cellular Component: plasma membrane (GO:0005886);; Biological Process: ATP catabolic process (GO:0006200);; Biological Process: drug transmembrane transport (GO:0006855);; Molecular Function: fo…	--	ABC transporter C family member 4 GN=F17A22.19 OS=Arabidopsis thaliana (Mouse-ear cress) PE=1 SV=2	hypothetical protein PRUPE_ppa000182mg [Prunus persica]
c40725.graph_c0	0.001544163	4.430700892	up	[V]	Defense mechanisms	Molecular Function: ATP binding (GO:0005524);; Biological Process: ATP catabolic process (GO:0006200);; Molecular Function: organic phosphonate transmembrane-transporting ATPase activity (GO:0015416);; Cellular Component: membrane (GO:0016020);;	--	ABC transporter G family member 11 GN=At1g17840 OS=Arabidopsis thaliana (Mouse-ear cress) PE=1 SV=1	PREDICTED: ABC transporter G family member 11-like [Vitis vinifera]
c41587.graph_c0	0.002995661	2.195417224	up	[V]	Defense mechanisms	Molecular Function: ATP binding (GO:0005524);; Cellular Component: nucleus (GO:0005634);; Biological Process: ATP catabolic process (GO:0006200);; Cellular Component: chloroplast (GO:0009507);; Molecular Function: organic phosphonate transmembrane-transporting ATPase activity (GO:0015416);; Cellular Component: membrane (GO:0016020);;	--	ABC transporter G family member 21 GN=T5M7.6 OS=Arabidopsis thaliana (Mouse-ear cress) PE=2 SV=2	unnamed protein product [Vitis vinifera]
c48942.graph_c0	0.000109932	-6.547511956	down	[V]	Defense mechanisms	Molecular Function: ATP binding (GO:0005524);; Cellular Component: mitochondrion (GO:0005739);; Cellular Component: plasma membrane (GO:0005886);; Biological Process: ATP catabolic process (GO:0006200);; Biological Process: systemic acquired resistance (GO:0009627);; Biological Process: response to abscisic acid (GO:0009737);; Biological Process: defense response to fungus, incompatible interacti…	--	ABC transporter G family member 29 OS=Arabidopsis thaliana (Mouse-ear cress) PE=2 SV=2	hypothetical protein VITISV_033076 [Vitis vinifera]
c33651.graph_c0	0.000554748	-1.836287877	down	[V]	Defense mechanisms	Molecular Function: ATP binding (GO:0005524);; Biological Process: ATP catabolic process (GO:0006200);; Cellular Component: membrane (GO:0016020);; Molecular Function: ATPase activity, coupled to transmembrane movement of substances (GO:0042626);;	--	ABC transporter G family member 8 GN=MXC20.8 OS=Arabidopsis thaliana (Mouse-ear cress) PE=2 SV=1	PREDICTED: ABC transporter G family member 8-like [Vitis vinifera]
c20229.graph_c0	1.53E-07	-4.716757095	down	[Q]	Secondary metabolites biosynthesis, transport and catabolism	Molecular Function: iron ion binding (GO:0005506);; Molecular Function: electron carrier activity (GO:0009055);; Biological Process: abscisic acid metabolic process (GO:0009687);; Biological Process: response to red light (GO:0010114);; Molecular Function: (+)-abscisic acid 8'-hydroxylase activity (GO:0010295);; Molecular Function: oxygen binding (GO:0019825);; Molecular Function: heme binding (G…	--	Abscisic acid 8&apos;-hydroxylase 4 GN=CYP707A4 OS=Arabidopsis thaliana (Mouse-ear cress) PE=2 SV=2	abscisic acid 8&apos;-hydroxylase 3-like precursor [Vitis vinifera]
c20460.graph_c0	0.00019991	1.905158196	up	--	--	Molecular Function: receptor activity (GO:0004872);; Cellular Component: nucleus (GO:0005634);; Biological Process: fatty acid catabolic process (GO:0009062);; Biological Process: abscisic acid-activated signaling pathway (GO:0009738);; Molecular Function: protein homodimerization activity (GO:0042803);;	K14496|1e-107|rcu:RCOM_0797770|hypothetical protein	Abscisic acid receptor PYL2 GN=T19L18.15 OS=Arabidopsis thaliana (Mouse-ear cress) PE=1 SV=1	PYR1-like 2 [Theobroma cacao]
c43901.graph_c0	8.18E-05	-2.018618981	down	--	--	Molecular Function: sequence-specific DNA binding transcription factor activity (GO:0003700);; Biological Process: regulation of transcription, DNA-templated (GO:0006355);; Molecular Function: sequence-specific DNA binding (GO:0043565);;	K14432|1e-143|vvi:100266389|hypothetical protein LOC100266389	ABSCISIC ACID-INSENSITIVE 5-like protein 2 GN=T8M16_180 OS=Arabidopsis thaliana (Mouse-ear cress) PE=1 SV=1	bZIP transcription factor bZIP7 [Camellia sinensis]
c46724.graph_c2	0.007932713	1.690687314	up	--	--	Molecular Function: DNA binding (GO:0003677);; Biological Process: response to water deprivation (GO:0009414);; Biological Process: response to salt stress (GO:0009651);; Biological Process: abscisic acid-activated signaling pathway (GO:0009738);;	K14432|0.0|vvi:100232889|GRIP55	ABSCISIC ACID-INSENSITIVE 5-like protein 5 GN=T2P3 OS=Arabidopsis thaliana (Mouse-ear cress) PE=1 SV=1	bZIP transcription factor bZIP8 [Camellia sinensis]
c46900.graph_c0	0.000491984	2.161840762	up	--	--	Biological Process: response to stress (GO:0006950);;	--	Abscisic stress-ripening protein 1 GN=ASR1 OS=Solanum lycopersicum (Tomato) PE=2 SV=1	ABA stress ripening protein [Mesembryanthemum crystallinum]
c35967.graph_c0	2.39E-13	3.975281054	up	[P]	Inorganic ion transport and metabolism	Biological Process: response to stress (GO:0006950);;	--	Abscisic stress-ripening protein 2 GN=ASR2 OS=Solanum lycopersicum (Tomato) PE=4 SV=1	PREDICTED: abscisic stress-ripening protein 1-like [Glycine max]
c36854.graph_c0	8.28E-05	-2.833973464	down	[I]	Lipid transport and metabolism	Molecular Function: acetyl-CoA C-acetyltransferase activity (GO:0003985);; Biological Process: sterol biosynthetic process (GO:0016126);; Biological Process: pentacyclic triterpenoid biosynthetic process (GO:0019745);;	K00626|1e-129|pop:POPTR_652350|acetyl-CoA C-acetyltransferase (EC:2.3.1.9)	Acetyl-CoA acetyltransferase, cytosolic 1 GN=MIF21.12 OS=Arabidopsis thaliana (Mouse-ear cress) PE=2 SV=1	predicted protein [Populus trichocarpa]
c37796.graph_c0	0.009723758	-1.552402983	down	[I]	Lipid transport and metabolism	Biological Process: ubiquinone biosynthetic process (GO:0006744);; Cellular Component: chloroplast stroma (GO:0009570);; Cellular Component: chloroplast envelope (GO:0009941);; Cellular Component: membrane (GO:0016020);; Molecular Function: ligase activity (GO:0016874);;	K01962|1e-175|vvi:100266499|hypothetical protein LOC100266499	Acetyl-coenzyme A carboxylase carboxyl transferase subunit alpha, chloroplastic (Precursor) GN=CAC3 OS=Arabidopsis thaliana (Mouse-ear cress) PE=1 SV=1	PREDICTED: acetyl-coenzyme A carboxylase carboxyl transferase subunit alpha, chloroplastic [Vitis vinifera]
c45576.graph_c0	0.00010367	-1.990235427	down	[I]	Lipid transport and metabolism	Molecular Function: acetyl-CoA carboxylase activity (GO:0003989);; Biological Process: fatty acid biosynthetic process (GO:0006633);; Biological Process: ubiquinone biosynthetic process (GO:0006744);; Cellular Component: acetyl-CoA carboxylase complex (GO:0009317);; Cellular Component: chloroplast stroma (GO:0009570);; Cellular Component: chloroplast envelope (GO:0009941);; Cellular Component: me…	K01962|0.0|vvi:100266499|hypothetical protein LOC100266499	Acetyl-coenzyme A carboxylase carboxyl transferase subunit alpha, chloroplastic (Precursor) GN=CAC3 OS=Arabidopsis thaliana (Mouse-ear cress) PE=1 SV=1	putative acetyl co-enzyme A carboxylase carboxyltransferase alpha subunit [Capsicum annuum]
c17144.graph_c0	6.47E-08	-3.95177445	down	--	--	Molecular Function: acid phosphatase activity (GO:0003993);;	--	Acid phosphatase 1 (Precursor) GN=APS1 OS=Solanum lycopersicum (Tomato) PE=2 SV=1	predicted protein [Populus trichocarpa]
c36457.graph_c0	1.16E-07	-3.915790553	down	--	--	Biological Process: DNA replication (GO:0006260);; Biological Process: gene silencing (GO:0016458);; Biological Process: regulation of nucleobase-containing compound metabolic process (GO:0019219);; Biological Process: regulation of gene expression, epigenetic (GO:0040029);; Biological Process: regulation of cellular macromolecule biosynthetic process (GO:2000112);;	--	Acidic leucine-rich nuclear phosphoprotein 32-related protein GN=At3g50690 OS=Arabidopsis thaliana (Mouse-ear cress) PE=2 SV=1	PREDICTED: uncharacterized protein LOC100253949 [Vitis vinifera]
c14364.graph_c0	0.003921312	-2.831767222	down	--	--	Molecular Function: ATP binding (GO:0005524);; Cellular Component: cytoplasm (GO:0005737);; Cellular Component: cytoskeleton (GO:0005856);;	--	Actin-71 GN=AC71 OS=Solanum tuberosum (Potato) PE=3 SV=2	actin, partial [Solanum lycopersicum]
c36282.graph_c0	2.85E-06	-2.740701001	down	[O]	Posttranslational modification, protein turnover, chaperones	Biological Process: fatty acid biosynthetic process (GO:0006633);; Molecular Function: electron carrier activity (GO:0009055);; Cellular Component: chloroplast (GO:0009507);; Molecular Function: protein disulfide oxidoreductase activity (GO:0015035);; Biological Process: cell redox homeostasis (GO:0045454);;	K03676|2e-73|vvi:100265126|hypothetical protein LOC100265126	Acyl carrier protein 1, chloroplastic (Precursor) GN=ACP1 OS=Casuarina glauca (Swamp oak) PE=2 SV=1	PREDICTED: glutaredoxin-C5, chloroplastic-like [Vitis vinifera]
c49740.graph_c0	0.000543781	-4.924957123	down	[IQ]	--	Molecular Function: ACP phosphopantetheine attachment site binding involved in fatty acid biosynthetic process (GO:0000036);; Biological Process: rRNA processing (GO:0006364);; Biological Process: fatty acid biosynthetic process (GO:0006633);; Cellular Component: chloroplast stroma (GO:0009570);; Biological Process: systemic acquired resistance (GO:0009627);; Biological Process: response to blue …	--	Acyl carrier protein 4, chloroplastic (Precursor) GN=ACL1 OS=Cuphea lanceolata (Cigar flower) PE=3 SV=1	PREDICTED: acyl carrier protein 4, chloroplastic [Vitis vinifera]
c52134.graph_c0	1.48E-05	4.995348088	up	--	--	Biological Process: lipid metabolic process (GO:0006629);; Biological Process: defense response (GO:0006952);; Cellular Component: plastid (GO:0009536);; Molecular Function: oxidoreductase activity (GO:0016491);; Biological Process: response to other organism (GO:0051707);;	K03921|1e-40|pop:POPTR_582749|acyl- [acyl-carrier protein] desaturase (EC:1.14.19.2)	Acyl-[acyl-carrier-protein] desaturase, chloroplastic (Precursor) OS=Gossypium hirsutum (Upland cotton) PE=2 SV=1	unnamed protein product [Vitis vinifera]
c20443.graph_c0	0.007111933	-2.163691101	down	--	--	Biological Process: defense response to insect (GO:0002213);; Molecular Function: stearoyl-CoA 9-desaturase activity (GO:0004768);; Biological Process: fatty acid biosynthetic process (GO:0006633);; Cellular Component: chloroplast stroma (GO:0009570);; Biological Process: defense response to bacterium (GO:0042742);; Molecular Function: acyl-[acyl-carrier-protein] desaturase activity (GO:0045300);…	K03921|0.0|rcu:RCOM_1238330|Stearoy-ACP desaturase (EC:1.14.19.2)	Acyl-[acyl-carrier-protein] desaturase, chloroplastic (Precursor) OS=Ricinus communis (Castor bean) PE=1 SV=1	Plant stearoyl-acyl-carrier-protein desaturase family protein [Theobroma cacao]
c36334.graph_c0	6.84E-05	-3.81469183	down	--	--	Biological Process: defense response to insect (GO:0002213);; Molecular Function: stearoyl-CoA 9-desaturase activity (GO:0004768);; Biological Process: fatty acid biosynthetic process (GO:0006633);; Cellular Component: chloroplast stroma (GO:0009570);; Biological Process: defense response to bacterium (GO:0042742);; Molecular Function: acyl-[acyl-carrier-protein] desaturase activity (GO:0045300);…	K03921|0.0|vvi:100266553|hypothetical protein LOC100266553	Acyl-[acyl-carrier-protein] desaturase, chloroplastic (Precursor) OS=Ricinus communis (Castor bean) PE=1 SV=1	stearoyl-ACP desaturase [Camellia chekiangoleosa]
c41190.graph_c0	2.70E-08	-6.532023381	down	[R]	General function prediction only	Molecular Function: purine nucleobase transmembrane transporter activity (GO:0005345);; Biological Process: adenine transport (GO:0015853);; Biological Process: guanine transport (GO:0015854);; Biological Process: nucleobase-containing compound transport (GO:0015931);; Cellular Component: membrane (GO:0016020);; Biological Process: transmembrane transport (GO:0055085);;	K06901|0.0|rcu:RCOM_1507420|purine permease, putative	Adenine/guanine permease AZG2 GN=AZG2 OS=Arabidopsis thaliana (Mouse-ear cress) PE=2 SV=1	Xanthine/uracil permease family protein [Theobroma cacao]
c54786.graph_c0	5.51E-06	#NAME?	down	--	--	--	--	Agamous-like MADS-box protein AGL62 GN=AGL62 OS=Arabidopsis thaliana (Mouse-ear cress) PE=1 SV=1	PREDICTED: agamous-like MADS-box protein AGL62 [Vitis vinifera]
c39798.graph_c0	1.11E-13	-8.852151819	down	--	--	Biological Process: cellular process (GO:0009987);;	--	Agamous-like MADS-box protein AGL62 GN=AGL62 OS=Arabidopsis thaliana (Mouse-ear cress) PE=1 SV=1	PREDICTED: agamous-like MADS-box protein AGL62-like [Solanum lycopersicum]
c51722.graph_c0	5.55E-07	-5.298265262	down	--	--	--	--	Agamous-like MADS-box protein AGL80 GN=K15N18.16 OS=Arabidopsis thaliana (Mouse-ear cress) PE=1 SV=1	AGAMOUS-like 87 [Theobroma cacao]
c15790.graph_c0	1.49E-14	#NAME?	down	--	--	Molecular Function: DNA binding (GO:0003677);; Cellular Component: nucleus (GO:0005634);; Biological Process: regulation of transcription, DNA-templated (GO:0006355);; Molecular Function: protein dimerization activity (GO:0046983);;	--	Agamous-like MADS-box protein AGL80 GN=K15N18.16 OS=Arabidopsis thaliana (Mouse-ear cress) PE=1 SV=1	PREDICTED: agamous-like MADS-box protein AGL80 [Vitis vinifera]
c19512.graph_c0	1.51E-08	#NAME?	down	--	--	Molecular Function: DNA binding (GO:0003677);; Cellular Component: nucleus (GO:0005634);; Biological Process: regulation of transcription, DNA-templated (GO:0006355);; Molecular Function: protein dimerization activity (GO:0046983);;	--	Agamous-like MADS-box protein AGL80 GN=K15N18.16 OS=Arabidopsis thaliana (Mouse-ear cress) PE=1 SV=1	PREDICTED: agamous-like MADS-box protein AGL80 [Vitis vinifera]
c49051.graph_c0	5.11E-07	-5.328394738	down	--	--	--	--	Agamous-like MADS-box protein AGL80 GN=K15N18.16 OS=Arabidopsis thaliana (Mouse-ear cress) PE=1 SV=1	type I MADS box transcription factor [Petunia x hybrida]
c20234.graph_c0	6.97E-05	2.021517642	up	[K]	Transcription	Biological Process: cell fate specification (GO:0001708);; Molecular Function: DNA binding (GO:0003677);; Molecular Function: sequence-specific DNA binding transcription factor activity (GO:0003700);; Cellular Component: nucleus (GO:0005634);; Biological Process: regulation of transcription, DNA-templated (GO:0006355);; Biological Process: specification of floral organ identity (GO:0010093);; Mol…	--	Agamous-like MADS-box protein AGL9 homolog GN=FBP2 OS=Petunia hybrida (Petunia) PE=1 SV=2	unnamed protein product [Vitis vinifera]
c33102.graph_c1	0.001587982	-2.461226807	down	--	--	Molecular Function: transaminase activity (GO:0008483);;	K00827|8e-22|vvi:100251671|hypothetical protein LOC100251671	Alanine--glyoxylate aminotransferase 2 homolog 2, mitochondrial (Precursor) GN=AGT3 OS=Arabidopsis thaliana (Mouse-ear cress) PE=2 SV=2	PREDICTED: alanine--glyoxylate aminotransferase 2 homolog 2, mitochondrial [Vitis vinifera]
c47421.graph_c0	0.00322275	-3.406024747	down	--	--	--	K00001|3e-07|rcu:RCOM_0236080|alcohol dehydrogenase, putative (EC:1.1.1.284)	Alcohol dehydrogenase GN=ADH OS=Malus domestica (Apple) PE=2 SV=1	putative alcohol dehydrogenase [Citrus medica]
c35637.graph_c0	0.001207789	-1.775608083	down	[C]	Energy production and conversion	Molecular Function: alcohol dehydrogenase (NAD) activity (GO:0004022);; Molecular Function: zinc ion binding (GO:0008270);; Molecular Function: S-(hydroxymethyl)glutathione dehydrogenase activity (GO:0051903);; Biological Process: oxidation-reduction process (GO:0055114);;	--	Alcohol dehydrogenase-like 3 GN=At1g32780 OS=Arabidopsis thaliana (Mouse-ear cress) PE=2 SV=1	predicted protein [Populus trichocarpa]
c40446.graph_c0	1.47E-07	-2.65548311	down	[C]	Energy production and conversion	Biological Process: RNA splicing, via endonucleolytic cleavage and ligation (GO:0000394);; Molecular Function: 3-chloroallyl aldehyde dehydrogenase activity (GO:0004028);; Molecular Function: aldehyde dehydrogenase (NAD) activity (GO:0004029);; Cellular Component: endoplasmic reticulum (GO:0005783);; Biological Process: methionine biosynthetic process (GO:0009086);; Cellular Component: cytoplasmi…	--	Aldehyde dehydrogenase 22A1 (Precursor) GN=ALDH22A1 OS=Arabidopsis thaliana (Mouse-ear cress) PE=2 SV=2	hypothetical protein PRUPE_ppa003170mg [Prunus persica]
c40611.graph_c1	0.009776914	8.363283779	up	--	--	Biological Process: metabolic process (GO:0008152);; Molecular Function: oxidoreductase activity, acting on the aldehyde or oxo group of donors, NAD or NADP as acceptor (GO:0016620);; Cellular Component: intracellular membrane-bounded organelle (GO:0043231);; Cellular Component: cytoplasmic part (GO:0044444);;	K00128|6e-25|pop:POPTR_666446|aldehyde dehydrogenase (NAD+) (EC:1.2.1.3)	Aldehyde dehydrogenase family 2 member B4, mitochondrial (Precursor) GN=T17F15.130 OS=Arabidopsis thaliana (Mouse-ear cress) PE=2 SV=1	PREDICTED: aldehyde dehydrogenase family 2 member B7, mitochondrial-like [Fragaria vesca subsp. vesca]
c36599.graph_c0	3.37E-07	#NAME?	down	[R]	General function prediction only	Molecular Function: alditol:NADP+ 1-oxidoreductase activity (GO:0004032);; Cellular Component: cytoplasm (GO:0005737);; Biological Process: vernalization response (GO:0010048);; Biological Process: photoperiodism, flowering (GO:0048573);; Biological Process: oxidation-reduction process (GO:0055114);;	--	Aldose reductase OS=Hordeum vulgare (Barley) PE=1 SV=1	PREDICTED: aldose reductase isoform 1 [Vitis vinifera]
c40242.graph_c1	6.17E-06	-2.735651176	down	[G]	Carbohydrate transport and metabolism	Molecular Function: alpha,alpha-trehalose-phosphate synthase (UDP-forming) activity (GO:0003825);; Molecular Function: trehalose-phosphatase activity (GO:0004805);; Cellular Component: cytoplasm (GO:0005737);; Biological Process: trehalose biosynthetic process (GO:0005992);; Biological Process: plant-type cell wall organization (GO:0009664);; Biological Process: embryo development ending in seed …	K00697|1e-173|rcu:RCOM_1253000|trehalose-6-phosphate synthase, putative (EC:2.4.1.15 3.1.3.12)	Alpha,alpha-trehalose-phosphate synthase [UDP-forming] 1 GN=TPS1 OS=Arabidopsis thaliana (Mouse-ear cress) PE=1 SV=1	hypothetical protein PRUPE_ppa001057mg [Prunus persica]
c40242.graph_c0	1.71E-05	-2.336180315	down	[G]	Carbohydrate transport and metabolism	Molecular Function: alpha,alpha-trehalose-phosphate synthase (UDP-forming) activity (GO:0003825);; Molecular Function: trehalose-phosphatase activity (GO:0004805);; Cellular Component: cytoplasm (GO:0005737);; Biological Process: trehalose biosynthetic process (GO:0005992);; Biological Process: embryo development ending in seed dormancy (GO:0009793);; Biological Process: plant-type cell wall biog…	K00697|1e-145|rcu:RCOM_1253000|trehalose-6-phosphate synthase, putative (EC:2.4.1.15 3.1.3.12)	Alpha,alpha-trehalose-phosphate synthase [UDP-forming] 1 GN=TPS1 OS=Arabidopsis thaliana (Mouse-ear cress) PE=1 SV=1	hypothetical protein PRUPE_ppa001057mg [Prunus persica]
c39993.graph_c0	9.48E-07	-2.961268252	down	[G]	Carbohydrate transport and metabolism	Molecular Function: alpha,alpha-trehalose-phosphate synthase (UDP-forming) activity (GO:0003825);; Cellular Component: cytoplasm (GO:0005737);; Biological Process: trehalose biosynthetic process (GO:0005992);; Biological Process: plant-type cell wall organization (GO:0009664);; Biological Process: embryo development ending in seed dormancy (GO:0009793);; Biological Process: plant-type cell wall b…	K00697|1e-166|vvi:100265802|hypothetical protein LOC100265802	Alpha,alpha-trehalose-phosphate synthase [UDP-forming] 1 GN=TPS1 OS=Arabidopsis thaliana (Mouse-ear cress) PE=1 SV=1	PREDICTED: alpha,alpha-trehalose-phosphate synthase [UDP-forming] 1-like [Vitis vinifera]
c48829.graph_c0	0.000106072	-3.204745698	down	--	--	Molecular Function: alpha,alpha-trehalose-phosphate synthase (UDP-forming) activity (GO:0003825);; Molecular Function: trehalose-phosphatase activity (GO:0004805);; Cellular Component: cytoplasm (GO:0005737);; Biological Process: trehalose biosynthetic process (GO:0005992);; Biological Process: plant-type cell wall organization (GO:0009664);; Biological Process: embryo development ending in seed …	K00697|5e-11|rcu:RCOM_1253000|trehalose-6-phosphate synthase, putative (EC:2.4.1.15 3.1.3.12)	Alpha,alpha-trehalose-phosphate synthase [UDP-forming] 1 GN=TPS1 OS=Arabidopsis thaliana (Mouse-ear cress) PE=1 SV=1	trehalose 6-phosphate synthase1 [Cucumis melo]
c45877.graph_c0	4.01E-10	-3.178932148	down	[G]	Carbohydrate transport and metabolism	Molecular Function: alpha,alpha-trehalose-phosphate synthase (UDP-forming) activity (GO:0003825);; Molecular Function: trehalose-phosphatase activity (GO:0004805);; Cellular Component: cytoplasm (GO:0005737);; Biological Process: trehalose biosynthetic process (GO:0005992);; Biological Process: plant-type cell wall organization (GO:0009664);; Biological Process: embryo development ending in seed …	K00697|0.0|pop:POPTR_828543|trehalose-6-phosphate synthase	Alpha,alpha-trehalose-phosphate synthase [UDP-forming] 1 GN=TPS1 OS=Arabidopsis thaliana (Mouse-ear cress) PE=1 SV=1	trehalose-phosphate synthase 1 [Solanum lycopersicum]
c35439.graph_c0	1.10E-08	-3.743702497	down	--	--	Cellular Component: cell wall (GO:0005618);; Cellular Component: Golgi apparatus (GO:0005794);; Cellular Component: cytosol (GO:0005829);; Molecular Function: glycogenin glucosyltransferase activity (GO:0008466);; Cellular Component: plasmodesma (GO:0009506);; Cellular Component: membrane (GO:0016020);; Biological Process: cellulose biosynthetic process (GO:0030244);; Biological Process: UDP-L-ar…	K13379|0.0|vvi:100250902|hypothetical protein LOC100250902	Alpha-1,4-glucan-protein synthase [UDP-forming] GN=UPTG OS=Zea mays (Maize) PE=1 SV=2	PREDICTED: UDP-arabinopyranose mutase 1 [Vitis vinifera]
c40001.graph_c0	0.000105806	5.202859412	up	--	--	Molecular Function: sesquiterpene synthase activity (GO:0010334);; Molecular Function: metal ion binding (GO:0046872);; Biological Process: sesquiterpene biosynthetic process (GO:0051762);;	--	Alpha-farnesene synthase GN=TPS7 OS=Ricinus communis (Castor bean) PE=1 SV=2	unnamed protein product [Vitis vinifera]
c37725.graph_c0	0.002257732	-2.024524532	down	[G]	Carbohydrate transport and metabolism	Biological Process: starch metabolic process (GO:0005982);; Molecular Function: xylan 1,4-beta-xylosidase activity (GO:0009044);; Cellular Component: plant-type cell wall (GO:0009505);; Cellular Component: plasmodesma (GO:0009506);; Cellular Component: chloroplast (GO:0009507);; Biological Process: plant-type cell wall organization (GO:0009664);; Biological Process: plant-type cell wall biogenesi…	--	Alpha-xylosidase 1 (Precursor) GN=F24J5.20 OS=Arabidopsis thaliana (Mouse-ear cress) PE=1 SV=1	alpha-glucosidase, putative [Ricinus communis]
c19770.graph_c0	0.002940185	2.546589005	up	--	--	--	--	Aluminum-activated malate transporter 14 GN=ALMT14 OS=Arabidopsis thaliana (Mouse-ear cress) PE=2 SV=1	conserved hypothetical protein [Ricinus communis]
c43903.graph_c0	3.02E-08	-4.512681474	down	--	--	Molecular Function: malate transmembrane transporter activity (GO:0015140);; Biological Process: malate transmembrane transport (GO:0071423);;	--	Aluminum-activated malate transporter 2 GN=ALMT2 OS=Arabidopsis thaliana (Mouse-ear cress) PE=2 SV=2	hypothetical protein VITISV_030202 [Vitis vinifera]
c45627.graph_c1	0.006093781	1.597845435	up	--	--	Biological Process: malate transport (GO:0015743);;	--	Aluminum-activated malate transporter 5 GN=ALMT5 OS=Arabidopsis thaliana (Mouse-ear cress) PE=2 SV=1	predicted protein [Populus trichocarpa]
c41911.graph_c0	4.67E-09	3.295110637	up	--	--	Biological Process: basic amino acid transport (GO:0015802);; Cellular Component: integral component of membrane (GO:0016021);;	--	Amino acid permease 3 GN=AAP3 OS=Arabidopsis thaliana (Mouse-ear cress) PE=1 SV=2	hypothetical protein VITISV_005276 [Vitis vinifera]
c49979.graph_c0	0.005231267	2.769919997	up	[E]	Amino acid transport and metabolism	Biological Process: amino acid transmembrane transport (GO:0003333);; Molecular Function: L-glutamate transmembrane transporter activity (GO:0005313);; Cellular Component: mitochondrion (GO:0005739);; Molecular Function: L-alanine transmembrane transporter activity (GO:0015180);; Molecular Function: arginine transmembrane transporter activity (GO:0015181);; Molecular Function: gamma-aminobutyric …	--	Amino-acid permease BAT1 homolog GN=OsJ_02547 OS=Oryza sativa subsp. japonica (Rice) PE=2 SV=1	PREDICTED: amino-acid permease BAT1-like [Fragaria vesca subsp. vesca]
c41242.graph_c0	0.00069792	1.859973748	up	[P]	Inorganic ion transport and metabolism	Cellular Component: plasma membrane (GO:0005886);; Molecular Function: high affinity secondary active ammonium transmembrane transporter activity (GO:0015398);; Cellular Component: integral component of membrane (GO:0016021);; Biological Process: ammonium transmembrane transport (GO:0072488);;	--	Ammonium transporter 1 member 1 GN=AMT1-1 OS=Solanum lycopersicum (Tomato) PE=2 SV=1	putative ammonium transporter AMT1;1 [Lotus japonicus]
c44871.graph_c0	0.000423371	2.222574299	up	[R]	General function prediction only	--	--	Ankyrin repeat-containing protein At3g12360 GN=At3g12360 OS=Arabidopsis thaliana (Mouse-ear cress) PE=2 SV=1	Ankyrin repeat family protein [Theobroma cacao]
c28584.graph_c0	9.66E-05	3.322287729	up	[R]	General function prediction only	--	--	Ankyrin repeat-containing protein At3g12360 GN=At3g12360 OS=Arabidopsis thaliana (Mouse-ear cress) PE=2 SV=1	unnamed protein product [Vitis vinifera]
c42885.graph_c0	0.00011256	2.277849018	up	[R]	General function prediction only	--	--	Ankyrin repeat-containing protein At5g02620 GN=At5g02620 OS=Arabidopsis thaliana (Mouse-ear cress) PE=1 SV=1	Ankyrin repeat family protein isoform 1 [Theobroma cacao]
c17893.graph_c0	1.69E-06	-3.83445121	down	--	--	Molecular Function: peroxidase activity (GO:0004601);; Molecular Function: copper ion binding (GO:0005507);; Molecular Function: calcium ion binding (GO:0005509);; Molecular Function: ATP binding (GO:0005524);; Molecular Function: calcium-dependent phospholipid binding (GO:0005544);; Cellular Component: cell wall (GO:0005618);; Cellular Component: nucleus (GO:0005634);; Cellular Component: mitoch…	--	Annexin D1 GN=At1g35720 OS=Arabidopsis thaliana (Mouse-ear cress) PE=1 SV=1	PREDICTED: annexin D1 [Vitis vinifera]
c41880.graph_c0	6.79E-10	-4.732409472	down	--	--	Molecular Function: peroxidase activity (GO:0004601);; Molecular Function: copper ion binding (GO:0005507);; Molecular Function: calcium ion binding (GO:0005509);; Molecular Function: ATP binding (GO:0005524);; Molecular Function: calcium-dependent phospholipid binding (GO:0005544);; Cellular Component: cell wall (GO:0005618);; Cellular Component: mitochondrion (GO:0005739);; Cellular Component: …	--	Annexin D2 GN=MXK3.27 OS=Arabidopsis thaliana (Mouse-ear cress) PE=2 SV=1	hypothetical protein VITISV_030870 [Vitis vinifera]
c44689.graph_c0	1.61E-06	-3.740851193	down	--	--	--	--	Anoctamin-like protein At1g73020 GN=At1g73020 OS=Arabidopsis thaliana (Mouse-ear cress) PE=2 SV=1	Uncharacterized protein isoform 1 [Theobroma cacao]
c37237.graph_c0	1.79E-06	-4.600795601	down	--	--	Cellular Component: phragmoplast (GO:0009524);; Biological Process: response to salicylic acid (GO:0009751);; Molecular Function: abscisic acid glucosyltransferase activity (GO:0010294);; Biological Process: lipid glycosylation (GO:0030259);; Biological Process: para-aminobenzoic acid metabolic process (GO:0046482);; Molecular Function: UDP-glucose:4-aminobenzoate acylglucosyltransferase activity…	--	Anthocyanidin 3-O-glucoside 5-O-glucosyltransferase (Precursor) GN=HGT8 OS=Verbena hybrida (Garden vervain) PE=2 SV=1	glucosyltransferase [Nicotiana tabacum]
c41568.graph_c0	6.93E-12	-5.69029136	down	--	--	Molecular Function: protein binding (GO:0005515);; Cellular Component: nucleus (GO:0005634);; Biological Process: regulation of mitosis (GO:0007088);; Biological Process: endomitotic cell cycle (GO:0007113);; Biological Process: trichome branching (GO:0010091);; Biological Process: response to UV-B (GO:0010224);; Biological Process: regulation of meiosis (GO:0040020);; Biological Process: DNA end…	--	Anthocyanidin 5,3-O-glucosyltransferase GN=RhGT1 OS=Rosa hybrid cultivar PE=2 SV=1	PREDICTED: uncharacterized protein LOC100245175 [Vitis vinifera]
c24561.graph_c0	0.000133685	4.391219668	up	--	--	Molecular Function: anthocyanin 6''-O-malonyltransferase activity (GO:0033809);;	--	Anthocyanin 5-aromatic acyltransferase OS=Gentiana triflora (Clustered gentian) PE=1 SV=1	PREDICTED: malonyl-coenzyme A:anthocyanin 3-O-glucoside-6&apos;&apos;-O-malonyltransferase-like [Vitis vinifera]
c33711.graph_c0	0.004731673	2.459603684	up	[KAD]	--	--	K09422|1e-92|vvi:100244605|hypothetical protein LOC100244605	Anthocyanin regulatory C1 protein GN=C1 OS=Zea mays (Maize) PE=2 SV=1	Duplicated homeodomain-like superfamily protein, putative [Theobroma cacao]
c15946.graph_c0	0.000385701	7.815158915	up	[KAD]	--	Biological Process: cellular biosynthetic process (GO:0044249);; Biological Process: organic substance biosynthetic process (GO:1901576);;	K09422|1e-109|pop:POPTR_676836|MYB104	Anthocyanin regulatory C1 protein GN=C1 OS=Zea mays (Maize) PE=2 SV=1	transcription factor MYB251 [Fagus crenata]
c39858.graph_c0	2.63E-15	6.517261835	up	[KAD]	--	--	K09422|1e-96|vvi:100264512|MybPA2	Anthocyanin regulatory C1 protein GN=C1 OS=Zea mays (Maize) PE=2 SV=1	uncharacterized protein LOC100264512 [Vitis vinifera]
c38827.graph_c0	0.004747446	-2.061122419	down	[E]	Amino acid transport and metabolism	Biological Process: tryptophan biosynthetic process (GO:0000162);; Molecular Function: double-stranded telomeric DNA binding (GO:0003691);; Molecular Function: anthranilate phosphoribosyltransferase activity (GO:0004048);; Molecular Function: protein binding (GO:0005515);; Cellular Component: plasma membrane (GO:0005886);; Biological Process: tryptophan catabolic process (GO:0006569);; Cellular C…	K00766|1e-127|rcu:RCOM_1510360|anthranilate phosphoribosyltransferase, putative (EC:2.4.2.18)	Anthranilate phosphoribosyltransferase, chloroplastic (Precursor) GN=PAT1 OS=Arabidopsis thaliana (Mouse-ear cress) PE=2 SV=1	PREDICTED: anthranilate phosphoribosyltransferase, chloroplastic-like [Solanum lycopersicum]
c37309.graph_c0	0.000369628	-2.573746801	down	[EH]	--	Biological Process: tryptophan biosynthetic process (GO:0000162);; Molecular Function: anthranilate synthase activity (GO:0004049);;	K01657|1e-102|rcu:RCOM_0592860|anthranilate synthase component I, putative (EC:4.1.3.27)	Anthranilate synthase component I-1, chloroplastic (Precursor) GN=ASA1 OS=Arabidopsis thaliana (Mouse-ear cress) PE=2 SV=1	anthranilate synthase alpha 1 [Camptotheca acuminata]
c31327.graph_c0	1.66E-07	-4.576461206	down	[EH]	--	Biological Process: sulfate assimilation (GO:0000103);; Biological Process: tryptophan biosynthetic process (GO:0000162);; Biological Process: MAPK cascade (GO:0000165);; Molecular Function: anthranilate synthase activity (GO:0004049);; Molecular Function: sulfate adenylyltransferase (ATP) activity (GO:0004781);; Cellular Component: cytosol (GO:0005829);; Cellular Component: anthranilate synthase…	K01657|2e-51|ath:AT5G05730|ASA1	Anthranilate synthase component I-1, chloroplastic (Precursor) GN=ASA1 OS=Arabidopsis thaliana (Mouse-ear cress) PE=2 SV=1	anthranilate synthase alpha 2 [Camptotheca acuminata]
c36503.graph_c0	0.003780981	-6.200159051	down	--	--	Cellular Component: extracellular region (GO:0005576);; Biological Process: defense response to fungus (GO:0050832);;	--	Antimicrobial peptide 2d (Precursor) GN=AMP2-2 OS=Macadamia integrifolia (Macadamia nut) PE=2 SV=1	7S globulin [Sesamum indicum]
c33567.graph_c0	5.40E-05	-8.864970132	down	--	--	Molecular Function: nutrient reservoir activity (GO:0045735);;	--	Antimicrobial peptide 2d (Precursor) GN=AMP2-2 OS=Macadamia integrifolia (Macadamia nut) PE=2 SV=1	hypothetical protein PRUPE_ppa020107mg [Prunus persica]
c46499.graph_c1	2.81E-42	-9.872180995	down	--	--	--	--	Antimicrobial peptide 2d (Precursor) GN=AMP2-2 OS=Macadamia integrifolia (Macadamia nut) PE=2 SV=1	unknown [Petunia integrifolia subsp. inflata]
c45768.graph_c0	2.38E-25	-6.123647273	down	--	--	Molecular Function: DNA binding (GO:0003677);; Molecular Function: sequence-specific DNA binding transcription factor activity (GO:0003700);; Cellular Component: nucleus (GO:0005634);; Biological Process: regulation of transcription, DNA-templated (GO:0006355);; Biological Process: determination of bilateral symmetry (GO:0009855);; Biological Process: organ morphogenesis (GO:0009887);; Biological…	K09285|6e-99|vvi:100256589|hypothetical protein LOC100256589	AP2-like ethylene-responsive transcription factor AIL6 GN=AIL6 OS=Arabidopsis thaliana (Mouse-ear cress) PE=2 SV=1	PREDICTED: AP2-like ethylene-responsive transcription factor AIL6-like [Vitis vinifera]
c44547.graph_c0	0.006889894	2.705658561	up	--	--	Biological Process: transcription, DNA-templated (GO:0006351);; Biological Process: single-organism process (GO:0044699);; Biological Process: regulation of cellular process (GO:0050794);;	--	AP2-like ethylene-responsive transcription factor ANT GN=T28I19.30 OS=Arabidopsis thaliana (Mouse-ear cress) PE=1 SV=2	Integrase-type DNA-binding superfamily protein [Theobroma cacao]
c34049.graph_c0	0.000714379	-7.966564318	down	--	--	Biological Process: multicellular organismal development (GO:0007275);; Biological Process: single-organism cellular process (GO:0044763);; Biological Process: single-organism developmental process (GO:0044767);; Biological Process: anatomical structure development (GO:0048856);; Biological Process: regulation of cellular process (GO:0050794);;	--	AP2-like ethylene-responsive transcription factor PLT2 GN=F11M15.6 OS=Arabidopsis thaliana (Mouse-ear cress) PE=2 SV=1	Integrase-type DNA-binding superfamily protein [Theobroma cacao]
c40528.graph_c0	0.001178771	-2.261989707	down	[G]	Carbohydrate transport and metabolism	Molecular Function: protein binding (GO:0005515);; Cellular Component: nucleus (GO:0005634);; Cellular Component: vacuole (GO:0005773);; Biological Process: water transport (GO:0006833);; Cellular Component: plasmodesma (GO:0009506);; Biological Process: response to abscisic acid (GO:0009737);; Molecular Function: water channel activity (GO:0015250);; Cellular Component: integral component of mem…	K09872|0.0|ath:AT4G35100|PIP3	Aquaporin PIP2-7 GN=M4E13.150 OS=Arabidopsis thaliana (Mouse-ear cress) PE=1 SV=2	aquaporin [Manihot esculenta]
c36951.graph_c0	8.47E-12	-3.979060176	down	--	--	Cellular Component: plasma membrane (GO:0005886);; Biological Process: tryptophan catabolic process (GO:0006569);; Biological Process: response to mechanical stimulus (GO:0009612);; Biological Process: indoleacetic acid biosynthetic process (GO:0009684);; Cellular Component: cytoplasmic membrane-bounded vesicle (GO:0016023);; Cellular Component: anchored component of membrane (GO:0031225);;	--	Arabinogalactan peptide 20 (Precursor) GN=AGP20 OS=Arabidopsis thaliana (Mouse-ear cress) PE=3 SV=1	Arabinogalactan protein 20 [Theobroma cacao]
c38888.graph_c1	0.008226195	-2.516798267	down	--	--	Molecular Function: argininosuccinate synthase activity (GO:0004055);; Molecular Function: ATP binding (GO:0005524);; Biological Process: arginine biosynthetic process (GO:0006526);; Cellular Component: chloroplast stroma (GO:0009570);;	K01940|3e-12|rcu:RCOM_0395600|argininosuccinate synthase, putative (EC:6.3.4.5)	Argininosuccinate synthase, chloroplastic (Precursor) GN=At4g24830 OS=Arabidopsis thaliana (Mouse-ear cress) PE=2 SV=3	argininosuccinate synthase, putative [Ricinus communis]
c48921.graph_c0	0.000809717	-2.91493885	down	--	--	Cellular Component: membrane (GO:0016020);; Cellular Component: cell part (GO:0044464);;	--	ARM REPEAT PROTEIN INTERACTING WITH ABF2 GN=ARIA OS=Arabidopsis thaliana (Mouse-ear cress) PE=1 SV=2	PREDICTED: ARM REPEAT PROTEIN INTERACTING WITH ABF2-like [Solanum lycopersicum]
c43873.graph_c0	5.95E-10	-3.815663872	down	--	--	Molecular Function: microtubule motor activity (GO:0003777);; Molecular Function: actin binding (GO:0003779);; Molecular Function: ATP binding (GO:0005524);; Cellular Component: kinesin complex (GO:0005871);; Cellular Component: microtubule (GO:0005874);; Biological Process: microtubule-based movement (GO:0007018);; Molecular Function: microtubule binding (GO:0008017);; Cellular Component: plasti…	--	Armadillo repeat-containing kinesin-like protein 1 GN=F28P10.150 OS=Arabidopsis thaliana (Mouse-ear cress) PE=1 SV=2	PREDICTED: armadillo repeat-containing kinesin-like protein 1-like [Vitis vinifera]
c43873.graph_c2	0.000428188	-2.742017199	down	--	--	Molecular Function: microtubule motor activity (GO:0003777);; Molecular Function: actin binding (GO:0003779);; Molecular Function: ATP binding (GO:0005524);; Cellular Component: kinesin complex (GO:0005871);; Cellular Component: microtubule (GO:0005874);; Biological Process: microtubule-based movement (GO:0007018);; Molecular Function: microtubule binding (GO:0008017);; Biological Process: regula…	--	Armadillo repeat-containing kinesin-like protein 1 OS=Oryza sativa subsp. japonica (Rice) PE=2 SV=2	PREDICTED: armadillo repeat-containing kinesin-like protein 1-like [Fragaria vesca subsp. vesca]
c40843.graph_c0	0.005592399	-2.324261269	down	--	--	Molecular Function: microtubule motor activity (GO:0003777);; Molecular Function: transmembrane receptor protein serine/threonine kinase activity (GO:0004675);; Molecular Function: ATP binding (GO:0005524);; Cellular Component: cytosol (GO:0005829);; Cellular Component: kinesin complex (GO:0005871);; Cellular Component: microtubule (GO:0005874);; Cellular Component: plasma membrane (GO:0005886);;…	--	Armadillo repeat-containing kinesin-like protein 2 GN=ARK2 OS=Arabidopsis thaliana (Mouse-ear cress) PE=1 SV=2	unnamed protein product [Vitis vinifera]
c41718.graph_c0	0.005312357	4.445874215	up	[E]	Amino acid transport and metabolism	Molecular Function: aromatic-L-amino-acid decarboxylase activity (GO:0004058);; Biological Process: cellular amino acid metabolic process (GO:0006520);; Molecular Function: pyridoxal phosphate binding (GO:0030170);;	K01592|0.0|vvi:100240846|hypothetical protein LOC100240846	Aromatic-L-amino-acid decarboxylase GN=TDC OS=Catharanthus roseus (Madagascar periwinkle) PE=2 SV=1	tryptophan decarboxylase [Camptotheca acuminata]
c47471.graph_c0	1.62E-05	-3.11901704	down	[E]	Amino acid transport and metabolism	Molecular Function: L-aspartate:2-oxoglutarate aminotransferase activity (GO:0004069);; Molecular Function: copper ion binding (GO:0005507);; Cellular Component: cell wall (GO:0005618);; Cellular Component: vacuolar membrane (GO:0005774);; Cellular Component: peroxisome (GO:0005777);; Cellular Component: cytosol (GO:0005829);; Cellular Component: plasma membrane (GO:0005886);; Biological Process:…	K00813|6e-46|pop:POPTR_835881|aspartate transaminase (EC:2.6.1.1)	Aspartate aminotransferase, cytoplasmic OS=Daucus carota (Carrot) PE=2 SV=1	aspartate aminotransferase [Prunus persica]
c47442.graph_c0	7.76E-06	-2.968055985	down	[E]	Amino acid transport and metabolism	Molecular Function: L-aspartate:2-oxoglutarate aminotransferase activity (GO:0004069);; Molecular Function: copper ion binding (GO:0005507);; Cellular Component: cell wall (GO:0005618);; Cellular Component: peroxisome (GO:0005777);; Cellular Component: cytosol (GO:0005829);; Cellular Component: plasma membrane (GO:0005886);; Biological Process: tricarboxylic acid cycle (GO:0006099);; Biological P…	K00813|4e-85|pop:POPTR_835881|aspartate transaminase (EC:2.6.1.1)	Aspartate aminotransferase, cytoplasmic OS=Oryza sativa subsp. japonica (Rice) PE=2 SV=1	aspartate aminotransferase cytosolic isozyme AAT2 [Glycine max]
c37279.graph_c1	8.18E-07	-2.778836873	down	[E]	Amino acid transport and metabolism	Molecular Function: L-aspartate:2-oxoglutarate aminotransferase activity (GO:0004069);; Molecular Function: copper ion binding (GO:0005507);; Cellular Component: mitochondrion (GO:0005739);; Biological Process: cellular amino acid metabolic process (GO:0006520);; Biological Process: pyrimidine ribonucleotide biosynthetic process (GO:0009220);; Molecular Function: pyridoxal phosphate binding (GO:0…	K14455|0.0|vvi:100254127|hypothetical protein LOC100254127	Aspartate aminotransferase, mitochondrial (Precursor) GN=ASP1 OS=Arabidopsis thaliana (Mouse-ear cress) PE=1 SV=1	PREDICTED: aspartate aminotransferase, mitochondrial [Vitis vinifera]
c48042.graph_c0	0.000184941	4.538819792	up	--	--	Biological Process: transition metal ion transport (GO:0000041);; Molecular Function: aspartic-type endopeptidase activity (GO:0004190);; Cellular Component: extracellular region (GO:0005576);; Biological Process: proteolysis (GO:0006508);; Biological Process: vegetative to reproductive phase transition of meristem (GO:0010228);; Biological Process: glucuronoxylan metabolic process (GO:0010413);;…	--	Aspartic proteinase nepenthesin-1 (Precursor) GN=nep1 OS=Nepenthes gracilis (Slender pitcher plant) PE=1 SV=1	Eukaryotic aspartyl protease family protein [Theobroma cacao]
c21894.graph_c0	7.36E-05	-3.138901391	down	--	--	Biological Process: polysaccharide biosynthetic process (GO:0000271);; Cellular Component: extracellular region (GO:0005576);; Cellular Component: cytosol (GO:0005829);; Biological Process: proteolysis (GO:0006508);; Biological Process: glycine catabolic process (GO:0006546);; Molecular Function: peptidase activity (GO:0008233);; Cellular Component: plant-type cell wall (GO:0009505);; Cellular Co…	--	Aspartic proteinase nepenthesin-1 (Precursor) GN=nep1 OS=Nepenthes gracilis (Slender pitcher plant) PE=1 SV=1	hypothetical protein VITISV_027777 [Vitis vinifera]
c15960.graph_c1	0.001425113	-2.642071469	down	--	--	Biological Process: polysaccharide biosynthetic process (GO:0000271);; Molecular Function: aspartic-type endopeptidase activity (GO:0004190);; Biological Process: proteolysis (GO:0006508);; Biological Process: glycine catabolic process (GO:0006546);; Cellular Component: plant-type cell wall (GO:0009505);; Cellular Component: membrane (GO:0016020);;	--	Aspartic proteinase nepenthesin-1 (Precursor) GN=nep1 OS=Nepenthes gracilis (Slender pitcher plant) PE=1 SV=1	predicted protein [Populus trichocarpa]
c44718.graph_c1	0.001411699	-1.923535272	down	--	--	Cellular Component: cell wall (GO:0005618);; Molecular Function: peptidase activity (GO:0008233);; Biological Process: macromolecule metabolic process (GO:0043170);; Biological Process: primary metabolic process (GO:0044238);;	--	Aspartic proteinase nepenthesin-1 (Precursor) GN=nep1 OS=Nepenthes gracilis (Slender pitcher plant) PE=1 SV=1	PREDICTED: aspartic proteinase nepenthesin-2-like [Vitis vinifera]
c15960.graph_c0	0.003585128	-2.55238596	down	--	--	Biological Process: polysaccharide biosynthetic process (GO:0000271);; Molecular Function: aspartic-type endopeptidase activity (GO:0004190);; Cellular Component: extracellular region (GO:0005576);; Cellular Component: cytosol (GO:0005829);; Biological Process: proteolysis (GO:0006508);; Biological Process: glycine catabolic process (GO:0006546);; Cellular Component: plant-type cell wall (GO:0009…	--	Aspartic proteinase nepenthesin-1 (Precursor) GN=nep1 OS=Nepenthes gracilis (Slender pitcher plant) PE=1 SV=1	unnamed protein product [Vitis vinifera]
c37259.graph_c0	1.50E-07	-3.182976527	down	--	--	Cellular Component: cell wall (GO:0005618);; Molecular Function: peptidase activity (GO:0008233);; Biological Process: macromolecule metabolic process (GO:0043170);; Biological Process: primary metabolic process (GO:0044238);;	--	Aspartic proteinase nepenthesin-2 (Precursor) GN=nep2 OS=Nepenthes gracilis (Slender pitcher plant) PE=1 SV=1	PREDICTED: aspartic proteinase nepenthesin-2-like [Vitis vinifera]
c31034.graph_c0	0.000201793	3.374858169	up	--	--	Molecular Function: aspartic-type endopeptidase activity (GO:0004190);; Cellular Component: endoplasmic reticulum (GO:0005783);; Biological Process: proteolysis (GO:0006508);; Biological Process: embryo development ending in seed dormancy (GO:0009793);; Biological Process: programmed cell death (GO:0012501);;	--	Aspartic proteinase PCS1 (Precursor) GN=T7H20.240 OS=Arabidopsis thaliana (Mouse-ear cress) PE=2 SV=1	hypothetical protein VITISV_016757 [Vitis vinifera]
c33833.graph_c0	0.000691817	1.773353426	up	--	--	Molecular Function: aspartic-type endopeptidase activity (GO:0004190);; Cellular Component: endoplasmic reticulum (GO:0005783);; Biological Process: proteolysis (GO:0006508);; Biological Process: embryo development ending in seed dormancy (GO:0009793);; Biological Process: programmed cell death (GO:0012501);;	--	Aspartic proteinase PCS1 (Precursor) GN=T7H20.240 OS=Arabidopsis thaliana (Mouse-ear cress) PE=2 SV=1	PREDICTED: aspartic proteinase nepenthesin-2-like [Vitis vinifera]
c27419.graph_c0	0.000284004	3.514178228	up	--	--	Molecular Function: aspartic-type endopeptidase activity (GO:0004190);; Cellular Component: endoplasmic reticulum (GO:0005783);; Biological Process: proteolysis (GO:0006508);; Biological Process: embryo development ending in seed dormancy (GO:0009793);; Biological Process: programmed cell death (GO:0012501);;	--	Aspartic proteinase PCS1 (Precursor) GN=T7H20.240 OS=Arabidopsis thaliana (Mouse-ear cress) PE=2 SV=1	PREDICTED: aspartic proteinase PCS1-like [Fragaria vesca subsp. vesca]
c45795.graph_c1	0.009404975	1.432333739	up	--	--	Molecular Function: binding (GO:0005488);; Biological Process: proteolysis (GO:0006508);; Biological Process: amino acid transport (GO:0006865);; Molecular Function: peptidase activity (GO:0008233);; Molecular Function: oxidoreductase activity (GO:0016491);; Cellular Component: anchored component of membrane (GO:0031225);;	--	Aspartic proteinase-like protein 1 (Precursor) GN=At5g10080 OS=Arabidopsis thaliana (Mouse-ear cress) PE=1 SV=1	Eukaryotic aspartyl protease family protein, putative isoform 1 [Theobroma cacao]
c45007.graph_c0	0.007029378	1.573854933	up	--	--	Molecular Function: aspartic-type endopeptidase activity (GO:0004190);; Cellular Component: extracellular region (GO:0005576);; Biological Process: N-terminal protein myristoylation (GO:0006499);; Biological Process: proteolysis (GO:0006508);; Biological Process: fatty acid beta-oxidation (GO:0006635);; Biological Process: protein import into peroxisome matrix (GO:0016558);;	--	Aspartic proteinase-like protein 2 (Precursor) GN=At1g65240 OS=Arabidopsis thaliana (Mouse-ear cress) PE=1 SV=2	PREDICTED: aspartic proteinase-like protein 2 isoform 2 [Vitis vinifera]
c42269.graph_c2	0.002371806	2.80898324	up	--	--	Molecular Function: ATP binding (GO:0005524);; Cellular Component: plasma membrane (GO:0005886);; Biological Process: ATP catabolic process (GO:0006200);; Biological Process: ATP biosynthetic process (GO:0006754);; Biological Process: cation transport (GO:0006812);; Molecular Function: hydrogen-exporting ATPase activity, phosphorylative mechanism (GO:0008553);; Cellular Component: integral compon…	K01535|7e-50|rcu:RCOM_0006450|H(\+)-transporting atpase plant/fungi plasma membrane type, putative (EC:3.6.3.6)	ATPase 7, plasma membrane-type GN=AHA7 OS=Arabidopsis thaliana (Mouse-ear cress) PE=2 SV=1	H(\+)-transporting atpase plant/fungi plasma membrane type, putative [Ricinus communis]
c25919.graph_c0	2.65E-06	-4.235221453	down	--	--	Cellular Component: nucleosome (GO:0000786);; Molecular Function: DNA binding (GO:0003677);; Molecular Function: ATP-dependent DNA helicase activity (GO:0004003);; Molecular Function: protein binding (GO:0005515);; Molecular Function: ATP binding (GO:0005524);; Cellular Component: nucleus (GO:0005634);; Biological Process: ATP catabolic process (GO:0006200);; Biological Process: maintenance of ch…	--	ATP-dependent DNA helicase DDM1 GN=At5g66750 OS=Arabidopsis thaliana (Mouse-ear cress) PE=1 SV=1	ISWI chromatin remodeling complex ATPase ISW1, putative [Ricinus communis]
c40757.graph_c0	2.03E-07	-2.628697451	down	[KL]	--	Molecular Function: nucleic acid binding (GO:0003676);; Cellular Component: nucleolus (GO:0005730);; Biological Process: sister chromatid cohesion (GO:0007062);; Biological Process: reciprocal meiotic recombination (GO:0007131);; Biological Process: gene silencing by RNA (GO:0031047);; Biological Process: regulation of chromosome organization (GO:0033044);; Biological Process: meiotic DNA double-…	--	ATP-dependent DNA helicase DDM1 GN=At5g66750 OS=Arabidopsis thaliana (Mouse-ear cress) PE=1 SV=1	unnamed protein product [Vitis vinifera]
c26606.graph_c0	0.00189593	-2.759695243	down	--	--	Biological Process: DNA repair (GO:0006281);; Biological Process: DNA recombination (GO:0006310);; Molecular Function: 3'-5' DNA helicase activity (GO:0043138);; Biological Process: chromosome organization (GO:0051276);; Molecular Function: organic cyclic compound binding (GO:0097159);; Molecular Function: heterocyclic compound binding (GO:1901363);;	K10901|3e-45|rcu:RCOM_0321820|DNA helicase hus2, putative	ATP-dependent DNA helicase Q-like 4A GN=At1g10930 OS=Arabidopsis thaliana (Mouse-ear cress) PE=2 SV=1	DNA helicase hus2, putative [Ricinus communis]
c43569.graph_c0	0.001202454	-2.151181846	down	[L]	Replication, recombination and repair	Biological Process: telomere maintenance (GO:0000723);; Biological Process: double-strand break repair via homologous recombination (GO:0000724);; Molecular Function: nucleic acid binding (GO:0003676);; Molecular Function: ATP binding (GO:0005524);; Cellular Component: nucleus (GO:0005634);; Biological Process: DNA replication (GO:0006260);; Cellular Component: plasmodesma (GO:0009506);; Biologic…	K10901|0.0|vvi:100245652|similar to DNA Helicase	ATP-dependent DNA helicase Q-like 4A GN=At1g10930 OS=Arabidopsis thaliana (Mouse-ear cress) PE=2 SV=1	unnamed protein product [Vitis vinifera]
c55499.graph_c0	0.000968549	-3.035612739	down	--	--	Molecular Function: nucleic acid binding (GO:0003676);; Molecular Function: ATP binding (GO:0005524);; Cellular Component: nucleus (GO:0005634);; Biological Process: DNA replication (GO:0006260);; Biological Process: DNA methylation (GO:0006306);; Biological Process: DNA recombination (GO:0006310);; Molecular Function: ATP-dependent helicase activity (GO:0008026);; Biological Process: cell prolif…	K10730|1e-114|vvi:100256355|hypothetical protein LOC100256355	ATP-dependent DNA helicase Q-like 5 GN=F28L5.4 OS=Arabidopsis thaliana (Mouse-ear cress) PE=2 SV=2	unnamed protein product [Vitis vinifera]
c33617.graph_c1	7.38E-09	3.277215036	up	[O]	Posttranslational modification, protein turnover, chaperones	Molecular Function: ATP binding (GO:0005524);; Cellular Component: mitochondrion (GO:0005739);; Cellular Component: endoplasmic reticulum (GO:0005783);; Biological Process: response to abscisic acid (GO:0009737);; Molecular Function: nucleoside-triphosphatase activity (GO:0017111);;	K08900|0.0|pop:POPTR_248199|hypothetical protein	ATP-dependent zinc metalloprotease FTSH 5, mitochondrial (Precursor) OS=Oryza sativa subsp. japonica (Rice) PE=3 SV=1	hypothetical protein PRUPE_ppa005005mg [Prunus persica]
c39843.graph_c0	0.002141675	-3.396463098	down	[R]	General function prediction only	Cellular Component: cytoplasm (GO:0005737);; Biological Process: gravitropism (GO:0009630);; Biological Process: flower development (GO:0009908);; Cellular Component: basal plasma membrane (GO:0009925);; Biological Process: auxin polar transport (GO:0009926);; Biological Process: xylem and phloem pattern formation (GO:0010051);; Biological Process: inflorescence development (GO:0010229);; Biologi…	K13947|0.0|vvi:100249181|hypothetical protein LOC100249181	Auxin efflux carrier component 1 GN=PIN1 OS=Arabidopsis thaliana (Mouse-ear cress) PE=1 SV=1	Auxin efflux facilitator isoform 1 [Theobroma cacao]
c34530.graph_c0	2.55E-12	-6.246563583	down	[R]	General function prediction only	Cellular Component: lytic vacuole (GO:0000323);; Biological Process: regulation of cell size (GO:0008361);; Biological Process: response to blue light (GO:0009637);; Biological Process: photomorphogenesis (GO:0009640);; Molecular Function: auxin:hydrogen symporter activity (GO:0009672);; Biological Process: response to ethylene (GO:0009723);; Biological Process: response to glucose (GO:0009749);;…	K13947|0.0|pop:POPTR_809416|PIN9	Auxin efflux carrier component 2 GN=At5g57090 OS=Arabidopsis thaliana (Mouse-ear cress) PE=1 SV=2	Auxin efflux carrier family protein [Theobroma cacao]
c30844.graph_c0	0.002319179	2.486645926	up	--	--	Molecular Function: DNA binding (GO:0003677);; Molecular Function: sequence-specific DNA binding transcription factor activity (GO:0003700);; Cellular Component: nucleus (GO:0005634);; Biological Process: DNA methylation (GO:0006306);; Biological Process: methylation-dependent chromatin silencing (GO:0006346);; Biological Process: cell-cell signaling (GO:0007267);; Biological Process: virus induc…	K14486|6e-49|pop:POPTR_828321|hypothetical protein	Auxin response factor 1 GN=ARF1 OS=Arabidopsis thaliana (Mouse-ear cress) PE=1 SV=2	PREDICTED: auxin response factor 1-like, partial [Cucumis sativus]
c37339.graph_c0	0.001902017	-2.659034461	down	--	--	Molecular Function: sequence-specific DNA binding transcription factor activity (GO:0003700);; Cellular Component: nucleus (GO:0005634);; Biological Process: regulation of transcription, DNA-templated (GO:0006355);; Biological Process: cell adhesion (GO:0007155);; Cellular Component: plasmodesma (GO:0009506);; Biological Process: response to ethylene (GO:0009723);; Biological Process: auxin-activ…	--	Auxin response factor 11 GN=ARF11 OS=Arabidopsis thaliana (Mouse-ear cress) PE=2 SV=3	Auxin response factor 11 isoform 2 [Theobroma cacao]
c37339.graph_c1	0.000111842	-2.968565049	down	--	--	Molecular Function: DNA binding (GO:0003677);; Cellular Component: nucleus (GO:0005634);; Biological Process: regulation of transcription, DNA-templated (GO:0006355);; Biological Process: auxin-activated signaling pathway (GO:0009734);; Molecular Function: protein dimerization activity (GO:0046983);;	--	Auxin response factor 11 GN=ARF11 OS=Arabidopsis thaliana (Mouse-ear cress) PE=2 SV=3	PREDICTED: auxin response factor 9-like [Solanum lycopersicum]
c45435.graph_c1	0.005821181	-1.729869697	down	--	--	Molecular Function: DNA binding (GO:0003677);; Molecular Function: sequence-specific DNA binding transcription factor activity (GO:0003700);; Cellular Component: nucleus (GO:0005634);; Biological Process: regulation of transcription, DNA-templated (GO:0006355);; Biological Process: pattern specification process (GO:0007389);; Biological Process: auxin-activated signaling pathway (GO:0009734);; Bi…	--	Auxin response factor 18 OS=Oryza sativa subsp. japonica (Rice) PE=2 SV=1	PREDICTED: auxin response factor 18-like [Vitis vinifera]
c45784.graph_c0	5.21E-08	-3.873565429	down	--	--	Molecular Function: sequence-specific DNA binding transcription factor activity (GO:0003700);; Cellular Component: nucleus (GO:0005634);; Biological Process: negative regulation of cell proliferation (GO:0008285);; Biological Process: auxin-activated signaling pathway (GO:0009734);; Biological Process: response to abscisic acid (GO:0009737);; Biological Process: positive regulation of flower deve…	--	Auxin response factor 2 GN=MTG10.3 OS=Arabidopsis thaliana (Mouse-ear cress) PE=1 SV=2	PREDICTED: auxin response factor 23-like [Vitis vinifera]
c36415.graph_c0	3.34E-05	2.407513347	up	--	--	Molecular Function: sequence-specific DNA binding transcription factor activity (GO:0003700);; Cellular Component: nucleus (GO:0005634);; Biological Process: methylation-dependent chromatin silencing (GO:0006346);; Biological Process: cell adhesion (GO:0007155);; Biological Process: auxin-activated signaling pathway (GO:0009734);; Biological Process: response to brassinosteroid (GO:0009741);; Bio…	K14486|0.0|rcu:RCOM_1597120|Auxin response factor, putative	Auxin response factor 5 GN=F6F9.10 OS=Arabidopsis thaliana (Mouse-ear cress) PE=1 SV=3	PREDICTED: auxin response factor 5-like isoform 2 [Vitis vinifera]
c38210.graph_c0	1.57E-06	-2.800962278	down	--	--	Molecular Function: binding (GO:0005488);; Biological Process: transcription, DNA-templated (GO:0006351);; Biological Process: response to hormone (GO:0009725);; Biological Process: regulation of cellular process (GO:0050794);;	--	Auxin response factor 9 GN=ARF9 OS=Arabidopsis thaliana (Mouse-ear cress) PE=1 SV=1	PREDICTED: auxin response factor 18-like [Vitis vinifera]
c31409.graph_c0	1.00E-06	2.4753272	up	--	--	Molecular Function: monooxygenase activity (GO:0004497);; Cellular Component: extracellular region (GO:0005576);; Cellular Component: plasma membrane (GO:0005886);; Biological Process: multicellular organismal development (GO:0007275);; Biological Process: glucuronoxylan metabolic process (GO:0010413);; Cellular Component: integral component of membrane (GO:0016021);; Biological Process: regulati…	--	Auxin-induced in root cultures protein 12 (Precursor) GN=AIR12 OS=Arabidopsis thaliana (Mouse-ear cress) PE=1 SV=3	PREDICTED: uncharacterized protein LOC100246969 [Vitis vinifera]
c46405.graph_c2	0.009153022	3.020658954	up	--	--	Cellular Component: plasma membrane (GO:0005886);; Biological Process: multicellular organismal development (GO:0007275);; Biological Process: glucuronoxylan metabolic process (GO:0010413);; Biological Process: regulation of defense response (GO:0031347);; Biological Process: innate immune response (GO:0045087);; Biological Process: xylan biosynthetic process (GO:0045492);; Biological Process: re…	--	Auxin-induced in root cultures protein 12 (Precursor) GN=AIR12 OS=Arabidopsis thaliana (Mouse-ear cress) PE=1 SV=3	putative membrane protein [Solanum tuberosum]
c14379.graph_c0	7.86E-05	-3.332308705	down	--	--	Cellular Component: nucleus (GO:0005634);; Biological Process: regulation of transcription, DNA-templated (GO:0006355);; Biological Process: regulation of translation (GO:0006417);; Cellular Component: plastid (GO:0009536);; Biological Process: response to ethylene (GO:0009723);; Biological Process: auxin-activated signaling pathway (GO:0009734);; Biological Process: post-embryonic development (G…	--	Auxin-induced protein 22D GN=AUX22D OS=Vigna radiata var. radiata (Mung bean) PE=2 SV=1	uncharacterized protein LOC100780752 [Glycine max]
c34722.graph_c0	1.41E-09	4.47923589	up	--	--	Molecular Function: sequence-specific DNA binding transcription factor activity (GO:0003700);; Cellular Component: nucleus (GO:0005634);; Biological Process: regulation of transcription, DNA-templated (GO:0006355);; Biological Process: regulation of translation (GO:0006417);; Biological Process: response to light stimulus (GO:0009416);; Cellular Component: plastid (GO:0009536);; Biological Proces…	--	Auxin-induced protein AUX28 GN=AUX28 OS=Glycine max (Soybean) PE=2 SV=1	Indole-3-acetic acid inducible 14 isoform 1 [Theobroma cacao]
c40386.graph_c0	0.003105241	-1.897224141	down	--	--	Cellular Component: nucleus (GO:0005634);; Cellular Component: cytosol (GO:0005829);; Biological Process: pollen germination (GO:0009846);; Biological Process: pollen tube growth (GO:0009860);;	--	Auxin-responsive protein IAA17 GN=F19P19.31 OS=Arabidopsis thaliana (Mouse-ear cress) PE=1 SV=2	PREDICTED: uncharacterized protein LOC100258273 isoform 2 [Vitis vinifera]
c24998.graph_c0	0.003385911	-5.328716036	down	--	--	Biological Process: transcription, DNA-templated (GO:0006351);; Biological Process: response to auxin (GO:0009733);; Biological Process: regulation of cellular process (GO:0050794);;	--	Auxin-responsive protein IAA29 GN=IAA29 OS=Arabidopsis thaliana (Mouse-ear cress) PE=2 SV=2	predicted protein [Populus trichocarpa]
c41594.graph_c0	0.005050065	1.613099255	up	--	--	--	--	Auxin-responsive protein IAA6 GN=P0439E07.11 OS=Oryza sativa subsp. japonica (Rice) PE=2 SV=1	hypothetical protein VITISV_004904 [Vitis vinifera]
c46470.graph_c0	0.000884867	4.411823373	up	--	--	Biological Process: fatty acid catabolic process (GO:0009062);; Biological Process: negative regulation of transcription, DNA-templated (GO:0045892);; Biological Process: response to karrikin (GO:0080167);;	--	B3 domain-containing protein At2g36080 GN=ARF31 OS=Arabidopsis thaliana (Mouse-ear cress) PE=2 SV=1	PREDICTED: B3 domain-containing protein At2g36080-like [Vitis vinifera]
c18882.graph_c0	5.90E-09	-5.432894946	down	--	--	Cellular Component: nucleus (GO:0005634);; Biological Process: transcription, DNA-templated (GO:0006351);;	--	B3 domain-containing protein At3g19184 GN=At3g19184 OS=Arabidopsis thaliana (Mouse-ear cress) PE=2 SV=1	PREDICTED: B3 domain-containing protein At3g19184-like [Vitis vinifera]
c50267.graph_c0	0.003934978	-2.44669652	down	--	--	--	--	B3 domain-containing protein Os01g0905400 OS=Oryza sativa subsp. japonica (Rice) PE=2 SV=1	unnamed protein product [Vitis vinifera]
c26466.graph_c0	0.000227119	-3.171995048	down	--	--	--	--	B3 domain-containing protein Os02g0598200 GN=OJ1212_D02.14 OS=Oryza sativa subsp. japonica (Rice) PE=2 SV=1	unnamed protein product [Vitis vinifera]
c38878.graph_c0	1.56E-41	-10.56615648	down	--	--	Biological Process: transcription, DNA-templated (GO:0006351);; Biological Process: response to hormone (GO:0009725);; Biological Process: single-organism cellular process (GO:0044763);; Biological Process: regulation of cellular process (GO:0050794);;	--	B3 domain-containing transcription factor ABI3 GN=ABI3 OS=Arabidopsis thaliana (Mouse-ear cress) PE=1 SV=1	ABI3, putative isoform 1 [Theobroma cacao]
c40553.graph_c3	3.23E-17	#NAME?	down	--	--	Molecular Function: DNA binding (GO:0003677);; Cellular Component: nucleus (GO:0005634);; Biological Process: regulation of transcription, DNA-templated (GO:0006355);; Biological Process: signal transduction (GO:0007165);; Biological Process: response to hormone (GO:0009725);; Biological Process: embryo development (GO:0009790);; Biological Process: terpenoid biosynthetic process (GO:0016114);; B…	--	B3 domain-containing transcription factor ABI3 GN=ABI3 OS=Arabidopsis thaliana (Mouse-ear cress) PE=1 SV=1	PREDICTED: B3 domain-containing transcription factor ABI3-like [Vitis vinifera]
c40553.graph_c0	1.83E-23	#NAME?	down	--	--	Biological Process: transcription, DNA-templated (GO:0006351);; Biological Process: response to hormone (GO:0009725);; Biological Process: single-organism cellular process (GO:0044763);; Biological Process: regulation of cellular process (GO:0050794);;	--	B3 domain-containing transcription factor ABI3 GN=ABI3 OS=Arabidopsis thaliana (Mouse-ear cress) PE=1 SV=1	PREDICTED: B3 domain-containing transcription factor ABI3-like [Vitis vinifera]
c37740.graph_c0	2.42E-06	-4.016275018	down	--	--	Molecular Function: DNA binding (GO:0003677);; Molecular Function: sequence-specific DNA binding transcription factor activity (GO:0003700);; Cellular Component: nucleus (GO:0005634);; Biological Process: regulation of transcription, DNA-templated (GO:0006355);; Biological Process: positive regulation of cell proliferation (GO:0008284);; Biological Process: response to auxin (GO:0009733);; Biolog…	--	B3 domain-containing transcription factor FUS3 GN=FUS3 OS=Arabidopsis thaliana (Mouse-ear cress) PE=2 SV=2	AP2/B3-like transcriptional factor family protein isoform 2 [Theobroma cacao]
c37740.graph_c1	6.34E-08	-4.088673331	down	--	--	Molecular Function: DNA binding (GO:0003677);; Molecular Function: sequence-specific DNA binding transcription factor activity (GO:0003700);; Cellular Component: nucleus (GO:0005634);; Biological Process: transcription, DNA-templated (GO:0006351);; Biological Process: positive regulation of cell proliferation (GO:0008284);; Biological Process: response to auxin (GO:0009733);; Biological Process: …	--	B3 domain-containing transcription factor FUS3 GN=FUS3 OS=Arabidopsis thaliana (Mouse-ear cress) PE=2 SV=2	unnamed protein product [Vitis vinifera]
c28569.graph_c0	2.14E-12	#NAME?	down	--	--	Molecular Function: DNA binding (GO:0003677);; Cellular Component: nucleus (GO:0005634);; Biological Process: regulation of transcription, DNA-templated (GO:0006355);; Biological Process: embryo development (GO:0009790);; Biological Process: single-organism cellular process (GO:0044763);; Biological Process: seed development (GO:0048316);; Biological Process: response to stimulus (GO:0050896);;	--	B3 domain-containing transcription factor LEC2 GN=LEC2 OS=Arabidopsis thaliana (Mouse-ear cress) PE=2 SV=1	AP2/B3-like transcriptional factor family protein, putative [Theobroma cacao]
c45331.graph_c0	0.004844463	-1.695288297	down	--	--	Molecular Function: binding (GO:0005488);; Biological Process: regulation of transcription, DNA-templated (GO:0006355);; Biological Process: embryo development (GO:0009790);; Biological Process: seed maturation (GO:0010431);; Cellular Component: intracellular membrane-bounded organelle (GO:0043231);; Biological Process: single-organism cellular process (GO:0044763);; Biological Process: shoot sys…	--	B3 domain-containing transcription repressor VAL1 GN=T6B20.17 OS=Arabidopsis thaliana (Mouse-ear cress) PE=1 SV=1	High-level expression of sugar-inducible gene 2, putative isoform 1 [Theobroma cacao]
c14824.graph_c0	0.005055174	-2.432463419	down	--	--	Molecular Function: DNA binding (GO:0003677);; Molecular Function: sequence-specific DNA binding transcription factor activity (GO:0003700);; Molecular Function: protein binding (GO:0005515);; Cellular Component: nucleus (GO:0005634);; Cellular Component: mitochondrion (GO:0005739);; Molecular Function: zinc ion binding (GO:0008270);; Biological Process: response to abscisic acid (GO:0009737);; B…	--	B3 domain-containing transcription repressor VAL1 GN=T6B20.17 OS=Arabidopsis thaliana (Mouse-ear cress) PE=1 SV=1	PREDICTED: B3 domain-containing protein Os07g0679700-like [Solanum lycopersicum]
c29016.graph_c0	0.000252309	2.097254239	up	--	--	Molecular Function: protein kinase activity (GO:0004672);; Biological Process: apoptotic process (GO:0006915);; Molecular Function: chaperone binding (GO:0051087);;	--	BAG family molecular chaperone regulator 2 GN=BAG2 OS=Arabidopsis thaliana (Mouse-ear cress) PE=1 SV=1	PREDICTED: uncharacterized protein LOC100266950 [Vitis vinifera]
c27825.graph_c0	0.007461225	-2.489588519	down	--	--	Molecular Function: UDP-glucosyltransferase activity (GO:0035251);;	--	Baicalein 7-O-glucuronosyltransferase GN=UBGAT-I OS=Scutellaria baicalensis (Baical skullcap) PE=1 SV=1	UDP-glycosyltransferase 88B1 [Stevia rebaudiana]
c39837.graph_c0	0.000173565	-3.089366158	down	--	--	Molecular Function: sequence-specific DNA binding transcription factor activity (GO:0003700);; Biological Process: regulation of transcription, DNA-templated (GO:0006355);; Molecular Function: sequence-specific DNA binding (GO:0043565);;	--	Basic leucine zipper 63 GN=T32B20.4 OS=Arabidopsis thaliana (Mouse-ear cress) PE=1 SV=1	PREDICTED: uncharacterized protein LOC100258132 [Vitis vinifera]
c42394.graph_c0	0.001987446	1.889254386	up	--	--	Molecular Function: sequence-specific DNA binding transcription factor activity (GO:0003700);; Cellular Component: nucleus (GO:0005634);; Biological Process: regulation of transcription, DNA-templated (GO:0006355);; Molecular Function: sequence-specific DNA binding (GO:0043565);;	--	BEL1-like homeodomain protein 1 GN=F11F19.15 OS=Arabidopsis thaliana (Mouse-ear cress) PE=1 SV=1	PREDICTED: BEL1-like homeodomain protein 1 [Vitis vinifera]
c19291.graph_c0	9.05E-05	2.526860051	up	--	--	--	--	BEL1-like homeodomain protein 1 GN=F11F19.15 OS=Arabidopsis thaliana (Mouse-ear cress) PE=1 SV=1	PREDICTED: BEL1-like homeodomain protein 1 [Vitis vinifera]
c34458.graph_c0	0.001270863	-3.127165124	down	--	--	Biological Process: defense response (GO:0006952);; Molecular Function: S-adenosylmethionine-dependent methyltransferase activity (GO:0008757);; Biological Process: response to wounding (GO:0009611);; Cellular Component: membrane (GO:0016020);; Biological Process: methylation (GO:0032259);; Biological Process: response to cadmium ion (GO:0046686);; Biological Process: response to other organism (…	--	Benzoate carboxyl methyltransferase GN=BAMT OS=Antirrhinum majus (Garden snapdragon) PE=1 SV=1	salicylic acid carboxyl methltransferase [Camellia sinensis]
c32964.graph_c0	0.000463791	-1.844453436	down	--	--	Biological Process: regulation of transcription, DNA-templated (GO:0006355);; Biological Process: response to water deprivation (GO:0009414);; Biological Process: response to abscisic acid (GO:0009737);; Biological Process: hyperosmotic salinity response (GO:0042538);;	--	BES1/BZR1 homolog protein 4 GN=BEH4 OS=Arabidopsis thaliana (Mouse-ear cress) PE=1 SV=1	PREDICTED: BES1/BZR1 homolog protein 4-like [Vitis vinifera]
c1027.graph_c1	5.21E-06	-5.334764319	down	--	--	Molecular Function: catalytic activity (GO:0003824);; Biological Process: carbohydrate metabolic process (GO:0005975);;	--	Beta-amylase 7 GN=F4I18.14 OS=Arabidopsis thaliana (Mouse-ear cress) PE=2 SV=2	PREDICTED: BES1/BZR1 homolog protein 1-like [Fragaria vesca subsp. vesca]
c48697.graph_c0	8.12E-13	-6.365714898	down	--	--	Biological Process: polysaccharide catabolic process (GO:0000272);; Cellular Component: chloroplast (GO:0009507);; Molecular Function: beta-amylase activity (GO:0016161);; Molecular Function: cation binding (GO:0043169);;	--	Beta-amylase GN=BMY1 OS=Vigna unguiculata (Cowpea) PE=2 SV=1	hypothetical protein VITISV_005286 [Vitis vinifera]
c38113.graph_c0	1.28E-09	#NAME?	down	--	--	Biological Process: metabolic process (GO:0008152);; Molecular Function: intramolecular transferase activity (GO:0016866);;	--	Beta-Amyrin Synthase 1 GN=OSCPNY1 OS=Panax ginseng (Korean ginseng) PE=1 SV=1	unnamed protein product [Vitis vinifera]
c27786.graph_c0	7.50E-06	#NAME?	down	[I]	Lipid transport and metabolism	Biological Process: sterol biosynthetic process (GO:0016126);; Biological Process: pentacyclic triterpenoid biosynthetic process (GO:0019745);; Molecular Function: beta-amyrin synthase activity (GO:0042300);; Molecular Function: camelliol C synthase activity (GO:0090438);;	--	Beta-Amyrin Synthase 2 GN=OSCPNY2 OS=Panax ginseng (Korean ginseng) PE=2 SV=1	beta-amyrin synthase [Panax quinquefolius]
c40737.graph_c0	3.91E-19	#NAME?	down	[I]	Lipid transport and metabolism	Biological Process: pentacyclic triterpenoid biosynthetic process (GO:0019745);; Molecular Function: beta-amyrin synthase activity (GO:0042300);;	--	Beta-amyrin synthase GN=GgbAS1 OS=Glycyrrhiza glabra (Licorice) PE=1 SV=1	predicted protein [Populus trichocarpa]
c36784.graph_c0	0.000442989	2.787556828	up	--	--	Molecular Function: iron ion binding (GO:0005506);; Biological Process: fatty acid biosynthetic process (GO:0006633);; Cellular Component: integral component of membrane (GO:0016021);; Biological Process: carotenoid biosynthetic process (GO:0016117);; Molecular Function: oxidoreductase activity (GO:0016491);; Molecular Function: hydrolase activity (GO:0016787);; Cellular Component: chloroplast me…	K02294|1e-111|vvi:100232875|BCH1	Beta-carotene hydroxylase 2, chloroplastic (Precursor; Fragment) GN=CA2 OS=Capsicum annuum (Bell pepper) PE=2 SV=1	unnamed protein product [Vitis vinifera]
c35153.graph_c0	0.000694866	-2.641458149	down	[G]	Carbohydrate transport and metabolism	Molecular Function: sucrose alpha-glucosidase activity (GO:0004575);; Biological Process: sucrose biosynthetic process (GO:0005986);; Molecular Function: levanase activity (GO:0031219);; Molecular Function: inulinase activity (GO:0051670);;	K01193|0.0|pop:POPTR_561648|hypothetical protein	Beta-fructofuranosidase, insoluble isoenzyme CWINV1 (Precursor) GN=MMM17.26 OS=Arabidopsis thaliana (Mouse-ear cress) PE=1 SV=1	predicted protein [Populus trichocarpa]
c42502.graph_c0	0.008579257	-1.685344877	down	[G]	Carbohydrate transport and metabolism	Molecular Function: beta-galactosidase activity (GO:0004565);; Biological Process: carbohydrate metabolic process (GO:0005975);; Cellular Component: membrane (GO:0016020);; Cellular Component: cytoplasmic membrane-bounded vesicle (GO:0016023);; Molecular Function: carbohydrate binding (GO:0030246);;	--	Beta-galactosidase 6 (Precursor) OS=Oryza sativa subsp. japonica (Rice) PE=1 SV=2	hypothetical protein PRUPE_ppa001340mg [Prunus persica]
c29817.graph_c0	2.53E-06	5.018713146	up	--	--	--	K01188|7e-07|ath:AT2G44450|BGLU15	Beta-glucosidase 15 (Precursor) GN=BGLU15 OS=Arabidopsis thaliana (Mouse-ear cress) PE=2 SV=1	hypothetical protein CARUB_v10023032mg [Capsella rubella]
c35952.graph_c0	2.05E-10	4.792100015	up	[G]	Carbohydrate transport and metabolism	Cellular Component: cell wall (GO:0005618);; Biological Process: alkaloid biosynthetic process (GO:0009821);; Molecular Function: raucaffricine beta-glucosidase activity (GO:0050247);; Molecular Function: vomilenine glucosyltransferase activity (GO:0050506);;	--	Beta-glucosidase 24 (Precursor) OS=Oryza sativa subsp. japonica (Rice) PE=2 SV=1	putative strictosidine beta-D-glucosidase [Camptotheca acuminata]
c42096.graph_c0	3.36E-05	-2.694627365	down	[G]	Carbohydrate transport and metabolism	Biological Process: carbohydrate metabolic process (GO:0005975);; Molecular Function: beta-glucosidase activity (GO:0008422);; Cellular Component: chloroplast (GO:0009507);; Molecular Function: cation binding (GO:0043169);; Cellular Component: apoplast (GO:0048046);;	--	Beta-glucosidase 40 (Precursor) GN=BGLU40 OS=Arabidopsis thaliana (Mouse-ear cress) PE=2 SV=1	hypothetical protein PRUPE_ppa015619mg [Prunus persica]
c25610.graph_c0	1.35E-08	-4.300049108	down	[R]	General function prediction only	Cellular Component: mitochondrion (GO:0005739);; Biological Process: brassinosteroid mediated signaling pathway (GO:0009742);; Biological Process: unidimensional cell growth (GO:0009826);; Cellular Component: integral component of membrane (GO:0016021);;	K06890|1e-115|pop:POPTR_564874|hypothetical protein	BI1-like protein GN=At4g15470 OS=Arabidopsis thaliana (Mouse-ear cress) PE=2 SV=1	predicted protein [Populus trichocarpa]
c47166.graph_c0	2.18E-17	#NAME?	down	--	--	Cellular Component: integral component of plasma membrane (GO:0005887);; Molecular Function: sucrose transmembrane transporter activity (GO:0008515);; Biological Process: sucrose transport (GO:0015770);;	--	Bidirectional sugar transporter SWEET12 GN=MQM1.8 OS=Arabidopsis thaliana (Mouse-ear cress) PE=2 SV=1	PREDICTED: bidirectional sugar transporter SWEET11-like [Solanum lycopersicum]
c18277.graph_c0	1.16E-11	-9.692620688	down	--	--	Cellular Component: integral component of plasma membrane (GO:0005887);; Molecular Function: sucrose transmembrane transporter activity (GO:0008515);; Biological Process: sucrose transport (GO:0015770);;	--	Bidirectional sugar transporter SWEET14 OS=Oryza sativa subsp. japonica (Rice) PE=2 SV=1	PREDICTED: bidirectional sugar transporter SWEET11-like [Solanum lycopersicum]
c40051.graph_c0	3.52E-05	-4.882136861	down	[S]	Function unknown	Cellular Component: integral component of plasma membrane (GO:0005887);; Molecular Function: sucrose transmembrane transporter activity (GO:0008515);; Biological Process: sucrose transport (GO:0015770);;	--	Bidirectional sugar transporter SWEET14 OS=Oryza sativa subsp. japonica (Rice) PE=2 SV=1	PREDICTED: bidirectional sugar transporter SWEET11-like [Solanum lycopersicum]
c29207.graph_c0	0.002709159	3.169438372	up	--	--	Cellular Component: plasma membrane (GO:0005886);; Biological Process: carbohydrate transport (GO:0008643);; Cellular Component: chloroplast (GO:0009507);; Cellular Component: integral component of membrane (GO:0016021);;	--	Bidirectional sugar transporter SWEET7 OS=Arabidopsis thaliana (Mouse-ear cress) PE=2 SV=1	PREDICTED: bidirectional sugar transporter SWEET4 [Vitis vinifera]
c36232.graph_c1	4.39E-06	-3.596206757	down	[I]	Lipid transport and metabolism	Molecular Function: ligase activity (GO:0016874);; Cellular Component: cytoplasmic part (GO:0044444);;	K02160|4e-76|pop:POPTR_556403|hypothetical protein	Biotin carboxyl carrier protein of acetyl-CoA carboxylase 1, chloroplastic (Precursor) GN=MQK4.12 OS=Arabidopsis thaliana (Mouse-ear cress) PE=1 SV=2	PREDICTED: biotin carboxyl carrier protein of acetyl-CoA carboxylase 2, chloroplastic-like [Solanum lycopersicum]
c36232.graph_c0	0.003103278	-2.661225275	down	[I]	Lipid transport and metabolism	Molecular Function: acetyl-CoA carboxylase activity (GO:0003989);; Biological Process: fatty acid biosynthetic process (GO:0006633);; Cellular Component: acetyl-CoA carboxylase complex (GO:0009317);;	K02160|5e-16|ppp:PHYPADRAFT_115965|hypothetical protein	Biotin carboxyl carrier protein of acetyl-CoA carboxylase 2, chloroplastic (Precursor) GN=BCCP2 OS=Arabidopsis thaliana (Mouse-ear cress) PE=2 SV=1	biotin carboxyl carrier protein 1-2 [Arachis hypogaea]
c44986.graph_c0	4.44E-06	-2.349705591	down	[I]	Lipid transport and metabolism	Biological Process: polysaccharide biosynthetic process (GO:0000271);; Molecular Function: acetyl-CoA carboxylase activity (GO:0003989);; Molecular Function: biotin carboxylase activity (GO:0004075);; Molecular Function: ATP binding (GO:0005524);; Biological Process: acetyl-CoA metabolic process (GO:0006084);; Biological Process: fatty acid biosynthetic process (GO:0006633);; Cellular Component: …	K01961|0.0|vvi:100251795|hypothetical protein LOC100251795	Biotin carboxylase 1, chloroplastic (Precursor) GN=POPTRDRAFT_831870 OS=Populus trichocarpa (Western balsam poplar) PE=2 SV=1	biotin carboxylase [Camellia oleifera]
c39243.graph_c0	0.000110225	5.57804371	up	--	--	Molecular Function: inorganic anion exchanger activity (GO:0005452);; Cellular Component: mitochondrion (GO:0005739);; Cellular Component: plasma membrane (GO:0005886);; Cellular Component: integral component of membrane (GO:0016021);; Biological Process: borate transmembrane transport (GO:0035445);; Biological Process: cellular response to boron-containing substance levels (GO:0080029);; Molecul…	--	Boron transporter 4 GN=BOR4 OS=Arabidopsis thaliana (Mouse-ear cress) PE=2 SV=1	Boron transporter, putative [Theobroma cacao]
c31388.graph_c0	0.000504974	-1.973002911	down	--	--	Molecular Function: inorganic anion exchanger activity (GO:0005452);; Cellular Component: mitochondrion (GO:0005739);; Cellular Component: integral component of membrane (GO:0016021);; Biological Process: borate transmembrane transport (GO:0035445);; Molecular Function: borate transmembrane transporter activity (GO:0046715);;	--	Boron transporter 4 GN=BOR4 OS=Arabidopsis thaliana (Mouse-ear cress) PE=2 SV=1	HCO3- transporter family [Theobroma cacao]
c44093.graph_c0	1.03E-10	-3.394192179	down	--	--	Molecular Function: hydrolase activity, hydrolyzing O-glycosyl compounds (GO:0004553);; Cellular Component: cell wall (GO:0005618);; Biological Process: cellular glucan metabolic process (GO:0006073);; Molecular Function: xyloglucan:xyloglucosyl transferase activity (GO:0016762);; Cellular Component: apoplast (GO:0048046);;	K08235|1e-174|vvi:100263523|hypothetical protein LOC100263523	Brassinosteroid-regulated protein BRU1 (Precursor) OS=Glycine max (Soybean) PE=2 SV=1	xyloglucan endotransglucosylase/hydrolase [Diospyros kaki]
c40149.graph_c0	0.000425317	-2.501124908	down	--	--	Molecular Function: zinc ion binding (GO:0008270);;	--	BRCT domain-containing protein At4g02110 GN=At4g02110 OS=Arabidopsis thaliana (Mouse-ear cress) PE=1 SV=3	hypothetical protein VITISV_036193 [Vitis vinifera]
c33976.graph_c0	3.17E-06	-4.194790713	down	--	--	Cellular Component: nucleus (GO:0005634);; Molecular Function: zinc ion binding (GO:0008270);; Biological Process: petal formation (GO:0048451);; Biological Process: sepal formation (GO:0048453);;	--	BRCT domain-containing protein At4g02110 GN=At4g02110 OS=Arabidopsis thaliana (Mouse-ear cress) PE=1 SV=3	Zinc finger family protein / BRCT domain-containing protein, putative isoform 2 [Theobroma cacao]
c35129.graph_c0	0.003362901	-2.599794565	down	--	--	--	--	BTB/POZ domain-containing protein At1g63850 GN=At1g63850 OS=Arabidopsis thaliana (Mouse-ear cress) PE=1 SV=1	PREDICTED: BTB/POZ domain-containing protein At1g63850-like [Cucumis sativus]
c31811.graph_c0	4.40E-12	-7.002651771	down	--	--	Cellular Component: nucleus (GO:0005634);;	--	BTB/POZ domain-containing protein At1g63850 GN=At1g63850 OS=Arabidopsis thaliana (Mouse-ear cress) PE=1 SV=1	PREDICTED: uncharacterized protein LOC100240757 [Vitis vinifera]
c38702.graph_c0	0.007986578	-1.848355884	down	--	--	Biological Process: response to stimulus (GO:0050896);;	--	BTB/POZ domain-containing protein At3g22104 GN=At3g22104 OS=Arabidopsis thaliana (Mouse-ear cress) PE=2 SV=1	PREDICTED: BTB/POZ domain-containing protein At3g22104-like [Vitis vinifera]
c5775.graph_c0	0.006301846	-2.411058385	down	--	--	Biological Process: response to stimulus (GO:0050896);;	--	BTB/POZ domain-containing protein At5g17580 GN=At5g17580 OS=Arabidopsis thaliana (Mouse-ear cress) PE=2 SV=1	predicted protein [Populus trichocarpa]
c40874.graph_c0	3.92E-05	-2.598971066	down	--	--	Molecular Function: signal transducer activity (GO:0004871);; Biological Process: signal transduction (GO:0007165);; Biological Process: response to light stimulus (GO:0009416);;	--	BTB/POZ domain-containing protein At5g47800 GN=At5g47800 OS=Arabidopsis thaliana (Mouse-ear cress) PE=2 SV=1	Root phototropism protein, putative isoform 2 [Theobroma cacao]
c31039.graph_c0	2.55E-07	-4.450356147	down	--	--	--	--	BURP domain-containing protein 17 (Precursor) OS=Oryza sativa subsp. japonica (Rice) PE=2 SV=1	predicted protein [Populus trichocarpa]
c14296.graph_c0	2.83E-07	-6.00855089	down	--	--	--	--	BURP domain-containing protein 3 (Precursor) OS=Oryza sativa subsp. japonica (Rice) PE=2 SV=1	PREDICTED: BURP domain-containing protein 17-like [Vitis vinifera]
c34037.graph_c0	6.91E-06	-2.893489377	down	--	--	Cellular Component: nucleus (GO:0005634);; Cellular Component: plasma membrane (GO:0005886);; Cellular Component: plasmodesma (GO:0009506);; Biological Process: photomorphogenesis (GO:0009640);; Biological Process: embryo development ending in seed dormancy (GO:0009793);; Biological Process: seed germination (GO:0009845);; Biological Process: regulation of flower development (GO:0009909);; Biolog…	--	C2 and GRAM domain-containing protein At1g03370 GN=At1g03370 OS=Arabidopsis thaliana (Mouse-ear cress) PE=2 SV=4	C2 calcium/lipid-binding plant phosphoribosyltransferase family protein [Theobroma cacao]
c43529.graph_c0	1.47E-12	4.319586866	up	--	--	Cellular Component: cell wall (GO:0005618);; Cellular Component: mitochondrion (GO:0005739);; Cellular Component: endoplasmic reticulum (GO:0005783);; Cellular Component: plasmodesma (GO:0009506);;	--	C2 and GRAM domain-containing protein At1g03370 GN=At1g03370 OS=Arabidopsis thaliana (Mouse-ear cress) PE=2 SV=4	Calcium-dependent lipid-binding (CaLB domain) plant phosphoribosyltransferase family protein isoform 1 [Theobroma cacao]
c26912.graph_c0	9.66E-05	3.322816143	up	--	--	Molecular Function: O-methyltransferase activity (GO:0008171);; Biological Process: phenylpropanoid biosynthetic process (GO:0009699);;	--	Caffeic acid 3-O-methyltransferase GN=COMT OS=Capsicum annuum (Bell pepper) PE=2 SV=2	PREDICTED: caffeic acid 3-O-methyltransferase-like isoform 2 [Vitis vinifera]
c34188.graph_c0	0.005478491	2.817020805	up	[R]	General function prediction only	Cellular Component: cytosol (GO:0005829);; Biological Process: polyamine catabolic process (GO:0006598);; Biological Process: response to wounding (GO:0009611);; Biological Process: coumarin biosynthetic process (GO:0009805);; Biological Process: lignin biosynthetic process (GO:0009809);; Biological Process: positive regulation of flavonoid biosynthetic process (GO:0009963);; Biological Process: …	K00588|1e-166|vvi:100243978|hypothetical protein LOC100243978	Caffeoyl-CoA O-methyltransferase OS=Populus tremuloides (Quaking aspen) PE=2 SV=1	caffeoyl-CoA-O-methyltransferase [Broussonetia papyrifera]
c20275.graph_c0	7.94E-05	2.03184318	up	[TZDR]	--	Molecular Function: calcium ion binding (GO:0005509);;	K13448|4e-72|vvi:100253496|hypothetical protein LOC100253496	Calcium-binding protein CML24 GN=K22F20.1 OS=Arabidopsis thaliana (Mouse-ear cress) PE=2 SV=2	PREDICTED: calcium-binding allergen Ole e 8 [Vitis vinifera]
c26389.graph_c0	0.002498384	2.961331115	up	[TZDR]	--	Molecular Function: calcium ion binding (GO:0005509);; Molecular Function: protein binding (GO:0005515);; Biological Process: trichome branching (GO:0010091);;	K13448|7e-76|rcu:RCOM_0126810|calcium binding protein/cast, putative	Calcium-binding protein CML42 GN=CML42 OS=Arabidopsis thaliana (Mouse-ear cress) PE=1 SV=1	Calmodulin like 42 [Theobroma cacao]
c42908.graph_c0	0.00173609	-1.905756754	down	[RTKL]	--	Molecular Function: protein serine/threonine kinase activity (GO:0004674);; Molecular Function: ATP binding (GO:0005524);; Biological Process: protein autophosphorylation (GO:0046777);;	--	Calcium-dependent protein kinase 4 GN=CPK4 OS=Solanum tuberosum (Potato) PE=2 SV=1	PREDICTED: calcium-dependent protein kinase 34 [Vitis vinifera]
c21648.graph_c1	9.24E-05	-2.336831976	down	--	--	Cellular Component: 1,3-beta-D-glucan synthase complex (GO:0000148);; Biological Process: microtubule cytoskeleton organization (GO:0000226);; Biological Process: cytokinesis by cell plate formation (GO:0000911);; Molecular Function: 1,3-beta-D-glucan synthase activity (GO:0003843);; Biological Process: (1->3)-beta-D-glucan biosynthetic process (GO:0006075);; Biological Process: methylation-depen…	K11000|8e-61|pop:POPTR_817697|hypothetical protein	Callose synthase 3 GN=T24H18.170 OS=Arabidopsis thaliana (Mouse-ear cress) PE=2 SV=3	predicted protein [Populus trichocarpa]
c21648.graph_c0	0.000214306	-2.252598357	down	--	--	Cellular Component: 1,3-beta-D-glucan synthase complex (GO:0000148);; Biological Process: microtubule cytoskeleton organization (GO:0000226);; Biological Process: cytokinesis by cell plate formation (GO:0000911);; Molecular Function: 1,3-beta-D-glucan synthase activity (GO:0003843);; Biological Process: (1->3)-beta-D-glucan biosynthetic process (GO:0006075);; Biological Process: methylation-depen…	--	Callose synthase 3 GN=T24H18.170 OS=Arabidopsis thaliana (Mouse-ear cress) PE=2 SV=3	predicted protein [Populus trichocarpa]
c37599.graph_c1	4.78E-05	-2.460102602	down	--	--	Cellular Component: 1,3-beta-D-glucan synthase complex (GO:0000148);; Biological Process: microtubule cytoskeleton organization (GO:0000226);; Biological Process: cytokinesis by cell plate formation (GO:0000911);; Molecular Function: 1,3-beta-D-glucan synthase activity (GO:0003843);; Biological Process: (1->3)-beta-D-glucan biosynthetic process (GO:0006075);; Biological Process: methylation-depen…	K11000|6e-50|rcu:RCOM_0146290|transferase, transferring glycosyl groups, putative (EC:2.4.1.34)	Callose synthase 3 GN=T24H18.170 OS=Arabidopsis thaliana (Mouse-ear cress) PE=2 SV=3	PREDICTED: callose synthase 3-like [Fragaria vesca subsp. vesca]
c37599.graph_c0	4.54E-07	-2.5060367	down	--	--	Cellular Component: 1,3-beta-D-glucan synthase complex (GO:0000148);; Biological Process: microtubule cytoskeleton organization (GO:0000226);; Biological Process: cytokinesis by cell plate formation (GO:0000911);; Molecular Function: 1,3-beta-D-glucan synthase activity (GO:0003843);; Biological Process: (1->3)-beta-D-glucan biosynthetic process (GO:0006075);; Biological Process: methylation-depen…	K11000|0.0|vvi:100265625|similar to Callose synthase 3	Callose synthase 3 GN=T24H18.170 OS=Arabidopsis thaliana (Mouse-ear cress) PE=2 SV=3	PREDICTED: callose synthase 3-like [Vitis vinifera]
c48580.graph_c0	7.33E-06	-5.191422632	down	--	--	Molecular Function: structural molecule activity (GO:0005198);;	--	Calmodulin-binding transcription activator 2 GN=MSJ1.6 OS=Arabidopsis thaliana (Mouse-ear cress) PE=1 SV=1	predicted protein [Populus trichocarpa]
c46996.graph_c0	0.002141675	2.764040677	up	--	--	--	--	Calmodulin-like protein 5 OS=Arabidopsis thaliana (Mouse-ear cress) PE=2 SV=2	hypothetical protein VITISV_004362 [Vitis vinifera]
c32793.graph_c0	0.000210841	2.195250453	up	[TZDR]	--	--	--	Calmodulin-like protein 7 GN=CML7 OS=Arabidopsis thaliana (Mouse-ear cress) PE=2 SV=1	PREDICTED: calmodulin-like protein 5-like [Vitis vinifera]
c46971.graph_c0	0.000493613	-1.924499539	down	--	--	Molecular Function: calcium ion binding (GO:0005509);; Cellular Component: mitochondrion (GO:0005739);; Cellular Component: vacuolar membrane (GO:0005774);; Cellular Component: endoplasmic reticulum lumen (GO:0005788);; Cellular Component: Golgi apparatus (GO:0005794);; Cellular Component: cytosol (GO:0005829);; Biological Process: protein folding (GO:0006457);; Biological Process: response to he…	K08057|2e-75|vvi:100256319|hypothetical protein LOC100256319	Calreticulin (Precursor) OS=Beta vulgaris (Sugar beet) PE=2 SV=1	calreticulin [Carica papaya]
c80171.graph_c0	0.001351337	-2.958775593	down	--	--	Molecular Function: calcium ion binding (GO:0005509);; Cellular Component: endoplasmic reticulum lumen (GO:0005788);; Biological Process: protein folding (GO:0006457);; Molecular Function: unfolded protein binding (GO:0051082);;	K08057|7e-34|rcu:RCOM_1434770|calreticulin, putative	Calreticulin (Precursor) OS=Ricinus communis (Castor bean) PE=2 SV=1	calreticulin, putative [Ricinus communis]
c46977.graph_c0	0.002918772	-2.070665991	down	--	--	Molecular Function: calcium ion binding (GO:0005509);; Cellular Component: endoplasmic reticulum (GO:0005783);; Biological Process: protein folding (GO:0006457);; Molecular Function: unfolded protein binding (GO:0051082);;	K08057|2e-08|pop:POPTR_729432|hypothetical protein	Calreticulin (Precursor) OS=Ricinus communis (Castor bean) PE=2 SV=1	PREDICTED: calreticulin-like [Cucumis sativus]
c37857.graph_c3	0.000514169	1.806947317	up	--	--	Molecular Function: carboxylic ester hydrolase activity (GO:0004091);; Cellular Component: nucleus (GO:0005634);;	--	Carboxylesterase 1 GN=CXE1 OS=Actinidia eriantha (Velvet vine) PE=1 SV=1	hypothetical protein PRUPE_ppa026008mg [Prunus persica]
c42357.graph_c0	0.005383528	1.670132927	up	[Q]	Secondary metabolites biosynthesis, transport and catabolism	Molecular Function: oxidoreductase activity, acting on single donors with incorporation of molecular oxygen, incorporation of two atoms of oxygen (GO:0016702);;	--	Carotenoid 9,10(9&apos;,10&apos;)-cleavage dioxygenase GN=CCD OS=Crocus sativus (Saffron) PE=1 SV=1	9-cis-epoxycarotenoid dioxygenase, putative [Ricinus communis]
c21577.graph_c0	0.004443537	2.189506685	up	--	--	Cellular Component: plasma membrane (GO:0005886);; Cellular Component: integral component of membrane (GO:0016021);;	--	CASP-like protein 6 OS=Glycine max (Soybean) PE=2 SV=1	CASP-like protein 6 [Glycine max]
c21577.graph_c1	0.000141151	2.602701464	up	--	--	Cellular Component: plasma membrane (GO:0005886);; Cellular Component: integral component of membrane (GO:0016021);;	--	CASP-like protein 6 OS=Glycine max (Soybean) PE=2 SV=1	CASP-like protein 6 [Glycine max]
c31938.graph_c0	0.008328747	-2.151503449	down	--	--	Biological Process: cell morphogenesis (GO:0000902);; Cellular Component: plasma membrane (GO:0005886);; Biological Process: phosphatidylinositol biosynthetic process (GO:0006661);; Cellular Component: integral component of membrane (GO:0016021);; Biological Process: cell growth (GO:0016049);; Biological Process: Golgi vesicle transport (GO:0048193);;	--	CASP-like protein Os03g0206600 OS=Oryza sativa subsp. japonica (Rice) PE=2 SV=1	unnamed protein product [Vitis vinifera]
c31215.graph_c0	0.003845396	2.33245271	up	--	--	Cellular Component: mitochondrion (GO:0005739);; Cellular Component: plasma membrane (GO:0005886);; Cellular Component: integral component of membrane (GO:0016021);;	--	CASP-like protein Os03g0767900 OS=Oryza sativa subsp. japonica (Rice) PE=2 SV=1	hypothetical protein PRUPE_ppa012837mg [Prunus persica]
c17796.graph_c0	3.31E-08	6.160979411	up	--	--	Cellular Component: plasma membrane (GO:0005886);; Cellular Component: integral component of membrane (GO:0016021);;	--	CASP-like protein POPTRDRAFT_820933 GN=POPTRDRAFT_820933 OS=Populus trichocarpa (Western balsam poplar) PE=2 SV=1	predicted protein [Populus trichocarpa]
c41397.graph_c0	0.003418716	1.862620778	up	--	--	Cellular Component: plasma membrane (GO:0005886);; Biological Process: syncytium formation (GO:0006949);; Cellular Component: integral component of membrane (GO:0016021);; Biological Process: response to karrikin (GO:0080167);;	--	CASP-like protein VIT_01s0010g01870 OS=Vitis vinifera (Grape) PE=2 SV=1	PREDICTED: UPF0497 membrane protein 11 [Vitis vinifera]
c17425.graph_c0	1.54E-09	6.58578861	up	--	--	Cellular Component: endosome (GO:0005768);; Cellular Component: Golgi apparatus (GO:0005794);; Cellular Component: trans-Golgi network (GO:0005802);; Biological Process: amino acid transport (GO:0006865);; Biological Process: toxin catabolic process (GO:0009407);; Biological Process: response to nitrate (GO:0010167);; Biological Process: response to cyclopentenone (GO:0010583);; Biological Proces…	--	CASP-like protein VIT_05s0020g01830 OS=Vitis vinifera (Grape) PE=2 SV=2	PREDICTED: CASP-like protein POPTRDRAFT_820933-like [Solanum lycopersicum]
c43449.graph_c1	4.69E-14	4.841412202	up	--	--	Cellular Component: nucleus (GO:0005634);; Cellular Component: endosome (GO:0005768);; Cellular Component: Golgi apparatus (GO:0005794);; Cellular Component: trans-Golgi network (GO:0005802);; Biological Process: amino acid transport (GO:0006865);; Biological Process: toxin catabolic process (GO:0009407);; Biological Process: response to nitrate (GO:0010167);; Biological Process: response to cycl…	--	CASP-like protein VIT_05s0020g01830 OS=Vitis vinifera (Grape) PE=2 SV=2	PREDICTED: CASP-like protein POPTRDRAFT_820933-like [Solanum lycopersicum]
c16305.graph_c0	0.000642668	1.878073939	up	--	--	Cellular Component: membrane (GO:0016020);;	--	CASP-like protein VIT_17s0000g00560 OS=Vitis vinifera (Grape) PE=2 SV=2	RecName: Full=CASP-like protein VIT_17s0000g00560
c35143.graph_c0	0.004789348	-1.53793236	down	[P]	Inorganic ion transport and metabolism	Molecular Function: catalase activity (GO:0004096);; Cellular Component: mitochondrion (GO:0005739);; Cellular Component: peroxisome (GO:0005777);; Biological Process: starch metabolic process (GO:0005982);; Biological Process: cell death (GO:0008219);; Cellular Component: chloroplast (GO:0009507);; Biological Process: photoperiodism (GO:0009648);; Cellular Component: stromule (GO:0010319);; Mole…	K03781|0.0|vvi:100244516|hypothetical protein LOC100244516	Catalase isozyme 3 GN=CAT3 OS=Nicotiana plumbaginifolia (Leadwort-leaved tobacco) PE=1 SV=1	RecName: Full=Catalase isozyme 3
c45709.graph_c1	0.004286324	3.290709479	up	[P]	Inorganic ion transport and metabolism	Biological Process: cation transport (GO:0006812);; Molecular Function: cation:cation antiporter activity (GO:0015491);; Cellular Component: membrane (GO:0016020);; Biological Process: transmembrane transport (GO:0055085);;	K13754|1e-118|vvi:100246655|hypothetical protein LOC100246655	Cation/calcium exchanger 1 OS=Arabidopsis thaliana (Mouse-ear cress) PE=2 SV=1	PREDICTED: cation/calcium exchanger 3-like [Vitis vinifera]
c45709.graph_c0	0.007716303	3.111730722	up	[P]	Inorganic ion transport and metabolism	Molecular Function: calcium:sodium antiporter activity (GO:0005432);; Biological Process: organ senescence (GO:0010260);; Cellular Component: integral component of membrane (GO:0016021);; Biological Process: sodium ion transmembrane transport (GO:0035725);; Biological Process: para-aminobenzoic acid metabolic process (GO:0046482);;	K13754|1e-141|vvi:100246655|hypothetical protein LOC100246655	Cation/calcium exchanger 1 OS=Arabidopsis thaliana (Mouse-ear cress) PE=2 SV=1	PREDICTED: cation/calcium exchanger 3-like [Vitis vinifera]
c37446.graph_c0	2.12E-06	2.966350595	up	[P]	Inorganic ion transport and metabolism	Molecular Function: calcium:sodium antiporter activity (GO:0005432);; Biological Process: organ senescence (GO:0010260);; Cellular Component: membrane (GO:0016020);; Biological Process: sodium ion transmembrane transport (GO:0035725);; Biological Process: para-aminobenzoic acid metabolic process (GO:0046482);;	K13754|0.0|vvi:100261580|hypothetical protein LOC100261580	Cation/calcium exchanger 1 OS=Arabidopsis thaliana (Mouse-ear cress) PE=2 SV=1	PREDICTED: cation/calcium exchanger 3-like [Vitis vinifera]
c19823.graph_c0	1.07E-09	-4.492093691	down	--	--	Biological Process: amino acid transmembrane transport (GO:0003333);; Cellular Component: plasma membrane (GO:0005886);; Biological Process: response to nematode (GO:0009624);; Molecular Function: basic amino acid transmembrane transporter activity (GO:0015174);; Molecular Function: cationic amino acid transmembrane transporter activity (GO:0015326);; Cellular Component: integral component of mem…	--	Cationic amino acid transporter 7, chloroplastic (Precursor) GN=CAT7 OS=Arabidopsis thaliana (Mouse-ear cress) PE=3 SV=1	cationic amino acid transporter [Populus trichocarpa]
c28233.graph_c1	9.33E-07	-5.218438236	down	--	--	Biological Process: amino acid transmembrane transport (GO:0003333);; Cellular Component: mitochondrion (GO:0005739);; Cellular Component: plasma membrane (GO:0005886);; Biological Process: response to nematode (GO:0009624);; Molecular Function: amino acid transmembrane transporter activity (GO:0015171);; Cellular Component: integral component of membrane (GO:0016021);;	--	Cationic amino acid transporter 7, chloroplastic (Precursor) GN=CAT7 OS=Arabidopsis thaliana (Mouse-ear cress) PE=3 SV=1	PREDICTED: cationic amino acid transporter 7, chloroplastic-like [Cucumis sativus]
c42069.graph_c0	0.00074968	-1.989295121	down	[E]	Amino acid transport and metabolism	Biological Process: amino acid transmembrane transport (GO:0003333);; Cellular Component: plasma membrane (GO:0005886);; Biological Process: response to nematode (GO:0009624);; Molecular Function: basic amino acid transmembrane transporter activity (GO:0015174);; Molecular Function: cationic amino acid transmembrane transporter activity (GO:0015326);; Cellular Component: integral component of mem…	--	Cationic amino acid transporter 7, chloroplastic (Precursor) GN=CAT7 OS=Arabidopsis thaliana (Mouse-ear cress) PE=3 SV=1	PREDICTED: high affinity cationic amino acid transporter 1 [Vitis vinifera]
c36200.graph_c0	8.20E-12	3.812990263	up	--	--	Molecular Function: peroxidase activity (GO:0004601);; Cellular Component: extracellular region (GO:0005576);; Molecular Function: heme binding (GO:0020037);; Biological Process: hydrogen peroxide catabolic process (GO:0042744);; Molecular Function: metal ion binding (GO:0046872);; Biological Process: oxidation-reduction process (GO:0055114);;	--	Cationic peroxidase 1 (Precursor) GN=PNC1 OS=Arachis hypogaea (Peanut) PE=1 SV=2	Peroxidase superfamily protein [Theobroma cacao]
c35321.graph_c0	3.14E-05	-4.712904535	down	[RTKL]	--	Molecular Function: protein serine/threonine kinase activity (GO:0004674);; Molecular Function: ATP binding (GO:0005524);; Cellular Component: nucleus (GO:0005634);; Biological Process: protein phosphorylation (GO:0006468);;	--	CBL-interacting protein kinase 33 GN=CIPK33 OS=Oryza sativa subsp. japonica (Rice) PE=2 SV=1	PREDICTED: mitotic checkpoint serine/threonine-protein kinase BUB1-like [Vitis vinifera]
c37624.graph_c0	5.05E-05	2.06187927	up	[RTKL]	--	Biological Process: mRNA splicing, via spliceosome (GO:0000398);; Biological Process: nuclear-transcribed mRNA catabolic process (GO:0000956);; Molecular Function: RNA binding (GO:0003723);; Molecular Function: calmodulin-dependent protein kinase activity (GO:0004683);; Molecular Function: calmodulin binding (GO:0005516);; Molecular Function: ATP binding (GO:0005524);; Cellular Component: vacuole…	--	CBL-interacting serine/threonine-protein kinase 14 GN=At5g01820 OS=Arabidopsis thaliana (Mouse-ear cress) PE=1 SV=1	CBL-interacting protein kinase 08 [Theobroma cacao]
c47112.graph_c0	0.002578322	2.399662822	up	--	--	Molecular Function: nucleotide binding (GO:0000166);; Molecular Function: protein serine/threonine kinase activity (GO:0004674);; Biological Process: response to hormone (GO:0009725);; Biological Process: phosphorylation (GO:0016310);; Biological Process: intracellular signal transduction (GO:0035556);; Biological Process: organic substance metabolic process (GO:0071704);;	--	CBL-interacting serine/threonine-protein kinase 14 GN=At5g01820 OS=Arabidopsis thaliana (Mouse-ear cress) PE=1 SV=1	CBL-interacting protein kinase 08 [Vitis vinifera]
c38442.graph_c0	1.23E-05	-2.328369684	down	[RTKL]	--	Molecular Function: protein serine/threonine kinase activity (GO:0004674);; Molecular Function: protein binding (GO:0005515);; Molecular Function: ATP binding (GO:0005524);; Cellular Component: plasma membrane (GO:0005886);; Biological Process: protein phosphorylation (GO:0006468);; Biological Process: protein targeting to membrane (GO:0006612);; Biological Process: water transport (GO:0006833);;…	--	CBL-interacting serine/threonine-protein kinase 7 GN=At3g23000 OS=Arabidopsis thaliana (Mouse-ear cress) PE=1 SV=1	CBL-interacting protein kinase 20 [Vitis vinifera]
c35703.graph_c0	0.003376014	-3.455824034	down	--	--	Biological Process: response to wounding (GO:0009611);; Molecular Function: adenyl nucleotide binding (GO:0030554);;	--	CBS domain-containing protein CBSX5 GN=CBSX5 OS=Arabidopsis thaliana (Mouse-ear cress) PE=2 SV=2	Cystathionine beta-synthase family protein isoform 2, partial [Theobroma cacao]
c35703.graph_c1	8.44E-05	-4.052825087	down	--	--	Biological Process: response to wounding (GO:0009611);; Molecular Function: adenyl nucleotide binding (GO:0030554);;	--	CBS domain-containing protein CBSX5 GN=CBSX5 OS=Arabidopsis thaliana (Mouse-ear cress) PE=2 SV=2	PREDICTED: CBS domain-containing protein CBSX5 [Vitis vinifera]
c28981.graph_c0	1.06E-18	-4.664809406	down	[RTKL]	--	Molecular Function: cyclin-dependent protein serine/threonine kinase activity (GO:0004693);; Molecular Function: ATP binding (GO:0005524);; Cellular Component: nucleus (GO:0005634);; Cellular Component: cytoplasm (GO:0005737);; Biological Process: protein phosphorylation (GO:0006468);; Biological Process: mitosis (GO:0007067);; Molecular Function: RNA polymerase II carboxy-terminal domain kinase …	--	Cell division control protein 2 homolog C GN=CDC2C OS=Antirrhinum majus (Garden snapdragon) PE=2 SV=1	cyclin-dependent kinase B1-2 [Nicotiana tabacum]
c37059.graph_c0	0.001768936	6.795945177	up	--	--	--	--	Cell number regulator 2 GN=CNR2 OS=Zea mays (Maize) PE=2 SV=1	predicted protein [Populus trichocarpa]
c29594.graph_c0	6.76E-09	#NAME?	down	--	--	--	--	Cell wall / vacuolar inhibitor of fructosidase 2 (Precursor) GN=MUB3.14 OS=Arabidopsis thaliana (Mouse-ear cress) PE=1 SV=1	Plant invertase/pectin methylesterase inhibitor superfamily protein, putative [Theobroma cacao]
c43681.graph_c0	1.36E-05	3.518811462	up	[M]	Cell wall/membrane/envelope biogenesis	Molecular Function: zinc ion binding (GO:0008270);; Biological Process: secondary cell wall biogenesis (GO:0009834);; Biological Process: glucuronoxylan metabolic process (GO:0010413);; Cellular Component: integral component of membrane (GO:0016021);; Molecular Function: cellulose synthase (UDP-forming) activity (GO:0016760);; Molecular Function: cellulose synthase (GDP-forming) activity (GO:0016…	K10999|0.0|vvi:100241197|hypothetical protein LOC100241197	Cellulose synthase A catalytic subunit 4 [UDP-forming] GN=MRH10.14 OS=Arabidopsis thaliana (Mouse-ear cress) PE=1 SV=1	cellulose synthase [Gossypium hirsutum]
c43681.graph_c1	5.30E-07	3.117857382	up	--	--	Molecular Function: zinc ion binding (GO:0008270);; Biological Process: secondary cell wall biogenesis (GO:0009834);; Biological Process: glucuronoxylan metabolic process (GO:0010413);; Cellular Component: integral component of membrane (GO:0016021);; Molecular Function: cellulose synthase (UDP-forming) activity (GO:0016760);; Molecular Function: cellulose synthase (GDP-forming) activity (GO:0016…	K10999|1e-128|vvi:100241197|hypothetical protein LOC100241197	Cellulose synthase A catalytic subunit 4 [UDP-forming] GN=MRH10.14 OS=Arabidopsis thaliana (Mouse-ear cress) PE=1 SV=1	cellulose synthase, partial [Nicotiana tabacum]
c44296.graph_c0	0.000149622	3.231987441	up	[M]	Cell wall/membrane/envelope biogenesis	Cellular Component: cell wall (GO:0005618);; Biological Process: response to osmotic stress (GO:0006970);; Biological Process: response to water deprivation (GO:0009414);; Biological Process: secondary cell wall biogenesis (GO:0009834);; Biological Process: positive regulation of abscisic acid biosynthetic process (GO:0010116);; Biological Process: glucuronoxylan metabolic process (GO:0010413);; …	K10999|0.0|vvi:100261696|hypothetical protein LOC100261696	Cellulose synthase A catalytic subunit 4 [UDP-forming] GN=P0046E05.4 OS=Oryza sativa subsp. japonica (Rice) PE=2 SV=1	PREDICTED: cellulose synthase A catalytic subunit 8 [UDP-forming] [Vitis vinifera]
c46612.graph_c1	1.18E-05	3.105959803	up	[M]	Cell wall/membrane/envelope biogenesis	Molecular Function: zinc ion binding (GO:0008270);; Cellular Component: chloroplast (GO:0009507);; Biological Process: secondary cell wall biogenesis (GO:0009834);; Biological Process: xylem development (GO:0010089);; Biological Process: vegetative to reproductive phase transition of meristem (GO:0010228);; Biological Process: rhamnogalacturonan I side chain metabolic process (GO:0010400);; Biolo…	K10999|0.0|vvi:100241197|hypothetical protein LOC100241197	Cellulose synthase A catalytic subunit 7 [UDP-forming] GN=T10B6.80 OS=Arabidopsis thaliana (Mouse-ear cress) PE=1 SV=1	cellulose synthase [Betula luminifera]
c44885.graph_c0	2.52E-05	2.834444016	up	--	--	Molecular Function: zinc ion binding (GO:0008270);; Cellular Component: chloroplast (GO:0009507);; Biological Process: secondary cell wall biogenesis (GO:0009834);; Biological Process: xylem development (GO:0010089);; Biological Process: vegetative to reproductive phase transition of meristem (GO:0010228);; Biological Process: rhamnogalacturonan I side chain metabolic process (GO:0010400);; Biolo…	K10999|0.0|vvi:100248512|hypothetical protein LOC100248512	Cellulose synthase A catalytic subunit 7 [UDP-forming] GN=T10B6.80 OS=Arabidopsis thaliana (Mouse-ear cress) PE=1 SV=1	PREDICTED: cellulose synthase A catalytic subunit 7 [UDP-forming]-like isoform 2 [Vitis vinifera]
c36968.graph_c0	1.01E-05	-4.475308493	down	[M]	Cell wall/membrane/envelope biogenesis	Biological Process: microtubule cytoskeleton organization (GO:0000226);; Biological Process: double-strand break repair via homologous recombination (GO:0000724);; Biological Process: cytokinesis by cell plate formation (GO:0000911);; Cellular Component: Golgi apparatus (GO:0005794);; Biological Process: response to water deprivation (GO:0009414);; Biological Process: response to salt stress (GO:…	K00770|0.0|vvi:100243459|hypothetical protein LOC100243459	Cellulose synthase-like protein D5 GN=CSLD5 OS=Arabidopsis thaliana (Mouse-ear cress) PE=2 SV=1	PREDICTED: cellulose synthase-like protein D5-like [Solanum lycopersicum]
c42155.graph_c0	0.000145663	3.343545168	up	[M]	Cell wall/membrane/envelope biogenesis	Cellular Component: integral component of membrane (GO:0016021);; Molecular Function: cellulose synthase (UDP-forming) activity (GO:0016760);; Biological Process: cellulose biosynthetic process (GO:0030244);;	--	Cellulose synthase-like protein G3 OS=Arabidopsis thaliana (Mouse-ear cress) PE=2 SV=2	PREDICTED: cellulose synthase-like protein G3-like [Solanum lycopersicum]
c33987.graph_c0	2.89E-08	-4.13608727	down	[M]	Cell wall/membrane/envelope biogenesis	Cellular Component: integral component of membrane (GO:0016021);; Molecular Function: cellulose synthase (UDP-forming) activity (GO:0016760);; Biological Process: cellulose biosynthetic process (GO:0030244);;	--	Cellulose synthase-like protein H1 GN=OSJNBa0035F15.9 OS=Oryza sativa subsp. japonica (Rice) PE=2 SV=2	unnamed protein product [Vitis vinifera]
c27699.graph_c0	0.001556481	2.642465091	up	[O]	Posttranslational modification, protein turnover, chaperones	--	--	Chaperone protein dnaJ 11, chloroplastic (Precursor) GN=T19K4.170 OS=Arabidopsis thaliana (Mouse-ear cress) PE=1 SV=2	predicted protein [Populus trichocarpa]
c44046.graph_c0	0.008734173	-1.956850418	down	[O]	Posttranslational modification, protein turnover, chaperones	Molecular Function: protein binding (GO:0005515);;	--	Chaperone protein dnaJ 11, chloroplastic (Precursor) GN=T19K4.170 OS=Arabidopsis thaliana (Mouse-ear cress) PE=1 SV=2	PREDICTED: chaperone protein dnaJ 11, chloroplastic [Vitis vinifera]
c31305.graph_c0	1.42E-08	-3.233076851	down	[O]	Posttranslational modification, protein turnover, chaperones	Molecular Function: ATP binding (GO:0005524);; Cellular Component: mitochondrion (GO:0005739);; Cellular Component: vacuolar membrane (GO:0005774);; Cellular Component: plasma membrane (GO:0005886);; Biological Process: protein refolding (GO:0042026);; Biological Process: response to cadmium ion (GO:0046686);;	--	Chaperonin CPN60-like 2, mitochondrial (Precursor) GN=At3g13860 OS=Arabidopsis thaliana (Mouse-ear cress) PE=1 SV=2	PREDICTED: chaperonin CPN60-like 2, mitochondrial-like [Solanum lycopersicum]
c17491.graph_c0	9.37E-22	-6.324457564	down	--	--	--	--	Chitin-binding lectin 1 (Precursor) OS=Solanum tuberosum (Potato) PE=1 SV=2	hypothetical protein ARALYDRAFT_326861 [Arabidopsis lyrata subsp. lyrata]
c21607.graph_c0	2.83E-23	-8.781432959	down	--	--	--	--	Chitin-binding lectin 1 (Precursor) OS=Solanum tuberosum (Potato) PE=1 SV=2	PREDICTED: uncharacterized protein LOC101256963 [Solanum lycopersicum]
c16809.graph_c0	0.000530148	-4.120918443	down	--	--	Biological Process: rRNA processing (GO:0006364);; Cellular Component: chloroplast thylakoid membrane (GO:0009535);; Biological Process: photosynthesis, light harvesting in photosystem I (GO:0009768);; Cellular Component: photosystem I antenna complex (GO:0009782);; Biological Process: thylakoid membrane organization (GO:0010027);; Biological Process: photosystem II assembly (GO:0010207);; Cellul…	K08911|1e-140|vvi:100255844|hypothetical protein LOC100255844	Chlorophyll a-b binding protein 4, chloroplastic (Precursor) GN=F1P2.20 OS=Arabidopsis thaliana (Mouse-ear cress) PE=1 SV=1	Light-harvesting complex I protein Lhca5 isoform 1 [Theobroma cacao]
c40633.graph_c0	0.00039775	-2.126940849	down	--	--	Biological Process: mitotic cell cycle (GO:0000278);; Biological Process: double-strand break repair via homologous recombination (GO:0000724);; Cellular Component: nucleus (GO:0005634);; Biological Process: DNA replication initiation (GO:0006270);; Biological Process: regulation of DNA replication (GO:0006275);; Biological Process: DNA methylation (GO:0006306);; Biological Process: nucleosome as…	--	Chromatin assembly factor 1 subunit FAS1 OS=Arabidopsis thaliana (Mouse-ear cress) PE=1 SV=1	hypothetical protein VITISV_008038 [Vitis vinifera]
c35584.graph_c0	9.94E-16	-8.531470362	down	--	--	--	K12842|4e-08|vcn:VOLCADRAFT_104604|hypothetical protein	Chromatin assembly factor 1 subunit FSM OS=Oryza sativa subsp. japonica (Rice) PE=2 SV=1	hypothetical protein FOMMEDRAFT_153896 [Fomitiporia mediterranea MF3/22]
c31259.graph_c0	0.001575158	3.099162813	up	[C]	Energy production and conversion	Molecular Function: citrate (Si)-synthase activity (GO:0004108);; Molecular Function: ATP binding (GO:0005524);; Cellular Component: cell wall (GO:0005618);; Cellular Component: mitochondrial matrix (GO:0005759);; Biological Process: tricarboxylic acid cycle (GO:0006099);; Molecular Function: zinc ion binding (GO:0008270);; Cellular Component: chloroplast (GO:0009507);; Molecular Function: lyase …	K01647|5e-26|pop:POPTR_837325|citrate synthase (EC:2.3.3.1)	Citrate synthase, mitochondrial (Precursor) GN=CS OS=Daucus carota (Carrot) PE=2 SV=1	citrate synthase [Paeonia suffruticosa]
c26543.graph_c0	2.65E-13	-7.019067008	down	--	--	--	--	Citrate-binding protein (Precursor) GN=CBP OS=Hevea brasiliensis (Para rubber tree) PE=1 SV=1	unnamed protein product [Vitis vinifera]
c19187.graph_c0	0.000246113	-3.382907584	down	--	--	--	--	Classical arabinogalactan protein 9 (Precursor) GN=AGP9 OS=Arabidopsis thaliana (Mouse-ear cress) PE=1 SV=2	predicted protein [Micromonas pusilla CCMP1545]
c33854.graph_c0	2.31E-08	4.212870379	up	--	--	--	--	CLE12p (Precursor) GN=CLE12 OS=Arabidopsis thaliana (Mouse-ear cress) PE=2 SV=1	predicted protein [Populus trichocarpa]
c32207.graph_c0	0.00869658	-2.324998174	down	[J]	Translation, ribosomal structure and biogenesis	Cellular Component: nucleus (GO:0005634);; Biological Process: metabolic process (GO:0008152);; Molecular Function: zinc ion binding (GO:0008270);; Biological Process: polar nucleus fusion (GO:0010197);; Molecular Function: hydrolase activity (GO:0016787);;	K13148|6e-99|osa:4346985|Os09g0397900	Cleavage and polyadenylation specificity factor subunit 3-II GN=T8O11.10 OS=Arabidopsis thaliana (Mouse-ear cress) PE=1 SV=2	hypothetical protein M569_03060, partial [Genlisea aurea]
c31978.graph_c1	0.000463791	3.115622641	up	[R]	General function prediction only	Molecular Function: structural molecule activity (GO:0005198);; Biological Process: intracellular protein transport (GO:0006886);; Biological Process: vesicle-mediated transport (GO:0016192);; Cellular Component: membrane coat (GO:0030117);;	--	Coatomer subunit beta&apos;-1 GN=OSJNBa0007O20.8-1 OS=Oryza sativa subsp. japonica (Rice) PE=2 SV=1	PREDICTED: coatomer subunit beta&apos;-2-like [Vitis vinifera]
c43345.graph_c0	2.26E-10	3.29936349	up	--	--	Cellular Component: vacuolar membrane (GO:0005774);; Cellular Component: plasma membrane (GO:0005886);; Cellular Component: secondary cell wall (GO:0009531);; Biological Process: lignin metabolic process (GO:0009808);; Biological Process: cell wall modification involved in abscission (GO:0009830);; Biological Process: secondary cell wall biogenesis (GO:0009834);; Biological Process: xylem develop…	--	COBRA-like protein 4 (Precursor) GN=COBL4 OS=Arabidopsis thaliana (Mouse-ear cress) PE=2 SV=2	COBRA-like extracellular glycosyl-phosphatidyl inositol-anchored protein family [Theobroma cacao]
c44101.graph_c0	1.18E-07	-3.427015251	down	[BD]	--	Biological Process: microtubule cytoskeleton organization (GO:0000226);; Cellular Component: condensed chromosome (GO:0000793);; Biological Process: cytokinesis by cell plate formation (GO:0000911);; Cellular Component: nucleus (GO:0005634);; Cellular Component: cytoplasm (GO:0005737);; Biological Process: DNA replication initiation (GO:0006270);; Biological Process: regulation of DNA replication…	K06676|0.0|vvi:100251638|hypothetical protein LOC100251638	Condensin complex subunit 2 GN=T26B15 OS=Arabidopsis thaliana (Mouse-ear cress) PE=1 SV=1	unnamed protein product [Vitis vinifera]
c58206.graph_c0	1.67E-05	-4.910220625	down	--	--	Cellular Component: condensed chromosome (GO:0000793);; Cellular Component: nucleolus (GO:0005730);; Biological Process: positive regulation of DNA repair (GO:0045739);;	K11490|6e-24|vvi:100241388|hypothetical protein LOC100241388	Condensin-2 complex subunit H2 GN=MGL6.20 OS=Arabidopsis thaliana (Mouse-ear cress) PE=2 SV=1	Subunit H2, putative [Theobroma cacao]
c30486.graph_c0	9.45E-05	-3.109984305	down	--	--	--	--	Copper transport protein CCH GN=CCH OS=Arabidopsis thaliana (Mouse-ear cress) PE=1 SV=1	Heavy metal transport/detoxification superfamily protein, putative [Theobroma cacao]
c28203.graph_c0	0.001874741	-2.833353093	down	--	--	--	--	Copper transport protein CCH GN=CCH OS=Arabidopsis thaliana (Mouse-ear cress) PE=1 SV=1	PREDICTED: uncharacterized protein LOC100252094 [Vitis vinifera]
c30975.graph_c0	0.000110642	-7.576081122	down	--	--	Cellular Component: vacuole (GO:0005773);; Molecular Function: high affinity copper ion transmembrane transporter activity (GO:0015089);; Biological Process: high-affinity copper ion transport (GO:0015678);; Cellular Component: integral component of membrane (GO:0016021);; Cellular Component: anchored component of plasma membrane (GO:0046658);; Biological Process: pollen sperm cell differentiatio…	K14686|1e-45|pop:POPTR_558005|copper transporter	Copper transporter 1 GN=COPT1 OS=Arabidopsis thaliana (Mouse-ear cress) PE=2 SV=2	copper transporter [Populus trichocarpa]
c19032.graph_c0	0.001257914	3.943695582	up	--	--	Molecular Function: copper ion transmembrane transporter activity (GO:0005375);; Biological Process: multicellular organismal development (GO:0007275);; Cellular Component: intrinsic component of membrane (GO:0031224);; Biological Process: copper ion transmembrane transport (GO:0035434);; Cellular Component: cell part (GO:0044464);; Biological Process: anatomical structure development (GO:0048856…	--	Copper transporter 1 GN=COPT1 OS=Arabidopsis thaliana (Mouse-ear cress) PE=2 SV=2	unnamed protein product [Vitis vinifera]
c37825.graph_c0	2.46E-34	-10.09995783	down	[O]	Posttranslational modification, protein turnover, chaperones	Molecular Function: serine-type endopeptidase activity (GO:0004252);; Cellular Component: extracellular region (GO:0005576);; Cellular Component: cell wall (GO:0005618);; Biological Process: proteolysis (GO:0006508);; Cellular Component: membrane (GO:0016020);; Biological Process: cuticle development (GO:0042335);; Molecular Function: identical protein binding (GO:0042802);; Biological Process: n…	--	Cucumisin (Precursor) OS=Cucumis melo (Muskmelon) PE=1 SV=1	PREDICTED: subtilisin-like protease SDD1 [Vitis vinifera]
c20836.graph_c0	8.63E-05	-7.249960651	down	[GC]	--	Biological Process: metabolic process (GO:0008152);; Molecular Function: anthocyanidin 3-O-glucosyltransferase activity (GO:0047213);;	--	Cyanidin-3-O-glucoside 2-O-glucuronosyltransferase GN=UGAT OS=Bellis perennis (Daisy) PE=1 SV=1	PREDICTED: cyanidin-3-O-glucoside 2-O-glucuronosyltransferase-like [Vitis vinifera]
c45138.graph_c0	8.36E-06	-2.379183198	down	--	--	Molecular Function: intracellular cAMP activated cation channel activity (GO:0005222);; Molecular Function: inward rectifier potassium channel activity (GO:0005242);; Molecular Function: calcium channel activity (GO:0005262);; Molecular Function: calmodulin binding (GO:0005516);; Cellular Component: plasma membrane (GO:0005886);; Biological Process: nitric oxide mediated signal transduction (GO:0…	--	Cyclic nucleotide-gated ion channel 2 GN=T20K14_20 OS=Arabidopsis thaliana (Mouse-ear cress) PE=1 SV=1	PREDICTED: cyclic nucleotide-gated ion channel 2-like isoform 1 [Solanum lycopersicum]
c50879.graph_c0	0.000250877	-5.556623784	down	[D]	Cell cycle control, cell division, chromosome partitioning	Cellular Component: intracellular part (GO:0044424);; Biological Process: meiotic cell cycle (GO:0051321);; Biological Process: regulation of cell cycle (GO:0051726);;	K06627|1e-129|vvi:100250590|hypothetical protein LOC100250590	Cyclin-A1-1 GN=CYCA1-1 OS=Arabidopsis thaliana (Mouse-ear cress) PE=1 SV=1	PREDICTED: cyclin-A1-1-like [Vitis vinifera]
c34253.graph_c0	2.14E-11	-4.914862486	down	[D]	Cell cycle control, cell division, chromosome partitioning	Biological Process: regulation of cyclin-dependent protein serine/threonine kinase activity (GO:0000079);; Cellular Component: nucleus (GO:0005634);; Cellular Component: cytoplasm (GO:0005737);; Biological Process: meiosis II (GO:0007135);; Biological Process: male meiosis (GO:0007140);; Biological Process: microsporogenesis (GO:0009556);; Molecular Function: protein kinase binding (GO:0019901);;…	K06627|0.0|vvi:100250590|hypothetical protein LOC100250590	Cyclin-A1-1 GN=CYCA1-1 OS=Arabidopsis thaliana (Mouse-ear cress) PE=1 SV=1	PREDICTED: cyclin-A1-1-like [Vitis vinifera]
c50463.graph_c0	0.004787852	-4.206268798	down	[D]	Cell cycle control, cell division, chromosome partitioning	Biological Process: regulation of cyclin-dependent protein serine/threonine kinase activity (GO:0000079);; Cellular Component: nucleus (GO:0005634);; Cellular Component: cytoplasm (GO:0005737);; Biological Process: meiosis II (GO:0007135);; Biological Process: male meiosis (GO:0007140);; Biological Process: microsporogenesis (GO:0009556);; Molecular Function: protein kinase binding (GO:0019901);;…	K06627|4e-84|vvi:100250590|hypothetical protein LOC100250590	Cyclin-A1-3 GN=CYCA1-3 OS=Oryza sativa subsp. japonica (Rice) PE=2 SV=2	PREDICTED: cyclin-A1-1-like [Vitis vinifera]
c24347.graph_c0	0.002916213	-2.361615136	down	[D]	Cell cycle control, cell division, chromosome partitioning	Biological Process: regulation of cyclin-dependent protein serine/threonine kinase activity (GO:0000079);; Cellular Component: nucleus (GO:0005634);; Molecular Function: protein kinase binding (GO:0019901);; Biological Process: cell division (GO:0051301);;	--	Cyclin-A2-1 GN=F18G18.15 OS=Arabidopsis thaliana (Mouse-ear cress) PE=2 SV=3	PREDICTED: cyclin-A2-2-like [Vitis vinifera]
c42434.graph_c0	0.000172319	-2.739354214	down	[D]	Cell cycle control, cell division, chromosome partitioning	Biological Process: nuclear division (GO:0000280);; Biological Process: cytokinesis by cell plate formation (GO:0000911);; Cellular Component: nucleus (GO:0005634);; Biological Process: regulation of DNA replication (GO:0006275);; Biological Process: cell proliferation (GO:0008283);; Biological Process: lateral root formation (GO:0010311);; Biological Process: regulation of G2/M transition of mit…	K06627|0.0|vvi:100254892|hypothetical protein LOC100254892	Cyclin-A2-3 GN=T16N11.8 OS=Arabidopsis thaliana (Mouse-ear cress) PE=1 SV=2	PREDICTED: cyclin-A2-4 [Vitis vinifera]
c48332.graph_c0	5.66E-13	-5.302559349	down	[D]	Cell cycle control, cell division, chromosome partitioning	Cellular Component: intracellular part (GO:0044424);; Biological Process: regulation of cell cycle (GO:0051726);;	K06627|1e-160|vvi:100250548|hypothetical protein LOC100250548	Cyclin-A3-4 GN=CYCA3-4 OS=Arabidopsis thaliana (Mouse-ear cress) PE=1 SV=1	PREDICTED: putative cyclin-A3-1-like isoform 1 [Vitis vinifera]
c42731.graph_c0	2.67E-06	-2.624755677	down	[D]	Cell cycle control, cell division, chromosome partitioning	Biological Process: regulation of cyclin-dependent protein serine/threonine kinase activity (GO:0000079);; Cellular Component: nucleus (GO:0005634);; Biological Process: DNA replication initiation (GO:0006270);; Biological Process: regulation of DNA replication (GO:0006275);; Biological Process: DNA methylation (GO:0006306);; Biological Process: methylation-dependent chromatin silencing (GO:00063…	K05868|0.0|rcu:RCOM_1601010|cyclin B, putative	Cyclin-B2-4 OS=Arabidopsis thaliana (Mouse-ear cress) PE=2 SV=2	cyclin [Camellia sinensis]
c25137.graph_c0	0.000739804	-2.746171208	down	--	--	Biological Process: regulation of cyclin-dependent protein serine/threonine kinase activity (GO:0000079);; Cellular Component: nucleus (GO:0005634);; Molecular Function: protein kinase binding (GO:0019901);; Biological Process: cell division (GO:0051301);;	--	Cyclin-D1-1 GN=F20P5.7 OS=Arabidopsis thaliana (Mouse-ear cress) PE=1 SV=3	PREDICTED: cyclin-D4-1 [Vitis vinifera]
c38087.graph_c0	2.56E-07	-4.599861234	down	[D]	Cell cycle control, cell division, chromosome partitioning	Cellular Component: nucleus (GO:0005634);;	--	Cyclin-D2-1 GN=F14M13.11 OS=Arabidopsis thaliana (Mouse-ear cress) PE=1 SV=3	unnamed protein product [Vitis vinifera]
c37979.graph_c0	1.96E-07	-3.655150722	down	[RTKL]	--	Cellular Component: cyclin-dependent protein kinase holoenzyme complex (GO:0000307);; Molecular Function: cyclin-dependent protein serine/threonine kinase activity (GO:0004693);; Molecular Function: ATP binding (GO:0005524);; Molecular Function: RNA polymerase II carboxy-terminal domain kinase activity (GO:0008353);; Biological Process: hormone-mediated signaling pathway (GO:0009755);; Biological…	--	Cyclin-dependent kinase B2-2 GN=CDKB2-2 OS=Arabidopsis thaliana (Mouse-ear cress) PE=1 SV=2	cyclin-dependent kinase [Actinidia chinensis]
c40392.graph_c0	7.20E-07	-2.570855459	down	[RTKL]	--	Cellular Component: cyclin-dependent protein kinase holoenzyme complex (GO:0000307);; Molecular Function: cyclin-dependent protein serine/threonine kinase activity (GO:0004693);; Molecular Function: ATP binding (GO:0005524);; Molecular Function: RNA polymerase II carboxy-terminal domain kinase activity (GO:0008353);; Biological Process: hormone-mediated signaling pathway (GO:0009755);; Biological…	--	Cyclin-dependent kinase B2-2 GN=CDKB2-2 OS=Arabidopsis thaliana (Mouse-ear cress) PE=1 SV=2	cyclin-dependent kinase [Camellia sinensis]
c44074.graph_c0	0.005454271	-1.516508207	down	[I]	Lipid transport and metabolism	Cellular Component: vacuole (GO:0005773);; Biological Process: unsaturated fatty acid biosynthetic process (GO:0006636);; Biological Process: phosphatidylglycerol biosynthetic process (GO:0006655);; Biological Process: pollen development (GO:0009555);; Biological Process: thylakoid membrane organization (GO:0010027);; Biological Process: tetracyclic triterpenoid biosynthetic process (GO:0010686);…	K01853|0.0|vvi:100243389|hypothetical protein LOC100243389	Cycloartenol Synthase GN=OSCPNX1 OS=Panax ginseng (Korean ginseng) PE=1 SV=1	cycloartenol synthase [Panax notoginseng]
c43431.graph_c1	2.01E-08	-7.188939871	down	--	--	Cellular Component: extracellular region (GO:0005576);; Biological Process: proteolysis (GO:0006508);; Molecular Function: cysteine-type peptidase activity (GO:0008234);;	--	Cysteine proteinase 15A (Precursor) OS=Pisum sativum (Garden pea) PE=1 SV=1	PREDICTED: cysteine proteinase 15A-like [Vitis vinifera]
c46886.graph_c0	1.35E-09	-3.235270176	down	--	--	Molecular Function: cysteine-type endopeptidase inhibitor activity (GO:0004869);; Cellular Component: extracellular region (GO:0005576);; Cellular Component: cell wall (GO:0005618);;	--	Cysteine proteinase inhibitor 1 (Precursor) OS=Actinidia deliciosa (Kiwi) PE=1 SV=1	cystatin [Actinidia deliciosa]
c19398.graph_c0	8.74E-23	-9.344465394	down	--	--	Molecular Function: cysteine-type endopeptidase inhibitor activity (GO:0004869);; Cellular Component: cell wall (GO:0005618);;	--	Cysteine proteinase inhibitor 1 (Precursor) OS=Actinidia deliciosa (Kiwi) PE=1 SV=1	RecName: Full=Cysteine proteinase inhibitor 1; Short=KCPI1; AltName: Full=Phytocystatin; AltName: Allergen=Act d 4; Flags: Precursor
c15465.graph_c0	1.07E-06	4.37355615	up	--	--	Molecular Function: cysteine-type endopeptidase inhibitor activity (GO:0004869);; Biological Process: negative regulation of peptidase activity (GO:0010466);;	--	Cysteine proteinase inhibitor 6 (Precursor) GN=CYS6 OS=Arabidopsis thaliana (Mouse-ear cress) PE=2 SV=2	cysteine protease inhibitor [Populus tomentosa]
c17808.graph_c0	1.23E-05	-4.200888856	down	--	--	Biological Process: metabolic process (GO:0008152);; Molecular Function: peptidase inhibitor activity (GO:0030414);;	--	Cysteine proteinase inhibitor B OS=Helianthus annuus (Common sunflower) PE=1 SV=1	cysteine proteinase inhibitor CPI-1 [Coffea canephora]
c32688.graph_c0	0.00403135	1.561117824	up	--	--	Biological Process: proteolysis (GO:0006508);; Molecular Function: cysteine-type peptidase activity (GO:0008234);; Biological Process: response to red light (GO:0010114);; Molecular Function: 2-alkenal reductase [NAD(P)] activity (GO:0032440);; Biological Process: oxidation-reduction process (GO:0055114);;	--	Cysteine proteinase RD21a (Precursor) GN=RD21A OS=Arabidopsis thaliana (Mouse-ear cress) PE=1 SV=1	cysteine protease Cp2 [Actinidia deliciosa]
c45149.graph_c0	0.001349187	1.74044475	up	[E]	Amino acid transport and metabolism	Molecular Function: cysteine synthase activity (GO:0004124);; Cellular Component: nucleus (GO:0005634);; Cellular Component: peroxisome (GO:0005777);; Cellular Component: plasma membrane (GO:0005886);; Biological Process: cysteine biosynthetic process from serine (GO:0006535);; Biological Process: aging (GO:0007568);; Cellular Component: chloroplast (GO:0009507);; Biological Process: response to …	K01738|0.0|vvi:100247043|hypothetical protein LOC100247043	Cysteine synthase OS=Citrullus lanatus (Watermelon) PE=1 SV=1	PREDICTED: cysteine synthase-like [Vitis vinifera]
c38247.graph_c0	9.81E-08	3.333610856	up	[RTKL]	--	Molecular Function: protein kinase activity (GO:0004672);; Biological Process: phosphorylation (GO:0016310);;	--	Cysteine-rich receptor-like protein kinase 10 (Precursor) GN=F21P8.70 OS=Arabidopsis thaliana (Mouse-ear cress) PE=1 SV=3	PREDICTED: cysteine-rich receptor-like protein kinase 10-like [Glycine max]
c45967.graph_c0	2.43E-05	2.194129852	up	[RTKL]	--	Biological Process: MAPK cascade (GO:0000165);; Molecular Function: protein serine/threonine kinase activity (GO:0004674);; Molecular Function: ATP binding (GO:0005524);; Cellular Component: plasma membrane (GO:0005886);; Biological Process: protein phosphorylation (GO:0006468);; Biological Process: cellular response to nitrogen starvation (GO:0006995);; Biological Process: response to organic su…	--	Cysteine-rich receptor-like protein kinase 10 (Precursor) GN=F21P8.70 OS=Arabidopsis thaliana (Mouse-ear cress) PE=1 SV=3	PREDICTED: cysteine-rich receptor-like protein kinase 25-like isoform 1 [Vitis vinifera]
c33340.graph_c0	0.000160472	3.769749942	up	--	--	Molecular Function: kinase activity (GO:0016301);; Biological Process: organic substance metabolic process (GO:0071704);;	--	Cysteine-rich receptor-like protein kinase 29 (Precursor) GN=CRK29 OS=Arabidopsis thaliana (Mouse-ear cress) PE=2 SV=1	PREDICTED: cysteine-rich receptor-like protein kinase 7-like [Fragaria vesca subsp. vesca]
c37527.graph_c0	2.03E-09	3.281361096	up	--	--	--	--	CYSTM1 family protein A GN=At2g41420 OS=Arabidopsis thaliana (Mouse-ear cress) PE=3 SV=1	PREDICTED: uncharacterized protein LOC100259788 [Vitis vinifera]
c33383.graph_c0	0.001410795	1.817098682	up	--	--	Cellular Component: mitochondrion (GO:0005739);;	--	CYSTM1 family protein A GN=At2g41420 OS=Arabidopsis thaliana (Mouse-ear cress) PE=3 SV=1	PREDICTED: uncharacterized protein LOC100262463 [Vitis vinifera]
c20759.graph_c0	0.004090126	-1.910404498	down	--	--	--	--	CYSTM1 family protein A GN=At2g41420 OS=Arabidopsis thaliana (Mouse-ear cress) PE=3 SV=1	unnamed protein product [Vitis vinifera]
c21487.graph_c0	0.006014799	-1.831858037	down	--	--	Molecular Function: cytochrome-c oxidase activity (GO:0004129);; Cellular Component: mitochondrial respiratory chain complex IV (GO:0005751);; Biological Process: mitochondrial electron transport, cytochrome c to oxygen (GO:0006123);; Biological Process: aerobic respiration (GO:0009060);; Cellular Component: integral component of membrane (GO:0016021);;	--	Cytochrome c oxidase subunit 5C-2 GN=At3g62400 OS=Arabidopsis thaliana (Mouse-ear cress) PE=2 SV=1	cytochrome c oxidase subunit VC family protein [Arabidopsis lyrata subsp. lyrata]
c45274.graph_c0	0.007893322	1.473591569	up	[Q]	Secondary metabolites biosynthesis, transport and catabolism	Molecular Function: monooxygenase activity (GO:0004497);; Molecular Function: iron ion binding (GO:0005506);; Molecular Function: electron carrier activity (GO:0009055);; Molecular Function: oxidoreductase activity, acting on paired donors, with incorporation or reduction of molecular oxygen (GO:0016705);; Molecular Function: heme binding (GO:0020037);; Biological Process: oxidation-reduction pro…	--	Cytochrome P450 705A5 GN=MDN11.4 OS=Arabidopsis thaliana (Mouse-ear cress) PE=2 SV=1	PREDICTED: beta-amyrin 24-hydroxylase [Vitis vinifera]
c35662.graph_c0	0.008477404	-2.479095472	down	[Q]	Secondary metabolites biosynthesis, transport and catabolism	Molecular Function: monooxygenase activity (GO:0004497);; Molecular Function: iron ion binding (GO:0005506);; Molecular Function: electron carrier activity (GO:0009055);; Biological Process: brassinosteroid biosynthetic process (GO:0016132);; Molecular Function: oxidoreductase activity, acting on paired donors, with incorporation or reduction of molecular oxygen (GO:0016705);; Molecular Function:…	--	Cytochrome P450 714A1 GN=F6A4.120 OS=Arabidopsis thaliana (Mouse-ear cress) PE=2 SV=1	cytochrome P450 [Populus trichocarpa]
c42402.graph_c0	0.001226041	3.304110808	up	[Q]	Secondary metabolites biosynthesis, transport and catabolism	Molecular Function: monooxygenase activity (GO:0004497);; Molecular Function: iron ion binding (GO:0005506);; Molecular Function: electron carrier activity (GO:0009055);; Molecular Function: oxidoreductase activity, acting on paired donors, with incorporation or reduction of molecular oxygen (GO:0016705);; Molecular Function: heme binding (GO:0020037);; Molecular Function: secologanin synthase ac…	--	Cytochrome P450 714A1 GN=F6A4.120 OS=Arabidopsis thaliana (Mouse-ear cress) PE=2 SV=1	cytochrome P450, putative [Ricinus communis]
c30530.graph_c0	1.26E-05	4.517001419	up	--	--	Molecular Function: monooxygenase activity (GO:0004497);; Molecular Function: iron ion binding (GO:0005506);; Molecular Function: electron carrier activity (GO:0009055);; Molecular Function: oxidoreductase activity, acting on paired donors, with incorporation or reduction of molecular oxygen (GO:0016705);; Molecular Function: heme binding (GO:0020037);; Molecular Function: secologanin synthase ac…	--	Cytochrome P450 714A1 GN=F6A4.120 OS=Arabidopsis thaliana (Mouse-ear cress) PE=2 SV=1	unnamed protein product [Vitis vinifera]
c42058.graph_c0	1.77E-09	-3.029215207	down	--	--	Molecular Function: iron ion binding (GO:0005506);; Molecular Function: electron carrier activity (GO:0009055);; Molecular Function: heme binding (GO:0020037);; Molecular Function: taxane 13-alpha-hydroxylase activity (GO:0050598);; Biological Process: oxidation-reduction process (GO:0055114);;	--	Cytochrome P450 716B1 GN=CYP716B1 OS=Picea sitchensis (Sitka spruce) PE=2 SV=1	hypothetical protein VITISV_019694 [Vitis vinifera]
c20058.graph_c0	0.000581297	4.147793092	up	[Q]	Secondary metabolites biosynthesis, transport and catabolism	Molecular Function: monooxygenase activity (GO:0004497);; Molecular Function: iron ion binding (GO:0005506);; Molecular Function: electron carrier activity (GO:0009055);; Molecular Function: oxidoreductase activity, acting on paired donors, with incorporation or reduction of molecular oxygen (GO:0016705);; Molecular Function: heme binding (GO:0020037);; Biological Process: oxidation-reduction pro…	--	Cytochrome P450 716B2 GN=CYP716B2 OS=Picea sitchensis (Sitka spruce) PE=2 SV=1	cytochrome P450 [Populus trichocarpa]
c46950.graph_c0	0.002839045	3.422014545	up	[Q]	Secondary metabolites biosynthesis, transport and catabolism	Molecular Function: iron ion binding (GO:0005506);; Molecular Function: electron carrier activity (GO:0009055);; Molecular Function: heme binding (GO:0020037);; Molecular Function: taxane 13-alpha-hydroxylase activity (GO:0050598);; Biological Process: oxidation-reduction process (GO:0055114);;	--	Cytochrome P450 716B2 GN=CYP716B2 OS=Picea sitchensis (Sitka spruce) PE=2 SV=1	PREDICTED: cytochrome P450 716B2-like [Solanum lycopersicum]
c42058.graph_c1	3.35E-08	-3.466053037	down	[Q]	Secondary metabolites biosynthesis, transport and catabolism	Molecular Function: iron ion binding (GO:0005506);; Molecular Function: electron carrier activity (GO:0009055);; Molecular Function: heme binding (GO:0020037);; Molecular Function: taxane 13-alpha-hydroxylase activity (GO:0050598);; Biological Process: oxidation-reduction process (GO:0055114);;	--	Cytochrome P450 716B2 GN=CYP716B2 OS=Picea sitchensis (Sitka spruce) PE=2 SV=1	PREDICTED: cytochrome P450 716B2-like [Vitis vinifera]
c37946.graph_c0	1.09E-15	4.79659741	up	[Q]	Secondary metabolites biosynthesis, transport and catabolism	Molecular Function: iron ion binding (GO:0005506);; Molecular Function: electron carrier activity (GO:0009055);; Cellular Component: membrane (GO:0016020);; Molecular Function: heme binding (GO:0020037);; Cellular Component: intracellular membrane-bounded organelle (GO:0043231);; Molecular Function: hydroxyphenylacetonitrile 2-monooxygenase activity (GO:0047085);; Molecular Function: 4-hydroxyphe…	--	Cytochrome P450 71A1 GN=CYP71A1 OS=Persea americana (Avocado) PE=1 SV=2	cytochrome P450, putative [Ricinus communis]
c43193.graph_c0	8.05E-18	5.083586399	up	[Q]	Secondary metabolites biosynthesis, transport and catabolism	Molecular Function: monooxygenase activity (GO:0004497);; Molecular Function: oxidoreductase activity, acting on paired donors, with incorporation or reduction of molecular oxygen (GO:0016705);; Molecular Function: metal ion binding (GO:0046872);;	--	Cytochrome P450 71A1 GN=CYP71A1 OS=Persea americana (Avocado) PE=1 SV=2	PREDICTED: LOW QUALITY PROTEIN: cytochrome P450 71D10-like [Vitis vinifera]
c36078.graph_c0	0.009211524	-1.742405072	down	[Q]	Secondary metabolites biosynthesis, transport and catabolism	Molecular Function: iron ion binding (GO:0005506);; Cellular Component: mitochondrion (GO:0005739);; Cellular Component: endoplasmic reticulum (GO:0005783);; Cellular Component: plasma membrane (GO:0005886);; Molecular Function: electron carrier activity (GO:0009055);; Molecular Function: heme binding (GO:0020037);; Molecular Function: hydroxyphenylacetonitrile 2-monooxygenase activity (GO:004708…	--	Cytochrome P450 71B36 GN=CYP71B36 OS=Arabidopsis thaliana (Mouse-ear cress) PE=3 SV=1	PREDICTED: cytochrome P450 71B34-like [Vitis vinifera]
c33167.graph_c1	0.001689623	2.44985206	up	--	--	Molecular Function: monooxygenase activity (GO:0004497);; Molecular Function: iron ion binding (GO:0005506);; Molecular Function: electron carrier activity (GO:0009055);; Molecular Function: oxidoreductase activity, acting on paired donors, with incorporation or reduction of molecular oxygen (GO:0016705);; Molecular Function: heme binding (GO:0020037);; Biological Process: oxidation-reduction pro…	--	Cytochrome P450 72C1 GN=At1g17060 OS=Arabidopsis thaliana (Mouse-ear cress) PE=2 SV=2	cytochrome P450 subunit CYP72A13 [Helianthus argophyllus]
c36018.graph_c0	3.27E-05	2.156863208	up	[Q]	Secondary metabolites biosynthesis, transport and catabolism	Molecular Function: monooxygenase activity (GO:0004497);; Molecular Function: iron ion binding (GO:0005506);; Molecular Function: electron carrier activity (GO:0009055);; Molecular Function: oxidoreductase activity, acting on paired donors, with incorporation or reduction of molecular oxygen (GO:0016705);; Molecular Function: oxygen binding (GO:0019825);; Molecular Function: heme binding (GO:0020…	--	Cytochrome P450 734A1 GN=F18A8.8 OS=Arabidopsis thaliana (Mouse-ear cress) PE=2 SV=1	hypothetical protein PRUPE_ppa004539mg [Prunus persica]
c42803.graph_c0	0.007698824	-1.572338061	down	[Q]	Secondary metabolites biosynthesis, transport and catabolism	Molecular Function: iron ion binding (GO:0005506);; Molecular Function: steroid hydroxylase activity (GO:0008395);; Molecular Function: electron carrier activity (GO:0009055);; Biological Process: response to light stimulus (GO:0009416);; Biological Process: response to auxin (GO:0009733);; Biological Process: response to brassinosteroid (GO:0009741);; Biological Process: brassinosteroid homeosta…	--	Cytochrome P450 734A1 GN=F18A8.8 OS=Arabidopsis thaliana (Mouse-ear cress) PE=2 SV=1	PREDICTED: cytochrome P450 734A1-like [Vitis vinifera]
c34715.graph_c0	1.15E-05	-3.14263492	down	[Q]	Secondary metabolites biosynthesis, transport and catabolism	Molecular Function: iron ion binding (GO:0005506);; Cellular Component: mitochondrion (GO:0005739);; Molecular Function: electron carrier activity (GO:0009055);; Cellular Component: chloroplast (GO:0009507);; Biological Process: flower development (GO:0009908);; Biological Process: vernalization response (GO:0010048);; Biological Process: cutin biosynthetic process (GO:0010143);; Molecular Functi…	--	Cytochrome P450 77A2 GN=CYP77A2 OS=Solanum melongena (Eggplant) PE=2 SV=1	hypothetical protein VITISV_042049 [Vitis vinifera]
c46866.graph_c0	1.22E-05	4.739944509	up	[Q]	Secondary metabolites biosynthesis, transport and catabolism	Molecular Function: iron ion binding (GO:0005506);; Molecular Function: electron carrier activity (GO:0009055);; Molecular Function: heme binding (GO:0020037);; Molecular Function: flavonoid 3',5'-hydroxylase activity (GO:0033772);; Biological Process: oxidation-reduction process (GO:0055114);;	--	Cytochrome P450 78A5 GN=F21F23.15 OS=Arabidopsis thaliana (Mouse-ear cress) PE=2 SV=1	PREDICTED: cytochrome P450 78A4 isoform 1 [Vitis vinifera]
c16887.graph_c0	2.93E-05	3.935896991	up	[Q]	Secondary metabolites biosynthesis, transport and catabolism	Molecular Function: iron ion binding (GO:0005506);; Molecular Function: electron carrier activity (GO:0009055);; Biological Process: regulation of meristem growth (GO:0010075);; Biological Process: inflorescence development (GO:0010229);; Molecular Function: oxygen binding (GO:0019825);; Molecular Function: heme binding (GO:0020037);; Molecular Function: flavonoid 3',5'-hydroxylase activity (GO:0…	--	Cytochrome P450 78A7 GN=CYP78A7 OS=Arabidopsis thaliana (Mouse-ear cress) PE=2 SV=1	PREDICTED: cytochrome P450 78A11 [Vitis vinifera]
c28604.graph_c0	1.11E-07	3.148973313	up	[Q]	Secondary metabolites biosynthesis, transport and catabolism	Molecular Function: monooxygenase activity (GO:0004497);; Molecular Function: oxidoreductase activity, acting on paired donors, with incorporation or reduction of molecular oxygen (GO:0016705);; Molecular Function: metal ion binding (GO:0046872);;	--	Cytochrome P450 81F1 GN=F6G17.80 OS=Arabidopsis thaliana (Mouse-ear cress) PE=2 SV=2	unnamed protein product [Vitis vinifera]
c39343.graph_c0	9.58E-07	3.492490569	up	[Q]	Secondary metabolites biosynthesis, transport and catabolism	Molecular Function: monooxygenase activity (GO:0004497);; Molecular Function: oxidoreductase activity, acting on paired donors, with incorporation or reduction of molecular oxygen (GO:0016705);; Molecular Function: metal ion binding (GO:0046872);;	--	Cytochrome P450 82C4 GN=CYP82C4 OS=Arabidopsis thaliana (Mouse-ear cress) PE=2 SV=1	cytochrome P450 [Populus trichocarpa]
c45930.graph_c0	3.00E-07	3.732187151	up	[Q]	Secondary metabolites biosynthesis, transport and catabolism	Molecular Function: monooxygenase activity (GO:0004497);; Molecular Function: iron ion binding (GO:0005506);; Molecular Function: electron carrier activity (GO:0009055);; Molecular Function: oxidoreductase activity, acting on paired donors, with incorporation or reduction of molecular oxygen (GO:0016705);; Molecular Function: oxygen binding (GO:0019825);; Molecular Function: heme binding (GO:0020…	--	Cytochrome P450 82C4 GN=CYP82C4 OS=Arabidopsis thaliana (Mouse-ear cress) PE=2 SV=1	Cytochrome P450 [Theobroma cacao]
c39177.graph_c0	3.72E-05	5.447175163	up	[Q]	Secondary metabolites biosynthesis, transport and catabolism	Molecular Function: iron ion binding (GO:0005506);; Cellular Component: endoplasmic reticulum (GO:0005783);; Molecular Function: electron carrier activity (GO:0009055);; Biological Process: response to UV-B (GO:0010224);; Molecular Function: oxidoreductase activity, acting on paired donors, with incorporation or reduction of molecular oxygen (GO:0016705);; Molecular Function: heme binding (GO:002…	K09755|0.0|vvi:100267863|hypothetical protein LOC100267863	Cytochrome P450 84A1 GN=F23E13.110 OS=Arabidopsis thaliana (Mouse-ear cress) PE=2 SV=1	ferulate 5-hydroxylase [Camptotheca acuminata]
c18617.graph_c0	1.45E-07	-4.798203336	down	[Q]	Secondary metabolites biosynthesis, transport and catabolism	Molecular Function: iron ion binding (GO:0005506);; Biological Process: fatty acid metabolic process (GO:0006631);; Molecular Function: electron carrier activity (GO:0009055);; Molecular Function: alkane 1-monooxygenase activity (GO:0018685);; Molecular Function: oxygen binding (GO:0019825);; Molecular Function: heme binding (GO:0020037);; Biological Process: oxidation-reduction process (GO:00551…	--	Cytochrome P450 86A2 OS=Arabidopsis thaliana (Mouse-ear cress) PE=2 SV=1	Cytochrome P450, family 86, subfamily A, polypeptide 8 isoform 1 [Theobroma cacao]
c42940.graph_c0	9.26E-16	-5.06736699	down	[Q]	Secondary metabolites biosynthesis, transport and catabolism	Molecular Function: iron ion binding (GO:0005506);; Biological Process: fatty acid metabolic process (GO:0006631);; Molecular Function: electron carrier activity (GO:0009055);; Molecular Function: alkane 1-monooxygenase activity (GO:0018685);; Molecular Function: oxygen binding (GO:0019825);; Molecular Function: heme binding (GO:0020037);; Biological Process: oxidation-reduction process (GO:00551…	--	Cytochrome P450 86A2 OS=Arabidopsis thaliana (Mouse-ear cress) PE=2 SV=1	PREDICTED: cytochrome P450 86A2 [Vitis vinifera]
c21846.graph_c0	1.95E-05	-3.793204784	down	[Q]	Secondary metabolites biosynthesis, transport and catabolism	Molecular Function: iron ion binding (GO:0005506);; Biological Process: fatty acid metabolic process (GO:0006631);; Molecular Function: electron carrier activity (GO:0009055);; Molecular Function: alkane 1-monooxygenase activity (GO:0018685);; Molecular Function: oxygen binding (GO:0019825);; Molecular Function: heme binding (GO:0020037);; Biological Process: oxidation-reduction process (GO:00551…	--	Cytochrome P450 86A2 OS=Arabidopsis thaliana (Mouse-ear cress) PE=2 SV=1	PREDICTED: cytochrome P450 86A2 [Vitis vinifera]
c39532.graph_c0	0.000262786	3.315428759	up	--	--	Molecular Function: monooxygenase activity (GO:0004497);; Molecular Function: oxidoreductase activity, acting on paired donors, with incorporation or reduction of molecular oxygen (GO:0016705);; Molecular Function: metal ion binding (GO:0046872);;	--	Cytochrome P450 86B1 GN=CYP86B1 OS=Arabidopsis thaliana (Mouse-ear cress) PE=2 SV=1	PREDICTED: cytochrome P450 86B1-like [Solanum lycopersicum]
c49029.graph_c0	0.00976854	2.509846494	up	--	--	Molecular Function: monooxygenase activity (GO:0004497);; Molecular Function: iron ion binding (GO:0005506);; Molecular Function: electron carrier activity (GO:0009055);; Molecular Function: oxidoreductase activity, acting on paired donors, with incorporation or reduction of molecular oxygen (GO:0016705);; Molecular Function: heme binding (GO:0020037);; Biological Process: oxidation-reduction pro…	--	Cytochrome P450 93A1 GN=CYP93A1 OS=Glycine max (Soybean) PE=2 SV=1	cytochrome P450 [Capsicum chinense]
c45267.graph_c0	0.000847456	2.074459875	up	[C]	Energy production and conversion	Cellular Component: vacuole (GO:0005773);; Molecular Function: UDP-N-acetylmuramate dehydrogenase activity (GO:0008762);; Biological Process: cytokinin catabolic process (GO:0009823);; Biological Process: xylem development (GO:0010089);; Cellular Component: cytoplasmic membrane-bounded vesicle (GO:0016023);; Molecular Function: cytokinin dehydrogenase activity (GO:0019139);; Biological Process: e…	K00279|0.0|vvi:100260570|hypothetical protein LOC100260570	Cytokinin dehydrogenase 1 (Precursor) GN=CKX1 OS=Arabidopsis thaliana (Mouse-ear cress) PE=1 SV=1	unnamed protein product [Vitis vinifera]
c35442.graph_c0	0.000287045	4.850787821	up	[C]	Energy production and conversion	Cellular Component: vacuole (GO:0005773);; Cellular Component: endoplasmic reticulum lumen (GO:0005788);; Molecular Function: primary amine oxidase activity (GO:0008131);; Molecular Function: UDP-N-acetylmuramate dehydrogenase activity (GO:0008762);; Biological Process: cytokinin metabolic process (GO:0009690);; Molecular Function: cytokinin dehydrogenase activity (GO:0019139);; Molecular Functio…	K00279|0.0|vvi:100263730|hypothetical protein LOC100263730	Cytokinin dehydrogenase 3 (Precursor) GN=CKX3 OS=Arabidopsis thaliana (Mouse-ear cress) PE=1 SV=1	cytokinin oxidase [Petunia x hybrida]
c46658.graph_c0	2.34E-26	5.95276171	up	[C]	Energy production and conversion	Cellular Component: extracellular region (GO:0005576);; Molecular Function: UDP-N-acetylmuramate dehydrogenase activity (GO:0008762);; Cellular Component: plastid (GO:0009536);; Biological Process: jasmonic acid metabolic process (GO:0009694);; Biological Process: response to jasmonic acid (GO:0009753);; Biological Process: cytokinin catabolic process (GO:0009823);; Cellular Component: cytoplasmi…	K00279|0.0|rcu:RCOM_1595810|gulonolactone oxidase, putative (EC:1.5.99.12)	Cytokinin dehydrogenase 5 (Precursor) GN=F1B16.2 OS=Arabidopsis thaliana (Mouse-ear cress) PE=2 SV=1	Cytokinin oxidase 5 [Theobroma cacao]
c18685.graph_c0	0.000682763	-3.043518816	down	--	--	Cellular Component: vacuole (GO:0005773);; Molecular Function: UDP-N-acetylmuramate dehydrogenase activity (GO:0008762);; Biological Process: cytokinin catabolic process (GO:0009823);; Biological Process: xylem development (GO:0010089);; Cellular Component: cytoplasmic membrane-bounded vesicle (GO:0016023);; Molecular Function: cytokinin dehydrogenase activity (GO:0019139);; Biological Process: e…	K00279|6e-24|pop:POPTR_560473|cytokinin oxidase (EC:1.5.99.12)	Cytokinin dehydrogenase 6 (Precursor) GN=MAA21_70 OS=Arabidopsis thaliana (Mouse-ear cress) PE=2 SV=2	cytokinin oxidase [Populus trichocarpa]
c62107.graph_c0	0.00010186	-4.022072787	down	[C]	Energy production and conversion	Cellular Component: extracellular region (GO:0005576);; Molecular Function: UDP-N-acetylmuramate dehydrogenase activity (GO:0008762);; Biological Process: cytokinin catabolic process (GO:0009823);; Molecular Function: cytokinin dehydrogenase activity (GO:0019139);; Molecular Function: flavin adenine dinucleotide binding (GO:0050660);; Biological Process: oxidation-reduction process (GO:0055114);;	K00279|1e-52|ath:AT5G21482|CKX7	Cytokinin dehydrogenase 7 GN=F13M11.? OS=Arabidopsis thaliana (Mouse-ear cress) PE=1 SV=1	Cytokinin oxidase [Theobroma cacao]
c27591.graph_c0	3.14E-08	Inf	up	[R]	General function prediction only	Cellular Component: nucleus (GO:0005634);; Cellular Component: cytosol (GO:0005829);; Molecular Function: hydrolase activity (GO:0016787);; Molecular Function: lyase activity (GO:0016829);;	--	Cytokinin riboside 5&apos;-monophosphate phosphoribohydrolase LOG1 GN=LOG1 OS=Arabidopsis thaliana (Mouse-ear cress) PE=1 SV=1	predicted protein [Populus trichocarpa]
c23815.graph_c0	4.10E-05	-3.500613967	down	--	--	Molecular Function: sulfotransferase activity (GO:0008146);;	--	Cytosolic sulfotransferase 6 GN=T14D3.20 OS=Arabidopsis thaliana (Mouse-ear cress) PE=2 SV=1	PREDICTED: cytosolic sulfotransferase 5-like [Solanum lycopersicum]
c28860.graph_c0	4.71E-05	#NAME?	down	--	--	Molecular Function: organic cyclic compound binding (GO:0097159);; Molecular Function: heterocyclic compound binding (GO:1901363);;	K12811|3e-16|ppp:PHYPADRAFT_149955|hypothetical protein	DEAD-box ATP-dependent RNA helicase 42 GN=RH42 OS=Arabidopsis thaliana (Mouse-ear cress) PE=1 SV=2	hypothetical protein FOMMEDRAFT_153896 [Fomitiporia mediterranea MF3/22]
c24538.graph_c0	3.63E-06	-4.211917766	down	--	--	--	--	DEAD-box ATP-dependent RNA helicase 42 GN=RH42 OS=Arabidopsis thaliana (Mouse-ear cress) PE=1 SV=2	hypothetical protein PDIG_62650 [Penicillium digitatum PHI26]
c40425.graph_c1	0.000808002	-6.903000922	down	[J]	Translation, ribosomal structure and biogenesis	--	K12811|3e-10|vvi:100262258|hypothetical protein LOC100262258	DEAD-box ATP-dependent RNA helicase 42 GN=RH42 OS=Arabidopsis thaliana (Mouse-ear cress) PE=1 SV=2	hypothetical protein PHACADRAFT_261793 [Phanerochaete carnosa HHB-10118-sp]
c16628.graph_c0	9.47E-08	#NAME?	down	--	--	Molecular Function: nucleic acid binding (GO:0003676);; Cellular Component: intracellular non-membrane-bounded organelle (GO:0043232);; Biological Process: cellular component biogenesis (GO:0044085);; Biological Process: cellular macromolecule metabolic process (GO:0044260);; Cellular Component: intracellular organelle part (GO:0044446);; Biological Process: nucleic acid metabolic process (GO:009…	--	DEAD-box ATP-dependent RNA helicase 42 GN=RH42 OS=Arabidopsis thaliana (Mouse-ear cress) PE=1 SV=2	hypothetical protein SORBIDRAFT_02g004436 [Sorghum bicolor]
c22464.graph_c0	4.05E-10	-6.460509404	down	--	--	--	K11984|7e-11|ppp:PHYPADRAFT_233757|hypothetical protein	DEAD-box ATP-dependent RNA helicase 42 GN=RH42 OS=Arabidopsis thaliana (Mouse-ear cress) PE=1 SV=2	predicted protein [Laccaria bicolor S238N-H82]
c33686.graph_c0	6.78E-14	-5.934339433	down	--	--	--	--	DEAD-box ATP-dependent RNA helicase 42 GN=RH42 OS=Arabidopsis thaliana (Mouse-ear cress) PE=1 SV=2	predicted protein [Populus trichocarpa]
c40291.graph_c0	0.000604491	-4.082459946	down	--	--	Biological Process: microtubule cytoskeleton organization (GO:0000226);; Biological Process: cytokinesis by cell plate formation (GO:0000911);; Molecular Function: protein serine/threonine kinase activity (GO:0004674);; Molecular Function: copper ion binding (GO:0005507);; Molecular Function: ATP binding (GO:0005524);; Biological Process: DNA replication initiation (GO:0006270);; Biological Proce…	--	DEAD-box ATP-dependent RNA helicase 42 GN=RH42 OS=Arabidopsis thaliana (Mouse-ear cress) PE=1 SV=2	PREDICTED: uncharacterized protein LOC100241254 [Vitis vinifera]
c46955.graph_c0	0.000527102	-1.821709748	down	--	--	Cellular Component: extracellular region (GO:0005576);; Cellular Component: plasma membrane (GO:0005886);; Cellular Component: plant-type cell wall (GO:0009505);; Molecular Function: peptidase inhibitor activity (GO:0030414);; Biological Process: killing of cells of other organism (GO:0031640);; Biological Process: defense response to fungus (GO:0050832);;	--	Defensin-like protein 2 (Precursor) GN=F5O4.13 OS=Arabidopsis thaliana (Mouse-ear cress) PE=2 SV=1	Defensin-like protein isoform 2 [Theobroma cacao]
c17698.graph_c0	3.52E-30	-9.549254311	down	--	--	Biological Process: defense response (GO:0006952);;	--	Defensin-like protein 6 (Precursor) GN=MBK5.14 OS=Arabidopsis thaliana (Mouse-ear cress) PE=3 SV=1	Scorpion toxin-like knottin superfamily protein [Theobroma cacao]
c35603.graph_c0	6.96E-11	-6.239048881	down	--	--	Cellular Component: cytoplasmic membrane-bounded vesicle (GO:0016023);;	--	Defensin-like protein 81 (Precursor) GN=At1g56233 OS=Arabidopsis thaliana (Mouse-ear cress) PE=3 SV=1	Uncharacterized protein TCM_020406 [Theobroma cacao]
c31381.graph_c0	0.005811595	1.697785132	up	--	--	Biological Process: transcription, DNA-templated (GO:0006351);;	--	Dehydration-responsive element-binding protein 2B GN=F9F8.16 OS=Arabidopsis thaliana (Mouse-ear cress) PE=2 SV=1	unnamed protein product [Vitis vinifera]
c32416.graph_c1	0.007136289	2.427695305	up	--	--	Molecular Function: DNA binding (GO:0003677);; Molecular Function: sequence-specific DNA binding transcription factor activity (GO:0003700);; Cellular Component: nucleus (GO:0005634);; Biological Process: regulation of transcription, DNA-templated (GO:0006355);; Biological Process: multidimensional cell growth (GO:0009825);;	--	Dehydration-responsive element-binding protein 3 GN=F15N18.180 OS=Arabidopsis thaliana (Mouse-ear cress) PE=2 SV=1	PREDICTED: dehydration-responsive element-binding protein 3-like [Vitis vinifera]
c27202.graph_c0	0.000550951	3.411103769	up	--	--	Molecular Function: sequence-specific DNA binding transcription factor activity (GO:0003700);; Cellular Component: nucleus (GO:0005634);; Biological Process: multidimensional cell growth (GO:0009825);; Molecular Function: sequence-specific DNA binding (GO:0043565);; Biological Process: positive regulation of transcription, DNA-templated (GO:0045893);;	--	Dehydration-responsive element-binding protein 3 GN=F15N18.180 OS=Arabidopsis thaliana (Mouse-ear cress) PE=2 SV=1	PREDICTED: dehydration-responsive element-binding protein 3-like [Vitis vinifera]
c31713.graph_c0	0.00458317	-2.245709781	down	[I]	Lipid transport and metabolism	Molecular Function: iron ion binding (GO:0005506);; Molecular Function: electron carrier activity (GO:0009055);; Molecular Function: oxidoreductase activity, acting on paired donors, with incorporation or reduction of molecular oxygen, NAD(P)H as one donor, and incorporation of one atom of oxygen (GO:0016709);; Molecular Function: transferase activity, transferring alkyl or aryl (other than methy…	K11778|1e-154|vvi:100251570|hypothetical protein LOC100251570	Dehydrodolichyl diphosphate synthase 6 GN=At2g17570 OS=Arabidopsis thaliana (Mouse-ear cress) PE=2 SV=2	hypothetical protein VITISV_029565 [Vitis vinifera]
c19687.graph_c0	0.001512961	-5.827379954	down	--	--	Cellular Component: extracellular region (GO:0005576);;	--	Desiccation-related protein PCC13-62 (Precursor) OS=Craterostigma plantagineum (Blue gem) PE=2 SV=1	predicted protein [Populus trichocarpa]
c45962.graph_c0	0.007671601	4.469114715	up	--	--	Molecular Function: nucleotide binding (GO:0000166);; Molecular Function: nucleic acid binding (GO:0003676);; Cellular Component: cytoplasmic membrane-bounded vesicle (GO:0016023);;	--	Desiccation-related protein PCC13-62 (Precursor) OS=Craterostigma plantagineum (Blue gem) PE=2 SV=1	unnamed protein product [Vitis vinifera]
c19891.graph_c0	3.35E-09	-9.096613453	down	--	--	--	--	Desiccation-related protein PCC3-06 OS=Craterostigma plantagineum (Blue gem) PE=2 SV=1	PREDICTED: desiccation-related protein PCC3-06-like [Vitis vinifera]
c35525.graph_c0	0.000425317	1.829857329	up	--	--	Molecular Function: diacylglycerol kinase activity (GO:0004143);; Biological Process: protein kinase C-activating G-protein coupled receptor signaling pathway (GO:0007205);; Biological Process: response to ethylene (GO:0009723);; Biological Process: phosphorylation (GO:0016310);;	--	Diacylglycerol kinase 5 GN=DGK5 OS=Arabidopsis thaliana (Mouse-ear cress) PE=2 SV=1	PREDICTED: diacylglycerol kinase iota-like [Solanum lycopersicum]
c40431.graph_c0	0.003845396	1.758742978	up	[MG]	--	Molecular Function: nucleotide binding (GO:0000166);; Biological Process: anthocyanin-containing compound biosynthetic process (GO:0009718);; Biological Process: response to sucrose (GO:0009744);; Biological Process: response to UV-B (GO:0010224);; Cellular Component: extrinsic component of endoplasmic reticulum membrane (GO:0042406);; Biological Process: cellular metabolic process (GO:0044237);;…	--	Dihydroflavonol-4-reductase GN=MJB21.18 OS=Arabidopsis thaliana (Mouse-ear cress) PE=2 SV=2	PREDICTED: dihydroflavonol-4-reductase-like [Vitis vinifera]
c39724.graph_c0	1.56E-08	-3.193050701	down	[C]	Energy production and conversion	Molecular Function: dihydrolipoyl dehydrogenase activity (GO:0004148);; Cellular Component: nucleolus (GO:0005730);; Cellular Component: mitochondrion (GO:0005739);; Cellular Component: cytosol (GO:0005829);; Biological Process: acetyl-CoA biosynthetic process from pyruvate (GO:0006086);; Molecular Function: electron carrier activity (GO:0009055);; Cellular Component: chloroplast stroma (GO:00095…	K00382|0.0|vvi:100246616|hypothetical protein LOC100246616	Dihydrolipoyl dehydrogenase 1, mitochondrial (Precursor) GN=LPD1 OS=Arabidopsis thaliana (Mouse-ear cress) PE=1 SV=2	PREDICTED: dihydrolipoyl dehydrogenase-like [Solanum lycopersicum]
c41120.graph_c0	0.001783347	-1.792882076	down	[C]	Energy production and conversion	Biological Process: sulfur amino acid metabolic process (GO:0000096);; Molecular Function: dihydrolipoyllysine-residue acetyltransferase activity (GO:0004742);; Cellular Component: mitochondrion (GO:0005739);; Biological Process: acetyl-CoA biosynthetic process from pyruvate (GO:0006086);; Biological Process: glycine catabolic process (GO:0006546);; Biological Process: unsaturated fatty acid bios…	--	Dihydrolipoyllysine-residue acetyltransferase component 2 of pyruvate dehydrogenase complex, mitochondrial (Precursor) GN=At3g13930 OS=Arabidopsis thaliana (Mouse-ear cress) PE=1 SV=2	PREDICTED: dihydrolipoyllysine-residue acetyltransferase component of pyruvate dehydrogenase complex, mitochondrial-like [Vitis vinifera]
c42798.graph_c0	0.000175464	-1.959736735	down	[C]	Energy production and conversion	Molecular Function: dihydrolipoyllysine-residue acetyltransferase activity (GO:0004742);; Cellular Component: mitochondrion (GO:0005739);; Cellular Component: plasma membrane (GO:0005886);; Biological Process: acetyl-CoA metabolic process (GO:0006084);; Biological Process: embryo development ending in seed dormancy (GO:0009793);; Cellular Component: chloroplast envelope (GO:0009941);; Biological …	K00627|0.0|vvi:100245266|hypothetical protein LOC100245266	Dihydrolipoyllysine-residue acetyltransferase component 2 of pyruvate dehydrogenase complex, mitochondrial (Precursor) GN=At3g13930 OS=Arabidopsis thaliana (Mouse-ear cress) PE=1 SV=2	PREDICTED: dihydrolipoyllysine-residue acetyltransferase component of pyruvate dehydrogenase complex, mitochondrial-like isoform 1 [Vitis vinifera]
c20699.graph_c0	9.33E-06	3.602007113	up	--	--	Cellular Component: cytoplasmic membrane-bounded vesicle (GO:0016023);;	--	Dirigent protein 19 (Precursor) GN=DIR19 OS=Arabidopsis thaliana (Mouse-ear cress) PE=2 SV=1	hypothetical protein PRUPE_ppa015438mg, partial [Prunus persica]
c17813.graph_c0	1.66E-12	-7.010238176	down	--	--	--	--	Dirigent protein 23 (Precursor) GN=DIR23 OS=Arabidopsis thaliana (Mouse-ear cress) PE=2 SV=1	PREDICTED: disease resistance response protein 206-like [Solanum lycopersicum]
c16818.graph_c0	1.63E-07	4.761319705	up	--	--	--	--	Disease resistance protein RFL1 GN=RFL1 OS=Arabidopsis thaliana (Mouse-ear cress) PE=3 SV=2	JHL06P13.14 [Jatropha curcas]
c43725.graph_c0	8.62E-12	3.445246065	up	[S]	Function unknown	--	--	Disease resistance protein RPM1 GN=F17A9.20 OS=Arabidopsis thaliana (Mouse-ear cress) PE=1 SV=1	PREDICTED: disease resistance protein RPM1-like [Vitis vinifera]
c51899.graph_c0	2.32E-05	3.643180105	up	--	--	--	--	Disease resistance protein RPP13 GN=RPP13 OS=Arabidopsis thaliana (Mouse-ear cress) PE=2 SV=2	PREDICTED: disease resistance RPP8-like protein 3-like [Glycine max]
c42602.graph_c0	0.009226679	1.800710339	up	[R]	General function prediction only	Molecular Function: ATP binding (GO:0005524);; Biological Process: signal transduction (GO:0007165);; Cellular Component: chloroplast (GO:0009507);; Molecular Function: nucleoside-triphosphatase activity (GO:0017111);; Molecular Function: ADP binding (GO:0043531);;	--	Disease resistance protein RPP13 GN=RPP13 OS=Arabidopsis thaliana (Mouse-ear cress) PE=2 SV=2	PREDICTED: uncharacterized protein LOC100246258 [Vitis vinifera]
c35785.graph_c0	0.000341188	2.677687968	up	--	--	--	--	Disease resistance response protein 206 (Precursor) GN=PI206 OS=Pisum sativum (Garden pea) PE=2 SV=2	predicted protein [Populus trichocarpa]
c30784.graph_c0	0.001773636	1.954766491	up	--	--	Molecular Function: phosphoprotein phosphatase activity (GO:0004721);; Cellular Component: nucleus (GO:0005634);; Biological Process: defense response (GO:0006952);; Molecular Function: ADP binding (GO:0043531);;	--	Disease resistance RPP13-like protein 4 GN=RPP13L4 OS=Arabidopsis thaliana (Mouse-ear cress) PE=2 SV=2	PREDICTED: disease resistance RPP13-like protein 4-like [Solanum lycopersicum]
c42094.graph_c0	2.94E-09	4.459081718	up	--	--	--	--	Disease resistance RPP8-like protein 3 GN=RPP8L3 OS=Arabidopsis thaliana (Mouse-ear cress) PE=2 SV=1	PREDICTED: probable disease resistance RPP8-like protein 2-like [Vitis vinifera]
c33480.graph_c2	0.000534013	-4.40472874	down	--	--	Molecular Function: DNA binding (GO:0003677);; Molecular Function: DNA (cytosine-5-)-methyltransferase activity (GO:0003886);; Cellular Component: nucleus (GO:0005634);; Biological Process: regulation of gene expression by genetic imprinting (GO:0006349);; Biological Process: DNA mediated transformation (GO:0009294);; Biological Process: negative regulation of flower development (GO:0009910);; Bi…	K00558|1e-142|vvi:100251127|hypothetical protein LOC100251127	DNA (cytosine-5)-methyltransferase 1 GN=At5g49160 OS=Arabidopsis thaliana (Mouse-ear cress) PE=1 SV=1	PREDICTED: DNA (cytosine-5)-methyltransferase 1B-like [Vitis vinifera]
c45650.graph_c0	3.83E-12	-3.930608433	down	[L]	Replication, recombination and repair	Molecular Function: DNA binding (GO:0003677);; Molecular Function: DNA (cytosine-5-)-methyltransferase activity (GO:0003886);; Cellular Component: nucleus (GO:0005634);; Biological Process: regulation of gene expression by genetic imprinting (GO:0006349);; Biological Process: DNA mediated transformation (GO:0009294);; Biological Process: negative regulation of flower development (GO:0009910);; Bi…	K00558|0.0|vvi:100251127|hypothetical protein LOC100251127	DNA (cytosine-5)-methyltransferase 1 GN=At5g49160 OS=Arabidopsis thaliana (Mouse-ear cress) PE=1 SV=1	PREDICTED: DNA (cytosine-5)-methyltransferase 1B-like [Vitis vinifera]
c24698.graph_c0	1.70E-06	-5.551300795	down	--	--	Molecular Function: methyltransferase activity (GO:0008168);; Biological Process: DNA methylation on cytosine (GO:0032776);;	K00558|7e-13|rcu:RCOM_1176970|DNA (cytosine-5)-methyltransferase, putative (EC:2.3.1.97)	DNA (cytosine-5)-methyltransferase 1 GN=At5g49160 OS=Arabidopsis thaliana (Mouse-ear cress) PE=1 SV=1	PREDICTED: DNA (cytosine-5)-methyltransferase 1-like [Cucumis sativus]
c29959.graph_c0	1.73E-06	-4.214943011	down	--	--	Molecular Function: DNA binding (GO:0003677);; Molecular Function: DNA (cytosine-5-)-methyltransferase activity (GO:0003886);; Cellular Component: nucleus (GO:0005634);; Biological Process: regulation of gene expression by genetic imprinting (GO:0006349);; Biological Process: DNA mediated transformation (GO:0009294);; Biological Process: negative regulation of flower development (GO:0009910);; Bi…	K00558|1e-111|rcu:RCOM_0497320|DNA (cytosine-5)-methyltransferase, putative (EC:2.3.1.97)	DNA (cytosine-5)-methyltransferase 1 GN=At5g49160 OS=Arabidopsis thaliana (Mouse-ear cress) PE=1 SV=1	PREDICTED: DNA (cytosine-5)-methyltransferase 1-like [Cucumis sativus]
c22682.graph_c0	4.01E-12	-4.502477301	down	[L]	Replication, recombination and repair	Molecular Function: DNA binding (GO:0003677);; Cellular Component: nucleus (GO:0005634);; Molecular Function: methyltransferase activity (GO:0008168);; Biological Process: DNA mediated transformation (GO:0009294);; Biological Process: DNA methylation on cytosine (GO:0032776);; Biological Process: single-organism cellular process (GO:0044763);;	K00558|0.0|vvi:100252100|hypothetical protein LOC100252100	DNA (cytosine-5)-methyltransferase 1 GN=MET2A OS=Zea mays (Maize) PE=1 SV=1	PREDICTED: DNA (cytosine-5)-methyltransferase 1-like [Vitis vinifera]
c33480.graph_c0	0.001428662	-3.719697753	down	[L]	Replication, recombination and repair	Molecular Function: DNA binding (GO:0003677);; Molecular Function: DNA (cytosine-5-)-methyltransferase activity (GO:0003886);; Cellular Component: nucleus (GO:0005634);; Biological Process: regulation of gene expression by genetic imprinting (GO:0006349);; Biological Process: DNA mediated transformation (GO:0009294);; Biological Process: negative regulation of flower development (GO:0009910);; Bi…	K00558|1e-121|vvi:100251127|hypothetical protein LOC100251127	DNA (cytosine-5)-methyltransferase 1A OS=Oryza sativa subsp. japonica (Rice) PE=2 SV=1	hypothetical protein VITISV_027340 [Vitis vinifera]
c31802.graph_c0	0.000239795	-3.160415689	down	--	--	Molecular Function: DNA binding (GO:0003677);; Molecular Function: DNA (cytosine-5-)-methyltransferase activity (GO:0003886);; Cellular Component: nucleus (GO:0005634);; Biological Process: chromatin silencing (GO:0006342);; Biological Process: zygote asymmetric cytokinesis in embryo sac (GO:0010069);; Biological Process: DNA methylation on cytosine within a CNG sequence (GO:0010425);; Molecular …	--	DNA (cytosine-5)-methyltransferase CMT2 GN=CMT2 OS=Arabidopsis thaliana (Mouse-ear cress) PE=2 SV=3	hypothetical protein VITISV_020830 [Vitis vinifera]
c41752.graph_c1	6.05E-08	-4.925866833	down	--	--	Molecular Function: DNA binding (GO:0003677);; Molecular Function: DNA (cytosine-5-)-methyltransferase activity (GO:0003886);; Cellular Component: nucleus (GO:0005634);; Biological Process: C-5 methylation of cytosine (GO:0090116);;	--	DNA (cytosine-5)-methyltransferase CMT2 GN=CMT2 OS=Arabidopsis thaliana (Mouse-ear cress) PE=2 SV=3	PREDICTED: DNA (cytosine-5)-methyltransferase CMT2-like [Fragaria vesca subsp. vesca]
c28335.graph_c0	2.90E-05	-3.594087996	down	--	--	Biological Process: DNA methylation (GO:0006306);; Molecular Function: methyltransferase activity (GO:0008168);;	--	DNA (cytosine-5)-methyltransferase CMT2 GN=CMT2 OS=Arabidopsis thaliana (Mouse-ear cress) PE=2 SV=3	unnamed protein product [Vitis vinifera]
c28556.graph_c0	4.12E-06	-3.837022781	down	[L]	Replication, recombination and repair	Molecular Function: DNA binding (GO:0003677);; Molecular Function: DNA (cytosine-5-)-methyltransferase activity (GO:0003886);; Cellular Component: nucleus (GO:0005634);; Molecular Function: transferase activity, transferring acyl groups (GO:0016746);; Biological Process: C-5 methylation of cytosine (GO:0090116);;	--	DNA (cytosine-5)-methyltransferase CMT2 GN=CMT2 OS=Arabidopsis thaliana (Mouse-ear cress) PE=2 SV=3	unnamed protein product [Vitis vinifera]
c41752.graph_c0	0.000410667	-3.492295235	down	[L]	Replication, recombination and repair	Molecular Function: DNA binding (GO:0003677);; Molecular Function: DNA (cytosine-5-)-methyltransferase activity (GO:0003886);; Cellular Component: nucleus (GO:0005634);; Molecular Function: transferase activity, transferring acyl groups (GO:0016746);; Biological Process: C-5 methylation of cytosine (GO:0090116);;	--	DNA (cytosine-5)-methyltransferase CMT2 GN=CMT2 OS=Arabidopsis thaliana (Mouse-ear cress) PE=2 SV=3	unnamed protein product [Vitis vinifera]
c49062.graph_c0	2.26E-05	-3.870937145	down	--	--	Molecular Function: DNA binding (GO:0003677);; Molecular Function: DNA (cytosine-5-)-methyltransferase activity (GO:0003886);; Cellular Component: nucleus (GO:0005634);; Molecular Function: transferase activity, transferring acyl groups (GO:0016746);; Biological Process: C-5 methylation of cytosine (GO:0090116);;	--	DNA (cytosine-5)-methyltransferase CMT2 GN=CMT2 OS=Arabidopsis thaliana (Mouse-ear cress) PE=2 SV=3	unnamed protein product [Vitis vinifera]
c25907.graph_c0	0.000867788	-3.168186822	down	[L]	Replication, recombination and repair	Biological Process: meiotic mismatch repair (GO:0000710);; Cellular Component: synaptonemal complex (GO:0000795);; Molecular Function: damaged DNA binding (GO:0003684);; Molecular Function: ATP binding (GO:0005524);; Biological Process: ATP catabolic process (GO:0006200);; Biological Process: double-strand break repair (GO:0006302);; Biological Process: mitotic recombination (GO:0006312);; Biolog…	K08741|1e-142|vvi:100252044|hypothetical protein LOC100252044	DNA mismatch repair protein MSH5 GN=MSH5 OS=Arabidopsis thaliana (Mouse-ear cress) PE=2 SV=1	unnamed protein product [Vitis vinifera]
c45290.graph_c0	1.15E-21	-5.23858864	down	--	--	Biological Process: cellular process (GO:0009987);; Biological Process: single-organism process (GO:0044699);;	--	DNA mismatch repair protein MSH6 GN=T10M13.8 OS=Arabidopsis thaliana (Mouse-ear cress) PE=1 SV=2	predicted protein [Populus trichocarpa]
c42405.graph_c0	0.003887333	-2.586705502	down	[L]	Replication, recombination and repair	Cellular Component: nuclear chromosome (GO:0000228);; Molecular Function: four-way junction DNA binding (GO:0000400);; Biological Process: meiotic mismatch repair (GO:0000710);; Biological Process: cytokinesis by cell plate formation (GO:0000911);; Molecular Function: damaged DNA binding (GO:0003684);; Molecular Function: protein binding (GO:0005515);; Molecular Function: ATP binding (GO:0005524)…	--	DNA mismatch repair protein MSH7 GN=MOB24.2 OS=Arabidopsis thaliana (Mouse-ear cress) PE=1 SV=1	PREDICTED: DNA mismatch repair protein Msh6-2 [Vitis vinifera]
c30650.graph_c0	0.000805406	-3.727387361	down	[L]	Replication, recombination and repair	Molecular Function: nucleotide binding (GO:0000166);; Biological Process: double-strand break repair via homologous recombination (GO:0000724);; Biological Process: cytokinesis by cell plate formation (GO:0000911);; Molecular Function: nucleoside binding (GO:0001882);; Biological Process: regionalization (GO:0003002);; Molecular Function: DNA binding (GO:0003677);; Molecular Function: DNA-directe…	K02320|7e-80|vvi:100250805|hypothetical protein LOC100250805	DNA polymerase alpha catalytic subunit OS=Oryza sativa subsp. japonica (Rice) PE=2 SV=2	PREDICTED: DNA polymerase alpha catalytic subunit-like [Vitis vinifera]
c45753.graph_c0	6.76E-07	-3.087924654	down	[L]	Replication, recombination and repair	Molecular Function: nucleotide binding (GO:0000166);; Biological Process: double-strand break repair via homologous recombination (GO:0000724);; Biological Process: cytokinesis by cell plate formation (GO:0000911);; Molecular Function: nucleoside binding (GO:0001882);; Biological Process: regionalization (GO:0003002);; Molecular Function: DNA binding (GO:0003677);; Molecular Function: DNA-directe…	K02320|0.0|rcu:RCOM_1409950|DNA polymerase alpha catalytic subunit, putative (EC:2.7.7.7)	DNA polymerase alpha catalytic subunit OS=Oryza sativa subsp. japonica (Rice) PE=2 SV=2	PREDICTED: DNA polymerase alpha catalytic subunit-like [Vitis vinifera]
c17047.graph_c0	0.003122326	-2.891181588	down	--	--	Molecular Function: nucleotide binding (GO:0000166);; Biological Process: double-strand break repair via homologous recombination (GO:0000724);; Biological Process: cytokinesis by cell plate formation (GO:0000911);; Molecular Function: nucleoside binding (GO:0001882);; Biological Process: regionalization (GO:0003002);; Molecular Function: DNA binding (GO:0003677);; Molecular Function: DNA-directe…	K02320|1e-14|vvi:100250805|hypothetical protein LOC100250805	DNA polymerase alpha catalytic subunit OS=Oryza sativa subsp. japonica (Rice) PE=2 SV=2	PREDICTED: DNA polymerase alpha catalytic subunit-like [Vitis vinifera]
c23756.graph_c0	1.33E-05	-3.692915777	down	[L]	Replication, recombination and repair	Molecular Function: nucleotide binding (GO:0000166);; Molecular Function: DNA binding (GO:0003677);; Molecular Function: DNA-directed DNA polymerase activity (GO:0003887);; Biological Process: DNA replication (GO:0006260);; Molecular Function: zinc ion binding (GO:0008270);; Cellular Component: epsilon DNA polymerase complex (GO:0008622);; Biological Process: embryo development ending in seed dor…	K02324|0.0|vvi:100241432|hypothetical protein LOC100241432	DNA polymerase epsilon catalytic subunit A GN=At1g08260 OS=Arabidopsis thaliana (Mouse-ear cress) PE=1 SV=1	PREDICTED: DNA polymerase epsilon catalytic subunit A [Vitis vinifera]
c54305.graph_c0	0.007047836	-5.09511145	down	[L]	Replication, recombination and repair	Molecular Function: nucleotide binding (GO:0000166);; Molecular Function: DNA binding (GO:0003677);; Molecular Function: DNA-directed DNA polymerase activity (GO:0003887);; Biological Process: DNA replication (GO:0006260);; Biological Process: DNA methylation (GO:0006306);; Molecular Function: zinc ion binding (GO:0008270);; Biological Process: cell proliferation (GO:0008283);; Cellular Component…	K02324|0.0|rcu:RCOM_0792580|DNA polymerase epsilon, catalytic subunit, putative (EC:2.7.7.7)	DNA polymerase epsilon catalytic subunit A GN=At1g08260 OS=Arabidopsis thaliana (Mouse-ear cress) PE=1 SV=1	PREDICTED: DNA polymerase epsilon catalytic subunit A-like [Solanum lycopersicum]
c38302.graph_c0	0.000136166	-2.600337534	down	[KL]	--	Molecular Function: nucleic acid binding (GO:0003676);; Cellular Component: nucleus (GO:0005634);; Cellular Component: mitochondrion (GO:0005739);; Biological Process: DNA-dependent DNA replication (GO:0006261);; Molecular Function: ATP-dependent helicase activity (GO:0008026);;	--	DNA repair helicase UVH6 GN=F15K9.20 OS=Arabidopsis thaliana (Mouse-ear cress) PE=1 SV=1	PREDICTED: Fanconi anemia group J protein-like [Vitis vinifera]
c15882.graph_c0	8.11E-06	-3.471198211	down	[L]	Replication, recombination and repair	Biological Process: mitotic cell cycle (GO:0000278);; Molecular Function: damaged DNA binding (GO:0003684);; Molecular Function: protein binding (GO:0005515);; Molecular Function: ATP binding (GO:0005524);; Cellular Component: nucleus (GO:0005634);; Cellular Component: chromosome (GO:0005694);; Biological Process: DNA-dependent DNA replication (GO:0006261);; Biological Process: regulation of DNA …	K04482|0.0|vvi:100252629|hypothetical protein LOC100252629	DNA repair protein RAD51 homolog GN=RAD51 OS=Solanum lycopersicum (Tomato) PE=2 SV=1	PREDICTED: DNA repair protein RAD51 homolog [Vitis vinifera]
c39301.graph_c1	3.72E-05	-5.41051426	down	[L]	Replication, recombination and repair	Biological Process: cytokinesis by cell plate formation (GO:0000911);; Molecular Function: DNA binding (GO:0003677);; Molecular Function: DNA helicase activity (GO:0003678);; Molecular Function: ATP binding (GO:0005524);; Cellular Component: nucleus (GO:0005634);; Biological Process: DNA unwinding involved in DNA replication (GO:0006268);; Biological Process: DNA replication initiation (GO:000627…	K02541|7e-71|vvi:100253704|hypothetical protein LOC100253704	DNA replication licensing factor MCM3 homolog 2 GN=ROA2 OS=Zea mays (Maize) PE=2 SV=1	PREDICTED: DNA replication licensing factor MCM3 homolog 1-like [Vitis vinifera]
c39301.graph_c0	0.000277222	-4.499213763	down	[L]	Replication, recombination and repair	Biological Process: cytokinesis by cell plate formation (GO:0000911);; Molecular Function: DNA binding (GO:0003677);; Molecular Function: DNA helicase activity (GO:0003678);; Molecular Function: ATP binding (GO:0005524);; Cellular Component: nucleus (GO:0005634);; Biological Process: DNA unwinding involved in DNA replication (GO:0006268);; Biological Process: DNA replication initiation (GO:000627…	K02541|0.0|vvi:100253704|hypothetical protein LOC100253704	DNA replication licensing factor MCM3 homolog 3 GN=ROA3 OS=Zea mays (Maize) PE=2 SV=1	PREDICTED: DNA replication licensing factor MCM3 homolog [Cicer arietinum]
c33930.graph_c0	0.001253994	-4.043225229	down	[L]	Replication, recombination and repair	Biological Process: cytokinesis by cell plate formation (GO:0000911);; Molecular Function: DNA binding (GO:0003677);; Molecular Function: DNA helicase activity (GO:0003678);; Molecular Function: ATP binding (GO:0005524);; Cellular Component: nucleus (GO:0005634);; Cellular Component: cytoplasm (GO:0005737);; Biological Process: DNA unwinding involved in DNA replication (GO:0006268);; Biological P…	K02209|0.0|vvi:100261877|hypothetical protein LOC100261877	DNA replication licensing factor MCM3 homolog GN=MCM3 OS=Arabidopsis thaliana (Mouse-ear cress) PE=2 SV=1	PREDICTED: DNA replication licensing factor mcm5-A-like [Vitis vinifera]
c38287.graph_c0	0.000392991	-2.379720535	down	[L]	Replication, recombination and repair	Molecular Function: DNA binding (GO:0003677);; Molecular Function: ATP binding (GO:0005524);; Cellular Component: nucleus (GO:0005634);; Biological Process: DNA replication initiation (GO:0006270);; Molecular Function: DNA-dependent ATPase activity (GO:0008094);;	K10738|0.0|vvi:100243188|similar to MCM9	DNA replication licensing factor MCM3 homolog GN=MCM3 OS=Arabidopsis thaliana (Mouse-ear cress) PE=2 SV=1	unnamed protein product [Vitis vinifera]
c42606.graph_c0	1.99E-09	-5.258115707	down	[L]	Replication, recombination and repair	Biological Process: resolution of meiotic recombination intermediates (GO:0000712);; Cellular Component: synaptonemal complex (GO:0000795);; Biological Process: sister chromatid segregation (GO:0000819);; Biological Process: cytokinesis by cell plate formation (GO:0000911);; Molecular Function: DNA binding (GO:0003677);; Molecular Function: DNA topoisomerase type II (ATP-hydrolyzing) activity (GO…	K03164|0.0|vvi:100253371|hypothetical protein LOC100253371	DNA topoisomerase 2 GN=TOP2 OS=Arabidopsis thaliana (Mouse-ear cress) PE=2 SV=2	PREDICTED: DNA topoisomerase 2-like [Vitis vinifera]
c33208.graph_c0	0.000517723	-2.191369416	down	--	--	Molecular Function: DNA binding (GO:0003677);; Cellular Component: nucleus (GO:0005634);; Biological Process: regulation of transcription, DNA-templated (GO:0006355);;	--	DNA-binding protein S1FA2 GN=OSJNBa0042I15.16 OS=Oryza sativa subsp. japonica (Rice) PE=2 SV=2	PREDICTED: DNA-binding protein S1FA2 isoform 1 [Vitis vinifera]
c25922.graph_c0	8.93E-05	-3.324911907	down	--	--	Cellular Component: cell wall (GO:0005618);; Cellular Component: plasma membrane (GO:0005886);; Biological Process: defense response (GO:0006952);; Biological Process: signal transduction (GO:0007165);; Cellular Component: plasmodesma (GO:0009506);; Cellular Component: chloroplast (GO:0009507);; Molecular Function: kinase activity (GO:0016301);; Biological Process: phosphorylation (GO:0016310);; …	--	DNA-damage-repair/toleration protein DRT100 (Precursor) OS=Arabidopsis thaliana (Mouse-ear cress) PE=2 SV=2	DNA-damage-repair/toleration protein DRT100-like precursor [Glycine max]
c15143.graph_c0	0.001579124	2.911827913	up	--	--	Cellular Component: cell wall (GO:0005618);; Cellular Component: plasma membrane (GO:0005886);; Biological Process: defense response (GO:0006952);; Biological Process: signal transduction (GO:0007165);; Cellular Component: plasmodesma (GO:0009506);; Cellular Component: chloroplast (GO:0009507);; Molecular Function: kinase activity (GO:0016301);; Biological Process: phosphorylation (GO:0016310);; …	--	DNA-damage-repair/toleration protein DRT100 (Precursor) OS=Arabidopsis thaliana (Mouse-ear cress) PE=2 SV=2	polygalacturonase inhibiting protein [Panax ginseng]
c37606.graph_c0	0.00438627	-1.943591242	down	--	--	Molecular Function: protein binding (GO:0005515);; Cellular Component: nuclear envelope (GO:0005635);;	K14297|0.0|vvi:100249633|hypothetical protein LOC100249633	DNA-directed RNA polymerase II subunit RPB1 GN=F4B14.70 OS=Arabidopsis thaliana (Mouse-ear cress) PE=1 SV=3	PREDICTED: nuclear pore complex protein Nup98-Nup96-like isoform 1 [Vitis vinifera]
c42837.graph_c0	8.18E-05	-2.154593379	down	--	--	--	--	Dof zinc finger protein DOF2.1 GN=DOF2.1 OS=Arabidopsis thaliana (Mouse-ear cress) PE=2 SV=2	PREDICTED: dof zinc finger protein DOF2.1-like [Vitis vinifera]
c38358.graph_c0	0.003570115	-1.837365251	down	--	--	Molecular Function: DNA binding (GO:0003677);; Biological Process: regulation of transcription, DNA-templated (GO:0006355);;	--	Dof zinc finger protein DOF4.6 GN=DOF4.6 OS=Arabidopsis thaliana (Mouse-ear cress) PE=2 SV=2	PREDICTED: dof zinc finger protein DOF4.6-like [Vitis vinifera]
c24337.graph_c0	2.70E-11	#NAME?	down	--	--	Cellular Component: nucleus (GO:0005634);; Biological Process: guard cell differentiation (GO:0010052);; Biological Process: stomatal movement (GO:0010118);; Molecular Function: sequence-specific DNA binding (GO:0043565);; Biological Process: positive regulation of transcription, DNA-templated (GO:0045893);; Biological Process: regulation of cell wall pectin metabolic process (GO:1902066);;	--	Dof zinc finger protein DOF5.7 GN=DOF5.7 OS=Arabidopsis thaliana (Mouse-ear cress) PE=2 SV=1	PREDICTED: dof zinc finger protein DOF5.7-like [Vitis vinifera]
c21611.graph_c1	0.001243336	-1.698711311	down	--	--	Biological Process: RNA methylation (GO:0001510);; Molecular Function: dolichyl-diphosphooligosaccharide-protein glycotransferase activity (GO:0004579);; Cellular Component: nucleolus (GO:0005730);; Cellular Component: vacuolar membrane (GO:0005774);; Cellular Component: Golgi apparatus (GO:0005794);; Cellular Component: plasma membrane (GO:0005886);; Cellular Component: oligosaccharyltransferase…	K12670|0.0|vvi:100250299|hypothetical protein LOC100250299	Dolichyl-diphosphooligosaccharide--protein glycosyltransferase 48 kDa subunit (Precursor) GN=OJ1136_A05.21 OS=Oryza sativa subsp. japonica (Rice) PE=2 SV=1	PREDICTED: dolichyl-diphosphooligosaccharide--protein glycosyltransferase 48 kDa subunit [Vitis vinifera]
c14405.graph_c0	0.000330339	#NAME?	down	--	--	--	--	Dynamin-related protein 12A OS=Glycine max (Soybean) PE=1 SV=1	hypothetical protein VITISV_024320 [Vitis vinifera]
c39622.graph_c1	2.08E-05	-2.751300969	down	--	--	Molecular Function: GTPase activity (GO:0003924);; Molecular Function: GTP binding (GO:0005525);; Cellular Component: mitochondrion (GO:0005739);; Cellular Component: vacuole (GO:0005773);; Cellular Component: plasma membrane (GO:0005886);; Biological Process: GTP catabolic process (GO:0006184);; Biological Process: response to cadmium ion (GO:0046686);; Biological Process: defense response to fu…	--	Dynamin-related protein 1E GN=T2O9.170 OS=Arabidopsis thaliana (Mouse-ear cress) PE=1 SV=1	DYNAMIN-like 1E isoform 1 [Theobroma cacao]
c39622.graph_c0	9.02E-06	-2.649789712	down	--	--	Molecular Function: GTPase activity (GO:0003924);; Molecular Function: GTP binding (GO:0005525);; Cellular Component: mitochondrion (GO:0005739);; Cellular Component: vacuole (GO:0005773);; Cellular Component: plasma membrane (GO:0005886);; Biological Process: GTP catabolic process (GO:0006184);; Biological Process: response to cadmium ion (GO:0046686);; Biological Process: defense response to fu…	--	Dynamin-related protein 1E GN=T2O9.170 OS=Arabidopsis thaliana (Mouse-ear cress) PE=1 SV=1	PREDICTED: dynamin-related protein 1E-like [Cucumis sativus]
c39622.graph_c2	4.20E-07	-2.923188231	down	--	--	Molecular Function: GTPase activity (GO:0003924);; Molecular Function: GTP binding (GO:0005525);; Cellular Component: mitochondrion (GO:0005739);; Cellular Component: vacuole (GO:0005773);; Cellular Component: plasma membrane (GO:0005886);; Biological Process: GTP catabolic process (GO:0006184);; Biological Process: response to cadmium ion (GO:0046686);; Biological Process: defense response to fu…	--	Dynamin-related protein 1E GN=T2O9.170 OS=Arabidopsis thaliana (Mouse-ear cress) PE=1 SV=1	PREDICTED: dynamin-related protein 1E-like [Solanum lycopersicum]
c42678.graph_c0	0.002760283	-1.566624639	down	[R]	General function prediction only	Molecular Function: GTPase activity (GO:0003924);; Molecular Function: GTP binding (GO:0005525);; Biological Process: GTP catabolic process (GO:0006184);;	--	Dynamin-related protein 4C GN=DRP4C OS=Arabidopsis thaliana (Mouse-ear cress) PE=2 SV=1	interferon-induced GTP-binding protein mx, putative [Ricinus communis]
c38626.graph_c0	6.08E-07	-4.776184649	down	--	--	Biological Process: nuclear division (GO:0000280);; Biological Process: cytokinesis by cell plate formation (GO:0000911);; Molecular Function: GTPase activity (GO:0003924);; Molecular Function: GTP binding (GO:0005525);; Biological Process: GTP catabolic process (GO:0006184);; Biological Process: DNA replication initiation (GO:0006270);; Biological Process: regulation of DNA replication (GO:00062…	--	Dynamin-related protein 5A GN=DRP5A OS=Arabidopsis thaliana (Mouse-ear cress) PE=2 SV=1	ATP binding protein, putative [Ricinus communis]
c26208.graph_c0	0.001289942	-3.176404072	down	--	--	Biological Process: nuclear division (GO:0000280);; Biological Process: cytokinesis by cell plate formation (GO:0000911);; Molecular Function: GTPase activity (GO:0003924);; Molecular Function: GTP binding (GO:0005525);; Biological Process: GTP catabolic process (GO:0006184);; Biological Process: DNA replication initiation (GO:0006270);; Biological Process: regulation of DNA replication (GO:00062…	--	Dynamin-related protein 5A GN=DRP5A OS=Arabidopsis thaliana (Mouse-ear cress) PE=2 SV=1	unnamed protein product [Vitis vinifera]
c40093.graph_c0	0.001575158	2.360793002	up	--	--	Cellular Component: microtubule associated complex (GO:0005875);; Biological Process: microtubule-based process (GO:0007017);;	--	Dynein 8 kDa light chain, flagellar outer arm OS=Chlamydomonas reinhardtii (Chlamydomonas smithii) PE=1 SV=1	PREDICTED: dynein light chain, cytoplasmic-like [Vitis vinifera]
c60750.graph_c0	1.01E-05	-5.170831294	down	--	--	Molecular Function: DNA binding (GO:0003677);; Molecular Function: sequence-specific DNA binding transcription factor activity (GO:0003700);; Molecular Function: protein binding (GO:0005515);; Cellular Component: nucleus (GO:0005634);; Cellular Component: transcription factor complex (GO:0005667);; Biological Process: regulation of transcription, DNA-templated (GO:0006355);; Biological Process: n…	K09391|5e-63|vvi:100241701|hypothetical protein LOC100241701	E2F transcription factor-like E2FE GN=T24C20.40 OS=Arabidopsis thaliana (Mouse-ear cress) PE=2 SV=1	PREDICTED: E2F transcription factor-like E2FE-like [Vitis vinifera]
c25455.graph_c0	7.24E-06	-4.224957895	down	--	--	Biological Process: cellular macromolecule biosynthetic process (GO:0034645);; Biological Process: nucleic acid metabolic process (GO:0090304);;	K09391|3e-64|vvi:100241701|hypothetical protein LOC100241701	E2F transcription factor-like E2FE GN=T24C20.40 OS=Arabidopsis thaliana (Mouse-ear cress) PE=2 SV=1	PREDICTED: E2F transcription factor-like E2FE-like [Vitis vinifera]
c47534.graph_c0	0.002305992	-5.076042953	down	--	--	--	--	E3 ubiquitin protein ligase DRIP1 GN=DRIP1 OS=Arabidopsis thaliana (Mouse-ear cress) PE=1 SV=2	PREDICTED: E3 ubiquitin protein ligase DRIP2-like [Solanum lycopersicum]
c37035.graph_c0	3.09E-20	-8.31864062	down	--	--	Molecular Function: binding (GO:0005488);;	--	E3 ubiquitin protein ligase DRIP2 GN=DRIP2 OS=Arabidopsis thaliana (Mouse-ear cress) PE=1 SV=1	DREB2A-interacting 1-like protein [Theobroma cacao]
c44745.graph_c0	0.008844024	-6.968410827	down	[R]	General function prediction only	--	--	E3 ubiquitin protein ligase DRIP2 GN=DRIP2 OS=Arabidopsis thaliana (Mouse-ear cress) PE=1 SV=1	predicted protein [Populus trichocarpa]
c30755.graph_c1	0.00511283	-4.863266074	down	--	--	Molecular Function: ubiquitin-protein ligase activity (GO:0004842);; Cellular Component: nucleus (GO:0005634);; Molecular Function: zinc ion binding (GO:0008270);; Biological Process: response to water deprivation (GO:0009414);; Biological Process: protein ubiquitination (GO:0016567);;	--	E3 ubiquitin protein ligase DRIP2 GN=DRIP2 OS=Arabidopsis thaliana (Mouse-ear cress) PE=1 SV=1	predicted protein [Populus trichocarpa]
c48588.graph_c0	1.03E-08	4.748016556	up	--	--	Molecular Function: zinc ion binding (GO:0008270);;	--	E3 ubiquitin-protein ligase At4g11680 GN=At4g11680 OS=Arabidopsis thaliana (Mouse-ear cress) PE=2 SV=1	unnamed protein product [Vitis vinifera]
c32064.graph_c1	3.71E-05	-2.726338073	down	--	--	Molecular Function: ubiquitin-protein ligase activity (GO:0004842);; Molecular Function: zinc ion binding (GO:0008270);; Biological Process: protein ubiquitination (GO:0016567);;	--	E3 ubiquitin-protein ligase ATL23 GN=ATL23 OS=Arabidopsis thaliana (Mouse-ear cress) PE=1 SV=2	ring finger protein, putative [Ricinus communis]
c39280.graph_c0	1.41E-06	4.23634176	up	--	--	--	--	E3 ubiquitin-protein ligase ATL41 GN=ATL41 OS=Arabidopsis thaliana (Mouse-ear cress) PE=1 SV=1	ring finger protein, putative [Ricinus communis]
c39308.graph_c0	0.000956356	1.807400257	up	--	--	--	--	E3 ubiquitin-protein ligase ATL6 (Precursor) GN=ATL6 OS=Arabidopsis thaliana (Mouse-ear cress) PE=1 SV=2	PREDICTED: E3 ubiquitin-protein ligase ATL6 isoform 1 [Vitis vinifera]
c45723.graph_c0	6.73E-05	-3.404913549	down	[R]	General function prediction only	Cellular Component: cytoplasm (GO:0005737);;	--	E3 ubiquitin-protein ligase KEG GN=KEG OS=Arabidopsis thaliana (Mouse-ear cress) PE=1 SV=2	hypothetical protein VITISV_018267 [Vitis vinifera]
c44237.graph_c0	7.32E-05	-2.067941374	down	[V]	Defense mechanisms	Biological Process: mitotic cell cycle (GO:0000278);; Biological Process: nuclear division (GO:0000280);; Biological Process: double-strand break repair via homologous recombination (GO:0000724);; Biological Process: cytokinesis by cell plate formation (GO:0000911);; Molecular Function: chromatin binding (GO:0003682);; Molecular Function: ubiquitin-protein ligase activity (GO:0004842);; Cellular …	--	E3 ubiquitin-protein ligase ORTHRUS 2 GN=F12K22.14 OS=Arabidopsis thaliana (Mouse-ear cress) PE=1 SV=1	Zinc finger (C3HC4-type RING finger) family protein isoform 2 [Theobroma cacao]
c55859.graph_c0	8.12E-09	#NAME?	down	[V]	Defense mechanisms	Molecular Function: chromatin binding (GO:0003682);; Molecular Function: ubiquitin-protein ligase activity (GO:0004842);; Cellular Component: nucleus (GO:0005634);; Molecular Function: zinc ion binding (GO:0008270);; Molecular Function: methyl-CpG binding (GO:0008327);; Biological Process: vegetative to reproductive phase transition of meristem (GO:0010228);; Cellular Component: chromocenter (GO:…	--	E3 ubiquitin-protein ligase ORTHRUS 2 GN=F12K22.14 OS=Arabidopsis thaliana (Mouse-ear cress) PE=1 SV=1	Zinc finger family protein isoform 2 [Theobroma cacao]
c30062.graph_c0	6.43E-06	-5.646216323	down	[V]	Defense mechanisms	Molecular Function: chromatin binding (GO:0003682);; Molecular Function: ubiquitin-protein ligase activity (GO:0004842);; Cellular Component: nucleus (GO:0005634);; Molecular Function: zinc ion binding (GO:0008270);; Molecular Function: methyl-CpG binding (GO:0008327);; Biological Process: vegetative to reproductive phase transition of meristem (GO:0010228);; Cellular Component: chromocenter (GO:…	--	E3 ubiquitin-protein ligase ORTHRUS 2 GN=F12K22.14 OS=Arabidopsis thaliana (Mouse-ear cress) PE=1 SV=1	zinc finger protein, putative [Ricinus communis]
c25175.graph_c0	0.001951739	2.728778412	up	--	--	Biological Process: defense response (GO:0006952);; Biological Process: cellular biosynthetic process (GO:0044249);; Molecular Function: metal ion binding (GO:0046872);; Biological Process: regulation of biological process (GO:0050789);; Biological Process: organic substance biosynthetic process (GO:1901576);;	--	E3 ubiquitin-protein ligase RGLG2 GN=RGLG2 OS=Arabidopsis thaliana (Mouse-ear cress) PE=1 SV=1	hypothetical protein VITISV_036819 [Vitis vinifera]
c14696.graph_c0	0.005587821	2.487754143	up	--	--	Biological Process: N-terminal protein myristoylation (GO:0006499);; Molecular Function: zinc ion binding (GO:0008270);; Biological Process: salicylic acid biosynthetic process (GO:0009697);; Biological Process: salicylic acid mediated signaling pathway (GO:0009863);; Biological Process: negative regulation of defense response (GO:0031348);; Biological Process: innate immune response (GO:0045087)…	--	E3 ubiquitin-protein ligase RGLG2 GN=RGLG2 OS=Arabidopsis thaliana (Mouse-ear cress) PE=1 SV=1	PREDICTED: E3 ubiquitin-protein ligase RGLG2-like [Vitis vinifera]
c15683.graph_c0	0.000222983	3.746433219	up	--	--	Molecular Function: metal ion binding (GO:0046872);;	--	E3 ubiquitin-protein ligase RHA2A GN=RHA2A OS=Arabidopsis thaliana (Mouse-ear cress) PE=1 SV=1	nucleic acid binding protein, putative [Ricinus communis]
c41798.graph_c0	0.00792873	1.621810984	up	--	--	Molecular Function: ubiquitin-protein ligase activity (GO:0004842);; Molecular Function: protein binding (GO:0005515);; Cellular Component: nucleus (GO:0005634);; Biological Process: ubiquitin-dependent protein catabolic process (GO:0006511);; Biological Process: multicellular organismal development (GO:0007275);; Molecular Function: zinc ion binding (GO:0008270);; Biological Process: protein ubi…	K04506|0.0|vvi:100267231|hypothetical protein LOC100267231	E3 ubiquitin-protein ligase SINAT2 GN=SINAT2 OS=Arabidopsis thaliana (Mouse-ear cress) PE=2 SV=1	PREDICTED: E3 ubiquitin-protein ligase SINAT2-like [Solanum lycopersicum]
c35025.graph_c0	0.000151176	-4.007279684	down	--	--	Biological Process: microtubule cytoskeleton organization (GO:0000226);; Biological Process: cytokinesis by cell plate formation (GO:0000911);; Molecular Function: copper ion binding (GO:0005507);; Molecular Function: electron carrier activity (GO:0009055);; Cellular Component: plasmodesma (GO:0009506);; Cellular Component: anchored component of plasma membrane (GO:0046658);;	--	Early nodulin-like protein 3 (Precursor) GN=At5g25090 OS=Arabidopsis thaliana (Mouse-ear cress) PE=1 SV=2	Early nodulin 55-2 precursor, putative [Ricinus communis]
c29092.graph_c0	3.98E-08	-5.969769813	down	--	--	Biological Process: microtubule cytoskeleton organization (GO:0000226);; Biological Process: cytokinesis by cell plate formation (GO:0000911);; Molecular Function: copper ion binding (GO:0005507);; Molecular Function: electron carrier activity (GO:0009055);; Cellular Component: plasmodesma (GO:0009506);; Cellular Component: anchored component of plasma membrane (GO:0046658);;	--	Early nodulin-like protein 3 (Precursor) GN=At5g25090 OS=Arabidopsis thaliana (Mouse-ear cress) PE=1 SV=2	Early nodulin-like protein 15, putative [Theobroma cacao]
c37890.graph_c0	3.95E-09	-10.04648521	down	--	--	--	--	Early nodulin-like protein 3 (Precursor) GN=At5g25090 OS=Arabidopsis thaliana (Mouse-ear cress) PE=1 SV=2	uncharacterized protein LOC100527857 precursor [Glycine max]
c55211.graph_c0	0.000627963	-4.600602364	down	--	--	Cellular Component: nucleus (GO:0005634);; Cellular Component: cytoplasm (GO:0005737);; Biological Process: zinc ion transport (GO:0006829);; Molecular Function: zinc ion binding (GO:0008270);; Cellular Component: membrane (GO:0016020);; Biological Process: terpenoid biosynthetic process (GO:0016114);;	--	EC protein homolog 2 GN=At2g23240 OS=Arabidopsis thaliana (Mouse-ear cress) PE=2 SV=2	PGPS/NH21 [Petunia x hybrida]
c47348.graph_c0	3.65E-07	5.096182359	up	--	--	--	--	EG45-like domain containing protein (Precursor) GN=CjBAp12 OS=Citrus jambhiri (Rough lemon) PE=1 SV=1	Plant natriuretic peptide A [Theobroma cacao]
c35712.graph_c0	6.07E-16	-8.636695761	down	--	--	Biological Process: response to stress (GO:0006950);; Biological Process: response to water (GO:0009415);;	--	Embryogenic cell protein 40 GN=ECP40 OS=Daucus carota (Carrot) PE=1 SV=1	dehydrin [Jatropha curcas]
c47135.graph_c0	5.61E-05	-8.998948481	down	--	--	--	--	Embryogenic cell protein 40 GN=ECP40 OS=Daucus carota (Carrot) PE=1 SV=1	hypothetical protein PRUPE_ppa010975mg [Prunus persica]
c42475.graph_c0	2.90E-07	-2.812430073	down	--	--	Biological Process: post-embryonic development (GO:0009791);; Biological Process: single-organism developmental process (GO:0044767);; Biological Process: reproductive structure development (GO:0048608);;	--	Embryonic protein DC-8 OS=Daucus carota (Carrot) PE=3 SV=1	RecName: Full=Embryonic protein DC-8
c48400.graph_c0	0.000280345	5.467747394	up	--	--	Molecular Function: chitinase activity (GO:0004568);; Biological Process: carbohydrate metabolic process (GO:0005975);; Biological Process: chitin catabolic process (GO:0006032);; Molecular Function: chitin binding (GO:0008061);; Biological Process: cell wall macromolecule catabolic process (GO:0016998);;	K01183|6e-48|vvi:100245803|hypothetical protein LOC100245803	Endochitinase PR4 (Precursor) GN=CHI4 OS=Phaseolus vulgaris (Kidney bean) PE=2 SV=1	chitinase-like protein [Artemisia annua]
c38496.graph_c0	0.003376014	-2.453409458	down	--	--	Cellular Component: extracellular region (GO:0005576);; Biological Process: carbohydrate metabolic process (GO:0005975);; Molecular Function: cellulase activity (GO:0008810);;	--	Endoglucanase 11 (Precursor) GN=At2g32990 OS=Arabidopsis thaliana (Mouse-ear cress) PE=2 SV=1	Glycosyl hydrolase 9B8 [Theobroma cacao]
c32515.graph_c0	0.001071676	-1.8645432	down	--	--	Biological Process: carbohydrate metabolic process (GO:0005975);; Molecular Function: cellulase activity (GO:0008810);; Cellular Component: chloroplast (GO:0009507);; Biological Process: cell wall modification involved in multidimensional cell growth (GO:0042547);;	--	Endoglucanase 8 (Precursor) GN=CEL1 OS=Arabidopsis thaliana (Mouse-ear cress) PE=2 SV=1	Glycosyl hydrolase 9B1 isoform 1 [Theobroma cacao]
c45245.graph_c1	3.64E-08	-3.555184402	down	--	--	Molecular Function: DNA binding (GO:0003677);; Biological Process: DNA recombination (GO:0006310);; Molecular Function: zinc ion binding (GO:0008270);; Biological Process: DNA integration (GO:0015074);; Cellular Component: membrane (GO:0016020);; Cellular Component: cytoplasmic membrane-bounded vesicle (GO:0016023);;	--	Endonuclease OS=Nicotiana tabacum (Common tobacco) PE=2 SV=1	hypothetical protein VITISV_011340 [Vitis vinifera]
c44611.graph_c0	3.27E-06	-3.336626559	down	--	--	Molecular Function: catalytic activity (GO:0003824);; Biological Process: metabolic process (GO:0008152);;	--	Endonuclease OS=Nicotiana tabacum (Common tobacco) PE=2 SV=1	PREDICTED: uncharacterized protein LOC100795634 [Glycine max]
c43386.graph_c0	0.002329604	-3.744532982	down	--	--	Molecular Function: binding (GO:0005488);;	--	Endonuclease OS=Nicotiana tabacum (Common tobacco) PE=2 SV=1	Retrotransposon protein, putative [Theobroma cacao]
c21421.graph_c0	7.49E-06	-2.254566145	down	[G]	Carbohydrate transport and metabolism	Cellular Component: phosphopyruvate hydratase complex (GO:0000015);; Molecular Function: magnesium ion binding (GO:0000287);; Molecular Function: phosphopyruvate hydratase activity (GO:0004634);; Biological Process: glycolysis (GO:0006096);; Cellular Component: chloroplast stroma (GO:0009570);; Biological Process: trichome morphogenesis (GO:0010090);;	K01689|0.0|rcu:RCOM_1618820|enolase, putative (EC:4.2.1.11)	Enolase 1, chloroplastic (Precursor) GN=ENO1 OS=Arabidopsis thaliana (Mouse-ear cress) PE=1 SV=1	JHL10I11.2 [Jatropha curcas]
c44532.graph_c0	4.75E-06	-3.849176273	down	[I]	Lipid transport and metabolism	Molecular Function: nucleotide binding (GO:0000166);; Molecular Function: enoyl-[acyl-carrier-protein] reductase (NADH) activity (GO:0004318);; Molecular Function: copper ion binding (GO:0005507);; Cellular Component: fatty acid synthase complex (GO:0005835);; Biological Process: acetyl-CoA metabolic process (GO:0006084);; Biological Process: fatty acid biosynthetic process (GO:0006633);; Biologi…	K00208|0.0|vvi:100241680|hypothetical protein LOC100241680	Enoyl-[acyl-carrier-protein] reductase [NADH], chloroplastic (Precursor) GN=T6P5.19 OS=Arabidopsis thaliana (Mouse-ear cress) PE=1 SV=1	unnamed protein product [Vitis vinifera]
c21046.graph_c0	6.81E-06	6.235827958	up	--	--	Biological Process: guard cell differentiation (GO:0010052);;	--	EPIDERMAL PATTERNING FACTOR-like protein 4 (Precursor) GN=EPFL4 OS=Arabidopsis thaliana (Mouse-ear cress) PE=3 SV=1	unnamed protein product [Vitis vinifera]
c51134.graph_c0	5.64E-08	#NAME?	down	--	--	--	--	EPIDERMAL PATTERNING FACTOR-like protein 8 (Precursor) GN=EPFL8 OS=Arabidopsis thaliana (Mouse-ear cress) PE=3 SV=1	Uncharacterized protein TCM_038095 [Theobroma cacao]
c34471.graph_c1	0.003826411	2.492564077	up	--	--	Biological Process: transcription, DNA-templated (GO:0006351);;	K09286|5e-21|ath:AT4G17500|ATERF-1 (ETHYLENE RESPONSIVE ELEMENT BINDING FACTOR 1)	Ethylene-responsive transcription factor 1A OS=Arabidopsis thaliana (Mouse-ear cress) PE=1 SV=2	PREDICTED: ethylene-responsive transcription factor 1A-like [Cicer arietinum]
c34598.graph_c0	0.001113002	3.037536937	up	--	--	Molecular Function: DNA binding (GO:0003677);; Molecular Function: sequence-specific DNA binding transcription factor activity (GO:0003700);; Cellular Component: nucleus (GO:0005634);; Biological Process: regulation of transcription, DNA-templated (GO:0006355);;	--	Ethylene-responsive transcription factor 1B GN=K14B15.15 OS=Arabidopsis thaliana (Mouse-ear cress) PE=1 SV=2	ethylene response factor 10 [Actinidia deliciosa]
c29871.graph_c0	0.000550951	2.381603669	up	--	--	Biological Process: transcription, DNA-templated (GO:0006351);; Cellular Component: intracellular membrane-bounded organelle (GO:0043231);;	--	Ethylene-responsive transcription factor 4 GN=At3g15210 OS=Arabidopsis thaliana (Mouse-ear cress) PE=1 SV=1	PREDICTED: ethylene-responsive transcription factor 4 [Vitis vinifera]
c34221.graph_c0	0.004080135	2.527340219	up	--	--	Biological Process: transcription, DNA-templated (GO:0006351);; Cellular Component: intracellular membrane-bounded organelle (GO:0043231);;	--	Ethylene-responsive transcription factor 4 GN=At3g15210 OS=Arabidopsis thaliana (Mouse-ear cress) PE=1 SV=1	PREDICTED: ethylene-responsive transcription factor 4 [Vitis vinifera]
c29314.graph_c0	5.03E-06	2.335032559	up	--	--	Biological Process: cellular process (GO:0009987);;	--	Ethylene-responsive transcription factor 4 GN=ERF4 OS=Nicotiana tabacum (Common tobacco) PE=1 SV=1	ethylene response factor 3b [Nicotiana tabacum]
c32731.graph_c0	2.10E-08	2.937829173	up	--	--	Biological Process: transcription, DNA-templated (GO:0006351);;	--	Ethylene-responsive transcription factor 4 GN=ERF4 OS=Nicotiana tabacum (Common tobacco) PE=1 SV=1	PREDICTED: ethylene-responsive transcription factor 4 [Vitis vinifera]
c29157.graph_c0	1.22E-05	4.960490103	up	--	--	--	--	Ethylene-responsive transcription factor ERF113 GN=ERF113 OS=Arabidopsis thaliana (Mouse-ear cress) PE=2 SV=1	AP2 domain transcription factor RAP2.3, putative [Ricinus communis]
c44119.graph_c0	9.83E-05	2.188308639	up	--	--	Molecular Function: DNA binding (GO:0003677);; Biological Process: transcription, DNA-templated (GO:0006351);;	K09286|1e-119|vvi:100245515|hypothetical protein LOC100245515	Ethylene-responsive transcription factor RAP2-4 OS=Arabidopsis thaliana (Mouse-ear cress) PE=1 SV=1	AP2 4, putative [Theobroma cacao]
c16779.graph_c0	1.60E-23	-8.215051897	down	--	--	Biological Process: lipid metabolic process (GO:0006629);; Biological Process: macromolecule biosynthetic process (GO:0009059);; Biological Process: cellular biosynthetic process (GO:0044249);; Biological Process: regulation of macromolecule metabolic process (GO:0060255);; Biological Process: regulation of primary metabolic process (GO:0080090);;	--	Ethylene-responsive transcription factor WRI1 OS=Arabidopsis thaliana (Mouse-ear cress) PE=2 SV=1	AP2/EREBP transcriptional factor WRI1 [Jatropha curcas]
c31695.graph_c0	0.008319956	-2.053405205	down	--	--	Biological Process: formation of translation preinitiation complex (GO:0001731);; Molecular Function: translation initiation factor activity (GO:0003743);; Cellular Component: eukaryotic translation initiation factor 3 complex (GO:0005852);; Biological Process: regulation of translational initiation (GO:0006446);; Cellular Component: eukaryotic 43S preinitiation complex (GO:0016282);; Molecular F…	K03252|5e-30|vvi:100252123|hypothetical protein LOC100252123	Eukaryotic translation initiation factor 3 subunit C GN=TIF3C1 OS=Arabidopsis thaliana (Mouse-ear cress) PE=1 SV=2	PREDICTED: eukaryotic translation initiation factor 3 subunit C-like [Vitis vinifera]
c32114.graph_c1	0.002985175	-2.020539633	down	--	--	Molecular Function: RNA binding (GO:0003723);; Biological Process: translational initiation (GO:0006413);; Cellular Component: translation preinitiation complex (GO:0070993);;	K03252|8e-44|vvi:100252123|hypothetical protein LOC100252123	Eukaryotic translation initiation factor 3 subunit C GN=TIF3C1 OS=Medicago truncatula (Barrel medic) PE=2 SV=1	PREDICTED: eukaryotic translation initiation factor 3 subunit C-like [Vitis vinifera]
c58465.graph_c0	3.69E-05	-3.841633264	down	[L]	Replication, recombination and repair	Molecular Function: DNA binding (GO:0003677);; Molecular Function: exonuclease activity (GO:0004527);; Cellular Component: nucleus (GO:0005634);; Biological Process: DNA repair (GO:0006281);; Biological Process: nucleic acid phosphodiester bond hydrolysis (GO:0090305);;	K10746|1e-126|vvi:100262876|hypothetical protein LOC100262876	Exonuclease 1 GN=P0413G02.29 OS=Oryza sativa subsp. japonica (Rice) PE=2 SV=1	unnamed protein product [Vitis vinifera]
c21168.graph_c0	1.66E-24	-7.577478246	down	--	--	--	--	Extensin (Precursor) GN=HRGP OS=Sorghum bicolor (Sorghum) PE=3 SV=1	conserved hypothetical protein [Ricinus communis]
c18609.graph_c0	4.80E-05	#NAME?	down	[RTKL]	--	--	--	Extensin (Precursor) GN=HRGP OS=Sorghum bicolor (Sorghum) PE=3 SV=1	extensin (class II) [Solanum lycopersicum]
c28674.graph_c0	1.38E-05	#NAME?	down	--	--	--	--	Extensin (Precursor) GN=HRGP OS=Sorghum bicolor (Sorghum) PE=3 SV=1	hypothetical protein SORBIDRAFT_04g010730 [Sorghum bicolor]
c37217.graph_c0	8.38E-08	#NAME?	down	--	--	--	--	Extensin (Precursor) GN=HRGP OS=Sorghum bicolor (Sorghum) PE=3 SV=1	PREDICTED: uncharacterized protein LOC101249466 [Solanum lycopersicum]
c30096.graph_c0	0.000206319	#NAME?	down	--	--	--	--	Extensin (Precursor) GN=HRGP OS=Zea mays (Maize) PE=2 SV=1	hydroxyproline-rich glycoprotein [Zea mays]
c38698.graph_c0	0.00253899	2.278780718	up	--	--	--	--	Extensin (Precursor) GN=HRGP OS=Zea mays (Maize) PE=2 SV=1	hypothetical protein CARUB_v10006785mg [Capsella rubella]
c19211.graph_c0	7.50E-06	#NAME?	down	--	--	--	--	Extensin (Precursor) GN=HRGP OS=Zea mays (Maize) PE=2 SV=1	Hyp-rich glycoprotein
c16801.graph_c0	4.65E-06	-4.677831531	down	--	--	--	--	Extensin (Precursor) GN=HRGP OS=Zea mays (Maize) PE=2 SV=1	Hyp-rich glycoprotein
c25359.graph_c0	0.000103703	-4.382876197	down	--	--	--	--	Extensin (Precursor) GN=HRGP OS=Zea mays (Maize) PE=2 SV=1	PREDICTED: leucine-rich repeat extensin-like protein 2-like [Vitis vinifera]
c41348.graph_c0	1.10E-07	-7.814872207	down	--	--	--	--	Extensin (Precursor) GN=HRGP OS=Zea mays (Maize) PE=2 SV=1	PREDICTED: leucine-rich repeat extensin-like protein 4-like [Glycine max]
c49181.graph_c0	0.00104169	-8.094813744	down	--	--	Molecular Function: catalytic activity (GO:0003824);;	--	Extensin (Precursor) GN=HRGP OS=Zea mays (Maize) PE=2 SV=1	PREDICTED: proline-rich receptor-like protein kinase PERK8-like [Setaria italica]
c38917.graph_c0	0.00140905	-3.254488593	down	--	--	--	--	Extensin (Precursor) GN=HRGPNT3 OS=Nicotiana tabacum (Common tobacco) PE=2 SV=1	14 kDa proline-rich protein DC2.15 [Medicago truncatula]
c38917.graph_c1	1.61E-06	#NAME?	down	--	--	--	--	Extensin (Precursor) GN=HRGPNT3 OS=Nicotiana tabacum (Common tobacco) PE=2 SV=1	extensin [Lithospermum erythrorhizon]
c14279.graph_c0	2.44E-07	#NAME?	down	--	--	--	--	Extensin (Precursor) GN=HRGPNT3 OS=Nicotiana tabacum (Common tobacco) PE=2 SV=1	hydroxyproline-rich glycoprotein family protein [Arabidopsis thaliana]
c17237.graph_c0	0.007560707	-6.709673563	down	--	--	--	--	Extensin (Precursor) GN=HRGPNT3 OS=Nicotiana tabacum (Common tobacco) PE=2 SV=1	hydroxyproline-rich glycoprotein family protein [Arabidopsis thaliana]
c17531.graph_c0	2.12E-06	-4.487431937	down	--	--	--	K01115|1e-11|vcn:VOLCADRAFT_99471|hypothetical protein	Extensin (Precursor) GN=HRGPNT3 OS=Nicotiana tabacum (Common tobacco) PE=2 SV=1	hypothetical protein CERSUDRAFT_116496 [Ceriporiopsis subvermispora B]
c43364.graph_c0	2.29E-17	-9.312797043	down	[D]	Cell cycle control, cell division, chromosome partitioning	--	--	Extensin (Precursor) GN=HRGPNT3 OS=Nicotiana tabacum (Common tobacco) PE=2 SV=1	leucine-rich repeat/extensin [Nicotiana plumbaginifolia]
c46167.graph_c1	2.46E-05	#NAME?	down	--	--	--	--	Extensin (Precursor) GN=HRGPNT3 OS=Nicotiana tabacum (Common tobacco) PE=2 SV=1	leucine-rich repeat/extensin 1 [Nicotiana tabacum]
c39907.graph_c1	0.005312357	-4.38090621	down	--	--	--	--	Extensin (Precursor) GN=HRGPNT3 OS=Nicotiana tabacum (Common tobacco) PE=2 SV=1	Leucine-rich repeat/extensin 2 [Theobroma cacao]
c29608.graph_c0	0.000134855	-6.374876524	down	--	--	--	--	Extensin (Precursor) GN=HRGPNT3 OS=Nicotiana tabacum (Common tobacco) PE=2 SV=1	LRX2, putative [Ricinus communis]
c54889.graph_c0	4.88E-06	-5.384309085	down	--	--	--	--	Extensin (Precursor) GN=HRGPNT3 OS=Nicotiana tabacum (Common tobacco) PE=2 SV=1	Os01g0274800 [Oryza sativa Japonica Group]
c33984.graph_c0	0.008806715	-5.146455113	down	--	--	--	--	Extensin (Precursor) GN=HRGPNT3 OS=Nicotiana tabacum (Common tobacco) PE=2 SV=1	predicted protein [Trichoderma reesei QM6a]
c32892.graph_c0	0.000586876	-3.123408026	down	--	--	--	--	Extensin (Precursor) GN=HRGPNT3 OS=Nicotiana tabacum (Common tobacco) PE=2 SV=1	PREDICTED: extensin-3-like isoform X1 [Cicer arietinum]
c18503.graph_c0	3.41E-09	-5.527100541	down	--	--	Molecular Function: transferase activity (GO:0016740);;	--	Extensin (Precursor) GN=HRGPNT3 OS=Nicotiana tabacum (Common tobacco) PE=2 SV=1	PREDICTED: leucine-rich repeat extensin-like protein 4-like [Glycine max]
c34397.graph_c0	2.65E-20	-9.266151717	down	--	--	--	--	Extensin (Precursor) GN=HRGPNT3 OS=Nicotiana tabacum (Common tobacco) PE=2 SV=1	PREDICTED: leucine-rich repeat extensin-like protein 4-like [Glycine max]
c31720.graph_c0	8.61E-10	-7.164753641	down	--	--	--	K01115|1e-09|vcn:VOLCADRAFT_99471|hypothetical protein	Extensin (Precursor) GN=HRGPNT3 OS=Nicotiana tabacum (Common tobacco) PE=2 SV=1	PREDICTED: proline-rich receptor-like protein kinase PERK8-like [Cicer arietinum]
c40562.graph_c0	6.40E-09	-9.748609343	down	--	--	--	--	Extensin (Precursor) GN=HRGPNT3 OS=Nicotiana tabacum (Common tobacco) PE=2 SV=1	PREDICTED: uncharacterized protein LOC101304055 [Fragaria vesca subsp. vesca]
c44026.graph_c2	2.66E-19	-6.630947637	down	--	--	--	--	Extensin (Precursor) GN=HRGPNT3 OS=Nicotiana tabacum (Common tobacco) PE=2 SV=1	PREDICTED: uncharacterized protein LOC101304055 [Fragaria vesca subsp. vesca]
c34958.graph_c0	0.000142823	-8.549055811	down	--	--	--	--	Extensin (Precursor) GN=HRGPNT3 OS=Nicotiana tabacum (Common tobacco) PE=2 SV=1	Proline-rich receptor protein kinase PERK10 isoform 1 [Theobroma cacao]
c34195.graph_c0	9.07E-07	-3.660435034	down	--	--	--	K13210|1e-167|rcu:RCOM_0774000|RNA-binding protein Nova-1, putative (EC:3.1.2.15)	Extensin (Precursor) GN=HRGPNT3 OS=Nicotiana tabacum (Common tobacco) PE=2 SV=1	RNA-binding protein Nova-1, putative [Ricinus communis]
c46877.graph_c0	0.000343106	3.449479977	up	--	--	Molecular Function: structural constituent of cell wall (GO:0005199);; Biological Process: plant-type cell wall organization (GO:0009664);;	--	Extensin (Precursor) OS=Daucus carota (Carrot) PE=2 SV=1	extensin (class I) [Solanum lycopersicum]
c35980.graph_c0	2.16E-06	3.83864849	up	--	--	Molecular Function: structural constituent of cell wall (GO:0005199);; Biological Process: plant-type cell wall organization (GO:0009664);;	--	Extensin (Precursor) OS=Daucus carota (Carrot) PE=2 SV=1	extensin (class I) [Solanum lycopersicum]
c46871.graph_c0	8.50E-06	3.79060753	up	--	--	Molecular Function: structural constituent of cell wall (GO:0005199);; Biological Process: plant-type cell wall organization (GO:0009664);;	--	Extensin (Precursor) OS=Daucus carota (Carrot) PE=2 SV=1	extensin-like protein [Vigna unguiculata]
c41514.graph_c0	1.88E-19	-8.23670088	down	--	--	--	--	Extensin (Precursor) OS=Daucus carota (Carrot) PE=2 SV=1	hydroxyproline-rich glycoprotein family protein [Arabidopsis thaliana]
c34793.graph_c0	1.33E-08	-8.080963649	down	--	--	--	--	Extensin (Precursor) OS=Daucus carota (Carrot) PE=2 SV=1	predicted protein [Lodderomyces elongisporus NRRL YB-4239]
c46874.graph_c0	3.39E-06	3.766641207	up	--	--	Molecular Function: structural constituent of cell wall (GO:0005199);; Biological Process: plant-type cell wall organization (GO:0009664);;	--	Extensin (Precursor) OS=Daucus carota (Carrot) PE=2 SV=1	predicted protein [Populus trichocarpa]
c17715.graph_c0	7.53E-07	3.674758417	up	--	--	Molecular Function: structural constituent of cell wall (GO:0005199);; Biological Process: plant-type cell wall organization (GO:0009664);;	--	Extensin (Precursor) OS=Daucus carota (Carrot) PE=2 SV=1	predicted protein [Populus trichocarpa]
c54277.graph_c0	2.53E-05	-6.417332179	down	--	--	--	--	Extensin (Precursor) OS=Daucus carota (Carrot) PE=2 SV=1	PREDICTED: extensin-3-like [Vitis vinifera]
c1046.graph_c0	0.002101315	#NAME?	down	[S]	Function unknown	--	--	Extensin (Precursor) OS=Daucus carota (Carrot) PE=2 SV=1	PREDICTED: uncharacterized protein LOC101304055 [Fragaria vesca subsp. vesca]
c38076.graph_c1	9.82E-12	-3.512963666	down	--	--	Cellular Component: cell wall (GO:0005618);; Cellular Component: anchored component of plasma membrane (GO:0046658);; Biological Process: root development (GO:0048364);; Biological Process: shoot system development (GO:0048367);;	--	Fasciclin-like arabinogalactan protein 1 (Precursor) GN=FLA1 OS=Arabidopsis thaliana (Mouse-ear cress) PE=1 SV=1	PREDICTED: fasciclin-like arabinogalactan protein 1-like [Vitis vinifera]
c39877.graph_c1	1.43E-18	-4.573284841	down	--	--	Biological Process: pattern specification process (GO:0007389);; Biological Process: regulation of cell size (GO:0008361);; Cellular Component: plant-type cell wall (GO:0009505);; Biological Process: plant-type cell wall organization (GO:0009664);; Biological Process: plant-type cell wall biogenesis (GO:0009832);; Biological Process: auxin polar transport (GO:0009926);; Biological Process: root m…	--	Fasciclin-like arabinogalactan protein 10 (Precursor) GN=FLA10 OS=Arabidopsis thaliana (Mouse-ear cress) PE=1 SV=1	PREDICTED: fasciclin-like arabinogalactan protein 10-like [Vitis vinifera]
c35731.graph_c0	1.51E-05	-2.404586629	down	--	--	Cellular Component: anchored component of plasma membrane (GO:0046658);;	--	Fasciclin-like arabinogalactan protein 10 (Precursor) GN=FLA10 OS=Arabidopsis thaliana (Mouse-ear cress) PE=1 SV=1	PREDICTED: fasciclin-like arabinogalactan protein 10-like [Vitis vinifera]
c37778.graph_c0	0.00022564	1.893170534	up	[M]	Cell wall/membrane/envelope biogenesis	--	--	Fasciclin-like arabinogalactan protein 12 (Precursor) GN=FLA12 OS=Arabidopsis thaliana (Mouse-ear cress) PE=2 SV=2	PREDICTED: fasciclin-like arabinogalactan protein 11-like [Vitis vinifera]
c34267.graph_c0	0.001836355	3.507805117	up	[M]	Cell wall/membrane/envelope biogenesis	--	--	Fasciclin-like arabinogalactan protein 12 (Precursor) GN=FLA12 OS=Arabidopsis thaliana (Mouse-ear cress) PE=2 SV=2	PREDICTED: fasciclin-like arabinogalactan protein 11-like [Vitis vinifera]
c38398.graph_c2	3.37E-08	-3.570288649	down	--	--	Cellular Component: vacuolar membrane (GO:0005774);; Biological Process: acetyl-CoA metabolic process (GO:0006084);; Biological Process: calcium ion transport (GO:0006816);; Biological Process: Golgi organization (GO:0007030);; Biological Process: response to salt stress (GO:0009651);; Biological Process: sterol biosynthetic process (GO:0016126);; Biological Process: brassinosteroid biosynthetic …	--	Fasciclin-like arabinogalactan protein 2 (Precursor) GN=FLA2 OS=Arabidopsis thaliana (Mouse-ear cress) PE=1 SV=1	unnamed protein product [Vitis vinifera]
c21700.graph_c0	6.06E-05	-6.282532914	down	[M]	Cell wall/membrane/envelope biogenesis	Cellular Component: anchored component of plasma membrane (GO:0046658);;	--	Fasciclin-like arabinogalactan protein 9 (Precursor) GN=FLA9 OS=Arabidopsis thaliana (Mouse-ear cress) PE=1 SV=1	conserved hypothetical protein [Ricinus communis]
c36611.graph_c1	1.98E-28	-7.589420917	down	[J]	Translation, ribosomal structure and biogenesis	Molecular Function: transferase activity (GO:0016740);; Molecular Function: carbon-nitrogen ligase activity, with glutamine as amido-N-donor (GO:0016884);;	--	Fatty acid amide hydrolase GN=FAAH OS=Arabidopsis thaliana (Mouse-ear cress) PE=1 SV=1	PREDICTED: fatty acid amide hydrolase [Vitis vinifera]
c40898.graph_c0	2.73E-05	2.126532573	up	--	--	Cellular Component: plastid (GO:0009536);; Molecular Function: isomerase activity (GO:0016853);;	--	Fatty-acid-binding protein 1 GN=FAP1 OS=Arabidopsis thaliana (Mouse-ear cress) PE=1 SV=1	PREDICTED: uncharacterized protein LOC100243977 [Vitis vinifera]
c35174.graph_c0	0.00018664	-2.286486849	down	--	--	Molecular Function: fatty acid binding (GO:0005504);; Cellular Component: mitochondrion (GO:0005739);; Biological Process: fatty acid metabolic process (GO:0006631);; Cellular Component: chloroplast stroma (GO:0009570);; Cellular Component: chloroplast envelope (GO:0009941);; Molecular Function: intramolecular lyase activity (GO:0016872);;	--	Fatty-acid-binding protein 1 GN=FAP1 OS=Arabidopsis thaliana (Mouse-ear cress) PE=1 SV=1	PREDICTED: uncharacterized protein LOC101252697 [Solanum lycopersicum]
c38144.graph_c0	0.001359186	2.019768746	up	--	--	Molecular Function: ligase activity (GO:0016874);;	--	F-box only protein 6 GN=FBX6 OS=Arabidopsis thaliana (Mouse-ear cress) PE=2 SV=1	Galactose oxidase/kelch repeat superfamily protein isoform 2 [Theobroma cacao]
c36254.graph_c0	3.89E-06	3.028603356	up	--	--	--	--	F-box protein At1g22220 GN=At1g22220 OS=Arabidopsis thaliana (Mouse-ear cress) PE=2 SV=1	PREDICTED: F-box protein At4g18380 [Vitis vinifera]
c24845.graph_c0	0.001192355	2.693459362	up	--	--	--	--	F-box protein At1g30790 GN=At1g30790 OS=Arabidopsis thaliana (Mouse-ear cress) PE=2 SV=2	F-box and associated interaction domains-containing-like protein [Theobroma cacao]
c43344.graph_c1	0.008974903	1.994261561	up	--	--	--	--	F-box protein At2g26850 GN=At2g26850 OS=Arabidopsis thaliana (Mouse-ear cress) PE=2 SV=1	unnamed protein product [Vitis vinifera]
c42388.graph_c0	0.00010804	-2.553410839	down	--	--	--	--	F-box protein At2g32560 GN=At2g32560 OS=Arabidopsis thaliana (Mouse-ear cress) PE=2 SV=1	F-box family protein isoform 1 [Theobroma cacao]
c39473.graph_c0	0.0029328	2.262214319	up	--	--	--	--	F-box protein At2g39490 GN=At2g39490 OS=Arabidopsis thaliana (Mouse-ear cress) PE=2 SV=1	F-box family protein, putative [Theobroma cacao]
c48885.graph_c0	0.002337407	-2.853442661	down	--	--	--	--	F-box protein At3g07870 GN=At3g07870 OS=Arabidopsis thaliana (Mouse-ear cress) PE=2 SV=1	predicted protein [Populus trichocarpa]
c38185.graph_c0	1.04E-08	-5.027897448	down	--	--	Biological Process: proteolysis (GO:0006508);; Molecular Function: cysteine-type peptidase activity (GO:0008234);;	--	F-box protein At4g35930 GN=At4g35930 OS=Arabidopsis thaliana (Mouse-ear cress) PE=2 SV=1	hypothetical protein VITISV_036263 [Vitis vinifera]
c24751.graph_c0	4.38E-11	-7.935668255	down	--	--	--	--	F-box protein CPR30 GN=CPR30 OS=Arabidopsis thaliana (Mouse-ear cress) PE=1 SV=2	unnamed protein product [Vitis vinifera]
c29294.graph_c0	0.002413123	1.795600303	up	--	--	Biological Process: response to wounding (GO:0009611);; Molecular Function: carbohydrate binding (GO:0030246);;	--	F-box protein PP2-A13 GN=T27I15.150 OS=Arabidopsis thaliana (Mouse-ear cress) PE=1 SV=1	Phloem protein 2-A13 [Theobroma cacao]
c31391.graph_c0	0.000338007	-3.876135112	down	--	--	--	--	F-box/kelch-repeat protein At3g06240 GN=At3g06240 OS=Arabidopsis thaliana (Mouse-ear cress) PE=2 SV=1	hypothetical protein VITISV_023232 [Vitis vinifera]
c45607.graph_c0	2.66E-19	-5.1085238	down	--	--	Cellular Component: male germ cell nucleus (GO:0001673);; Molecular Function: ubiquitin-protein ligase activity (GO:0004842);; Molecular Function: protein binding (GO:0005515);; Biological Process: DNA-dependent DNA replication (GO:0006261);; Cellular Component: chloroplast (GO:0009507);; Biological Process: pollen development (GO:0009555);; Biological Process: embryo development (GO:0009790);; B…	--	F-box/LRR-repeat protein 17 GN=FBL17 OS=Arabidopsis thaliana (Mouse-ear cress) PE=1 SV=1	PREDICTED: F-box/LRR-repeat protein 17 [Vitis vinifera]
c57409.graph_c0	2.83E-05	-4.379782316	down	[R]	General function prediction only	Molecular Function: myosin heavy chain kinase activity (GO:0016905);;	--	F-box/WD-40 repeat-containing protein At5g21040 GN=At5g21040 OS=Arabidopsis thaliana (Mouse-ear cress) PE=2 SV=1	PREDICTED: uncharacterized WD repeat-containing protein alr3466 [Vitis vinifera]
c35507.graph_c0	0.000397869	-1.960461786	down	[C]	Energy production and conversion	Molecular Function: electron carrier activity (GO:0009055);; Biological Process: electron transport chain (GO:0022900);; Molecular Function: metal ion binding (GO:0046872);; Molecular Function: 2 iron, 2 sulfur cluster binding (GO:0051537);;	K02639|2e-82|vvi:100251971|hypothetical protein LOC100251971	Ferredoxin-3, chloroplastic (Precursor) GN=FDX3 OS=Zea mays (Maize) PE=2 SV=1	PREDICTED: ferredoxin-3, chloroplastic-like isoform 1 [Vitis vinifera]
c38501.graph_c0	0.000408282	-2.106809507	down	[P]	Inorganic ion transport and metabolism	Molecular Function: oxidoreductase activity (GO:0016491);; Biological Process: single-organism process (GO:0044699);; Molecular Function: transition metal ion binding (GO:0046914);;	K00522|1e-110|vvi:100267235|hypothetical protein LOC100267235	Ferritin-3, chloroplastic (Precursor) OS=Glycine max (Soybean) PE=2 SV=1	ferritin-3, chloroplastic [Glycine max]
c35058.graph_c0	0.003845396	-4.568434297	down	--	--	--	--	FHA domain-containing protein At4g14490 GN=At4g14490 OS=Arabidopsis thaliana (Mouse-ear cress) PE=1 SV=1	hypothetical protein PRUPE_ppa026963mg [Prunus persica]
c31179.graph_c0	0.000154811	-4.553352844	down	--	--	Molecular Function: binding (GO:0005488);;	--	FHA domain-containing protein At4g14490 GN=At4g14490 OS=Arabidopsis thaliana (Mouse-ear cress) PE=1 SV=1	PREDICTED: FHA domain-containing protein At4g14490-like [Solanum lycopersicum]
c53273.graph_c0	0.000211857	-3.93516777	down	--	--	--	--	Filament-like plant protein 1 GN=FPP1 OS=Arabidopsis thaliana (Mouse-ear cress) PE=2 SV=1	PREDICTED: uncharacterized protein LOC100261513 [Vitis vinifera]
c40264.graph_c0	1.77E-06	3.155799849	up	[GC]	--	Biological Process: metabolic process (GO:0008152);; Molecular Function: transferase activity, transferring hexosyl groups (GO:0016758);;	--	Flavanone 7-O-glucoside 2&apos;&apos;-O-beta-L-rhamnosyltransferase GN=C12RT1 OS=Citrus maxima (Pomelo) PE=1 SV=2	PREDICTED: flavanone 7-O-glucoside 2&apos;&apos;-O-beta-L-rhamnosyltransferase [Vitis vinifera]
c38831.graph_c0	0.000167169	3.06068078	up	[R]	General function prediction only	Cellular Component: cytosol (GO:0005829);; Biological Process: anthocyanin-containing compound biosynthetic process (GO:0009718);; Biological Process: lignin biosynthetic process (GO:0009809);; Biological Process: methylation (GO:0032259);; Biological Process: cyanidin 3-O-glucoside biosynthetic process (GO:0033485);; Biological Process: delphinidin 3-O-glucoside biosynthetic process (GO:0033486)…	K00588|1e-106|rcu:RCOM_1148460|o-methyltransferase, putative (EC:2.1.1.104)	Flavonoid 3&apos;,5&apos;-methyltransferase GN=FAOMT OS=Vitis vinifera (Grape) PE=1 SV=1	o-methyltransferase, putative [Ricinus communis]
c49261.graph_c0	0.009723824	2.507689695	up	--	--	Molecular Function: monooxygenase activity (GO:0004497);; Molecular Function: iron ion binding (GO:0005506);; Molecular Function: electron carrier activity (GO:0009055);; Molecular Function: oxidoreductase activity, acting on paired donors, with incorporation or reduction of molecular oxygen (GO:0016705);; Molecular Function: heme binding (GO:0020037);; Biological Process: oxidation-reduction pro…	--	Flavonoid 3&apos;-monooxygenase GN=CYP75B2 OS=Petunia hybrida (Petunia) PE=2 SV=1	flavonoid 3&apos; hydroxylase [Actinidia chinensis]
c20838.graph_c0	0.004541655	-2.401556353	down	--	--	Molecular Function: iron ion binding (GO:0005506);; Molecular Function: electron carrier activity (GO:0009055);; Molecular Function: flavonoid 3'-monooxygenase activity (GO:0016711);; Molecular Function: heme binding (GO:0020037);; Biological Process: oxidation-reduction process (GO:0055114);;	K05280|2e-43|vvi:100232999|F3'H, VvF3'h4	Flavonoid 3&apos;-monooxygenase GN=CYP75B2 OS=Petunia hybrida (Petunia) PE=2 SV=1	flavonoid 3&apos;-hydroxylase, partial [Cyclamen persicum]
c48045.graph_c0	0.008677556	-2.22420775	down	--	--	Molecular Function: iron ion binding (GO:0005506);; Molecular Function: electron carrier activity (GO:0009055);; Biological Process: anthocyanin-containing compound biosynthetic process (GO:0009718);; Biological Process: response to sucrose (GO:0009744);; Biological Process: response to UV-B (GO:0010224);; Molecular Function: flavonoid 3'-monooxygenase activity (GO:0016711);; Molecular Function: …	K05280|5e-24|pop:POPTR_823742|F3H1	Flavonoid 3&apos;-monooxygenase GN=CYP75B2 OS=Petunia hybrida (Petunia) PE=2 SV=1	flavonoid-3&apos;-hydroxylase [Camellia nitidissima]
c16056.graph_c0	0.004648091	-2.483396252	down	--	--	--	--	Flavonoid 3&apos;-monooxygenase GN=F13G24.190 OS=Arabidopsis thaliana (Mouse-ear cress) PE=1 SV=1	flavonoid-3&apos;-hydroxylase [Camellia nitidissima]
c45635.graph_c2	0.002515103	1.587839329	up	--	--	Biological Process: transcription, DNA-templated (GO:0006351);; Biological Process: post-embryonic development (GO:0009791);; Biological Process: organ development (GO:0048513);; Biological Process: reproductive structure development (GO:0048608);;	K09284|0.0|vvi:100268051|AP2	Floral homeotic protein APETALA 2 GN=AP2 OS=Arabidopsis thaliana (Mouse-ear cress) PE=1 SV=1	transcription factor APETALA2 [Vitis vinifera]
c34332.graph_c0	3.55E-08	3.860128442	up	--	--	Molecular Function: DNA binding (GO:0003677);; Molecular Function: sequence-specific DNA binding transcription factor activity (GO:0003700);; Cellular Component: nucleus (GO:0005634);; Cellular Component: cytoplasm (GO:0005737);; Biological Process: regulation of transcription, DNA-templated (GO:0006355);; Molecular Function: protein dimerization activity (GO:0046983);; Biological Process: ovule …	K09264|1e-114|vvi:100232978|MADS9, PI	Floral homeotic protein GLOBOSA GN=GLO OS=Antirrhinum majus (Garden snapdragon) PE=1 SV=1	MADS-domain transcription factor, partial [Davidia involucrata]
c30659.graph_c0	2.55E-05	-6.895972915	down	[S]	Function unknown	Cellular Component: vacuole (GO:0005773);; Cellular Component: caveola (GO:0005901);; Biological Process: nodulation (GO:0009877);; Biological Process: root development (GO:0048364);;	K07192|3e-97|vvi:100257835|similar to nodulin	Flotillin-like protein 3 GN=FLOT3 OS=Medicago truncatula (Barrel medic) PE=2 SV=1	PREDICTED: flotillin-like protein 1-like [Vitis vinifera]
c39318.graph_c0	5.71E-05	-6.348518545	down	--	--	Cellular Component: vacuole (GO:0005773);; Cellular Component: caveola (GO:0005901);; Biological Process: nodulation (GO:0009877);; Cellular Component: apical plasma membrane (GO:0016324);; Biological Process: root development (GO:0048364);; Biological Process: induction of tumor, nodule, or growth in other organism involved in symbiotic interaction (GO:0051819);;	K07192|2e-72|pop:POPTR_779089|hypothetical protein	Flotillin-like protein 4 GN=FLOT4 OS=Medicago truncatula (Barrel medic) PE=2 SV=1	Hop-interacting protein THI116 [Solanum lycopersicum]
[truncated: 1,198 more rows]
